# Supplementary material for: ASFV pA151R negatively regulates type I IFN production via degrading E3 ligase TRAF6
Source: Front Immunol. 2024 Feb 21;15:1339510. doi: 10.3389/fimmu.2024.1339510 (PMC10914938; doi:10.3389/fimmu.2024.1339510)
Supplement: Supplementary file 1 [file DataSheet_1.zip]

Archive with 7 entries (6 files):
- fig 1/
- fig 1/2021-03-28 fig1 ISG15.xls
- fig 1/2021-03-28 fig1E.xls
- fig 1/2021-03-29 fig1 ISG54.xls
- fig 1/2021-03-29 fig1 isg56.xls
- fig 1/2021-03-31 fig1 mx1.xls
- fig 1/2021-04-20 fig1 cxcl10.xls
