# Supplementary material for: ASFV pA151R negatively regulates type I IFN production via degrading E3 ligase TRAF6
Source: Front Immunol. 2024 Feb 21;15:1339510. doi: 10.3389/fimmu.2024.1339510 (PMC10914938; doi:10.3389/fimmu.2024.1339510)
Supplement: Supplementary file 1 [file DataSheet_1.zip › fig 1/2021-03-28 fig1 ISG15.xls]

## Sheet: Sample Setup
Block Type	Fast 96-Well Block (0.1mL)
Calibration Background is expired	No
Calibration Background performed on	01-19-2021
Calibration HRM MELTDOCTOR is expired	Yes
Calibration HRM MELTDOCTOR performed on	11-03-2016
Calibration Normalization FAM-ROX is expired	No
Calibration Normalization FAM-ROX performed on	01-19-2021
Calibration Normalization VIC-ROX is expired	No
Calibration Normalization VIC-ROX performed on	01-19-2021
Calibration Pure Dye CY3 is expired	No
Calibration Pure Dye CY3 performed on	01-19-2021
Calibration Pure Dye FAM is expired	No
Calibration Pure Dye FAM performed on	01-19-2021
Calibration Pure Dye MELTDOCTOR is expired	Yes
Calibration Pure Dye MELTDOCTOR performed on	11-03-2016
Calibration Pure Dye NED is expired	Yes
Calibration Pure Dye NED performed on	09-17-2019
Calibration Pure Dye ROX is expired	No
Calibration Pure Dye ROX performed on	01-19-2021
Calibration Pure Dye SYBR is expired	No
Calibration Pure Dye SYBR performed on	01-19-2021
Calibration Pure Dye TAMRA is expired	No
Calibration Pure Dye TAMRA performed on	01-19-2021
Calibration Pure Dye VIC is expired	No
Calibration Pure Dye VIC performed on	01-19-2021
Calibration ROI is expired	No
Calibration ROI performed on	01-19-2021
Calibration Uniformity is expired	No
Calibration Uniformity performed on	01-19-2021
Chemistry	SYBR_GREEN
Date Created	2021-03-28 03:28:18 AM PDT
Date Modified	2021-03-29 10:33:16 AM PDT
Experiment Barcode
Experiment Comment
Experiment File Name	D:\LY\A151R daochu\2021-3-28 succss\2021-03-28 ISG15.eds
Experiment Name	2021-03-28 182814
Experiment Run Start Time	2021-03-28 11:37:19 AM PDT
Experiment Run Stop Time	2021-03-28 12:44:18 PM PDT
Experiment Type	Comparative Cт (ΔΔCт)
Instrument Name	278861502
Instrument Serial Number	278861502
Instrument Type	QuantStudio(TM) 6 Flex System
Passive Reference	ROX
Quantification Cycle Method	Ct
Signal Smoothing On	true
Stage/ Cycle where Analysis is performed	Stage 2, Step 2
User Name
Well	Well Position	Sample Name	Sample Color	Biogroup Name	Biogroup Color	Target Name	Target Color	Task	Reporter	Quencher	Quantity	Comments
1	A1	NC1	RGB(176,23,31)			GAPDH	RGB(176,23,31)	UNKNOWN	SYBR	None
2	A2	NC1	RGB(176,23,31)			GAPDH	RGB(176,23,31)	UNKNOWN	SYBR	None
3	A3	NC1	RGB(176,23,31)			GAPDH	RGB(176,23,31)	UNKNOWN	SYBR	None
4	A4	NC2	RGB(0,0,255)			GAPDH	RGB(176,23,31)	UNKNOWN	SYBR	None
5	A5	NC2	RGB(0,0,255)			GAPDH	RGB(176,23,31)	UNKNOWN	SYBR	None
6	A6	NC2	RGB(0,0,255)			GAPDH	RGB(176,23,31)	UNKNOWN	SYBR	None
7	A7	NC3	RGB(0,139,69)			GAPDH	RGB(176,23,31)	UNKNOWN	SYBR	None
8	A8	NC3	RGB(0,139,69)			GAPDH	RGB(176,23,31)	UNKNOWN	SYBR	None
9	A9	NC3	RGB(0,139,69)			GAPDH	RGB(176,23,31)	UNKNOWN	SYBR	None
10	A10	polydadt-1	RGB(255,127,0)			GAPDH	RGB(176,23,31)	UNKNOWN	SYBR	None
11	A11	polydadt-1	RGB(255,127,0)			GAPDH	RGB(176,23,31)	UNKNOWN	SYBR	None
12	A12	polydadt-1	RGB(255,127,0)			GAPDH	RGB(176,23,31)	UNKNOWN	SYBR	None
13	B1	NC1	RGB(176,23,31)			ISG15	RGB(0,0,255)	UNKNOWN	SYBR	None
14	B2	NC1	RGB(176,23,31)			ISG15	RGB(0,0,255)	UNKNOWN	SYBR	None
15	B3	NC1	RGB(176,23,31)			ISG15	RGB(0,0,255)	UNKNOWN	SYBR	None
16	B4	NC2	RGB(0,0,255)			ISG15	RGB(0,0,255)	UNKNOWN	SYBR	None
17	B5	NC2	RGB(0,0,255)			ISG15	RGB(0,0,255)	UNKNOWN	SYBR	None
18	B6	NC2	RGB(0,0,255)			ISG15	RGB(0,0,255)	UNKNOWN	SYBR	None
19	B7	NC3	RGB(0,139,69)			ISG15	RGB(0,0,255)	UNKNOWN	SYBR	None
20	B8	NC3	RGB(0,139,69)			ISG15	RGB(0,0,255)	UNKNOWN	SYBR	None
21	B9	NC3	RGB(0,139,69)			ISG15	RGB(0,0,255)	UNKNOWN	SYBR	None
22	B10	polydadt-1	RGB(255,127,0)			ISG15	RGB(0,0,255)	UNKNOWN	SYBR	None
23	B11	polydadt-1	RGB(255,127,0)			ISG15	RGB(0,0,255)	UNKNOWN	SYBR	None
24	B12	polydadt-1	RGB(255,127,0)			ISG15	RGB(0,0,255)	UNKNOWN	SYBR	None
25	C1	polydadt+100-1	RGB(142,56,142)			GAPDH	RGB(176,23,31)	UNKNOWN	SYBR	None
26	C2	polydadt+100-1	RGB(142,56,142)			GAPDH	RGB(176,23,31)	UNKNOWN	SYBR	None
27	C3	polydadt+100-1	RGB(142,56,142)			GAPDH	RGB(176,23,31)	UNKNOWN	SYBR	None
28	C4	polydadt+100-2	RGB(198,113,113)			GAPDH	RGB(176,23,31)	UNKNOWN	SYBR	None
29	C5	polydadt+100-2	RGB(198,113,113)			GAPDH	RGB(176,23,31)	UNKNOWN	SYBR	None
30	C6	polydadt+100-2	RGB(198,113,113)			GAPDH	RGB(176,23,31)	UNKNOWN	SYBR	None
31	C7	polydadt+100-3	RGB(0,245,255)			GAPDH	RGB(176,23,31)	UNKNOWN	SYBR	None
32	C8	polydadt+100-3	RGB(0,245,255)			GAPDH	RGB(176,23,31)	UNKNOWN	SYBR	None
33	C9	polydadt+100-3	RGB(0,245,255)			GAPDH	RGB(176,23,31)	UNKNOWN	SYBR	None
34	C10	polydadt-2	RGB(139,137,112)			GAPDH	RGB(176,23,31)	UNKNOWN	SYBR	None
35	C11	polydadt-2	RGB(139,137,112)			GAPDH	RGB(176,23,31)	UNKNOWN	SYBR	None
36	C12	polydadt-2	RGB(139,137,112)			GAPDH	RGB(176,23,31)	UNKNOWN	SYBR	None
37	D1	polydadt+100-1	RGB(142,56,142)			ISG15	RGB(0,0,255)	UNKNOWN	SYBR	None
38	D2	polydadt+100-1	RGB(142,56,142)			ISG15	RGB(0,0,255)	UNKNOWN	SYBR	None
39	D3	polydadt+100-1	RGB(142,56,142)			ISG15	RGB(0,0,255)	UNKNOWN	SYBR	None
40	D4	polydadt+100-2	RGB(198,113,113)			ISG15	RGB(0,0,255)	UNKNOWN	SYBR	None
41	D5	polydadt+100-2	RGB(198,113,113)			ISG15	RGB(0,0,255)	UNKNOWN	SYBR	None
42	D6	polydadt+100-2	RGB(198,113,113)			ISG15	RGB(0,0,255)	UNKNOWN	SYBR	None
43	D7	polydadt+100-3	RGB(0,245,255)			ISG15	RGB(0,0,255)	UNKNOWN	SYBR	None
44	D8	polydadt+100-3	RGB(0,245,255)			ISG15	RGB(0,0,255)	UNKNOWN	SYBR	None
45	D9	polydadt+100-3	RGB(0,245,255)			ISG15	RGB(0,0,255)	UNKNOWN	SYBR	None
46	D10	polydadt-2	RGB(139,137,112)			ISG15	RGB(0,0,255)	UNKNOWN	SYBR	None
47	D11	polydadt-2	RGB(139,137,112)			ISG15	RGB(0,0,255)	UNKNOWN	SYBR	None
48	D12	polydadt-2	RGB(139,137,112)			ISG15	RGB(0,0,255)	UNKNOWN	SYBR	None
49	E1	polydadt+200-1	RGB(238,220,130)			GAPDH	RGB(176,23,31)	UNKNOWN	SYBR	None
50	E2	polydadt+200-1	RGB(238,220,130)			GAPDH	RGB(176,23,31)	UNKNOWN	SYBR	None
51	E3	polydadt+200-1	RGB(238,220,130)			GAPDH	RGB(176,23,31)	UNKNOWN	SYBR	None
52	E4	polydadt+200-2	RGB(238,238,0)			GAPDH	RGB(176,23,31)	UNKNOWN	SYBR	None
53	E5	polydadt+200-2	RGB(238,238,0)			GAPDH	RGB(176,23,31)	UNKNOWN	SYBR	None
54	E6	polydadt+200-2	RGB(238,238,0)			GAPDH	RGB(176,23,31)	UNKNOWN	SYBR	None
55	E7	polydadt+200-3	RGB(142,142,56)			GAPDH	RGB(176,23,31)	UNKNOWN	SYBR	None
56	E8	polydadt+200-3	RGB(142,142,56)			GAPDH	RGB(176,23,31)	UNKNOWN	SYBR	None
57	E9	polydadt+200-3	RGB(142,142,56)			GAPDH	RGB(176,23,31)	UNKNOWN	SYBR	None
58	E10	polydadt-3	RGB(238,121,66)			GAPDH	RGB(176,23,31)	UNKNOWN	SYBR	None
59	E11	polydadt-3	RGB(238,121,66)			GAPDH	RGB(176,23,31)	UNKNOWN	SYBR	None
60	E12	polydadt-3	RGB(238,121,66)			GAPDH	RGB(176,23,31)	UNKNOWN	SYBR	None
61	F1	polydadt+200-1	RGB(238,220,130)			ISG15	RGB(0,0,255)	UNKNOWN	SYBR	None
62	F2	polydadt+200-1	RGB(238,220,130)			ISG15	RGB(0,0,255)	UNKNOWN	SYBR	None
63	F3	polydadt+200-1	RGB(238,220,130)			ISG15	RGB(0,0,255)	UNKNOWN	SYBR	None
64	F4	polydadt+200-2	RGB(238,238,0)			ISG15	RGB(0,0,255)	UNKNOWN	SYBR	None
65	F5	polydadt+200-2	RGB(238,238,0)			ISG15	RGB(0,0,255)	UNKNOWN	SYBR	None
66	F6	polydadt+200-2	RGB(238,238,0)			ISG15	RGB(0,0,255)	UNKNOWN	SYBR	None
67	F7	polydadt+200-3	RGB(142,142,56)			ISG15	RGB(0,0,255)	UNKNOWN	SYBR	None
68	F8	polydadt+200-3	RGB(142,142,56)			ISG15	RGB(0,0,255)	UNKNOWN	SYBR	None
69	F9	polydadt+200-3	RGB(142,142,56)			ISG15	RGB(0,0,255)	UNKNOWN	SYBR	None
70	F10	polydadt-3	RGB(238,121,66)			ISG15	RGB(0,0,255)	UNKNOWN	SYBR	None
71	F11	polydadt-3	RGB(238,121,66)			ISG15	RGB(0,0,255)	UNKNOWN	SYBR	None
72	F12	polydadt-3	RGB(238,121,66)			ISG15	RGB(0,0,255)	UNKNOWN	SYBR	None
73	G1	polydadt+400-1	RGB(238,44,44)			GAPDH	RGB(176,23,31)	UNKNOWN	SYBR	None
74	G2	polydadt+400-1	RGB(238,44,44)			GAPDH	RGB(176,23,31)	UNKNOWN	SYBR	None
75	G3	polydadt+400-1	RGB(238,44,44)			GAPDH	RGB(176,23,31)	UNKNOWN	SYBR	None
76	G4	polydadt+400-2	RGB(51,161,201)			GAPDH	RGB(176,23,31)	UNKNOWN	SYBR	None
77	G5	polydadt+400-2	RGB(51,161,201)			GAPDH	RGB(176,23,31)	UNKNOWN	SYBR	None
78	G6	polydadt+400-2	RGB(51,161,201)			GAPDH	RGB(176,23,31)	UNKNOWN	SYBR	None
79	G7	polydadt+400-3	RGB(238,18,137)			GAPDH	RGB(176,23,31)	UNKNOWN	SYBR	None
80	G8	polydadt+400-3	RGB(238,18,137)			GAPDH	RGB(176,23,31)	UNKNOWN	SYBR	None
81	G9	polydadt+400-3	RGB(238,18,137)			GAPDH	RGB(176,23,31)	UNKNOWN	SYBR	None
82	G10
83	G11
84	G12
85	H1	polydadt+400-1	RGB(238,44,44)			ISG15	RGB(0,0,255)	UNKNOWN	SYBR	None
86	H2	polydadt+400-1	RGB(238,44,44)			ISG15	RGB(0,0,255)	UNKNOWN	SYBR	None
87	H3	polydadt+400-1	RGB(238,44,44)			ISG15	RGB(0,0,255)	UNKNOWN	SYBR	None
88	H4	polydadt+400-2	RGB(51,161,201)			ISG15	RGB(0,0,255)	UNKNOWN	SYBR	None
89	H5	polydadt+400-2	RGB(51,161,201)			ISG15	RGB(0,0,255)	UNKNOWN	SYBR	None
90	H6	polydadt+400-2	RGB(51,161,201)			ISG15	RGB(0,0,255)	UNKNOWN	SYBR	None
91	H7	polydadt+400-3	RGB(238,18,137)			ISG15	RGB(0,0,255)	UNKNOWN	SYBR	None
92	H8	polydadt+400-3	RGB(238,18,137)			ISG15	RGB(0,0,255)	UNKNOWN	SYBR	None
93	H9	polydadt+400-3	RGB(238,18,137)			ISG15	RGB(0,0,255)	UNKNOWN	SYBR	None
94	H10
95	H11
96	H12

## Sheet: Amplification Data
Block Type	Fast 96-Well Block (0.1mL)
Calibration Background is expired	No
Calibration Background performed on	01-19-2021
Calibration HRM MELTDOCTOR is expired	Yes
Calibration HRM MELTDOCTOR performed on	11-03-2016
Calibration Normalization FAM-ROX is expired	No
Calibration Normalization FAM-ROX performed on	01-19-2021
Calibration Normalization VIC-ROX is expired	No
Calibration Normalization VIC-ROX performed on	01-19-2021
Calibration Pure Dye CY3 is expired	No
Calibration Pure Dye CY3 performed on	01-19-2021
Calibration Pure Dye FAM is expired	No
Calibration Pure Dye FAM performed on	01-19-2021
Calibration Pure Dye MELTDOCTOR is expired	Yes
Calibration Pure Dye MELTDOCTOR performed on	11-03-2016
Calibration Pure Dye NED is expired	Yes
Calibration Pure Dye NED performed on	09-17-2019
Calibration Pure Dye ROX is expired	No
Calibration Pure Dye ROX performed on	01-19-2021
Calibration Pure Dye SYBR is expired	No
Calibration Pure Dye SYBR performed on	01-19-2021
Calibration Pure Dye TAMRA is expired	No
Calibration Pure Dye TAMRA performed on	01-19-2021
Calibration Pure Dye VIC is expired	No
Calibration Pure Dye VIC performed on	01-19-2021
Calibration ROI is expired	No
Calibration ROI performed on	01-19-2021
Calibration Uniformity is expired	No
Calibration Uniformity performed on	01-19-2021
Chemistry	SYBR_GREEN
Date Created	2021-03-28 03:28:18 AM PDT
Date Modified	2021-03-29 10:33:16 AM PDT
Experiment Barcode
Experiment Comment
Experiment File Name	D:\LY\A151R daochu\2021-3-28 succss\2021-03-28 ISG15.eds
Experiment Name	2021-03-28 182814
Experiment Run Start Time	2021-03-28 11:37:19 AM PDT
Experiment Run Stop Time	2021-03-28 12:44:18 PM PDT
Experiment Type	Comparative Cт (ΔΔCт)
Instrument Name	278861502
Instrument Serial Number	278861502
Instrument Type	QuantStudio(TM) 6 Flex System
Passive Reference	ROX
Quantification Cycle Method	Ct
Signal Smoothing On	true
Stage/ Cycle where Analysis is performed	Stage 2, Step 2
User Name
Well	Cycle	Target Name	Rn	Delta Rn
1	1	GAPDH	-0.0354364	0.00633219
1	2	GAPDH	-0.0356426	0.00838231
1	3	GAPDH	-0.0381184	0.00816285
1	4	GAPDH	-0.0499939	-0.00145636
1	5	GAPDH	-0.0536852	-0.00289131
1	6	GAPDH	-0.0563941	-0.00334389
1	7	GAPDH	-0.0620474	-0.00674081
1	8	GAPDH	-0.0619563	-0.00439336
1	9	GAPDH	-0.0554616	0.00435769
1	10	GAPDH	-0.0552249	0.0068507
1	11	GAPDH	-0.0613412	0.00299078
1	12	GAPDH	-0.0701246	-0.00353629
1	13	GAPDH	-0.0699144	-0.00106982
1	14	GAPDH	-0.0612868	0.00981409
1	15	GAPDH	-0.0563714	0.0169858
1	16	GAPDH	-0.0405744	0.0350392
1	17	GAPDH	-0.0151977	0.0626722
1	18	GAPDH	0.0475483	0.127675
1	19	GAPDH	0.141872	0.224255
1	20	GAPDH	0.330905	0.415544
1	21	GAPDH	0.636578	0.723473
1	22	GAPDH	1.06912	1.15827
1	23	GAPDH	1.52989	1.6213
1	24	GAPDH	1.96253	2.05619
1	25	GAPDH	2.29843	2.39435
1	26	GAPDH	2.53454	2.63271
1	27	GAPDH	2.65839	2.75882
1	28	GAPDH	2.78613	2.88882
1	29	GAPDH	2.86312	2.96807
1	30	GAPDH	2.90833	3.01553
1	31	GAPDH	2.90182	3.01128
1	32	GAPDH	2.8791	2.99081
1	33	GAPDH	2.87154	2.98551
1	34	GAPDH	2.86523	2.98145
1	35	GAPDH	2.86388	2.98236
1	36	GAPDH	2.88442	3.00516
1	37	GAPDH	2.90981	3.03281
1	38	GAPDH	2.90011	3.02537
1	39	GAPDH	2.89403	3.02154
1	40	GAPDH	2.90082	3.03058
2	1	GAPDH	0.000611877	0.00918907
2	2	GAPDH	0.000301645	0.00772943
2	3	GAPDH	-0.00301919	0.00325918
2	4	GAPDH	-0.00946219	-0.00433323
2	5	GAPDH	-0.00986346	-0.00588391
2	6	GAPDH	-0.00421076	-0.00138062
2	7	GAPDH	0.00113876	0.00281949
2	8	GAPDH	0.00316921	0.00370053
2	9	GAPDH	0.00513706	0.00451897
2	10	GAPDH	0.00524929	0.00348179
2	11	GAPDH	0.00423201	0.00131509
2	12	GAPDH	0.00063818	-0.00342815
2	13	GAPDH	0.0011466	-0.00406914
2	14	GAPDH	0.00858294	0.00221779
2	15	GAPDH	0.0167145	0.00919993
2	16	GAPDH	0.0333955	0.0247315
2	17	GAPDH	0.0601603	0.050347
2	18	GAPDH	0.126882	0.115919
2	19	GAPDH	0.232299	0.220187
2	20	GAPDH	0.427813	0.414551
2	21	GAPDH	0.743006	0.728595
2	22	GAPDH	1.17362	1.15806
2	23	GAPDH	1.62137	1.60466
2	24	GAPDH	2.03182	2.01396
2	25	GAPDH	2.34656	2.32755
2	26	GAPDH	2.56975	2.54959
2	27	GAPDH	2.69097	2.66967
2	28	GAPDH	2.8078	2.78535
2	29	GAPDH	2.88332	2.85971
2	30	GAPDH	2.9275	2.90274
2	31	GAPDH	2.93248	2.90657
2	32	GAPDH	2.91356	2.8865
2	33	GAPDH	2.90651	2.87831
2	34	GAPDH	2.90067	2.87132
2	35	GAPDH	2.89841	2.86791
2	36	GAPDH	2.91145	2.8798
2	37	GAPDH	2.9285	2.8957
2	38	GAPDH	2.92156	2.88761
2	39	GAPDH	2.91679	2.88169
2	40	GAPDH	2.92147	2.88522
3	1	GAPDH	0.120405	0.0110761
3	2	GAPDH	0.119298	0.00865385
3	3	GAPDH	0.112687	0.000727447
3	4	GAPDH	0.108197	-0.00507752
3	5	GAPDH	0.110634	-0.00395635
3	6	GAPDH	0.11879	0.00288498
3	7	GAPDH	0.120799	0.00357859
3	8	GAPDH	0.121144	0.00260818
3	9	GAPDH	0.123184	0.00333318
3	10	GAPDH	0.123173	0.00200777
3	11	GAPDH	0.121861	-0.000619708
3	12	GAPDH	0.121046	-0.00274993
3	13	GAPDH	0.122375	-0.00273664
3	14	GAPDH	0.130154	0.0037279
3	15	GAPDH	0.139646	0.0119047
3	16	GAPDH	0.159236	0.0301794
3	17	GAPDH	0.193898	0.0635261
3	18	GAPDH	0.268179	0.136492
3	19	GAPDH	0.389259	0.256257
3	20	GAPDH	0.608984	0.474667
3	21	GAPDH	0.950821	0.815188
3	22	GAPDH	1.403	1.26605
3	23	GAPDH	1.85533	1.71707
3	24	GAPDH	2.25741	2.11783
3	25	GAPDH	2.5552	2.41431
3	26	GAPDH	2.76471	2.6225
3	27	GAPDH	2.87788	2.73436
3	28	GAPDH	2.98806	2.84322
3	29	GAPDH	3.05816	2.91201
3	30	GAPDH	3.09894	2.95147
3	31	GAPDH	3.10254	2.95376
3	32	GAPDH	3.08263	2.93253
3	33	GAPDH	3.07845	2.92704
3	34	GAPDH	3.07377	2.92104
3	35	GAPDH	3.07151	2.91747
3	36	GAPDH	3.08382	2.92846
3	37	GAPDH	3.09958	2.9429
3	38	GAPDH	3.09508	2.93709
3	39	GAPDH	3.09078	2.93148
3	40	GAPDH	3.09472	2.9341
4	1	GAPDH	0.121359	0.00846874
4	2	GAPDH	0.121013	0.00607116
4	3	GAPDH	0.11756	0.000565757
4	4	GAPDH	0.114281	-0.00476529
4	5	GAPDH	0.114858	-0.00624053
4	6	GAPDH	0.121019	-0.00213218
4	7	GAPDH	0.129695	0.00449222
4	8	GAPDH	0.136107	0.00885127
4	9	GAPDH	0.135671	0.00636359
4	10	GAPDH	0.134677	0.00331723
4	11	GAPDH	0.132991	-0.000420515
4	12	GAPDH	0.131242	-0.00422174
4	13	GAPDH	0.132233	-0.00528328
4	14	GAPDH	0.139042	-0.000526535
4	15	GAPDH	0.146159	0.00453876
4	16	GAPDH	0.163049	0.0193762
4	17	GAPDH	0.189184	0.0434586
4	18	GAPDH	0.251515	0.103738
4	19	GAPDH	0.353005	0.203175
4	20	GAPDH	0.542041	0.390159
4	21	GAPDH	0.849711	0.695777
4	22	GAPDH	1.28221	1.12622
4	23	GAPDH	1.75077	1.59274
4	24	GAPDH	2.18948	2.02939
4	25	GAPDH	2.53443	2.37229
4	26	GAPDH	2.77924	2.61505
4	27	GAPDH	2.91285	2.7466
4	28	GAPDH	3.04167	2.87337
4	29	GAPDH	3.12612	2.95577
4	30	GAPDH	3.17179	2.99939
4	31	GAPDH	3.17877	3.00431
4	32	GAPDH	3.1598	2.98329
4	33	GAPDH	3.15464	2.97608
4	34	GAPDH	3.15022	2.96961
4	35	GAPDH	3.1496	2.96693
4	36	GAPDH	3.16749	2.98277
4	37	GAPDH	3.18245	2.99568
4	38	GAPDH	3.17621	2.98739
4	39	GAPDH	3.17241	2.98153
4	40	GAPDH	3.17985	2.98692
5	1	GAPDH	0.104494	0.00222974
5	2	GAPDH	0.104365	0.00161394
5	3	GAPDH	0.103205	-3.44474e-05
5	4	GAPDH	0.100872	-0.00285471
5	5	GAPDH	0.101917	-0.00229725
5	6	GAPDH	0.106708	0.00200587
5	7	GAPDH	0.106156	0.000965499
5	8	GAPDH	0.10638	0.000701652
5	9	GAPDH	0.109501	0.00333531
5	10	GAPDH	0.10979	0.00313677
5	11	GAPDH	0.107843	0.000702221
5	12	GAPDH	0.104545	-0.00308353
5	13	GAPDH	0.105539	-0.0025774
5	14	GAPDH	0.113383	0.00477883
5	15	GAPDH	0.119859	0.0107666
5	16	GAPDH	0.133362	0.0237828
5	17	GAPDH	0.156549	0.046482
5	18	GAPDH	0.21276	0.102205
5	19	GAPDH	0.302248	0.191205
5	20	GAPDH	0.474321	0.36279
5	21	GAPDH	0.762982	0.650964
5	22	GAPDH	1.18232	1.06982
5	23	GAPDH	1.65524	1.54225
5	24	GAPDH	2.11985	2.00636
5	25	GAPDH	2.49263	2.37866
5	26	GAPDH	2.76083	2.64637
5	27	GAPDH	2.91448	2.79954
5	28	GAPDH	3.05507	2.93964
5	29	GAPDH	3.14789	3.03197
5	30	GAPDH	3.19975	3.08334
5	31	GAPDH	3.20975	3.09285
5	32	GAPDH	3.1907	3.07332
5	33	GAPDH	3.18678	3.06891
5	34	GAPDH	3.18678	3.06842
5	35	GAPDH	3.18617	3.06732
5	36	GAPDH	3.19989	3.08056
5	37	GAPDH	3.21529	3.09547
5	38	GAPDH	3.20955	3.08924
5	39	GAPDH	3.20518	3.08439
5	40	GAPDH	3.21007	3.08879
6	1	GAPDH	0.106068	0.00833552
6	2	GAPDH	0.105695	0.00744892
6	3	GAPDH	0.101388	0.00262805
6	4	GAPDH	0.0941996	-0.00507343
6	5	GAPDH	0.0937608	-0.00602569
6	6	GAPDH	0.0995569	-0.000743054
6	7	GAPDH	0.104393	0.00357998
6	8	GAPDH	0.105763	0.00443635
6	9	GAPDH	0.107349	0.00550859
6	10	GAPDH	0.106954	0.00460049
6	11	GAPDH	0.103374	0.000506916
6	12	GAPDH	0.0976103	-0.00577051
6	13	GAPDH	0.0982931	-0.00560118
6	14	GAPDH	0.106361	0.00195349
6	15	GAPDH	0.111448	0.0065266
6	16	GAPDH	0.124123	0.0186881
6	17	GAPDH	0.144555	0.0386069
6	18	GAPDH	0.196336	0.0898747
6	19	GAPDH	0.278985	0.17201
6	20	GAPDH	0.443294	0.335805
6	21	GAPDH	0.72059	0.612588
6	22	GAPDH	1.12999	1.02147
6	23	GAPDH	1.60415	1.49512
6	24	GAPDH	2.08065	1.9711
6	25	GAPDH	2.47471	2.36466
6	26	GAPDH	2.76175	2.65118
6	27	GAPDH	2.9269	2.81582
6	28	GAPDH	3.07337	2.96178
6	29	GAPDH	3.1754	3.06329
6	30	GAPDH	3.22516	3.11254
6	31	GAPDH	3.23524	3.12211
6	32	GAPDH	3.21834	3.10469
6	33	GAPDH	3.21883	3.10466
6	34	GAPDH	3.21619	3.10151
6	35	GAPDH	3.21504	3.09985
6	36	GAPDH	3.23185	3.11615
6	37	GAPDH	3.25137	3.13516
6	38	GAPDH	3.24631	3.12958
6	39	GAPDH	3.24174	3.1245
6	40	GAPDH	3.2467	3.12894
7	1	GAPDH	0.156739	0.0182451
7	2	GAPDH	0.156144	0.0148855
7	3	GAPDH	0.149749	0.00572589
7	4	GAPDH	0.143612	-0.00317571
7	5	GAPDH	0.14342	-0.0061323
7	6	GAPDH	0.148105	-0.0042115
7	7	GAPDH	0.152816	-0.00226509
7	8	GAPDH	0.158393	0.000547166
7	9	GAPDH	0.16969	0.00908004
7	10	GAPDH	0.171569	0.00819465
7	11	GAPDH	0.168639	0.00250025
7	12	GAPDH	0.164762	-0.0041411
7	13	GAPDH	0.165591	-0.00607679
7	14	GAPDH	0.173294	-0.00113841
7	15	GAPDH	0.17829	0.0010929
7	16	GAPDH	0.190884	0.0109226
7	17	GAPDH	0.209202	0.0264764
7	18	GAPDH	0.256038	0.0705475
7	19	GAPDH	0.330882	0.142628
7	20	GAPDH	0.479457	0.288437
7	21	GAPDH	0.735199	0.541415
7	22	GAPDH	1.12323	0.926682
7	23	GAPDH	1.58833	1.38902
7	24	GAPDH	2.07619	1.87411
7	25	GAPDH	2.48784	2.283
7	26	GAPDH	2.79107	2.58347
7	27	GAPDH	2.96774	2.75737
7	28	GAPDH	3.12045	2.90731
7	29	GAPDH	3.21836	3.00246
7	30	GAPDH	3.27296	3.0543
7	31	GAPDH	3.28774	3.06631
7	32	GAPDH	3.27231	3.04812
7	33	GAPDH	3.27351	3.04656
7	34	GAPDH	3.26849	3.03877
7	35	GAPDH	3.26589	3.03341
7	36	GAPDH	3.28082	3.04556
7	37	GAPDH	3.30406	3.06604
7	38	GAPDH	3.30179	3.06101
7	39	GAPDH	3.29673	3.05319
7	40	GAPDH	3.29795	3.05164
8	1	GAPDH	0.130673	0.0165737
8	2	GAPDH	0.130099	0.0131953
8	3	GAPDH	0.125273	0.00556532
8	4	GAPDH	0.120195	-0.00231703
8	5	GAPDH	0.120029	-0.00528649
8	6	GAPDH	0.123609	-0.00451112
8	7	GAPDH	0.12803	-0.00289365
8	8	GAPDH	0.134281	0.000553211
8	9	GAPDH	0.144383	0.00785168
8	10	GAPDH	0.146034	0.00669821
8	11	GAPDH	0.144149	0.00200984
8	12	GAPDH	0.142412	-0.00253201
8	13	GAPDH	0.143286	-0.0044613
8	14	GAPDH	0.149875	-0.000676658
8	15	GAPDH	0.156832	0.0034765
8	16	GAPDH	0.170437	0.0142777
8	17	GAPDH	0.191131	0.0321671
8	18	GAPDH	0.240898	0.0791308
8	19	GAPDH	0.322891	0.15832
8	20	GAPDH	0.481523	0.314148
8	21	GAPDH	0.750212	0.580032
8	22	GAPDH	1.15088	0.977893
8	23	GAPDH	1.62054	1.44475
8	24	GAPDH	2.10378	1.92519
8	25	GAPDH	2.50773	2.32633
8	26	GAPDH	2.79854	2.61434
8	27	GAPDH	2.9654	2.77839
8	28	GAPDH	3.11691	2.9271
8	29	GAPDH	3.21924	3.02663
8	30	GAPDH	3.2698	3.07439
8	31	GAPDH	3.28348	3.08526
8	32	GAPDH	3.26913	3.0681
8	33	GAPDH	3.26725	3.06343
8	34	GAPDH	3.26276	3.05613
8	35	GAPDH	3.26123	3.05179
8	36	GAPDH	3.27731	3.06507
8	37	GAPDH	3.29326	3.07821
8	38	GAPDH	3.28533	3.06748
8	39	GAPDH	3.28196	3.06131
8	40	GAPDH	3.29378	3.07032
9	1	GAPDH	0.147435	0.0221326
9	2	GAPDH	0.146814	0.0184956
9	3	GAPDH	0.140076	0.00874107
9	4	GAPDH	0.133471	-0.000878866
9	5	GAPDH	0.132633	-0.00473322
9	6	GAPDH	0.134902	-0.0054795
9	7	GAPDH	0.137582	-0.00581563
9	8	GAPDH	0.141814	-0.00459917
9	9	GAPDH	0.156666	0.00723696
9	10	GAPDH	0.159746	0.00730147
9	11	GAPDH	0.158088	0.00262736
9	12	GAPDH	0.15698	-0.00149603
9	13	GAPDH	0.158588	-0.00290445
9	14	GAPDH	0.167795	0.00328728
9	15	GAPDH	0.177217	0.00969327
9	16	GAPDH	0.195161	0.0246212
9	17	GAPDH	0.224293	0.0507371
9	18	GAPDH	0.290388	0.113817
9	19	GAPDH	0.396955	0.217368
9	20	GAPDH	0.59138	0.408777
9	21	GAPDH	0.896292	0.710674
9	22	GAPDH	1.30823	1.1196
9	23	GAPDH	1.7318	1.54015
9	24	GAPDH	2.1133	1.91863
9	25	GAPDH	2.39974	2.20205
9	26	GAPDH	2.60334	2.40264
9	27	GAPDH	2.716	2.51229
9	28	GAPDH	2.82158	2.61485
9	29	GAPDH	2.89114	2.68139
9	30	GAPDH	2.93207	2.71931
9	31	GAPDH	2.93584	2.72007
9	32	GAPDH	2.91731	2.69852
9	33	GAPDH	2.91132	2.68951
9	34	GAPDH	2.90525	2.68042
9	35	GAPDH	2.90276	2.67492
9	36	GAPDH	2.91416	2.68331
9	37	GAPDH	2.92972	2.69585
9	38	GAPDH	2.92458	2.68769
9	39	GAPDH	2.9204	2.6805
9	40	GAPDH	2.92465	2.68174
10	1	GAPDH	0.150308	0.0179442
10	2	GAPDH	0.149689	0.0147426
10	3	GAPDH	0.143085	0.00555529
10	4	GAPDH	0.136958	-0.00315374
10	5	GAPDH	0.13675	-0.00594462
10	6	GAPDH	0.141461	-0.0038162
10	7	GAPDH	0.147152	-0.000707682
10	8	GAPDH	0.152179	0.00173617
10	9	GAPDH	0.159478	0.00645216
10	10	GAPDH	0.160874	0.00526629
10	11	GAPDH	0.160228	0.00203724
10	12	GAPDH	0.157758	-0.00301566
10	13	GAPDH	0.158947	-0.00440925
10	14	GAPDH	0.168201	0.00226196
10	15	GAPDH	0.178585	0.0100632
10	16	GAPDH	0.199659	0.0285549
10	17	GAPDH	0.234118	0.0604316
10	18	GAPDH	0.313324	0.137054
10	19	GAPDH	0.440969	0.262117
10	20	GAPDH	0.673787	0.492352
10	21	GAPDH	1.0322	0.848184
10	22	GAPDH	1.50299	1.31639
10	23	GAPDH	1.97336	1.78418
10	24	GAPDH	2.38818	2.19641
10	25	GAPDH	2.68164	2.48729
10	26	GAPDH	2.89776	2.70083
10	27	GAPDH	3.01664	2.81713
10	28	GAPDH	3.12761	2.92552
10	29	GAPDH	3.19873	2.99406
10	30	GAPDH	3.24683	3.03957
10	31	GAPDH	3.24982	3.03998
10	32	GAPDH	3.23061	3.01818
10	33	GAPDH	3.22212	3.00711
10	34	GAPDH	3.21792	3.00033
10	35	GAPDH	3.21574	2.99557
10	36	GAPDH	3.22762	3.00486
10	37	GAPDH	3.24731	3.02197
10	38	GAPDH	3.24273	3.0148
10	39	GAPDH	3.23902	3.00852
10	40	GAPDH	3.24721	3.01412
11	1	GAPDH	0.251496	0.014771
11	2	GAPDH	0.250579	0.0141972
11	3	GAPDH	0.240486	0.00444595
11	4	GAPDH	0.230025	-0.0056726
11	5	GAPDH	0.228236	-0.00711889
11	6	GAPDH	0.231418	-0.0035945
11	7	GAPDH	0.23785	0.00317961
11	8	GAPDH	0.241947	0.00761891
11	9	GAPDH	0.240139	0.00615299
11	10	GAPDH	0.23814	0.00449635
11	11	GAPDH	0.232563	-0.000738366
11	12	GAPDH	0.227869	-0.00509004
11	13	GAPDH	0.228937	-0.00367942
11	14	GAPDH	0.237138	0.00486386
11	15	GAPDH	0.244023	0.0120913
11	16	GAPDH	0.259596	0.0280067
11	17	GAPDH	0.287033	0.055786
11	18	GAPDH	0.354678	0.123773
11	19	GAPDH	0.46408	0.233517
11	20	GAPDH	0.667339	0.437119
11	21	GAPDH	0.992689	0.762811
11	22	GAPDH	1.43306	1.20353
11	23	GAPDH	1.88731	1.65812
11	24	GAPDH	2.30433	2.07547
11	25	GAPDH	2.62543	2.39692
11	26	GAPDH	2.84917	2.621
11	27	GAPDH	2.9722	2.74438
11	28	GAPDH	3.09525	2.86777
11	29	GAPDH	3.17169	2.94455
11	30	GAPDH	3.21576	2.98896
11	31	GAPDH	3.22016	2.9937
11	32	GAPDH	3.20321	2.9771
11	33	GAPDH	3.19705	2.97128
11	34	GAPDH	3.19184	2.96641
11	35	GAPDH	3.18946	2.96437
11	36	GAPDH	3.20221	2.97747
11	37	GAPDH	3.22028	2.99588
11	38	GAPDH	3.21165	2.98759
11	39	GAPDH	3.20817	2.98446
11	40	GAPDH	3.22093	2.99756
12	1	GAPDH	0.166299	0.0214143
12	2	GAPDH	0.165617	0.01783
12	3	GAPDH	0.158153	0.00746343
12	4	GAPDH	0.150607	-0.00298602
12	5	GAPDH	0.149818	-0.00667688
12	6	GAPDH	0.153974	-0.00542427
12	7	GAPDH	0.160715	-0.00158576
12	8	GAPDH	0.166059	0.000856147
12	9	GAPDH	0.176797	0.00869148
12	10	GAPDH	0.178486	0.00747721
12	11	GAPDH	0.175346	0.00143528
12	12	GAPDH	0.171708	-0.00510567
12	13	GAPDH	0.17284	-0.00687632
12	14	GAPDH	0.181978	-0.000641031
12	15	GAPDH	0.188894	0.00337241
12	16	GAPDH	0.201639	0.0132152
12	17	GAPDH	0.222716	0.0313898
12	18	GAPDH	0.275813	0.0815834
12	19	GAPDH	0.360203	0.163071
12	20	GAPDH	0.525178	0.325144
12	21	GAPDH	0.798425	0.595488
12	22	GAPDH	1.19753	0.991686
12	23	GAPDH	1.65078	1.44204
12	24	GAPDH	2.09983	1.88819
12	25	GAPDH	2.46401	2.24947
12	26	GAPDH	2.7328	2.51535
12	27	GAPDH	2.88802	2.66767
12	28	GAPDH	3.02918	2.80592
12	29	GAPDH	3.12232	2.89616
12	30	GAPDH	3.17382	2.94476
12	31	GAPDH	3.18619	2.95423
12	32	GAPDH	3.17126	2.93639
12	33	GAPDH	3.17076	2.933
12	34	GAPDH	3.16618	2.92551
12	35	GAPDH	3.16431	2.92074
12	36	GAPDH	3.17872	2.93225
12	37	GAPDH	3.19747	2.94809
12	38	GAPDH	3.18871	2.93643
12	39	GAPDH	3.18486	2.92968
12	40	GAPDH	3.19465	2.93656
13	1	ISG15	0.269968	0.010826
13	2	ISG15	0.269245	0.00937632
13	3	ISG15	0.261553	0.000956874
13	4	ISG15	0.256261	-0.00506304
13	5	ISG15	0.25635	-0.0057008
13	6	ISG15	0.260337	-0.00244099
13	7	ISG15	0.260657	-0.0028491
13	8	ISG15	0.263339	-0.00089379
13	9	ISG15	0.275108	0.010148
13	10	ISG15	0.277098	0.01141
13	11	ISG15	0.272408	0.00599238
13	12	ISG15	0.266892	-0.000250036
13	13	ISG15	0.266514	-0.00135534
13	14	ISG15	0.270085	0.00148823
13	15	ISG15	0.27118	0.00185504
13	16	ISG15	0.267287	-0.00276452
13	17	ISG15	0.266128	-0.00465133
13	18	ISG15	0.266005	-0.00550185
13	19	ISG15	0.26698	-0.0052535
13	20	ISG15	0.271131	-0.00183026
13	21	ISG15	0.274181	0.000492067
13	22	ISG15	0.280628	0.00621194
13	23	ISG15	0.28421	0.00906689
13	24	ISG15	0.298333	0.0224628
13	25	ISG15	0.324348	0.04775
13	26	ISG15	0.374328	0.0970022
13	27	ISG15	0.461717	0.183665
13	28	ISG15	0.627037	0.348256
13	29	ISG15	0.890658	0.611151
13	30	ISG15	1.24101	0.960779
13	31	ISG15	1.65792	1.37696
13	32	ISG15	2.05886	1.77717
13	33	ISG15	2.39304	2.11062
13	34	ISG15	2.63101	2.34787
13	35	ISG15	2.78757	2.5037
13	36	ISG15	2.91541	2.63081
13	37	ISG15	3.02147	2.73614
13	38	ISG15	3.08287	2.79682
13	39	ISG15	3.12099	2.83421
13	40	ISG15	3.15591	2.8684
14	1	ISG15	0.232512	-0.00105631
14	2	ISG15	0.232451	-0.00192502
14	3	ISG15	0.231318	-0.00386624
14	4	ISG15	0.227338	-0.00865365
14	5	ISG15	0.228146	-0.00865316
14	6	ISG15	0.236822	-0.000784486
14	7	ISG15	0.245906	0.00749183
14	8	ISG15	0.248597	0.00937499
14	9	ISG15	0.248786	0.00875637
14	10	ISG15	0.248178	0.00734083
14	11	ISG15	0.245574	0.00392927
14	12	ISG15	0.241017	-0.00143534
14	13	ISG15	0.24112	-0.00213941
14	14	ISG15	0.246334	0.00226657
14	15	ISG15	0.246936	0.00206147
14	16	ISG15	0.241327	-0.00435548
14	17	ISG15	0.240274	-0.00621549
14	18	ISG15	0.242183	-0.0051145
14	19	ISG15	0.243012	-0.00509345
14	20	ISG15	0.24565	-0.00326268
14	21	ISG15	0.250347	0.00062715
14	22	ISG15	0.258253	0.00772542
14	23	ISG15	0.263042	0.0117068
14	24	ISG15	0.281884	0.029741
14	25	ISG15	0.317234	0.0642835
14	26	ISG15	0.383206	0.129448
14	27	ISG15	0.493245	0.238679
14	28	ISG15	0.69563	0.440257
14	29	ISG15	1.00995	0.753769
14	30	ISG15	1.40571	1.14872
14	31	ISG15	1.84888	1.59109
14	32	ISG15	2.24254	1.98394
14	33	ISG15	2.55011	2.2907
14	34	ISG15	2.75664	2.49642
14	35	ISG15	2.89705	2.63603
14	36	ISG15	3.01502	2.75318
14	37	ISG15	3.11502	2.85238
14	38	ISG15	3.17225	2.9088
14	39	ISG15	3.2056	2.94134
14	40	ISG15	3.24285	2.97779
15	1	ISG15	0.149025	-0.0120404
15	2	ISG15	0.156153	-0.00454968
15	3	ISG15	0.156675	-0.00366587
15	4	ISG15	0.150753	-0.00922594
15	5	ISG15	0.151565	-0.00805187
15	6	ISG15	0.160695	0.00143988
15	7	ISG15	0.163881	0.00498876
15	8	ISG15	0.164508	0.00597772
15	9	ISG15	0.167121	0.00895254
15	10	ISG15	0.166515	0.00870857
15	11	ISG15	0.161401	0.00395656
15	12	ISG15	0.155365	-0.00171668
15	13	ISG15	0.154602	-0.00211756
15	14	ISG15	0.157671	0.00131332
15	15	ISG15	0.157993	0.00199705
15	16	ISG15	0.152627	-0.00300715
15	17	ISG15	0.150801	-0.00447092
15	18	ISG15	0.150835	-0.00407416
15	19	ISG15	0.151624	-0.00292381
15	20	ISG15	0.156105	0.00191955
15	21	ISG15	0.162073	0.00824921
15	22	ISG15	0.170873	0.0174119
15	23	ISG15	0.180089	0.02699
15	24	ISG15	0.200099	0.0473616
15	25	ISG15	0.23912	0.0867454
15	26	ISG15	0.312264	0.160251
15	27	ISG15	0.438219	0.286568
15	28	ISG15	0.663298	0.51201
15	29	ISG15	0.999384	0.848458
15	30	ISG15	1.40928	1.25871
15	31	ISG15	1.8525	1.7023
15	32	ISG15	2.2263	2.07646
15	33	ISG15	2.5144	2.36492
15	34	ISG15	2.70916	2.56005
15	35	ISG15	2.83555	2.68679
15	36	ISG15	2.94622	2.79782
15	37	ISG15	3.04477	2.89674
15	38	ISG15	3.09934	2.95167
15	39	ISG15	3.13029	2.98298
15	40	ISG15	3.16885	3.0219
16	1	ISG15	0.238296	-0.00160411
16	2	ISG15	0.238057	-0.00260432
16	3	ISG15	0.235526	-0.00589656
16	4	ISG15	0.233156	-0.00902767
16	5	ISG15	0.234666	-0.0082791
16	6	ISG15	0.243487	-0.000219385
16	7	ISG15	0.251487	0.00701977
16	8	ISG15	0.253102	0.0078737
16	9	ISG15	0.254073	0.00808391
16	10	ISG15	0.253745	0.00699399
16	11	ISG15	0.251718	0.00420584
16	12	ISG15	0.249352	0.00107963
16	13	ISG15	0.249488	0.000453875
16	14	ISG15	0.252737	0.00294233
16	15	ISG15	0.252789	0.00223248
16	16	ISG15	0.247546	-0.00377076
16	17	ISG15	0.24633	-0.00574864
16	18	ISG15	0.247376	-0.00546328
16	19	ISG15	0.248698	-0.00490267
16	20	ISG15	0.253797	-0.000564549
16	21	ISG15	0.25811	0.00298709
16	22	ISG15	0.266461	0.0105768
16	23	ISG15	0.273459	0.0168143
16	24	ISG15	0.291965	0.0345585
16	25	ISG15	0.325115	0.0669477
16	26	ISG15	0.388213	0.129285
16	27	ISG15	0.500764	0.241074
16	28	ISG15	0.702928	0.442477
16	29	ISG15	1.01688	0.755672
16	30	ISG15	1.41274	1.15077
16	31	ISG15	1.85647	1.59373
16	32	ISG15	2.25305	1.98956
16	33	ISG15	2.56724	2.30299
16	34	ISG15	2.78338	2.51836
16	35	ISG15	2.92475	2.65897
16	36	ISG15	3.04186	2.77532
16	37	ISG15	3.14081	2.87351
16	38	ISG15	3.19488	2.92682
16	39	ISG15	3.22845	2.95963
16	40	ISG15	3.26593	2.99634
17	1	ISG15	0.239414	-0.0010508
17	2	ISG15	0.239166	-0.00208634
17	3	ISG15	0.236425	-0.00561498
17	4	ISG15	0.233627	-0.00920077
17	5	ISG15	0.234766	-0.0088482
17	6	ISG15	0.242665	-0.00173746
17	7	ISG15	0.250866	0.00567621
17	8	ISG15	0.255405	0.00942845
17	9	ISG15	0.255262	0.00849723
17	10	ISG15	0.254806	0.00725389
17	11	ISG15	0.253801	0.0054617
17	12	ISG15	0.250307	0.0011804
17	13	ISG15	0.249888	-2.6e-05
17	14	ISG15	0.252421	0.00172017
17	15	ISG15	0.253421	0.0019327
17	16	ISG15	0.250487	-0.0017887
17	17	ISG15	0.249499	-0.0035643
17	18	ISG15	0.249268	-0.00458324
17	19	ISG15	0.250025	-0.00461313
17	20	ISG15	0.254252	-0.00117399
17	21	ISG15	0.259305	0.00309223
17	22	ISG15	0.267734	0.010734
17	23	ISG15	0.273559	0.0157712
17	24	ISG15	0.290291	0.031716
17	25	ISG15	0.322814	0.0634517
17	26	ISG15	0.385199	0.125049
17	27	ISG15	0.491149	0.230212
17	28	ISG15	0.686992	0.425267
17	29	ISG15	0.994308	0.731795
17	30	ISG15	1.38804	1.12474
17	31	ISG15	1.83482	1.57074
17	32	ISG15	2.23725	1.97238
17	33	ISG15	2.56502	2.29936
17	34	ISG15	2.79254	2.52609
17	35	ISG15	2.93846	2.67122
17	36	ISG15	3.05622	2.78819
17	37	ISG15	3.15488	2.88607
17	38	ISG15	3.21315	2.94355
17	39	ISG15	3.24975	2.97936
17	40	ISG15	3.29014	3.01897
18	1	ISG15	0.183868	-0.00808861
18	2	ISG15	0.183944	-0.00891914
18	3	ISG15	0.18435	-0.0094192
18	4	ISG15	0.182551	-0.0121243
18	5	ISG15	0.184186	-0.0113955
18	6	ISG15	0.194448	-0.00204054
18	7	ISG15	0.20472	0.00732536
18	8	ISG15	0.208707	0.0104061
18	9	ISG15	0.212036	0.0128294
18	10	ISG15	0.211986	0.0118733
18	11	ISG15	0.208797	0.00777746
18	12	ISG15	0.204019	0.00209346
18	13	ISG15	0.203487	0.000655266
18	14	ISG15	0.206518	0.00278
18	15	ISG15	0.206813	0.00216932
18	16	ISG15	0.202253	-0.00329778
18	17	ISG15	0.201153	-0.00530359
18	18	ISG15	0.202077	-0.00528535
18	19	ISG15	0.202738	-0.00553089
18	20	ISG15	0.205663	-0.00351261
18	21	ISG15	0.210571	0.000489247
18	22	ISG15	0.219255	0.00826728
18	23	ISG15	0.225373	0.0134793
18	24	ISG15	0.243296	0.0304959
18	25	ISG15	0.27505	0.0613438
18	26	ISG15	0.333066	0.118453
18	27	ISG15	0.437295	0.221776
18	28	ISG15	0.631183	0.414758
18	29	ISG15	0.932385	0.715054
18	30	ISG15	1.32209	1.10385
18	31	ISG15	1.77321	1.55407
18	32	ISG15	2.19518	1.97513
18	33	ISG15	2.53626	2.3153
18	34	ISG15	2.77069	2.54883
18	35	ISG15	2.92357	2.7008
18	36	ISG15	3.05163	2.82795
18	37	ISG15	3.15954	2.93496
18	38	ISG15	3.22242	2.99693
18	39	ISG15	3.25958	3.03318
18	40	ISG15	3.29709	3.0698
19	1	ISG15	0.253708	0.0123919
19	2	ISG15	0.253324	0.0104757
19	3	ISG15	0.248659	0.00427743
19	4	ISG15	0.242339	-0.00357494
19	5	ISG15	0.241312	-0.00613482
19	6	ISG15	0.242761	-0.00621803
19	7	ISG15	0.243789	-0.00672277
19	8	ISG15	0.247209	-0.00483526
19	9	ISG15	0.260295	0.0067185
19	10	ISG15	0.264876	0.0097662
19	11	ISG15	0.265711	0.00906877
19	12	ISG15	0.262574	0.00439947
19	13	ISG15	0.262134	0.00242623
19	14	ISG15	0.2646	0.00336012
19	15	ISG15	0.265692	0.00291982
19	16	ISG15	0.263592	-0.000713231
19	17	ISG15	0.262908	-0.00293001
19	18	ISG15	0.262985	-0.00438502
19	19	ISG15	0.263448	-0.0054545
19	20	ISG15	0.266383	-0.00405266
19	21	ISG15	0.270858	-0.00110986
19	22	ISG15	0.276695	0.00319459
19	23	ISG15	0.279733	0.00469919
19	24	ISG15	0.291029	0.014463
19	25	ISG15	0.31193	0.0338311
19	26	ISG15	0.350747	0.0711155
19	27	ISG15	0.419618	0.138454
19	28	ISG15	0.554683	0.271986
19	29	ISG15	0.776991	0.492762
19	30	ISG15	1.08869	0.802924
19	31	ISG15	1.49384	1.20655
19	32	ISG15	1.92146	1.63263
19	33	ISG15	2.30729	2.01693
19	34	ISG15	2.60466	2.31277
19	35	ISG15	2.80352	2.51009
19	36	ISG15	2.95602	2.66106
19	37	ISG15	3.08051	2.78402
19	38	ISG15	3.15098	2.85296
19	39	ISG15	3.19474	2.89518
19	40	ISG15	3.23702	2.93593
20	1	ISG15	0.244672	0.00322378
20	2	ISG15	0.244328	0.0021411
20	3	ISG15	0.240232	-0.00269314
20	4	ISG15	0.234428	-0.00923565
20	5	ISG15	0.234583	-0.00982021
20	6	ISG15	0.241601	-0.00354021
20	7	ISG15	0.248936	0.0030559
20	8	ISG15	0.253354	0.00673538
20	9	ISG15	0.257731	0.0103728
20	10	ISG15	0.258126	0.0100293
20	11	ISG15	0.25586	0.00702463
20	12	ISG15	0.252004	0.00242955
20	13	ISG15	0.251346	0.00103319
20	14	ISG15	0.253028	0.00197643
20	15	ISG15	0.253653	0.00186237
20	16	ISG15	0.249847	-0.00268166
20	17	ISG15	0.248381	-0.00488697
20	18	ISG15	0.247364	-0.00664245
20	19	ISG15	0.247984	-0.00676146
20	20	ISG15	0.251966	-0.00351805
20	21	ISG15	0.256591	0.000367872
20	22	ISG15	0.261854	0.00489234
20	23	ISG15	0.264738	0.00703765
20	24	ISG15	0.277146	0.0187065
20	25	ISG15	0.298931	0.0397537
20	26	ISG15	0.340607	0.080691
20	27	ISG15	0.412572	0.151917
20	28	ISG15	0.553995	0.292601
20	29	ISG15	0.785314	0.523181
20	30	ISG15	1.11025	0.847378
20	31	ISG15	1.53	1.26639
20	32	ISG15	1.9673	1.70296
20	33	ISG15	2.35709	2.092
20	34	ISG15	2.65156	2.38573
20	35	ISG15	2.84751	2.58094
20	36	ISG15	2.99524	2.72794
20	37	ISG15	3.1109	2.84286
20	38	ISG15	3.17863	2.90984
20	39	ISG15	3.21997	2.95045
20	40	ISG15	3.26272	2.99246
21	1	ISG15	0.255824	0.00829964
21	2	ISG15	0.25521	0.00703847
21	3	ISG15	0.248507	-0.000312318
21	4	ISG15	0.242467	-0.00700004
21	5	ISG15	0.242448	-0.00766669
21	6	ISG15	0.248175	-0.00258735
21	7	ISG15	0.254105	0.00269433
21	8	ISG15	0.256658	0.00459981
21	9	ISG15	0.260782	0.00807662
21	10	ISG15	0.261194	0.00784101
21	11	ISG15	0.258729	0.00472817
21	12	ISG15	0.255109	0.000460666
21	13	ISG15	0.254904	-0.000392684
21	14	ISG15	0.257741	0.00179714
21	15	ISG15	0.258331	0.00173996
21	16	ISG15	0.254202	-0.00303672
21	17	ISG15	0.252967	-0.00492012
21	18	ISG15	0.253909	-0.00462593
21	19	ISG15	0.254733	-0.00444961
21	20	ISG15	0.257318	-0.00251171
21	21	ISG15	0.260301	-0.000176655
21	22	ISG15	0.266867	0.00574213
21	23	ISG15	0.270124	0.00835115
21	24	ISG15	0.280524	0.0181037
21	25	ISG15	0.303753	0.040685
21	26	ISG15	0.345704	0.081988
21	27	ISG15	0.418609	0.154246
21	28	ISG15	0.558952	0.293941
21	29	ISG15	0.789881	0.524222
21	30	ISG15	1.11385	0.847548
21	31	ISG15	1.52483	1.25788
21	32	ISG15	1.94727	1.67967
21	33	ISG15	2.32498	2.05673
21	34	ISG15	2.60588	2.33699
21	35	ISG15	2.79311	2.52357
21	36	ISG15	2.932	2.66181
21	37	ISG15	3.04549	2.77465
21	38	ISG15	3.11303	2.84154
21	39	ISG15	3.15387	2.88174
21	40	ISG15	3.19506	2.92228
22	1	ISG15	0.211181	0.00498101
22	2	ISG15	0.210818	0.00401989
22	3	ISG15	0.206485	-0.000911261
22	4	ISG15	0.200257	-0.00773683
22	5	ISG15	0.200823	-0.00776927
22	6	ISG15	0.208602	-0.000588049
22	7	ISG15	0.215448	0.00565999
22	8	ISG15	0.217444	0.00705836
22	9	ISG15	0.219433	0.00844944
22	10	ISG15	0.218997	0.00741558
22	11	ISG15	0.214984	0.00280465
22	12	ISG15	0.20972	-0.00305749
22	13	ISG15	0.209172	-0.00420302
22	14	ISG15	0.211892	-0.00208138
22	15	ISG15	0.213321	-0.00124994
22	16	ISG15	0.212591	-0.00257776
22	17	ISG15	0.214554	-0.00121302
22	18	ISG15	0.224445	0.00808006
22	19	ISG15	0.230867	0.0139044
22	20	ISG15	0.254668	0.0371073
22	21	ISG15	0.299482	0.0813234
22	22	ISG15	0.380822	0.162065
22	23	ISG15	0.513242	0.293888
22	24	ISG15	0.74021	0.520258
22	25	ISG15	1.07582	0.855269
22	26	ISG15	1.51102	1.28988
22	27	ISG15	1.95563	1.73389
22	28	ISG15	2.38014	2.15779
22	29	ISG15	2.72086	2.49792
22	30	ISG15	2.90302	2.67948
22	31	ISG15	3.01686	2.79272
22	32	ISG15	3.07955	2.85481
22	33	ISG15	3.1355	2.91017
22	34	ISG15	3.18526	2.95933
22	35	ISG15	3.22431	2.99778
22	36	ISG15	3.27362	3.04649
22	37	ISG15	3.32834	3.10061
22	38	ISG15	3.34563	3.11731
22	39	ISG15	3.35012	3.12119
22	40	ISG15	3.36844	3.13892
23	1	ISG15	0.227766	0.012117
23	2	ISG15	0.227285	0.010402
23	3	ISG15	0.22156	0.00344315
23	4	ISG15	0.21441	-0.00494088
23	5	ISG15	0.213964	-0.00662034
23	6	ISG15	0.218171	-0.00364744
23	7	ISG15	0.220002	-0.00305045
23	8	ISG15	0.223412	-0.000873652
23	9	ISG15	0.236407	0.0108872
23	10	ISG15	0.238428	0.0116744
23	11	ISG15	0.23321	0.00522162
23	12	ISG15	0.227823	-0.00139846
23	13	ISG15	0.227508	-0.00294792
23	14	ISG15	0.230882	-0.000807824
23	15	ISG15	0.232153	-0.000770478
23	16	ISG15	0.230718	-0.00343933
23	17	ISG15	0.232662	-0.00272963
23	18	ISG15	0.243074	0.00644894
23	19	ISG15	0.249233	0.0113736
23	20	ISG15	0.27132	0.0322271
23	21	ISG15	0.314863	0.0745359
23	22	ISG15	0.392795	0.151233
23	23	ISG15	0.518575	0.27578
23	24	ISG15	0.735708	0.491679
23	25	ISG15	1.0609	0.815633
23	26	ISG15	1.47816	1.23166
23	27	ISG15	1.90698	1.65925
23	28	ISG15	2.32227	2.0733
23	29	ISG15	2.64975	2.39955
23	30	ISG15	2.82317	2.57174
23	31	ISG15	2.9302	2.67753
23	32	ISG15	2.98816	2.73426
23	33	ISG15	3.04615	2.79102
23	34	ISG15	3.09503	2.83866
23	35	ISG15	3.13081	2.87321
23	36	ISG15	3.17922	2.92039
23	37	ISG15	3.23033	2.97026
23	38	ISG15	3.24661	2.98531
23	39	ISG15	3.24925	2.98671
23	40	ISG15	3.26581	3.00204
24	1	ISG15	0.197929	0.0106665
24	2	ISG15	0.197609	0.00843693
24	3	ISG15	0.193775	0.00269392
24	4	ISG15	0.188292	-0.00469805
24	5	ISG15	0.188192	-0.00670696
24	6	ISG15	0.192575	-0.00423212
24	7	ISG15	0.194629	-0.00408745
24	8	ISG15	0.198605	-0.00201978
24	9	ISG15	0.213994	0.0114597
24	10	ISG15	0.217036	0.0125933
24	11	ISG15	0.213589	0.0072373
24	12	ISG15	0.208323	6.21397e-05
24	13	ISG15	0.207983	-0.00218615
24	14	ISG15	0.212223	0.000144508
24	15	ISG15	0.213433	-0.000554418
24	16	ISG15	0.2112	-0.0046959
24	17	ISG15	0.212795	-0.00501
24	18	ISG15	0.223068	0.00335416
24	19	ISG15	0.22955	0.00792719
24	20	ISG15	0.253085	0.0295536
24	21	ISG15	0.296012	0.0705715
24	22	ISG15	0.374277	0.146927
24	23	ISG15	0.49975	0.270491
24	24	ISG15	0.71436	0.483193
24	25	ISG15	1.02965	0.796578
24	26	ISG15	1.42741	1.19243
24	27	ISG15	1.82517	1.58827
24	28	ISG15	2.20471	1.96591
24	29	ISG15	2.50478	2.26406
24	30	ISG15	2.66126	2.41864
24	31	ISG15	2.75715	2.51262
24	32	ISG15	2.80841	2.56198
24	33	ISG15	2.85872	2.61038
24	34	ISG15	2.90055	2.6503
24	35	ISG15	2.93122	2.67905
24	36	ISG15	2.97768	2.72361
24	37	ISG15	3.02985	2.77386
24	38	ISG15	3.04675	2.78886
24	39	ISG15	3.04911	2.7893
24	40	ISG15	3.0656	2.80389
25	1	GAPDH	0.177352	0.0122979
25	2	GAPDH	0.177488	0.00933113
25	3	GAPDH	0.175881	0.00462068
25	4	GAPDH	0.171833	-0.0025298
25	5	GAPDH	0.172062	-0.00540374
25	6	GAPDH	0.177267	-0.00330227
25	7	GAPDH	0.181074	-0.00259835
25	8	GAPDH	0.185126	-0.00164882
25	9	GAPDH	0.199292	0.00941399
25	10	GAPDH	0.202015	0.00903382
25	11	GAPDH	0.1989	0.00281612
25	12	GAPDH	0.195211	-0.00397618
25	13	GAPDH	0.196193	-0.00609746
25	14	GAPDH	0.205065	-0.000327982
25	15	GAPDH	0.214283	0.00578713
25	16	GAPDH	0.232023	0.0204235
25	17	GAPDH	0.261158	0.0464556
25	18	GAPDH	0.329222	0.111417
25	19	GAPDH	0.437196	0.216288
25	20	GAPDH	0.640065	0.416053
25	21	GAPDH	0.957511	0.730397
25	22	GAPDH	1.38481	1.15459
25	23	GAPDH	1.81635	1.58303
25	24	GAPDH	2.2032	1.96678
25	25	GAPDH	2.49727	2.25774
25	26	GAPDH	2.70252	2.45989
25	27	GAPDH	2.81266	2.56693
25	28	GAPDH	2.91961	2.67077
25	29	GAPDH	2.98674	2.7348
25	30	GAPDH	3.02896	2.77392
25	31	GAPDH	3.02913	2.77099
25	32	GAPDH	3.00676	2.74551
25	33	GAPDH	2.99544	2.73109
25	34	GAPDH	2.99035	2.72289
25	35	GAPDH	2.98964	2.71908
25	36	GAPDH	3.00483	2.73117
25	37	GAPDH	3.02013	2.74337
25	38	GAPDH	3.01182	2.73196
25	39	GAPDH	3.00874	2.72577
25	40	GAPDH	3.01937	2.7333
26	1	GAPDH	0.17213	0.0109234
26	2	GAPDH	0.171918	0.00766057
26	3	GAPDH	0.169583	0.00227394
26	4	GAPDH	0.166568	-0.00379298
26	5	GAPDH	0.167173	-0.00623992
26	6	GAPDH	0.173482	-0.00298219
26	7	GAPDH	0.182385	0.00286955
26	8	GAPDH	0.190185	0.00761719
26	9	GAPDH	0.191509	0.00588998
26	10	GAPDH	0.191183	0.00251279
26	11	GAPDH	0.191143	-0.000579291
26	12	GAPDH	0.191723	-0.00305097
26	13	GAPDH	0.193307	-0.00451812
26	14	GAPDH	0.20144	0.0005629
26	15	GAPDH	0.213209	0.00928015
26	16	GAPDH	0.237142	0.0301621
26	17	GAPDH	0.279551	0.0695189
26	18	GAPDH	0.371393	0.158309
26	19	GAPDH	0.516568	0.300433
26	20	GAPDH	0.771951	0.552764
26	21	GAPDH	1.15128	0.92904
26	22	GAPDH	1.62634	1.40105
26	23	GAPDH	2.06862	1.84028
26	24	GAPDH	2.43769	2.2063
26	25	GAPDH	2.7043	2.46986
26	26	GAPDH	2.88822	2.65072
26	27	GAPDH	2.98468	2.74413
26	28	GAPDH	3.08869	2.84509
26	29	GAPDH	3.15379	2.90714
26	30	GAPDH	3.19616	2.94646
26	31	GAPDH	3.19317	2.94041
26	32	GAPDH	3.17381	2.918
26	33	GAPDH	3.16428	2.90543
26	34	GAPDH	3.15507	2.89316
26	35	GAPDH	3.15257	2.88761
26	36	GAPDH	3.16641	2.8984
26	37	GAPDH	3.18113	2.91006
26	38	GAPDH	3.17353	2.89941
26	39	GAPDH	3.16994	2.89277
26	40	GAPDH	3.1792	2.89898
27	1	GAPDH	0.147845	0.00998815
27	2	GAPDH	0.147668	0.00660947
27	3	GAPDH	0.145893	0.00163222
27	4	GAPDH	0.143886	-0.00357646
27	5	GAPDH	0.144507	-0.00615759
27	6	GAPDH	0.149866	-0.00400049
27	7	GAPDH	0.159	0.00193134
27	8	GAPDH	0.169776	0.00950497
27	9	GAPDH	0.170012	0.0065398
27	10	GAPDH	0.169752	0.00307773
27	11	GAPDH	0.171242	0.00136552
27	12	GAPDH	0.168972	-0.00410627
27	13	GAPDH	0.17007	-0.00621078
27	14	GAPDH	0.179665	0.000182582
27	15	GAPDH	0.191192	0.0085081
27	16	GAPDH	0.214712	0.0288259
27	17	GAPDH	0.254888	0.0657995
27	18	GAPDH	0.340103	0.147813
27	19	GAPDH	0.479868	0.284375
27	20	GAPDH	0.724399	0.525705
27	21	GAPDH	1.09567	0.893771
27	22	GAPDH	1.56239	1.35729
27	23	GAPDH	2.00671	1.79841
27	24	GAPDH	2.38677	2.17526
27	25	GAPDH	2.66646	2.45175
27	26	GAPDH	2.85835	2.64044
27	27	GAPDH	2.9588	2.73769
27	28	GAPDH	3.0657	2.84139
27	29	GAPDH	3.13644	2.90893
27	30	GAPDH	3.17944	2.94873
27	31	GAPDH	3.17676	2.94285
27	32	GAPDH	3.14979	2.91267
27	33	GAPDH	3.13977	2.89945
27	34	GAPDH	3.13874	2.89521
27	35	GAPDH	3.13755	2.89083
27	36	GAPDH	3.14983	2.8999
27	37	GAPDH	3.16529	2.91216
27	38	GAPDH	3.15855	2.90222
27	39	GAPDH	3.15477	2.89524
27	40	GAPDH	3.16364	2.9009
28	1	GAPDH	0.176523	0.0177996
28	2	GAPDH	0.17632	0.0134043
28	3	GAPDH	0.173914	0.00680657
28	4	GAPDH	0.170225	-0.00107455
28	5	GAPDH	0.170169	-0.00532234
28	6	GAPDH	0.174053	-0.00563051
28	7	GAPDH	0.179512	-0.00436322
28	8	GAPDH	0.185703	-0.00236416
28	9	GAPDH	0.201356	0.00909599
28	10	GAPDH	0.204393	0.00794123
28	11	GAPDH	0.202506	0.00186218
28	12	GAPDH	0.202501	-0.00233441
28	13	GAPDH	0.204411	-0.00461679
28	14	GAPDH	0.214088	0.00086864
28	15	GAPDH	0.225249	0.00783812
28	16	GAPDH	0.247064	0.0254612
28	17	GAPDH	0.286054	0.0602593
28	18	GAPDH	0.371139	0.141152
28	19	GAPDH	0.508953	0.274774
28	20	GAPDH	0.751101	0.51273
28	21	GAPDH	1.11266	0.870095
28	22	GAPDH	1.56871	1.32196
28	23	GAPDH	1.99813	1.74719
28	24	GAPDH	2.35867	2.10353
28	25	GAPDH	2.62086	2.36153
28	26	GAPDH	2.79917	2.53564
28	27	GAPDH	2.89479	2.62708
28	28	GAPDH	2.99161	2.7197
28	29	GAPDH	3.05303	2.77693
28	30	GAPDH	3.0937	2.81341
28	31	GAPDH	3.09418	2.8097
28	32	GAPDH	3.0726	2.78393
28	33	GAPDH	3.0623	2.76944
28	34	GAPDH	3.05365	2.75659
28	35	GAPDH	3.05093	2.74967
28	36	GAPDH	3.06377	2.75833
28	37	GAPDH	3.08358	2.77395
28	38	GAPDH	3.0819	2.76807
28	39	GAPDH	3.07855	2.76053
28	40	GAPDH	3.08346	2.76125
29	1	GAPDH	0.169036	-0.00425925
29	2	GAPDH	0.174383	-0.0010158
29	3	GAPDH	0.180096	0.00259376
29	4	GAPDH	0.176337	-0.00326972
29	5	GAPDH	0.176569	-0.00514059
29	6	GAPDH	0.183701	-0.000112557
29	7	GAPDH	0.187172	0.00125389
29	8	GAPDH	0.188971	0.000949609
29	9	GAPDH	0.195356	0.00523041
29	10	GAPDH	0.196502	0.00427328
29	11	GAPDH	0.195549	0.00121655
29	12	GAPDH	0.193393	-0.00304343
29	13	GAPDH	0.194589	-0.00395119
29	14	GAPDH	0.203899	0.00325478
29	15	GAPDH	0.214065	0.0113173
29	16	GAPDH	0.233257	0.0284053
29	17	GAPDH	0.268273	0.0613176
29	18	GAPDH	0.347459	0.1384
29	19	GAPDH	0.474417	0.263253
29	20	GAPDH	0.706146	0.492879
29	21	GAPDH	1.06557	0.850204
29	22	GAPDH	1.53697	1.3195
29	23	GAPDH	1.99864	1.77906
29	24	GAPDH	2.40646	2.18478
29	25	GAPDH	2.70813	2.48435
29	26	GAPDH	2.9206	2.69471
29	27	GAPDH	3.03322	2.80522
29	28	GAPDH	3.15215	2.92205
29	29	GAPDH	3.2223	2.9901
29	30	GAPDH	3.26263	3.02833
29	31	GAPDH	3.26249	3.02608
29	32	GAPDH	3.24468	3.00617
29	33	GAPDH	3.23765	2.99704
29	34	GAPDH	3.22876	2.98604
29	35	GAPDH	3.2272	2.98238
29	36	GAPDH	3.24634	2.99941
29	37	GAPDH	3.26339	3.01435
29	38	GAPDH	3.25536	3.00422
29	39	GAPDH	3.2512	2.99796
29	40	GAPDH	3.2599	3.00455
30	1	GAPDH	0.171893	0.00785718
30	2	GAPDH	0.171917	0.00467018
30	3	GAPDH	0.171654	0.00119651
30	4	GAPDH	0.168247	-0.00542018
30	5	GAPDH	0.168766	-0.00811209
30	6	GAPDH	0.176008	-0.00408027
30	7	GAPDH	0.187485	0.00418629
30	8	GAPDH	0.199019	0.0125099
30	9	GAPDH	0.197583	0.00786285
30	10	GAPDH	0.196375	0.00344483
30	11	GAPDH	0.196458	0.000317968
30	12	GAPDH	0.196241	-0.0031097
30	13	GAPDH	0.197061	-0.00550043
30	14	GAPDH	0.202476	-0.00329569
30	15	GAPDH	0.20927	0.00028796
30	16	GAPDH	0.222016	0.009823
30	17	GAPDH	0.244408	0.0290045
30	18	GAPDH	0.29707	0.0784566
30	19	GAPDH	0.381597	0.159773
30	20	GAPDH	0.545506	0.320472
30	21	GAPDH	0.822149	0.593904
30	22	GAPDH	1.2271	0.995644
30	23	GAPDH	1.69081	1.45615
30	24	GAPDH	2.15069	1.91281
30	25	GAPDH	2.53104	2.28995
30	26	GAPDH	2.80221	2.55791
30	27	GAPDH	2.9582	2.71069
30	28	GAPDH	3.09823	2.84752
30	29	GAPDH	3.19341	2.93949
30	30	GAPDH	3.24348	2.98634
30	31	GAPDH	3.25446	2.99411
30	32	GAPDH	3.23961	2.97605
30	33	GAPDH	3.2364	2.96963
30	34	GAPDH	3.23321	2.96323
30	35	GAPDH	3.231	2.95781
30	36	GAPDH	3.24485	2.96845
30	37	GAPDH	3.26589	2.98628
30	38	GAPDH	3.25325	2.97043
30	39	GAPDH	3.24655	2.96052
30	40	GAPDH	3.25979	2.97055
31	1
31	2
31	3
31	4
31	5
31	6
31	7
31	8
31	9
31	10
31	11
31	12
31	13
31	14
31	15
31	16
31	17
31	18
31	19
31	20
31	21
31	22
31	23
31	24
31	25
31	26
31	27
31	28
31	29
31	30
31	31
31	32
31	33
31	34
31	35
31	36
31	37
31	38
31	39
31	40
32	1	GAPDH	0.241606	0.00450876
32	2	GAPDH	0.241536	0.00248078
32	3	GAPDH	0.240409	-0.000604302
32	4	GAPDH	0.23755	-0.00542101
32	5	GAPDH	0.239213	-0.00571621
32	6	GAPDH	0.248599	0.001712
32	7	GAPDH	0.254243	0.00539878
32	8	GAPDH	0.25571	0.00490755
32	9	GAPDH	0.258542	0.00578196
32	10	GAPDH	0.258859	0.00414105
32	11	GAPDH	0.25717	0.000495039
32	12	GAPDH	0.253739	-0.00489372
32	13	GAPDH	0.25479	-0.00580114
32	14	GAPDH	0.263409	0.000860346
32	15	GAPDH	0.27157	0.00706335
32	16	GAPDH	0.286895	0.0204303
32	17	GAPDH	0.311921	0.0434991
32	18	GAPDH	0.374514	0.104135
32	19	GAPDH	0.476445	0.204108
32	20	GAPDH	0.668885	0.394589
32	21	GAPDH	0.981217	0.704964
32	22	GAPDH	1.41614	1.13792
32	23	GAPDH	1.88348	1.60331
32	24	GAPDH	2.32635	2.04423
32	25	GAPDH	2.67198	2.3879
32	26	GAPDH	2.91429	2.62825
32	27	GAPDH	3.04913	2.76113
32	28	GAPDH	3.1769	2.88695
32	29	GAPDH	3.26165	2.96974
32	30	GAPDH	3.30881	3.01494
32	31	GAPDH	3.31961	3.02378
32	32	GAPDH	3.30462	3.00683
32	33	GAPDH	3.297	2.99726
32	34	GAPDH	3.29554	2.99383
32	35	GAPDH	3.29501	2.99135
32	36	GAPDH	3.31029	3.00467
32	37	GAPDH	3.32573	3.01815
32	38	GAPDH	3.32054	3.01101
32	39	GAPDH	3.31707	3.00558
32	40	GAPDH	3.32699	3.01354
33	1	GAPDH	0.129384	0.0208502
33	2	GAPDH	0.129167	0.0161886
33	3	GAPDH	0.126467	0.00904499
33	4	GAPDH	0.121292	-0.000574849
33	5	GAPDH	0.120954	-0.00535799
33	6	GAPDH	0.124877	-0.00587919
33	7	GAPDH	0.128473	-0.00672755
33	8	GAPDH	0.133568	-0.00607691
33	9	GAPDH	0.15061	0.00651996
33	10	GAPDH	0.160861	0.0123269
33	11	GAPDH	0.157328	0.00434968
33	12	GAPDH	0.155155	-0.00226801
33	13	GAPDH	0.156511	-0.00535702
33	14	GAPDH	0.165361	-0.000950819
33	15	GAPDH	0.175525	0.00476828
33	16	GAPDH	0.192819	0.0176177
33	17	GAPDH	0.222294	0.0426477
33	18	GAPDH	0.289115	0.105025
33	19	GAPDH	0.398489	0.209955
33	20	GAPDH	0.602601	0.409622
33	21	GAPDH	0.929998	0.732574
33	22	GAPDH	1.38275	1.18088
33	23	GAPDH	1.8604	1.65409
33	24	GAPDH	2.30401	2.09325
33	25	GAPDH	2.64556	2.43036
33	26	GAPDH	2.88856	2.66892
33	27	GAPDH	3.0214	2.79731
33	28	GAPDH	3.14799	2.91946
33	29	GAPDH	3.2325	2.99952
33	30	GAPDH	3.28036	3.04294
33	31	GAPDH	3.28983	3.04796
33	32	GAPDH	3.27216	3.02584
33	33	GAPDH	3.26718	3.01642
33	34	GAPDH	3.2639	3.0087
33	35	GAPDH	3.26234	3.00269
33	36	GAPDH	3.2756	3.0115
33	37	GAPDH	3.2937	3.02516
33	38	GAPDH	3.28594	3.01296
33	39	GAPDH	3.28123	3.0038
33	40	GAPDH	3.28635	3.00448
34	1	GAPDH	0.204086	0.0199729
34	2	GAPDH	0.203693	0.0154535
34	3	GAPDH	0.198934	0.00656768
34	4	GAPDH	0.192251	-0.00424195
34	5	GAPDH	0.192242	-0.00837818
34	6	GAPDH	0.199456	-0.00529007
34	7	GAPDH	0.208744	-0.000129294
34	8	GAPDH	0.217097	0.00409693
34	9	GAPDH	0.225856	0.00872963
34	10	GAPDH	0.227704	0.00645019
34	11	GAPDH	0.228141	0.00276048
34	12	GAPDH	0.225928	-0.00357895
34	13	GAPDH	0.227284	-0.00634982
34	14	GAPDH	0.237124	-0.000636651
34	15	GAPDH	0.245656	0.00376895
34	16	GAPDH	0.262161	0.0161473
34	17	GAPDH	0.288642	0.0385016
34	18	GAPDH	0.351764	0.0974967
34	19	GAPDH	0.453608	0.195214
34	20	GAPDH	0.648014	0.385493
34	21	GAPDH	0.967297	0.700649
34	22	GAPDH	1.41545	1.14467
34	23	GAPDH	1.90329	1.62838
34	24	GAPDH	2.37012	2.0911
34	25	GAPDH	2.73419	2.45104
34	26	GAPDH	2.9913	2.70401
34	27	GAPDH	3.13436	2.84295
34	28	GAPDH	3.26931	2.97377
34	29	GAPDH	3.35802	3.05835
34	30	GAPDH	3.40285	3.09906
34	31	GAPDH	3.40662	3.09871
34	32	GAPDH	3.386	3.07396
34	33	GAPDH	3.3817	3.06553
34	34	GAPDH	3.37913	3.05884
34	35	GAPDH	3.37735	3.05293
34	36	GAPDH	3.38964	3.06109
34	37	GAPDH	3.40529	3.07262
34	38	GAPDH	3.40146	3.06466
34	39	GAPDH	3.39882	3.05789
34	40	GAPDH	3.40883	3.06377
35	1	GAPDH	0.176637	0.0200754
35	2	GAPDH	0.176539	0.0158466
35	3	GAPDH	0.174907	0.0100827
35	4	GAPDH	0.169973	0.00101733
35	5	GAPDH	0.169143	-0.0039448
35	6	GAPDH	0.170704	-0.00651527
35	7	GAPDH	0.172407	-0.00894417
35	8	GAPDH	0.176588	-0.00889511
35	9	GAPDH	0.194194	0.00457966
35	10	GAPDH	0.205986	0.0122402
35	11	GAPDH	0.203691	0.00581379
35	12	GAPDH	0.200666	-0.00134361
35	13	GAPDH	0.20205	-0.00409067
35	14	GAPDH	0.211512	0.00123931
35	15	GAPDH	0.219842	0.00543776
35	16	GAPDH	0.236733	0.0181967
35	17	GAPDH	0.265014	0.0423467
35	18	GAPDH	0.330152	0.103353
35	19	GAPDH	0.435262	0.204332
35	20	GAPDH	0.633197	0.398134
35	21	GAPDH	0.955608	0.716414
35	22	GAPDH	1.40873	1.1654
35	23	GAPDH	1.90188	1.65442
35	24	GAPDH	2.36679	2.1152
35	25	GAPDH	2.73227	2.47655
35	26	GAPDH	2.99294	2.73309
35	27	GAPDH	3.14194	2.87796
35	28	GAPDH	3.28539	3.01727
35	29	GAPDH	3.37776	3.10551
35	30	GAPDH	3.43048	3.1541
35	31	GAPDH	3.43688	3.15636
35	32	GAPDH	3.41301	3.12837
35	33	GAPDH	3.40969	3.12091
35	34	GAPDH	3.40747	3.11456
35	35	GAPDH	3.40584	3.1088
35	36	GAPDH	3.4201	3.11893
35	37	GAPDH	3.43641	3.13111
35	38	GAPDH	3.43294	3.12351
35	39	GAPDH	3.42916	3.1156
35	40	GAPDH	3.43566	3.11796
36	1	GAPDH	0.167841	0.0179283
36	2	GAPDH	0.167822	0.0134772
36	3	GAPDH	0.166865	0.00808752
36	4	GAPDH	0.161231	-0.00197915
36	5	GAPDH	0.160818	-0.00682419
36	6	GAPDH	0.165757	-0.00631812
36	7	GAPDH	0.171533	-0.00497428
36	8	GAPDH	0.178774	-0.00216659
36	9	GAPDH	0.195599	0.0102262
36	10	GAPDH	0.199247	0.00944222
36	11	GAPDH	0.198459	0.00422128
36	12	GAPDH	0.1961	-0.00257016
36	13	GAPDH	0.19729	-0.00581245
36	14	GAPDH	0.206203	-0.00133229
36	15	GAPDH	0.212898	0.000930382
36	16	GAPDH	0.227032	0.0106315
36	17	GAPDH	0.249135	0.0283016
36	18	GAPDH	0.303602	0.0783369
36	19	GAPDH	0.388695	0.158997
36	20	GAPDH	0.553348	0.319218
36	21	GAPDH	0.827777	0.589214
36	22	GAPDH	1.22833	0.985336
36	23	GAPDH	1.68243	1.435
36	24	GAPDH	2.1328	1.88094
36	25	GAPDH	2.49817	2.24188
36	26	GAPDH	2.76136	2.50063
36	27	GAPDH	2.91183	2.64668
36	28	GAPDH	3.05159	2.782
36	29	GAPDH	3.14377	2.86974
36	30	GAPDH	3.19387	2.91542
36	31	GAPDH	3.20756	2.92468
36	32	GAPDH	3.19559	2.90827
36	33	GAPDH	3.18957	2.89782
36	34	GAPDH	3.18283	2.88664
36	35	GAPDH	3.18129	2.88067
36	36	GAPDH	3.19809	2.89304
36	37	GAPDH	3.21672	2.90724
36	38	GAPDH	3.20865	2.89473
36	39	GAPDH	3.20436	2.88601
36	40	GAPDH	3.21234	2.88956
37	1	ISG15	0.224292	0.0114171
37	2	ISG15	0.223246	0.00902024
37	3	ISG15	0.216351	0.000773824
37	4	ISG15	0.211267	-0.00566225
37	5	ISG15	0.211444	-0.0068369
37	6	ISG15	0.217068	-0.00256373
37	7	ISG15	0.224397	0.00341342
37	8	ISG15	0.227245	0.00491033
37	9	ISG15	0.231868	0.00818211
37	10	ISG15	0.232409	0.00737119
37	11	ISG15	0.229941	0.00355211
37	12	ISG15	0.225676	-0.00206454
37	13	ISG15	0.225296	-0.0037956
37	14	ISG15	0.228461	-0.0019827
37	15	ISG15	0.229895	-0.00190014
37	16	ISG15	0.229038	-0.00410845
37	17	ISG15	0.230895	-0.00360227
37	18	ISG15	0.240163	0.00431359
37	19	ISG15	0.24497	0.00776976
37	20	ISG15	0.261083	0.0225315
37	21	ISG15	0.293225	0.0533221
37	22	ISG15	0.353505	0.11225
37	23	ISG15	0.450922	0.208316
37	24	ISG15	0.62193	0.377972
37	25	ISG15	0.889613	0.644304
37	26	ISG15	1.25271	1.00605
37	27	ISG15	1.65004	1.40202
37	28	ISG15	2.05799	1.80862
37	29	ISG15	2.39528	2.14456
37	30	ISG15	2.58123	2.32917
37	31	ISG15	2.69656	2.44314
37	32	ISG15	2.76087	2.5061
37	33	ISG15	2.8191	2.56297
37	34	ISG15	2.86536	2.60788
37	35	ISG15	2.90085	2.64202
37	36	ISG15	2.95347	2.69329
37	37	ISG15	3.00544	2.74391
37	38	ISG15	3.01935	2.75647
37	39	ISG15	3.0242	2.75998
37	40	ISG15	3.04254	2.77696
38	1	ISG15	0.226921	0.00275609
38	2	ISG15	0.227301	0.00158866
38	3	ISG15	0.225013	-0.00224624
38	4	ISG15	0.221541	-0.00726498
38	5	ISG15	0.223236	-0.00711723
38	6	ISG15	0.233822	0.00192183
38	7	ISG15	0.239682	0.0062358
38	8	ISG15	0.241058	0.00606436
38	9	ISG15	0.243881	0.00734022
38	10	ISG15	0.244187	0.00609935
38	11	ISG15	0.242623	0.00298894
38	12	ISG15	0.238925	-0.00225641
38	13	ISG15	0.238635	-0.00409308
38	14	ISG15	0.241859	-0.00241607
38	15	ISG15	0.243386	-0.00243598
38	16	ISG15	0.244214	-0.00315501
38	17	ISG15	0.24605	-0.00286534
38	18	ISG15	0.253662	0.00319983
38	19	ISG15	0.259191	0.00718153
38	20	ISG15	0.280476	0.0269195
38	21	ISG15	0.317596	0.0624929
38	22	ISG15	0.387574	0.130924
38	23	ISG15	0.501032	0.242835
38	24	ISG15	0.696197	0.436454
38	25	ISG15	0.993741	0.732451
38	26	ISG15	1.38709	1.12426
38	27	ISG15	1.80427	1.53989
38	28	ISG15	2.21739	1.95146
38	29	ISG15	2.55267	2.28519
38	30	ISG15	2.73817	2.46914
38	31	ISG15	2.85189	2.58132
38	32	ISG15	2.91125	2.63913
38	33	ISG15	2.9709	2.69724
38	34	ISG15	3.01341	2.7382
38	35	ISG15	3.04767	2.77092
38	36	ISG15	3.09491	2.81661
38	37	ISG15	3.14169	2.86183
38	38	ISG15	3.15702	2.87562
38	39	ISG15	3.16327	2.88032
38	40	ISG15	3.18555	2.90105
39	1	ISG15	0.219328	0.00898658
39	2	ISG15	0.219229	0.00671425
39	3	ISG15	0.217666	0.00297643
39	4	ISG15	0.2139	-0.00296303
39	5	ISG15	0.213884	-0.00515352
39	6	ISG15	0.21742	-0.00379149
39	7	ISG15	0.219612	-0.00377329
39	8	ISG15	0.223258	-0.00230108
39	9	ISG15	0.237135	0.00940157
39	10	ISG15	0.240893	0.0109859
39	11	ISG15	0.237552	0.00547046
39	12	ISG15	0.233327	-0.00092835
39	13	ISG15	0.233394	-0.00303531
39	14	ISG15	0.238026	-0.000576924
39	15	ISG15	0.23973	-0.00104744
39	16	ISG15	0.239577	-0.00337461
39	17	ISG15	0.241124	-0.00400164
39	18	ISG15	0.249412	0.00211237
39	19	ISG15	0.254516	0.00504235
39	20	ISG15	0.2721	0.0204527
39	21	ISG15	0.306635	0.0528133
39	22	ISG15	0.369893	0.113898
39	23	ISG15	0.473166	0.214996
39	24	ISG15	0.652606	0.392262
39	25	ISG15	0.935386	0.672869
39	26	ISG15	1.3206	1.05591
39	27	ISG15	1.74424	1.47737
39	28	ISG15	2.17919	1.91015
39	29	ISG15	2.54051	2.2693
39	30	ISG15	2.75088	2.47749
39	31	ISG15	2.88602	2.61046
39	32	ISG15	2.95806	2.68032
39	33	ISG15	3.02424	2.74433
39	34	ISG15	3.07943	2.79735
39	35	ISG15	3.12062	2.83636
39	36	ISG15	3.1751	2.88867
39	37	ISG15	3.22701	2.9384
39	38	ISG15	3.2455	2.95472
39	39	ISG15	3.25294	2.95998
39	40	ISG15	3.27737	2.98225
40	1	ISG15	0.208228	0.0063825
40	2	ISG15	0.208014	0.00485551
40	3	ISG15	0.204921	0.000448987
40	4	ISG15	0.197768	-0.00801628
40	5	ISG15	0.197554	-0.00954369
40	6	ISG15	0.205091	-0.00331949
40	7	ISG15	0.214375	0.00465158
40	8	ISG15	0.219229	0.00819214
40	9	ISG15	0.222153	0.00980354
40	10	ISG15	0.222165	0.00850266
40	11	ISG15	0.219599	0.00462397
40	12	ISG15	0.214057	-0.00223148
40	13	ISG15	0.213531	-0.00406978
40	14	ISG15	0.217587	-0.00132747
40	15	ISG15	0.219274	-0.000953562
40	16	ISG15	0.217895	-0.0036453
40	17	ISG15	0.219737	-0.00311583
40	18	ISG15	0.230761	0.00659514
40	19	ISG15	0.23734	0.0118613
40	20	ISG15	0.259039	0.0322468
40	21	ISG15	0.301485	0.0733797
40	22	ISG15	0.378949	0.149531
40	23	ISG15	0.504643	0.273912
40	24	ISG15	0.717734	0.48569
40	25	ISG15	1.03407	0.800714
40	26	ISG15	1.43878	1.20411
40	27	ISG15	1.84427	1.60829
40	28	ISG15	2.23334	1.99604
40	29	ISG15	2.54462	2.30601
40	30	ISG15	2.70559	2.46567
40	31	ISG15	2.8069	2.56567
40	32	ISG15	2.86397	2.62142
40	33	ISG15	2.91783	2.67397
40	34	ISG15	2.96203	2.71686
40	35	ISG15	2.99701	2.75052
40	36	ISG15	3.04243	2.79464
40	37	ISG15	3.09144	2.84233
40	38	ISG15	3.11035	2.85993
40	39	ISG15	3.11352	2.86179
40	40	ISG15	3.12476	2.87171
41	1	ISG15	0.256583	0.00823917
41	2	ISG15	0.256196	0.00590006
41	3	ISG15	0.251627	-0.000621691
41	4	ISG15	0.24587	-0.00833155
41	5	ISG15	0.247698	-0.00845658
41	6	ISG15	0.259276	0.00116827
41	7	ISG15	0.264878	0.00481761
41	8	ISG15	0.2668	0.00478714
41	9	ISG15	0.272229	0.00826234
41	10	ISG15	0.273241	0.00732173
41	11	ISG15	0.272049	0.00417751
41	12	ISG15	0.268687	-0.00113817
41	13	ISG15	0.268539	-0.00323889
41	14	ISG15	0.27235	-0.00138017
41	15	ISG15	0.274587	-0.0010965
41	16	ISG15	0.274582	-0.0030545
41	17	ISG15	0.276372	-0.00321655
41	18	ISG15	0.287093	0.00555134
41	19	ISG15	0.293182	0.00968696
41	20	ISG15	0.314629	0.0291811
41	21	ISG15	0.35843	0.0710298
41	22	ISG15	0.435488	0.146135
41	23	ISG15	0.562249	0.270943
41	24	ISG15	0.77595	0.482691
41	25	ISG15	1.09855	0.803334
41	26	ISG15	1.50812	1.21096
41	27	ISG15	1.9251	1.62598
41	28	ISG15	2.3279	2.02683
41	29	ISG15	2.64494	2.34192
41	30	ISG15	2.81141	2.50643
41	31	ISG15	2.91361	2.60668
41	32	ISG15	2.97212	2.66324
41	33	ISG15	3.02617	2.71533
41	34	ISG15	3.07179	2.75901
41	35	ISG15	3.10976	2.79502
41	36	ISG15	3.15484	2.83814
41	37	ISG15	3.20517	2.88652
41	38	ISG15	3.2163	2.8957
41	39	ISG15	3.21667	2.89412
41	40	ISG15	3.23176	2.90726
42	1	ISG15	0.255185	0.00481559
42	2	ISG15	0.254971	0.00300306
42	3	ISG15	0.25232	-0.00124726
42	4	ISG15	0.248494	-0.00667265
42	5	ISG15	0.248997	-0.00776953
42	6	ISG15	0.255873	-0.00249281
42	7	ISG15	0.265254	0.00528905
42	8	ISG15	0.269966	0.00840153
42	9	ISG15	0.27138	0.00821565
42	10	ISG15	0.271055	0.00629169
42	11	ISG15	0.2691	0.00273755
42	12	ISG15	0.266228	-0.00173355
42	13	ISG15	0.266358	-0.00320305
42	14	ISG15	0.270121	-0.00103965
42	15	ISG15	0.271638	-0.00112188
42	16	ISG15	0.271367	-0.00299267
42	17	ISG15	0.273296	-0.00266243
42	18	ISG15	0.2833	0.0057419
42	19	ISG15	0.290357	0.0111993
42	20	ISG15	0.31248	0.0317232
42	21	ISG15	0.353339	0.0709833
42	22	ISG15	0.429001	0.145046
42	23	ISG15	0.553139	0.267584
42	24	ISG15	0.764411	0.477257
42	25	ISG15	1.08269	0.793939
42	26	ISG15	1.49409	1.20373
42	27	ISG15	1.92035	1.6284
42	28	ISG15	2.33688	2.04333
42	29	ISG15	2.66892	2.37377
42	30	ISG15	2.85102	2.55427
42	31	ISG15	2.96593	2.66758
42	32	ISG15	3.0316	2.73165
42	33	ISG15	3.09467	2.79312
42	34	ISG15	3.14006	2.83691
42	35	ISG15	3.17837	2.87362
42	36	ISG15	3.23032	2.92397
42	37	ISG15	3.28856	2.98062
42	38	ISG15	3.30857	2.99902
42	39	ISG15	3.31274	3.0016
42	40	ISG15	3.33091	3.01817
43	1	ISG15	0.273197	0.012669
43	2	ISG15	0.272651	0.00970198
43	3	ISG15	0.266667	0.00129747
43	4	ISG15	0.261825	-0.00596523
43	5	ISG15	0.262483	-0.00772773
43	6	ISG15	0.269309	-0.00332189
43	7	ISG15	0.275613	0.0005608
43	8	ISG15	0.281135	0.00366294
43	9	ISG15	0.29019	0.0102969
43	10	ISG15	0.291557	0.00924336
43	11	ISG15	0.289007	0.00427291
43	12	ISG15	0.286441	-0.000713874
43	13	ISG15	0.286904	-0.00267143
43	14	ISG15	0.291814	-0.000182564
43	15	ISG15	0.293684	-0.000732554
43	16	ISG15	0.292277	-0.0045611
43	17	ISG15	0.293996	-0.00526278
43	18	ISG15	0.303484	0.00180476
43	19	ISG15	0.309031	0.00493107
43	20	ISG15	0.3287	0.0221792
43	21	ISG15	0.365609	0.0566684
43	22	ISG15	0.434428	0.123067
43	23	ISG15	0.54638	0.232597
43	24	ISG15	0.743224	0.427021
43	25	ISG15	1.0438	0.725173
43	26	ISG15	1.44826	1.12722
43	27	ISG15	1.88455	1.56109
43	28	ISG15	2.32486	1.99898
43	29	ISG15	2.68464	2.35634
43	30	ISG15	2.88549	2.55476
43	31	ISG15	3.01078	2.67763
43	32	ISG15	3.08313	2.74757
43	33	ISG15	3.146	2.80801
43	34	ISG15	3.19914	2.85873
43	35	ISG15	3.23838	2.89555
43	36	ISG15	3.28837	2.94312
43	37	ISG15	3.34747	2.99979
43	38	ISG15	3.36632	3.01623
43	39	ISG15	3.37172	3.01921
43	40	ISG15	3.39236	3.03743
44	1	ISG15	0.268415	0.00510459
44	2	ISG15	0.268124	0.0040035
44	3	ISG15	0.264513	-0.000416293
44	4	ISG15	0.258905	-0.00683436
44	5	ISG15	0.258618	-0.00793032
44	6	ISG15	0.263984	-0.00337353
44	7	ISG15	0.27243	0.00426294
44	8	ISG15	0.279303	0.0103258
44	9	ISG15	0.27742	0.00763376
44	10	ISG15	0.276311	0.00571483
44	11	ISG15	0.274482	0.0030765
44	12	ISG15	0.269057	-0.00315801
44	13	ISG15	0.269067	-0.00395682
44	14	ISG15	0.274828	0.000994527
44	15	ISG15	0.277024	0.00238139
44	16	ISG15	0.271177	-0.00427587
44	17	ISG15	0.271817	-0.00444453
44	18	ISG15	0.282048	0.0049762
44	19	ISG15	0.287753	0.0098722
44	20	ISG15	0.306375	0.0276851
44	21	ISG15	0.341917	0.0624169
44	22	ISG15	0.409874	0.129565
44	23	ISG15	0.518847	0.237728
44	24	ISG15	0.711776	0.429848
44	25	ISG15	1.0122	0.729466
44	26	ISG15	1.41234	1.12879
44	27	ISG15	1.84096	1.5566
44	28	ISG15	2.27476	1.9896
44	29	ISG15	2.63027	2.34429
44	30	ISG15	2.82742	2.54063
44	31	ISG15	2.9481	2.6605
44	32	ISG15	3.0248	2.7364
44	33	ISG15	3.083	2.79379
44	34	ISG15	3.13427	2.84425
44	35	ISG15	3.17414	2.88331
44	36	ISG15	3.22582	2.93418
44	37	ISG15	3.27546	2.98301
44	38	ISG15	3.29567	3.00241
44	39	ISG15	3.30193	3.00786
44	40	ISG15	3.33116	3.03628
45	1
45	2
45	3
45	4
45	5
45	6
45	7
45	8
45	9
45	10
45	11
45	12
45	13
45	14
45	15
45	16
45	17
45	18
45	19
45	20
45	21
45	22
45	23
45	24
45	25
45	26
45	27
45	28
45	29
45	30
45	31
45	32
45	33
45	34
45	35
45	36
45	37
45	38
45	39
45	40
46	1	ISG15	0.263026	0.00939373
46	2	ISG15	0.262793	0.00679191
46	3	ISG15	0.259673	0.00130286
46	4	ISG15	0.254392	-0.00634748
46	5	ISG15	0.254857	-0.00825197
46	6	ISG15	0.262038	-0.00343984
46	7	ISG15	0.269479	0.00163252
46	8	ISG15	0.275009	0.00479282
46	9	ISG15	0.281765	0.0091799
46	10	ISG15	0.283148	0.00819443
46	11	ISG15	0.282803	0.00548025
46	12	ISG15	0.279851	0.00015863
46	13	ISG15	0.279702	-0.00235886
46	14	ISG15	0.283248	-0.00118271
46	15	ISG15	0.285182	-0.00161755
46	16	ISG15	0.284666	-0.00450208
46	17	ISG15	0.286421	-0.00511639
46	18	ISG15	0.295982	0.00207548
46	19	ISG15	0.301639	0.00536351
46	20	ISG15	0.321877	0.0232328
46	21	ISG15	0.359767	0.0587533
46	22	ISG15	0.429003	0.12562
46	23	ISG15	0.542156	0.236404
46	24	ISG15	0.73912	0.430999
46	25	ISG15	1.04439	0.733904
46	26	ISG15	1.45382	1.14097
46	27	ISG15	1.89107	1.57584
46	28	ISG15	2.33319	2.0156
46	29	ISG15	2.69327	2.37331
46	30	ISG15	2.89024	2.56791
46	31	ISG15	3.01362	2.68892
46	32	ISG15	3.0851	2.75803
46	33	ISG15	3.14544	2.816
46	34	ISG15	3.194	2.86219
46	35	ISG15	3.23403	2.89985
46	36	ISG15	3.28972	2.95317
46	37	ISG15	3.34743	3.00851
46	38	ISG15	3.36678	3.0255
46	39	ISG15	3.36812	3.02446
46	40	ISG15	3.37754	3.03151
47	1	ISG15	0.254799	0.00287199
47	2	ISG15	0.254609	0.000990076
47	3	ISG15	0.251995	-0.00331459
47	4	ISG15	0.247191	-0.00980957
47	5	ISG15	0.247922	-0.0107703
47	6	ISG15	0.25718	-0.00320294
47	7	ISG15	0.268799	0.00672435
47	8	ISG15	0.274662	0.010897
47	9	ISG15	0.277772	0.0123155
47	10	ISG15	0.27752	0.0103725
47	11	ISG15	0.274064	0.00522495
47	12	ISG15	0.269273	-0.00125725
47	13	ISG15	0.269011	-0.0032103
47	14	ISG15	0.273113	-0.000799487
47	15	ISG15	0.274516	-0.00108719
47	16	ISG15	0.271601	-0.00569273
47	17	ISG15	0.272595	-0.00638992
47	18	ISG15	0.282244	0.0015675
47	19	ISG15	0.288228	0.00586026
47	20	ISG15	0.309669	0.0256107
47	21	ISG15	0.349038	0.0632877
47	22	ISG15	0.420805	0.133364
47	23	ISG15	0.535652	0.24652
47	24	ISG15	0.735618	0.444795
47	25	ISG15	1.0425	0.749988
47	26	ISG15	1.45219	1.15799
47	27	ISG15	1.88555	1.58966
47	28	ISG15	2.31549	2.0179
47	29	ISG15	2.66241	2.36313
47	30	ISG15	2.84823	2.54726
47	31	ISG15	2.9625	2.65984
47	32	ISG15	3.02617	2.72182
47	33	ISG15	3.08523	2.77919
47	34	ISG15	3.13127	2.82354
47	35	ISG15	3.16784	2.85842
47	36	ISG15	3.22192	2.9108
47	37	ISG15	3.2756	2.9628
47	38	ISG15	3.28898	2.97448
47	39	ISG15	3.29039	2.9742
47	40	ISG15	3.3073	2.98942
48	1	ISG15	0.25069	0.0153951
48	2	ISG15	0.250236	0.0124295
48	3	ISG15	0.244896	0.00457765
48	4	ISG15	0.238952	-0.00387769
48	5	ISG15	0.23855	-0.00679159
48	6	ISG15	0.24188	-0.00597316
48	7	ISG15	0.244197	-0.00616797
48	8	ISG15	0.248847	-0.00403007
48	9	ISG15	0.266927	0.0115387
48	10	ISG15	0.272887	0.0149867
48	11	ISG15	0.268026	0.00761401
48	12	ISG15	0.263764	0.000840811
48	13	ISG15	0.263684	-0.00175136
48	14	ISG15	0.267378	-0.000568704
48	15	ISG15	0.269149	-0.00130961
48	16	ISG15	0.268674	-0.00429648
48	17	ISG15	0.270691	-0.00479119
48	18	ISG15	0.281459	0.00346519
48	19	ISG15	0.287554	0.0070483
48	20	ISG15	0.308701	0.0256839
48	21	ISG15	0.34962	0.0640911
48	22	ISG15	0.425102	0.137062
48	23	ISG15	0.547001	0.256449
48	24	ISG15	0.757398	0.464334
48	25	ISG15	1.07665	0.781074
48	26	ISG15	1.49194	1.19385
48	27	ISG15	1.92576	1.62516
48	28	ISG15	2.35035	2.04724
48	29	ISG15	2.68981	2.38419
48	30	ISG15	2.87223	2.5641
48	31	ISG15	2.98516	2.67452
48	32	ISG15	3.04898	2.73582
48	33	ISG15	3.11107	2.7954
48	34	ISG15	3.16133	2.84315
48	35	ISG15	3.19747	2.87678
48	36	ISG15	3.24775	2.92455
48	37	ISG15	3.30228	2.97656
48	38	ISG15	3.3171	2.98887
48	39	ISG15	3.31822	2.98748
48	40	ISG15	3.32826	2.99501
49	1	GAPDH	0.284679	0.0629362
49	2	GAPDH	0.279105	0.0715297
49	3	GAPDH	0.226337	0.03293
49	4	GAPDH	0.16459	-0.0146503
49	5	GAPDH	0.149945	-0.0151277
49	6	GAPDH	0.140704	-0.0102009
49	7	GAPDH	0.115376	-0.0213609
49	8	GAPDH	0.113931	-0.0086385
49	9	GAPDH	0.135488	0.0270857
49	10	GAPDH	0.131532	0.0372976
49	11	GAPDH	0.086053	0.00598567
49	12	GAPDH	0.0359919	-0.0299079
49	13	GAPDH	0.0285295	-0.0232027
49	14	GAPDH	0.0411848	0.00361998
49	15	GAPDH	0.0395674	0.0161701
49	16	GAPDH	0.0203416	0.0111119
49	17	GAPDH	0.0263314	0.0312691
49	18	GAPDH	0.0701228	0.0892281
49	19	GAPDH	0.101692	0.134964
49	20	GAPDH	0.220089	0.267529
49	21	GAPDH	0.432797	0.494405
49	22	GAPDH	0.761357	0.837132
49	23	GAPDH	1.13541	1.22535
49	24	GAPDH	1.54738	1.65149
49	25	GAPDH	1.88831	2.00659
49	26	GAPDH	2.13955	2.27199
49	27	GAPDH	2.28285	2.42946
49	28	GAPDH	2.43958	2.60036
49	29	GAPDH	2.5134	2.68835
49	30	GAPDH	2.55442	2.74354
49	31	GAPDH	2.5387	2.74198
49	32	GAPDH	2.51219	2.72964
[truncated: 1,888 more rows]

## Sheet: Results
Block Type	Fast 96-Well Block (0.1mL)
Calibration Background is expired	No
Calibration Background performed on	01-19-2021
Calibration HRM MELTDOCTOR is expired	Yes
Calibration HRM MELTDOCTOR performed on	11-03-2016
Calibration Normalization FAM-ROX is expired	No
Calibration Normalization FAM-ROX performed on	01-19-2021
Calibration Normalization VIC-ROX is expired	No
Calibration Normalization VIC-ROX performed on	01-19-2021
Calibration Pure Dye CY3 is expired	No
Calibration Pure Dye CY3 performed on	01-19-2021
Calibration Pure Dye FAM is expired	No
Calibration Pure Dye FAM performed on	01-19-2021
Calibration Pure Dye MELTDOCTOR is expired	Yes
Calibration Pure Dye MELTDOCTOR performed on	11-03-2016
Calibration Pure Dye NED is expired	Yes
Calibration Pure Dye NED performed on	09-17-2019
Calibration Pure Dye ROX is expired	No
Calibration Pure Dye ROX performed on	01-19-2021
Calibration Pure Dye SYBR is expired	No
Calibration Pure Dye SYBR performed on	01-19-2021
Calibration Pure Dye TAMRA is expired	No
Calibration Pure Dye TAMRA performed on	01-19-2021
Calibration Pure Dye VIC is expired	No
Calibration Pure Dye VIC performed on	01-19-2021
Calibration ROI is expired	No
Calibration ROI performed on	01-19-2021
Calibration Uniformity is expired	No
Calibration Uniformity performed on	01-19-2021
Chemistry	SYBR_GREEN
Date Created	2021-03-28 03:28:18 AM PDT
Date Modified	2021-03-29 10:33:16 AM PDT
Experiment Barcode
Experiment Comment
Experiment File Name	D:\LY\A151R daochu\2021-3-28 succss\2021-03-28 ISG15.eds
Experiment Name	2021-03-28 182814
Experiment Run Start Time	2021-03-28 11:37:19 AM PDT
Experiment Run Stop Time	2021-03-28 12:44:18 PM PDT
Experiment Type	Comparative Cт (ΔΔCт)
Instrument Name	278861502
Instrument Serial Number	278861502
Instrument Type	QuantStudio(TM) 6 Flex System
Passive Reference	ROX
Quantification Cycle Method	Ct
Signal Smoothing On	true
Stage/ Cycle where Analysis is performed	Stage 2, Step 2
User Name
Well	Well Position	Omit	Sample Name	Target Name	Task	Reporter	Quencher	Quantity	Quantity Mean	Quantity SD	RQ	RQ Min	RQ Max	CT	Ct Mean	Ct SD	Delta Ct	Delta Ct Mean	Delta Ct SE	Delta Delta Ct	Automatic Ct Threshold	Ct Threshold	Automatic Baseline	Baseline Start	Baseline End	Comments	Tm1	Tm2	Tm3	HIGHSD
1	A1	FALSE	NC1	GAPDH	UNKNOWN	SYBR	None							19.3616	19.2919	0.134218					TRUE	0.28623	TRUE	1	40		83.9069			N
2	A2	FALSE	NC1	GAPDH	UNKNOWN	SYBR	None							19.3769	19.2919	0.134218					TRUE	0.28623	TRUE	1	40		83.9069			N
3	A3	FALSE	NC1	GAPDH	UNKNOWN	SYBR	None							19.1372	19.2919	0.134218					TRUE	0.28623	TRUE	1	40		83.9069			N
4	A4	FALSE	NC2	GAPDH	UNKNOWN	SYBR	None							19.4932	19.6136	0.123873					TRUE	0.28623	TRUE	1	40		84.0039			N
5	A5	FALSE	NC2	GAPDH	UNKNOWN	SYBR	None							19.607	19.6136	0.123873					TRUE	0.28623	TRUE	1	40		84.0039			N
6	A6	FALSE	NC2	GAPDH	UNKNOWN	SYBR	None							19.7407	19.6136	0.123873					TRUE	0.28623	TRUE	1	40		84.101			N
7	A7	FALSE	NC3	GAPDH	UNKNOWN	SYBR	None							19.9788	19.7407	0.306558					TRUE	0.28623	TRUE	1	40		84.101			N
8	A8	FALSE	NC3	GAPDH	UNKNOWN	SYBR	None							19.8483	19.7407	0.306558					TRUE	0.28623	TRUE	1	40		84.0039			N
9	A9	FALSE	NC3	GAPDH	UNKNOWN	SYBR	None							19.3948	19.7407	0.306558					TRUE	0.28623	TRUE	1	40		83.8098			N
10	A10	FALSE	polydadt-1	GAPDH	UNKNOWN	SYBR	None							19.0946	19.3914	0.361588					TRUE	0.28623	TRUE	1	40		83.9069			N
11	A11	FALSE	polydadt-1	GAPDH	UNKNOWN	SYBR	None							19.2854	19.3914	0.361588					TRUE	0.28623	TRUE	1	40		83.8098			N
12	A12	FALSE	polydadt-1	GAPDH	UNKNOWN	SYBR	None							19.7941	19.3914	0.361588					TRUE	0.28623	TRUE	1	40		83.9069			N
13	B1	FALSE	NC1	ISG15	UNKNOWN	SYBR	None				1	0.654375	1.52818	27.8098	27.4337	0.357292		8.14179	0.220357	0	TRUE	0.314766	TRUE	1	40		88.5665			N
14	B2	FALSE	NC1	ISG15	UNKNOWN	SYBR	None				1	0.654375	1.52818	27.3925	27.4337	0.357292		8.14179	0.220357	0	TRUE	0.314766	TRUE	1	40		88.5665			N
15	B3	FALSE	NC1	ISG15	UNKNOWN	SYBR	None				1	0.654375	1.52818	27.0988	27.4337	0.357292		8.14179	0.220357	0	TRUE	0.314766	TRUE	1	40		88.5665			N
16	B4	FALSE	NC2	ISG15	UNKNOWN	SYBR	None				1.23627	1.05965	1.44233	27.3838	27.4494	0.0624908		7.8358	0.0801035	-0.305994	TRUE	0.314766	TRUE	1	40		88.5665			N
17	B5	FALSE	NC2	ISG15	UNKNOWN	SYBR	None				1.23627	1.05965	1.44233	27.4561	27.4494	0.0624908		7.8358	0.0801035	-0.305994	TRUE	0.314766	TRUE	1	40		88.6635			N
18	B6	FALSE	NC2	ISG15	UNKNOWN	SYBR	None				1.23627	1.05965	1.44233	27.5082	27.4494	0.0624908		7.8358	0.0801035	-0.305994	TRUE	0.314766	TRUE	1	40		88.6635			N
19	B7	FALSE	NC3	ISG15	UNKNOWN	SYBR	None				0.847121	0.597129	1.20177	28.2038	28.1218	0.0713075		8.38115	0.181716	0.239361	TRUE	0.314766	TRUE	1	40		88.6635			N
20	B8	FALSE	NC3	ISG15	UNKNOWN	SYBR	None				0.847121	0.597129	1.20177	28.087	28.1218	0.0713075		8.38115	0.181716	0.239361	TRUE	0.314766	TRUE	1	40		88.6635			N
21	B9	FALSE	NC3	ISG15	UNKNOWN	SYBR	None				0.847121	0.597129	1.20177	28.0746	28.1218	0.0713075		8.38115	0.181716	0.239361	TRUE	0.314766	TRUE	1	40		88.5665			N
22	B10	FALSE	polydadt-1	ISG15	UNKNOWN	SYBR	None				20.7674	13.7969	31.2595	23.0793	23.1569	0.068653		3.76554	0.212493	-4.37625	TRUE	0.314766	TRUE	1	40		88.6635			N
23	B11	FALSE	polydadt-1	ISG15	UNKNOWN	SYBR	None				20.7674	13.7969	31.2595	23.1819	23.1569	0.068653		3.76554	0.212493	-4.37625	TRUE	0.314766	TRUE	1	40		88.6635			N
24	B12	FALSE	polydadt-1	ISG15	UNKNOWN	SYBR	None				20.7674	13.7969	31.2595	23.2096	23.1569	0.068653		3.76554	0.212493	-4.37625	TRUE	0.314766	TRUE	1	40		88.6635			N
25	C1	FALSE	polydadt+100-1	GAPDH	UNKNOWN	SYBR	None							19.3807	19.0855	0.257432					TRUE	0.28623	TRUE	1	40		83.9069			N
26	C2	FALSE	polydadt+100-1	GAPDH	UNKNOWN	SYBR	None							18.9077	19.0855	0.257432					TRUE	0.28623	TRUE	1	40		83.9069			N
27	C3	FALSE	polydadt+100-1	GAPDH	UNKNOWN	SYBR	None							18.968	19.0855	0.257432					TRUE	0.28623	TRUE	1	40		83.9069			N
28	C4	FALSE	polydadt+100-2	GAPDH	UNKNOWN	SYBR	None							19.0172	19.3074	0.441875					TRUE	0.28623	TRUE	1	40		83.9069			N
29	C5	FALSE	polydadt+100-2	GAPDH	UNKNOWN	SYBR	None							19.0891	19.3074	0.441875					TRUE	0.28623	TRUE	1	40		84.0039			N
30	C6	FALSE	polydadt+100-2	GAPDH	UNKNOWN	SYBR	None							19.8159	19.3074	0.441875					TRUE	0.28623	TRUE	1	40		84.0039			N
32	C8	FALSE	polydadt+100-3	GAPDH	UNKNOWN	SYBR	None							19.4767	19.4505	0.0369395					TRUE	0.28623	TRUE	1	40		84.0039			N
33	C9	FALSE	polydadt+100-3	GAPDH	UNKNOWN	SYBR	None							19.4244	19.4505	0.0369395					TRUE	0.28623	TRUE	1	40		83.9069			N
34	C10	FALSE	polydadt-2	GAPDH	UNKNOWN	SYBR	None							19.5259	19.6063	0.189044					TRUE	0.28623	TRUE	1	40		84.0039			N
35	C11	FALSE	polydadt-2	GAPDH	UNKNOWN	SYBR	None							19.4708	19.6063	0.189044					TRUE	0.28623	TRUE	1	40		84.0039			N
36	C12	FALSE	polydadt-2	GAPDH	UNKNOWN	SYBR	None							19.8223	19.6063	0.189044					TRUE	0.28623	TRUE	1	40		84.0039			N
37	D1	FALSE	polydadt+100-1	ISG15	UNKNOWN	SYBR	None				12.7378	9.21926	17.5992	23.6624	23.5562	0.135581		4.47075	0.167982	-3.67104	TRUE	0.314766	TRUE	1	40		88.7606			N
38	D2	FALSE	polydadt+100-1	ISG15	UNKNOWN	SYBR	None				12.7378	9.21926	17.5992	23.4035	23.5562	0.135581		4.47075	0.167982	-3.67104	TRUE	0.314766	TRUE	1	40		88.7606			N
39	D3	FALSE	polydadt+100-1	ISG15	UNKNOWN	SYBR	None				12.7378	9.21926	17.5992	23.6028	23.5562	0.135581		4.47075	0.167982	-3.67104	TRUE	0.314766	TRUE	1	40		88.6635			N
40	D4	FALSE	polydadt+100-2	ISG15	UNKNOWN	SYBR	None				18.7964	11.498	30.7272	23.1979	23.2168	0.0202982		3.90941	0.255386	-4.23238	TRUE	0.314766	TRUE	1	40		88.7606			N
41	D5	FALSE	polydadt+100-2	ISG15	UNKNOWN	SYBR	None				18.7964	11.498	30.7272	23.2142	23.2168	0.0202982		3.90941	0.255386	-4.23238	TRUE	0.314766	TRUE	1	40		88.7606			N
42	D6	FALSE	polydadt+100-2	ISG15	UNKNOWN	SYBR	None				18.7964	11.498	30.7272	23.2383	23.2168	0.0202982		3.90941	0.255386	-4.23238	TRUE	0.314766	TRUE	1	40		88.7606			N
43	D7	FALSE	polydadt+100-3	ISG15	UNKNOWN	SYBR	None				17.6947	16.2282	19.2937	23.4597	23.4471	0.0178433		3.99655	0.0290079	-4.14524	TRUE	0.314766	TRUE	1	40		88.8577			N
44	D8	FALSE	polydadt+100-3	ISG15	UNKNOWN	SYBR	None				17.6947	16.2282	19.2937	23.4345	23.4471	0.0178433		3.99655	0.0290079	-4.14524	TRUE	0.314766	TRUE	1	40		88.8577			N
46	D10	FALSE	polydadt-2	ISG15	UNKNOWN	SYBR	None				20.7681	16.6033	25.9776	23.4394	23.3718	0.0695633		3.76549	0.116299	-4.3763	TRUE	0.314766	TRUE	1	40		88.8577			N
47	D11	FALSE	polydadt-2	ISG15	UNKNOWN	SYBR	None				20.7681	16.6033	25.9776	23.3757	23.3718	0.0695633		3.76549	0.116299	-4.3763	TRUE	0.314766	TRUE	1	40		88.8577			N
48	D12	FALSE	polydadt-2	ISG15	UNKNOWN	SYBR	None				20.7681	16.6033	25.9776	23.3004	23.3718	0.0695633		3.76549	0.116299	-4.3763	TRUE	0.314766	TRUE	1	40		88.9548			N
49	E1	FALSE	polydadt+200-1	GAPDH	UNKNOWN	SYBR	None							20.0257	19.4662	0.494521					TRUE	0.28623	TRUE	1	40		84.101			N
50	E2	FALSE	polydadt+200-1	GAPDH	UNKNOWN	SYBR	None							19.0875	19.4662	0.494521					TRUE	0.28623	TRUE	1	40		84.0039			N
51	E3	FALSE	polydadt+200-1	GAPDH	UNKNOWN	SYBR	None							19.2853	19.4662	0.494521					TRUE	0.28623	TRUE	1	40		84.0039			N
52	E4	FALSE	polydadt+200-2	GAPDH	UNKNOWN	SYBR	None							19.2456	19.0978	0.208965					TRUE	0.28623	TRUE	1	40		84.0039			N
53	E5	FALSE	polydadt+200-2	GAPDH	UNKNOWN	SYBR	None							18.95	19.0978	0.208965					TRUE	0.28623	TRUE	1	40		84.0039			N
55	E7	FALSE	polydadt+200-3	GAPDH	UNKNOWN	SYBR	None							19.2908	19.5225	0.3277					TRUE	0.28623	TRUE	1	40		84.101			N
56	E8	FALSE	polydadt+200-3	GAPDH	UNKNOWN	SYBR	None							19.7542	19.5225	0.3277					TRUE	0.28623	TRUE	1	40		84.101			N
58	E10	FALSE	polydadt-3	GAPDH	UNKNOWN	SYBR	None							19.6305	19.8726	0.214166					TRUE	0.28623	TRUE	1	40		84.101			N
59	E11	FALSE	polydadt-3	GAPDH	UNKNOWN	SYBR	None							19.9503	19.8726	0.214166					TRUE	0.28623	TRUE	1	40		84.1981			N
60	E12	FALSE	polydadt-3	GAPDH	UNKNOWN	SYBR	None							20.0372	19.8726	0.214166					TRUE	0.28623	TRUE	1	40		84.1981			N
61	F1	FALSE	polydadt+200-1	ISG15	UNKNOWN	SYBR	None				24.2698	13.1455	44.8082	23.2652	23.0069	0.244913		3.5407	0.318608	-4.60109	TRUE	0.314766	TRUE	1	40		88.7606			N
62	F2	FALSE	polydadt+200-1	ISG15	UNKNOWN	SYBR	None				24.2698	13.1455	44.8082	22.778	23.0069	0.244913		3.5407	0.318608	-4.60109	TRUE	0.314766	TRUE	1	40		88.7606			N
63	F3	FALSE	polydadt+200-1	ISG15	UNKNOWN	SYBR	None				24.2698	13.1455	44.8082	22.9774	23.0069	0.244913		3.5407	0.318608	-4.60109	TRUE	0.314766	TRUE	1	40		88.7606			N
64	F4	FALSE	polydadt+200-2	ISG15	UNKNOWN	SYBR	None				15.8487	11.3279	22.1738	23.2838	23.2533	0.0634872		4.1555	0.152239	-3.98629	TRUE	0.314766	TRUE	1	40		88.7606			N
65	F5	FALSE	polydadt+200-2	ISG15	UNKNOWN	SYBR	None				15.8487	11.3279	22.1738	23.1803	23.2533	0.0634872		4.1555	0.152239	-3.98629	TRUE	0.314766	TRUE	1	40		88.7606			N
66	F6	FALSE	polydadt+200-2	ISG15	UNKNOWN	SYBR	None				15.8487	11.3279	22.1738	23.2957	23.2533	0.0634872		4.1555	0.152239	-3.98629	TRUE	0.314766	TRUE	1	40		88.7606			N
67	F7	FALSE	polydadt+200-3	ISG15	UNKNOWN	SYBR	None				18.0584	9.84322	33.1301	23.6505	23.4897	0.256804		3.96719	0.275094	-4.1746	TRUE	0.314766	TRUE	1	40		88.8577			N
68	F8	FALSE	polydadt+200-3	ISG15	UNKNOWN	SYBR	None				18.0584	9.84322	33.1301	23.1936	23.4897	0.256804		3.96719	0.275094	-4.1746	TRUE	0.314766	TRUE	1	40		88.8577			N
69	F9	FALSE	polydadt+200-3	ISG15	UNKNOWN	SYBR	None				18.0584	9.84322	33.1301	23.6251	23.4897	0.256804		3.96719	0.275094	-4.1746	TRUE	0.314766	TRUE	1	40		88.8577			N
70	F10	FALSE	polydadt-3	ISG15	UNKNOWN	SYBR	None				27.4145	20.1979	37.2096	23.4009	23.2376	0.172422		3.36492	0.158741	-4.77687	TRUE	0.314766	TRUE	1	40		88.8577			N
71	F11	FALSE	polydadt-3	ISG15	UNKNOWN	SYBR	None				27.4145	20.1979	37.2096	23.2544	23.2376	0.172422		3.36492	0.158741	-4.77687	TRUE	0.314766	TRUE	1	40		88.9548			N
72	F12	FALSE	polydadt-3	ISG15	UNKNOWN	SYBR	None				27.4145	20.1979	37.2096	23.0573	23.2376	0.172422		3.36492	0.158741	-4.77687	TRUE	0.314766	TRUE	1	40		88.9548			N
73	G1	FALSE	polydadt+400-1	GAPDH	UNKNOWN	SYBR	None							19.3047	19.1099	0.259127					TRUE	0.28623	TRUE	1	40		84.0039			N
74	G2	FALSE	polydadt+400-1	GAPDH	UNKNOWN	SYBR	None							19.2092	19.1099	0.259127					TRUE	0.28623	TRUE	1	40		84.0039			N
75	G3	FALSE	polydadt+400-1	GAPDH	UNKNOWN	SYBR	None							18.8158	19.1099	0.259127					TRUE	0.28623	TRUE	1	40		84.0039			N
76	G4	FALSE	polydadt+400-2	GAPDH	UNKNOWN	SYBR	None							18.7785	18.9813	0.263428					TRUE	0.28623	TRUE	1	40		84.0039			N
77	G5	FALSE	polydadt+400-2	GAPDH	UNKNOWN	SYBR	None							18.8864	18.9813	0.263428					TRUE	0.28623	TRUE	1	40		84.0039			N
78	G6	FALSE	polydadt+400-2	GAPDH	UNKNOWN	SYBR	None							19.279	18.9813	0.263428					TRUE	0.28623	TRUE	1	40		84.101			N
79	G7	FALSE	polydadt+400-3	GAPDH	UNKNOWN	SYBR	None							19.4776	19.1578	0.384978					TRUE	0.28623	TRUE	1	40		84.101			N
80	G8	FALSE	polydadt+400-3	GAPDH	UNKNOWN	SYBR	None							19.2654	19.1578	0.384978					TRUE	0.28623	TRUE	1	40		84.101			N
81	G9	FALSE	polydadt+400-3	GAPDH	UNKNOWN	SYBR	None							18.7305	19.1578	0.384978					TRUE	0.28623	TRUE	1	40		84.0039			N
85	H1	FALSE	polydadt+400-1	ISG15	UNKNOWN	SYBR	None				11.6494	4.93465	27.501	24.069	23.7095	0.508423		4.59961	0.389396	-3.54218	TRUE	0.314766	TRUE	1	40		88.7606			Y
86	H2	FALSE	polydadt+400-1	ISG15	UNKNOWN	SYBR	None				11.6494	4.93465	27.501	23.35	23.7095	0.508423		4.59961	0.389396	-3.54218	TRUE	0.314766	TRUE	1	40		88.6635			Y
88	H4	FALSE	polydadt+400-2	ISG15	UNKNOWN	SYBR	None				10.0396	5.65522	17.8231	24.0066	23.7955	0.298557		4.81416	0.260192	-3.32763	TRUE	0.314766	TRUE	1	40		88.7606			N
89	H5	FALSE	polydadt+400-2	ISG15	UNKNOWN	SYBR	None				10.0396	5.65522	17.8231	23.5844	23.7955	0.298557		4.81416	0.260192	-3.32763	TRUE	0.314766	TRUE	1	40		88.8577			N
91	H7	FALSE	polydadt+400-3	ISG15	UNKNOWN	SYBR	None				12.5692	7.46625	21.16	23.455	23.6478	0.267476		4.48997	0.270648	-3.65182	TRUE	0.314766	TRUE	1	40		88.9548			N
92	H8	FALSE	polydadt+400-3	ISG15	UNKNOWN	SYBR	None				12.5692	7.46625	21.16	23.5353	23.6478	0.267476		4.48997	0.270648	-3.65182	TRUE	0.314766	TRUE	1	40		88.8577			N
93	H9	FALSE	polydadt+400-3	ISG15	UNKNOWN	SYBR	None				12.5692	7.46625	21.16	23.9532	23.6478	0.267476		4.48997	0.270648	-3.65182	TRUE	0.314766	TRUE	1	40		88.7606			N
Analysis Type	Singleplex
Endogenous Control	GAPDH
RQ Min/Max Confidence Level	95.0
Reference Sample	NC1

## Sheet: Melt Curve Raw Data
Block Type	Fast 96-Well Block (0.1mL)
Calibration Background is expired	No
Calibration Background performed on	01-19-2021
Calibration HRM MELTDOCTOR is expired	Yes
Calibration HRM MELTDOCTOR performed on	11-03-2016
Calibration Normalization FAM-ROX is expired	No
Calibration Normalization FAM-ROX performed on	01-19-2021
Calibration Normalization VIC-ROX is expired	No
Calibration Normalization VIC-ROX performed on	01-19-2021
Calibration Pure Dye CY3 is expired	No
Calibration Pure Dye CY3 performed on	01-19-2021
Calibration Pure Dye FAM is expired	No
Calibration Pure Dye FAM performed on	01-19-2021
Calibration Pure Dye MELTDOCTOR is expired	Yes
Calibration Pure Dye MELTDOCTOR performed on	11-03-2016
Calibration Pure Dye NED is expired	Yes
Calibration Pure Dye NED performed on	09-17-2019
Calibration Pure Dye ROX is expired	No
Calibration Pure Dye ROX performed on	01-19-2021
Calibration Pure Dye SYBR is expired	No
Calibration Pure Dye SYBR performed on	01-19-2021
Calibration Pure Dye TAMRA is expired	No
Calibration Pure Dye TAMRA performed on	01-19-2021
Calibration Pure Dye VIC is expired	No
Calibration Pure Dye VIC performed on	01-19-2021
Calibration ROI is expired	No
Calibration ROI performed on	01-19-2021
Calibration Uniformity is expired	No
Calibration Uniformity performed on	01-19-2021
Chemistry	SYBR_GREEN
Date Created	2021-03-28 03:28:18 AM PDT
Date Modified	2021-03-29 10:33:16 AM PDT
Experiment Barcode
Experiment Comment
Experiment File Name	D:\LY\A151R daochu\2021-3-28 succss\2021-03-28 ISG15.eds
Experiment Name	2021-03-28 182814
Experiment Run Start Time	2021-03-28 11:37:19 AM PDT
Experiment Run Stop Time	2021-03-28 12:44:18 PM PDT
Experiment Type	Comparative Cт (ΔΔCт)
Instrument Name	278861502
Instrument Serial Number	278861502
Instrument Type	QuantStudio(TM) 6 Flex System
Passive Reference	ROX
Quantification Cycle Method	Ct
Signal Smoothing On	true
Stage/ Cycle where Analysis is performed	Stage 2, Step 2
User Name
Well	Well Position	Reading	Temperature	Fluorescence	Derivative
1	A1	1	60.1235	2.85204	0.144663
1	A1	2	60.3176	2.83833	0.146217
1	A1	3	60.5118	2.85476	0.150433
1	A1	4	60.706	2.82818	0.156496
1	A1	5	60.9001	2.82548	0.162521
1	A1	6	61.0942	2.7994	0.166339
1	A1	7	61.2884	2.76191	0.166556
1	A1	8	61.4826	2.76766	0.16326
1	A1	9	61.6767	2.73416	0.157933
1	A1	10	61.8708	2.73059	0.152676
1	A1	11	62.065	2.72478	0.149182
1	A1	12	62.2592	2.7032	0.14797
1	A1	13	62.4533	2.69878	0.148256
1	A1	14	62.6474	2.68178	0.148406
1	A1	15	62.8416	2.6742	0.146806
1	A1	16	63.0358	2.62561	0.142726
1	A1	17	63.2299	2.6401	0.136815
1	A1	18	63.424	2.62244	0.131038
1	A1	19	63.6182	2.6049	0.128006
1	A1	20	63.8123	2.59897	0.12995
1	A1	21	64.0065	2.58452	0.1377
1	A1	22	64.2006	2.61685	0.150124
1	A1	23	64.3948	2.55726	0.164444
1	A1	24	64.589	2.56249	0.177306
1	A1	25	64.7831	2.51532	0.186117
1	A1	26	64.9772	2.52203	0.189871
1	A1	27	65.1714	2.46305	0.189096
1	A1	28	65.3655	2.4974	0.185095
1	A1	29	65.5597	2.43768	0.179097
1	A1	30	65.7538	2.45605	0.1719
1	A1	31	65.948	2.4104	0.164083
1	A1	32	66.1422	2.40565	0.15643
1	A1	33	66.3363	2.38547	0.150117
1	A1	34	66.5304	2.38595	0.146437
1	A1	35	66.7246	2.37058	0.14629
1	A1	36	66.9187	2.36471	0.149743
1	A1	37	67.1129	2.32714	0.155905
1	A1	38	67.307	2.35295	0.163131
1	A1	39	67.5012	2.30245	0.169472
1	A1	40	67.6953	2.29715	0.173255
1	A1	41	67.8895	2.2717	0.173599
1	A1	42	68.0836	2.25743	0.170713
1	A1	43	68.2778	2.2399	0.165789
1	A1	44	68.4719	2.22147	0.160534
1	A1	45	68.6661	2.21397	0.15651
1	A1	46	68.8602	2.20694	0.154566
1	A1	47	69.0544	2.18489	0.154652
1	A1	48	69.2485	2.1746	0.15608
1	A1	49	69.4427	2.16121	0.158074
1	A1	50	69.6368	2.13804	0.160304
1	A1	51	69.831	2.1162	0.162988
1	A1	52	70.0251	2.11755	0.166483
1	A1	53	70.2193	2.09425	0.170704
1	A1	54	70.4134	2.10518	0.174827
1	A1	55	70.6076	2.05385	0.177585
1	A1	56	70.8017	2.03627	0.177946
1	A1	57	70.9959	2.02241	0.175645
1	A1	58	71.19	2.01598	0.171258
1	A1	59	71.3842	1.99426	0.165892
1	A1	60	71.5783	1.97948	0.160837
1	A1	61	71.7725	1.95781	0.15733
1	A1	62	71.9666	1.94638	0.156299
1	A1	63	72.1608	1.94263	0.158
1	A1	64	72.3549	1.94104	0.161703
1	A1	65	72.5491	1.90468	0.165788
1	A1	66	72.7432	1.88539	0.168364
1	A1	67	72.9374	1.88378	0.168132
1	A1	68	73.1315	1.8428	0.164975
1	A1	69	73.3257	1.83531	0.159879
1	A1	70	73.5198	1.83505	0.154305
1	A1	71	73.714	1.81022	0.14942
1	A1	72	73.9081	1.81495	0.145698
1	A1	73	74.1023	1.78292	0.143034
1	A1	74	74.2964	1.75797	0.141172
1	A1	75	74.4906	1.77368	0.14001
1	A1	76	74.6847	1.75589	0.13966
1	A1	77	74.8789	1.72618	0.140314
1	A1	78	75.073	1.73363	0.142117
1	A1	79	75.2672	1.70123	0.145075
1	A1	80	75.4613	1.69712	0.148932
1	A1	81	75.6555	1.69783	0.153078
1	A1	82	75.8496	1.663	0.156601
1	A1	83	76.0438	1.65192	0.158613
1	A1	84	76.2379	1.63111	0.158645
1	A1	85	76.4321	1.62339	0.15688
1	A1	86	76.6262	1.59544	0.154008
1	A1	87	76.8204	1.60266	0.150856
1	A1	88	77.0145	1.57833	0.148042
1	A1	89	77.2087	1.56157	0.145876
1	A1	90	77.4028	1.5434	0.144407
1	A1	91	77.597	1.54488	0.14351
1	A1	92	77.7911	1.52982	0.142921
1	A1	93	77.9853	1.50493	0.142323
1	A1	94	78.1794	1.4977	0.141531
1	A1	95	78.3736	1.48553	0.140732
1	A1	96	78.5677	1.46754	0.140526
1	A1	97	78.7619	1.44639	0.141656
1	A1	98	78.956	1.47044	0.144521
1	A1	99	79.1502	1.42562	0.148805
1	A1	100	79.3443	1.42087	0.153495
1	A1	101	79.5385	1.40083	0.157328
1	A1	102	79.7326	1.38991	0.159415
1	A1	103	79.9268	1.36546	0.159713
1	A1	104	80.1209	1.34836	0.159086
1	A1	105	80.3151	1.34368	0.158982
1	A1	106	80.5092	1.33342	0.160908
1	A1	107	80.7034	1.30936	0.166006
1	A1	108	80.8975	1.30479	0.174952
1	A1	109	81.0917	1.2839	0.188179
1	A1	110	81.2858	1.25947	0.206282
1	A1	111	81.48	1.25038	0.230363
1	A1	112	81.6741	1.22593	0.262192
1	A1	113	81.8683	1.20224	0.304152
1	A1	114	82.0624	1.17135	0.358992
1	A1	115	82.2566	1.14311	0.429388
1	A1	116	82.4507	1.11119	0.517311
1	A1	117	82.6449	1.05528	0.623208
1	A1	118	82.839	0.992143	0.74508
1	A1	119	83.0332	0.918831	0.877615
1	A1	120	83.2273	0.822196	1.0117
1	A1	121	83.4215	0.712257	1.13478
1	A1	122	83.6156	0.558583	1.23234
1	A1	123	83.8098	0.400611	1.29058
1	A1	124	84.0039	0.24589	1.29946
1	A1	125	84.1981	0.101964	1.25526
1	A1	126	84.3922	-0.0330943	1.16167
1	A1	127	84.5864	-0.136374	1.02911
1	A1	128	84.7805	-0.21371	0.872541
1	A1	129	84.9747	-0.265448	0.70839
1	A1	130	85.1688	-0.290726	0.551474
1	A1	131	85.363	-0.314562	0.412687
1	A1	132	85.5571	-0.324486	0.297982
1	A1	133	85.7513	-0.33395	0.208676
1	A1	134	85.9454	-0.339696	0.142697
1	A1	135	86.1396	-0.343847	0.0961357
1	A1	136	86.3337	-0.341461	0.0645798
1	A1	137	86.5279	-0.347665	0.0439665
1	A1	138	86.722	-0.347677	0.0309705
1	A1	139	86.9162	-0.348808	0.0230633
1	A1	140	87.1103	-0.351793	0.0183979
1	A1	141	87.3045	-0.346404	0.0156444
1	A1	142	87.4986	-0.354867	0.0138666
1	A1	143	87.6928	-0.354464	0.012481
1	A1	144	87.8869	-0.356888	0.0112574
1	A1	145	88.0811	-0.35748	0.0102784
1	A1	146	88.2752	-0.352333	0.00980089
1	A1	147	88.4694	-0.356575	0.0100525
1	A1	148	88.6635	-0.359669	0.0110569
1	A1	149	88.8577	-0.356196	0.0125689
1	A1	150	89.0518	-0.360427	0.0141375
1	A1	151	89.246	-0.365707	0.0152548
1	A1	152	89.4401	-0.367005	0.0155194
1	A1	153	89.6343	-0.363193	0.0147538
1	A1	154	89.8284	-0.370901	0.0130462
1	A1	155	90.0226	-0.368587	0.0107238
1	A1	156	90.2167	-0.371192	0.0082798
1	A1	157	90.4109	-0.365938	0.00625974
1	A1	158	90.605	-0.369327	0.0051082
1	A1	159	90.7992	-0.368567	0.00500396
1	A1	160	90.9933	-0.367057	0.00575616
1	A1	161	91.1875	-0.371788	0.00684602
1	A1	162	91.3816	-0.372042	0.00764854
1	A1	163	91.5758	-0.374009	0.00776908
1	A1	164	91.7699	-0.378266	0.00732142
1	A1	165	91.9641	-0.37665	0.00693927
1	A1	166	92.1582	-0.366031	0.00743199
1	A1	167	92.3524	-0.366048	0.00925148
1	A1	168	92.5465	-0.379694	0.0121381
1	A1	169	92.7407	-0.386499	0.0152326
1	A1	170	92.9348	-0.379574	0.017584
1	A1	171	93.129	-0.381442	0.0186571
1	A1	172	93.3231	-0.384901	0.0184761
1	A1	173	93.5173	-0.385376	0.0173827
1	A1	174	93.7114	-0.389088	0.0156987
1	A1	175	93.9056	-0.389858	0.0135763
1	A1	176	94.0997	-0.389679	0.0110818
1	A1	177	94.2939	-0.3911	0.0083524
1	A1	178	94.488	-0.389907	0.00565805
1	A1	179	94.6822	-0.391108	0.00332699
1	A1	180	94.8763	-0.386334	0.00160791
2	A2	1	60.1235	2.82938	0.139103
2	A2	2	60.3176	2.80069	0.142432
2	A2	3	60.5118	2.82919	0.148322
2	A2	4	60.706	2.79708	0.155604
2	A2	5	60.9001	2.78707	0.162264
2	A2	6	61.0942	2.7622	0.166209
2	A2	7	61.2884	2.73777	0.166173
2	A2	8	61.4826	2.72635	0.16223
2	A2	9	61.6767	2.70445	0.155707
2	A2	10	61.8708	2.69671	0.148551
2	A2	11	62.065	2.68508	0.142524
2	A2	12	62.2592	2.66602	0.138507
2	A2	13	62.4533	2.66652	0.136225
2	A2	14	62.6474	2.64791	0.1345
2	A2	15	62.8416	2.64952	0.131949
2	A2	16	63.0358	2.59618	0.127846
2	A2	17	63.2299	2.60386	0.122684
2	A2	18	63.424	2.59873	0.118118
2	A2	19	63.6182	2.58587	0.116293
2	A2	20	63.8123	2.57142	0.118879
2	A2	21	64.0065	2.56221	0.126224
2	A2	22	64.2006	2.58636	0.137069
2	A2	23	64.3948	2.53318	0.148967
2	A2	24	64.589	2.54267	0.159266
2	A2	25	64.7831	2.4879	0.166123
2	A2	26	64.9772	2.50313	0.169034
2	A2	27	65.1714	2.45694	0.16862
2	A2	28	65.3655	2.4776	0.165957
2	A2	29	65.5597	2.42559	0.161951
2	A2	30	65.7538	2.44172	0.157126
2	A2	31	65.948	2.39966	0.15181
2	A2	32	66.1422	2.39608	0.146437
2	A2	33	66.3363	2.38388	0.141691
2	A2	34	66.5304	2.37442	0.138422
2	A2	35	66.7246	2.35178	0.137406
2	A2	36	66.9187	2.3556	0.13902
2	A2	37	67.1129	2.32019	0.142975
2	A2	38	67.307	2.34233	0.148205
2	A2	39	67.5012	2.30057	0.153086
2	A2	40	67.6953	2.2937	0.155996
2	A2	41	67.8895	2.26718	0.156003
2	A2	42	68.0836	2.25161	0.153264
2	A2	43	68.2778	2.23918	0.148897
2	A2	44	68.4719	2.22719	0.144401
2	A2	45	68.6661	2.22155	0.140983
2	A2	46	68.8602	2.20664	0.139172
2	A2	47	69.0544	2.18387	0.138832
2	A2	48	69.2485	2.17567	0.139475
2	A2	49	69.4427	2.17793	0.140627
2	A2	50	69.6368	2.1415	0.142101
2	A2	51	69.831	2.12831	0.144049
2	A2	52	70.0251	2.12998	0.146752
2	A2	53	70.2193	2.10237	0.150258
2	A2	54	70.4134	2.11529	0.15413
2	A2	55	70.6076	2.07233	0.157493
2	A2	56	70.8017	2.05952	0.159378
2	A2	57	70.9959	2.04783	0.159135
2	A2	58	71.19	2.03201	0.156664
2	A2	59	71.3842	2.0137	0.15245
2	A2	60	71.5783	1.99994	0.147441
2	A2	61	71.7725	1.9816	0.142831
2	A2	62	71.9666	1.97418	0.139711
2	A2	63	72.1608	1.96256	0.13865
2	A2	64	72.3549	1.9625	0.139406
2	A2	65	72.5491	1.9366	0.141011
2	A2	66	72.7432	1.91592	0.142262
2	A2	67	72.9374	1.91939	0.142345
2	A2	68	73.1315	1.87644	0.14119
2	A2	69	73.3257	1.88179	0.139329
2	A2	70	73.5198	1.87592	0.13741
2	A2	71	73.714	1.8559	0.135782
2	A2	72	73.9081	1.84901	0.134451
2	A2	73	74.1023	1.81985	0.133355
2	A2	74	74.2964	1.80538	0.132607
2	A2	75	74.4906	1.81803	0.132439
2	A2	76	74.6847	1.79959	0.132936
2	A2	77	74.8789	1.77216	0.133901
2	A2	78	75.073	1.77388	0.134999
2	A2	79	75.2672	1.74626	0.136057
2	A2	80	75.4613	1.73621	0.137173
2	A2	81	75.6555	1.73744	0.138532
2	A2	82	75.8496	1.71343	0.14011
2	A2	83	76.0438	1.70378	0.141542
2	A2	84	76.2379	1.68309	0.142281
2	A2	85	76.4321	1.67433	0.141881
2	A2	86	76.6262	1.65335	0.140212
2	A2	87	76.8204	1.64864	0.137481
2	A2	88	77.0145	1.6309	0.134133
2	A2	89	77.2087	1.61603	0.130711
2	A2	90	77.4028	1.6039	0.127733
2	A2	91	77.597	1.59838	0.125555
2	A2	92	77.7911	1.58653	0.124284
2	A2	93	77.9853	1.57025	0.123781
2	A2	94	78.1794	1.56255	0.123848
2	A2	95	78.3736	1.54826	0.124444
2	A2	96	78.5677	1.53206	0.125792
2	A2	97	78.7619	1.51898	0.128201
2	A2	98	78.956	1.53075	0.131723
2	A2	99	79.1502	1.49613	0.135882
2	A2	100	79.3443	1.48694	0.139746
2	A2	101	79.5385	1.47169	0.142362
2	A2	102	79.7326	1.45807	0.143293
2	A2	103	79.9268	1.43598	0.142938
2	A2	104	80.1209	1.42562	0.14241
2	A2	105	80.3151	1.41982	0.143085
2	A2	106	80.5092	1.41258	0.146083
2	A2	107	80.7034	1.3875	0.15205
2	A2	108	80.8975	1.37892	0.161312
2	A2	109	81.0917	1.36005	0.174291
2	A2	110	81.2858	1.3408	0.191831
2	A2	111	81.48	1.33314	0.215282
2	A2	112	81.6741	1.30741	0.24636
2	A2	113	81.8683	1.28815	0.286979
2	A2	114	82.0624	1.25692	0.339181
2	A2	115	82.2566	1.22118	0.405053
2	A2	116	82.4507	1.19569	0.486407
2	A2	117	82.6449	1.13844	0.584053
2	A2	118	82.839	1.08378	0.696681
2	A2	119	83.0332	1.01668	0.819676
2	A2	120	83.2273	0.921367	0.944417
2	A2	121	83.4215	0.81507	1.05861
2	A2	122	83.6156	0.668572	1.14796
2	A2	123	83.8098	0.517521	1.19906
2	A2	124	84.0039	0.368264	1.20251
2	A2	125	84.1981	0.232504	1.15539
2	A2	126	84.3922	0.107748	1.06217
2	A2	127	84.5864	0.0129559	0.933717
2	A2	128	84.7805	-0.0518988	0.784898
2	A2	129	84.9747	-0.0975648	0.631381
2	A2	130	85.1688	-0.121733	0.486719
2	A2	131	85.363	-0.139776	0.360376
2	A2	132	85.5571	-0.150874	0.257085
2	A2	133	85.7513	-0.157123	0.177408
2	A2	134	85.9454	-0.162223	0.119024
2	A2	135	86.1396	-0.161778	0.0781441
2	A2	136	86.3337	-0.165295	0.0506602
2	A2	137	86.5279	-0.165965	0.0328395
2	A2	138	86.722	-0.165918	0.0216382
2	A2	139	86.9162	-0.167216	0.0147566
2	A2	140	87.1103	-0.169822	0.0105607
2	A2	141	87.3045	-0.166868	0.00795461
2	A2	142	87.4986	-0.168014	0.00625372
2	A2	143	87.6928	-0.170898	0.0050849
2	A2	144	87.8869	-0.171338	0.00430724
2	A2	145	88.0811	-0.168782	0.00392778
2	A2	146	88.2752	-0.169124	0.00399865
2	A2	147	88.4694	-0.169275	0.00451667
2	A2	148	88.6635	-0.172077	0.00536753
2	A2	149	88.8577	-0.170459	0.00633789
2	A2	150	89.0518	-0.172992	0.00717854
2	A2	151	89.246	-0.174443	0.00767824
2	A2	152	89.4401	-0.175494	0.00771518
2	A2	153	89.6343	-0.174485	0.00727609
2	A2	154	89.8284	-0.177008	0.00644892
2	A2	155	90.0226	-0.177124	0.00539787
2	A2	156	90.2167	-0.17626	0.0043241
2	A2	157	90.4109	-0.176858	0.00341414
2	A2	158	90.605	-0.1765	0.0027861
2	A2	159	90.7992	-0.176142	0.00245508
2	A2	160	90.9933	-0.178206	0.00233867
2	A2	161	91.1875	-0.177894	0.0023047
2	A2	162	91.3816	-0.177069	0.00224129
2	A2	163	91.5758	-0.177608	0.00212017
2	A2	164	91.7699	-0.180477	0.00202634
2	A2	165	91.9641	-0.177861	0.00213201
2	A2	166	92.1582	-0.177552	0.00260765
2	A2	167	92.3524	-0.175085	0.00350297
2	A2	168	92.5465	-0.181437	0.00467505
2	A2	169	92.7407	-0.18077	0.0058321
2	A2	170	92.9348	-0.182645	0.00667995
2	A2	171	93.129	-0.18065	0.00706887
2	A2	172	93.3231	-0.183129	0.00703335
2	A2	173	93.5173	-0.182458	0.00670843
2	A2	174	93.7114	-0.184189	0.00620595
2	A2	175	93.9056	-0.183714	0.00555227
2	A2	176	94.0997	-0.18633	0.00472231
2	A2	177	94.2939	-0.184607	0.00372264
2	A2	178	94.488	-0.186339	0.00264597
2	A2	179	94.6822	-0.184032	0.0016521
2	A2	180	94.8763	-0.183255	0.000891639
3	A3	1	60.1235	3.01885	0.140374
3	A3	2	60.3176	2.99321	0.142936
3	A3	3	60.5118	3.01511	0.147537
3	A3	4	60.706	2.98358	0.15325
3	A3	5	60.9001	2.97792	0.158458
3	A3	6	61.0942	2.95286	0.16149
3	A3	7	61.2884	2.92709	0.16138
3	A3	8	61.4826	2.92034	0.158285
3	A3	9	61.6767	2.89678	0.153367
3	A3	10	61.8708	2.88515	0.148195
3	A3	11	62.065	2.88376	0.144038
3	A3	12	62.2592	2.86134	0.141359
3	A3	13	62.4533	2.8495	0.139745
3	A3	14	62.6474	2.83934	0.138215
3	A3	15	62.8416	2.83504	0.135776
3	A3	16	63.0358	2.78793	0.131998
3	A3	17	63.2299	2.79923	0.127364
3	A3	18	63.424	2.78696	0.123263
3	A3	19	63.6182	2.76945	0.121582
3	A3	20	63.8123	2.76001	0.123978
3	A3	21	64.0065	2.74507	0.131086
3	A3	22	64.2006	2.77297	0.142
3	A3	23	64.3948	2.72244	0.1544
3	A3	24	64.589	2.72598	0.16537
3	A3	25	64.7831	2.68034	0.172539
3	A3	26	64.9772	2.68352	0.174905
3	A3	27	65.1714	2.63233	0.172927
3	A3	28	65.3655	2.66105	0.167929
3	A3	29	65.5597	2.6062	0.161349
3	A3	30	65.7538	2.62554	0.15429
3	A3	31	65.948	2.58057	0.147526
3	A3	32	66.1422	2.57705	0.14173
3	A3	33	66.3363	2.57083	0.137622
3	A3	34	66.5304	2.55775	0.135867
3	A3	35	66.7246	2.54215	0.136851
3	A3	36	66.9187	2.5335	0.140442
3	A3	37	67.1129	2.51187	0.145863
3	A3	38	67.307	2.52244	0.151796
3	A3	39	67.5012	2.48272	0.156697
3	A3	40	67.6953	2.46951	0.159304
3	A3	41	67.8895	2.45085	0.159095
3	A3	42	68.0836	2.43817	0.156463
3	A3	43	68.2778	2.42198	0.152485
3	A3	44	68.4719	2.40523	0.148452
3	A3	45	68.6661	2.39883	0.145369
3	A3	46	68.8602	2.38834	0.143681
3	A3	47	69.0544	2.36347	0.143297
3	A3	48	69.2485	2.35894	0.143863
3	A3	49	69.4427	2.34808	0.145105
3	A3	50	69.6368	2.31851	0.14704
3	A3	51	69.831	2.31067	0.14987
3	A3	52	70.0251	2.30613	0.153617
3	A3	53	70.2193	2.28293	0.157755
3	A3	54	70.4134	2.28888	0.1612
3	A3	55	70.6076	2.24581	0.162759
3	A3	56	70.8017	2.22529	0.161739
3	A3	57	70.9959	2.21512	0.158312
3	A3	58	71.19	2.21103	0.153376
3	A3	59	71.3842	2.18773	0.148116
3	A3	60	71.5783	2.17658	0.143614
3	A3	61	71.7725	2.15918	0.140662
3	A3	62	71.9666	2.14799	0.1397
3	A3	63	72.1608	2.14054	0.140701
3	A3	64	72.3549	2.13415	0.14307
3	A3	65	72.5491	2.11035	0.145739
3	A3	66	72.7432	2.09059	0.147557
3	A3	67	72.9374	2.08932	0.147809
3	A3	68	73.1315	2.05165	0.146529
3	A3	69	73.3257	2.05318	0.144374
3	A3	70	73.5198	2.03993	0.142133
3	A3	71	73.714	2.02502	0.140234
3	A3	72	73.9081	2.02738	0.138605
3	A3	73	74.1023	1.98923	0.136977
3	A3	74	74.2964	1.97152	0.135302
3	A3	75	74.4906	1.98029	0.133932
3	A3	76	74.6847	1.9653	0.133382
3	A3	77	74.8789	1.94665	0.133956
3	A3	78	75.073	1.9437	0.135548
3	A3	79	75.2672	1.91441	0.13773
3	A3	80	75.4613	1.90786	0.139968
3	A3	81	75.6555	1.90466	0.14177
3	A3	82	75.8496	1.87705	0.142746
3	A3	83	76.0438	1.86905	0.142672
3	A3	84	76.2379	1.84657	0.141574
3	A3	85	76.4321	1.84158	0.139761
3	A3	86	76.6262	1.82185	0.137712
3	A3	87	76.8204	1.81851	0.135879
3	A3	88	77.0145	1.79769	0.134508
3	A3	89	77.2087	1.78803	0.133617
3	A3	90	77.4028	1.77106	0.133059
3	A3	91	77.597	1.76349	0.132643
3	A3	92	77.7911	1.75159	0.132211
3	A3	93	77.9853	1.73129	0.131695
3	A3	94	78.1794	1.72292	0.131171
3	A3	95	78.3736	1.71437	0.130886
3	A3	96	78.5677	1.69547	0.131199
3	A3	97	78.7619	1.67763	0.132432
3	A3	98	78.956	1.69106	0.134666
3	A3	99	79.1502	1.65394	0.137618
3	A3	100	79.3443	1.64658	0.140693
3	A3	101	79.5385	1.63474	0.14321
3	A3	102	79.7326	1.61991	0.144716
3	A3	103	79.9268	1.60027	0.145245
3	A3	104	80.1209	1.58538	0.145397
3	A3	105	80.3151	1.57465	0.146211
3	A3	106	80.5092	1.56784	0.148872
3	A3	107	80.7034	1.54861	0.154419
3	A3	108	80.8975	1.53743	0.163605
3	A3	109	81.0917	1.51967	0.176963
3	A3	110	81.2858	1.50533	0.195051
3	A3	111	81.48	1.48522	0.218735
3	A3	112	81.6741	1.46134	0.249392
3	A3	113	81.8683	1.44155	0.28898
3	A3	114	82.0624	1.414	0.33992
3	A3	115	82.2566	1.38125	0.404787
3	A3	116	82.4507	1.34838	0.485783
3	A3	117	82.6449	1.29681	0.583948
3	A3	118	82.839	1.2392	0.698137
3	A3	119	83.0332	1.17055	0.823915
3	A3	120	83.2273	1.07849	0.952814
3	A3	121	83.4215	0.971889	1.07251
3	A3	122	83.6156	0.820882	1.16839
3	A3	123	83.8098	0.666851	1.22633
3	A3	124	84.0039	0.512053	1.23603
3	A3	125	84.1981	0.369999	1.19369
3	A3	126	84.3922	0.237647	1.10304
3	A3	127	84.5864	0.141003	0.974622
3	A3	128	84.7805	0.0670617	0.823315
3	A3	129	84.9747	0.0184062	0.665229
3	A3	130	85.1688	-0.0107569	0.514677
3	A3	131	85.363	-0.0273991	0.382049
3	A3	132	85.5571	-0.0377965	0.272941
3	A3	133	85.7513	-0.0450622	0.188507
3	A3	134	85.9454	-0.0501045	0.126633
3	A3	135	86.1396	-0.0518346	0.0834103
3	A3	136	86.3337	-0.052829	0.0544171
3	A3	137	86.5279	-0.056108	0.0355869
3	A3	138	86.722	-0.0558019	0.0236216
3	A3	139	86.9162	-0.0565242	0.0160799
3	A3	140	87.1103	-0.0581721	0.0112872
3	A3	141	87.3045	-0.0581238	0.0081806
3	A3	142	87.4986	-0.0584074	0.00614736
3	A3	143	87.6928	-0.0591078	0.00487631
3	A3	144	87.8869	-0.0587188	0.0042248
3	A3	145	88.0811	-0.0591189	0.00410601
3	A3	146	88.2752	-0.0577896	0.00441044
3	A3	147	88.4694	-0.0604824	0.00497454
3	A3	148	88.6635	-0.0606514	0.00559459
3	A3	149	88.8577	-0.0614472	0.00606659
3	A3	150	89.0518	-0.0619253	0.00622883
3	A3	151	89.246	-0.0642658	0.00599502
3	A3	152	89.4401	-0.0636654	0.00537582
3	A3	153	89.6343	-0.0643401	0.00448437
3	A3	154	89.8284	-0.0648753	0.00351441
3	A3	155	90.0226	-0.0632552	0.0026859
3	A3	156	90.2167	-0.0634838	0.00217393
3	A3	157	90.4109	-0.0653509	0.00205291
3	A3	158	90.605	-0.0637064	0.00228145
3	A3	159	90.7992	-0.064265	0.00272947
3	A3	160	90.9933	-0.0657231	0.0032285
3	A3	161	91.1875	-0.0659241	0.0036232
3	A3	162	91.3816	-0.0663174	0.00381158
3	A3	163	91.5758	-0.066514	0.00377126
3	A3	164	91.7699	-0.06674	0.00356933
3	A3	165	91.9641	-0.0691406	0.00334704
3	A3	166	92.1582	-0.0657745	0.003268
3	A3	167	92.3524	-0.0661602	0.00343765
3	A3	168	92.5465	-0.0677686	0.00383429
3	A3	169	92.7407	-0.0696103	0.00430596
3	A3	170	92.9348	-0.0698008	0.00465049
3	A3	171	93.129	-0.0704782	0.0047302
3	A3	172	93.3231	-0.0691079	0.00453897
3	A3	173	93.5173	-0.0708326	0.00417676
3	A3	174	93.7114	-0.0710127	0.00376062
3	A3	175	93.9056	-0.0699404	0.00334615
3	A3	176	94.0997	-0.0720846	0.00291399
3	A3	177	94.2939	-0.0722941	0.00241904
3	A3	178	94.488	-0.0718164	0.00185407
3	A3	179	94.6822	-0.0721424	0.00127563
3	A3	180	94.8763	-0.069832	0.000775518
4	A4	1	60.1235	3.1103	0.145352
4	A4	2	60.3176	3.09134	0.147491
4	A4	3	60.5118	3.10622	0.151656
4	A4	4	60.706	3.08024	0.157
4	A4	5	60.9001	3.07191	0.161995
4	A4	6	61.0942	3.04554	0.165032
4	A4	7	61.2884	3.01749	0.165143
4	A4	8	61.4826	3.01747	0.162374
4	A4	9	61.6767	2.98821	0.157694
4	A4	10	61.8708	2.98394	0.152522
4	A4	11	62.065	2.96749	0.148154
4	A4	12	62.2592	2.94637	0.145295
4	A4	13	62.4533	2.94802	0.143828
4	A4	14	62.6474	2.93	0.142906
4	A4	15	62.8416	2.92427	0.141394
4	A4	16	63.0358	2.88119	0.138484
4	A4	17	63.2299	2.88353	0.134249
4	A4	18	63.424	2.87762	0.129837
4	A4	19	63.6182	2.85917	0.127176
4	A4	20	63.8123	2.83696	0.128225
4	A4	21	64.0065	2.83307	0.133995
4	A4	22	64.2006	2.86195	0.143852
4	A4	23	64.3948	2.80733	0.155522
4	A4	24	64.589	2.81599	0.165983
4	A4	25	64.7831	2.76175	0.172797
4	A4	26	64.9772	2.76887	0.175088
4	A4	27	65.1714	2.71769	0.173583
4	A4	28	65.3655	2.74751	0.169822
4	A4	29	65.5597	2.69512	0.165156
4	A4	30	65.7538	2.7135	0.160242
4	A4	31	65.948	2.66779	0.155233
4	A4	32	66.1422	2.66032	0.150308
4	A4	33	66.3363	2.64694	0.146075
4	A4	34	66.5304	2.64187	0.143521
4	A4	35	66.7246	2.62146	0.143596
4	A4	36	66.9187	2.61645	0.146693
4	A4	37	67.1129	2.58714	0.152277
4	A4	38	67.307	2.6074	0.158852
4	A4	39	67.5012	2.56328	0.164375
4	A4	40	67.6953	2.54902	0.167011
4	A4	41	67.8895	2.5251	0.165896
4	A4	42	68.0836	2.50905	0.161506
4	A4	43	68.2778	2.49559	0.155412
4	A4	44	68.4719	2.48585	0.149558
4	A4	45	68.6661	2.47261	0.145498
4	A4	46	68.8602	2.46242	0.143912
4	A4	47	69.0544	2.44226	0.144566
4	A4	48	69.2485	2.43726	0.146646
4	A4	49	69.4427	2.42462	0.149272
4	A4	50	69.6368	2.39645	0.151935
4	A4	51	69.831	2.38005	0.154637
4	A4	52	70.0251	2.37567	0.157606
4	A4	53	70.2193	2.35764	0.160819
4	A4	54	70.4134	2.36422	0.163718
4	A4	55	70.6076	2.31803	0.165394
4	A4	56	70.8017	2.29931	0.165109
4	A4	57	70.9959	2.29024	0.162734
4	A4	58	71.19	2.28324	0.158809
4	A4	59	71.3842	2.25695	0.154277
4	A4	60	71.5783	2.24608	0.150126
4	A4	61	71.7725	2.23048	0.147169
4	A4	62	71.9666	2.21918	0.145869
4	A4	63	72.1608	2.20812	0.146213
4	A4	64	72.3549	2.20054	0.147658
4	A4	65	72.5491	2.17765	0.149288
4	A4	66	72.7432	2.15609	0.15021
4	A4	67	72.9374	2.1592	0.149989
4	A4	68	73.1315	2.11851	0.148854
4	A4	69	73.3257	2.11986	0.1475
4	A4	70	73.5198	2.1095	0.146597
4	A4	71	73.714	2.09145	0.146336
4	A4	72	73.9081	2.0927	0.146349
4	A4	73	74.1023	2.0564	0.146062
4	A4	74	74.2964	2.0327	0.145174
4	A4	75	74.4906	2.04445	0.143868
4	A4	76	74.6847	2.02641	0.142635
4	A4	77	74.8789	2.00414	0.141924
4	A4	78	75.073	2.00239	0.14192
4	A4	79	75.2672	1.97572	0.142569
4	A4	80	75.4613	1.96384	0.143682
4	A4	81	75.6555	1.9658	0.144984
4	A4	82	75.8496	1.93469	0.146091
4	A4	83	76.0438	1.929	0.146556
4	A4	84	76.2379	1.90764	0.146015
4	A4	85	76.4321	1.89727	0.144359
4	A4	86	76.6262	1.87618	0.141803
4	A4	87	76.8204	1.87651	0.138817
4	A4	88	77.0145	1.85177	0.135993
4	A4	89	77.2087	1.84022	0.133875
4	A4	90	77.4028	1.82776	0.132797
4	A4	91	77.597	1.82703	0.132764
4	A4	92	77.7911	1.80722	0.133438
4	A4	93	77.9853	1.78892	0.134317
4	A4	94	78.1794	1.77695	0.135029
4	A4	95	78.3736	1.77018	0.135569
4	A4	96	78.5677	1.74693	0.136283
4	A4	97	78.7619	1.73597	0.137616
4	A4	98	78.956	1.74466	0.139761
4	A4	99	79.1502	1.70619	0.142494
4	A4	100	79.3443	1.69784	0.145261
4	A4	101	79.5385	1.6877	0.147477
4	A4	102	79.7326	1.67148	0.14885
4	A4	103	79.9268	1.65156	0.149556
4	A4	104	80.1209	1.63706	0.150214
4	A4	105	80.3151	1.6284	0.151699
4	A4	106	80.5092	1.61842	0.154891
4	A4	107	80.7034	1.59372	0.160499
4	A4	108	80.8975	1.58745	0.169057
4	A4	109	81.0917	1.56958	0.181089
4	A4	110	81.2858	1.54711	0.197359
4	A4	111	81.48	1.53257	0.219076
4	A4	112	81.6741	1.51252	0.247972
4	A4	113	81.8683	1.48806	0.286243
4	A4	114	82.0624	1.4633	0.336371
4	A4	115	82.2566	1.43116	0.400867
4	A4	116	82.4507	1.39927	0.481861
4	A4	117	82.6449	1.34373	0.580473
4	A4	118	82.839	1.29012	0.69589
4	A4	119	83.0332	1.22259	0.824249
4	A4	120	83.2273	1.12923	0.957725
4	A4	121	83.4215	1.02335	1.08444
4	A4	122	83.6156	0.875986	1.18973
4	A4	123	83.8098	0.717976	1.25871
4	A4	124	84.0039	0.557658	1.27967
4	A4	125	84.1981	0.405651	1.24706
4	A4	126	84.3922	0.26537	1.16302
4	A4	127	84.5864	0.157305	1.03709
4	A4	128	84.7805	0.0762674	0.884021
4	A4	129	84.9747	0.0222449	0.720588
4	A4	130	85.1688	-0.00983862	0.562263
4	A4	131	85.363	-0.0316557	0.42073
4	A4	132	85.5571	-0.0430406	0.302707
4	A4	133	85.7513	-0.0498743	0.210152
4	A4	134	85.9454	-0.0572216	0.141428
4	A4	135	86.1396	-0.059448	0.0928383
4	A4	136	86.3337	-0.0594489	0.0599887
4	A4	137	86.5279	-0.0608912	0.0386965
4	A4	138	86.722	-0.0617265	0.0254352
4	A4	139	86.9162	-0.0629648	0.0174562
4	A4	140	87.1103	-0.0643743	0.0127492
4	A4	141	87.3045	-0.0644416	0.00994215
4	A4	142	87.4986	-0.0654609	0.00818055
4	A4	143	87.6928	-0.0654002	0.00699774
4	A4	144	87.8869	-0.0672014	0.00618916
4	A4	145	88.0811	-0.0669264	0.00569848
4	A4	146	88.2752	-0.0662359	0.00551921
4	A4	147	88.4694	-0.0677302	0.00561662
4	A4	148	88.6635	-0.0677793	0.00588471
4	A4	149	88.8577	-0.0679156	0.00615605
4	A4	150	89.0518	-0.0706763	0.00626331
4	A4	151	89.246	-0.0722095	0.00611769
4	A4	152	89.4401	-0.0709478	0.00574906
4	A4	153	89.6343	-0.0701828	0.00527546
4	A4	154	89.8284	-0.0716713	0.00482252
4	A4	155	90.0226	-0.0730078	0.00445405
4	A4	156	90.2167	-0.0728483	0.00416143
4	A4	157	90.4109	-0.0727585	0.00390508
4	A4	158	90.605	-0.0735396	0.00366139
4	A4	159	90.7992	-0.0739231	0.00343605
4	A4	160	90.9933	-0.0723899	0.00324567
4	A4	161	91.1875	-0.0763179	0.00309624
4	A4	162	91.3816	-0.0726386	0.00298261
4	A4	163	91.5758	-0.0754968	0.00291
4	A4	164	91.7699	-0.0746934	0.00291862
4	A4	165	91.9641	-0.0771488	0.00308468
4	A4	166	92.1582	-0.0736246	0.00348059
4	A4	167	92.3524	-0.0736774	0.00410724
4	A4	168	92.5465	-0.077717	0.00484709
4	A4	169	92.7407	-0.0788959	0.00548906
4	A4	170	92.9348	-0.0775501	0.00582531
4	A4	171	93.129	-0.0795746	0.00575628
4	A4	172	93.3231	-0.0783417	0.00532863
4	A4	173	93.5173	-0.0798307	0.00468744
4	A4	174	93.7114	-0.0797608	0.00398948
4	A4	175	93.9056	-0.0802639	0.00333986
4	A4	176	94.0997	-0.0799059	0.00277651
4	A4	177	94.2939	-0.0801418	0.00228831
4	A4	178	94.488	-0.0801495	0.00184324
4	A4	179	94.6822	-0.0822214	0.00141424
4	A4	180	94.8763	-0.0800197	0.000997321
5	A5	1	60.1235	3.16887	0.15083
5	A5	2	60.3176	3.1424	0.152521
5	A5	3	60.5118	3.16501	0.156042
5	A5	4	60.706	3.1286	0.160729
5	A5	5	60.9001	3.12656	0.16522
5	A5	6	61.0942	3.10367	0.168
5	A5	7	61.2884	3.07318	0.168102
5	A5	8	61.4826	3.0676	0.165592
5	A5	9	61.6767	3.04053	0.161513
5	A5	10	61.8708	3.03727	0.157353
5	A5	11	62.065	3.01982	0.154296
5	A5	12	62.2592	3.00679	0.152677
5	A5	13	62.4533	2.99847	0.151879
5	A5	14	62.6474	2.9771	0.150703
5	A5	15	62.8416	2.97196	0.148028
5	A5	16	63.0358	2.92561	0.14342
5	A5	17	63.2299	2.93657	0.137474
5	A5	18	63.424	2.92493	0.131779
5	A5	19	63.6182	2.90638	0.128486
5	A5	20	63.8123	2.88667	0.129593
5	A5	21	64.0065	2.8816	0.136073
5	A5	22	64.2006	2.9099	0.147199
5	A5	23	64.3948	2.85707	0.160521
5	A5	24	64.589	2.86285	0.1727
5	A5	25	64.7831	2.81065	0.180826
5	A5	26	64.9772	2.81811	0.183546
5	A5	27	65.1714	2.76027	0.181332
5	A5	28	65.3655	2.78847	0.175895
5	A5	29	65.5597	2.73338	0.169194
5	A5	30	65.7538	2.75802	0.162665
5	A5	31	65.948	2.71069	0.157031
5	A5	32	66.1422	2.70667	0.15256
5	A5	33	66.3363	2.69583	0.149439
5	A5	34	66.5304	2.682	0.147961
5	A5	35	66.7246	2.66106	0.148461
5	A5	36	66.9187	2.66062	0.151052
5	A5	37	67.1129	2.62909	0.155347
5	A5	38	67.307	2.64185	0.160351
5	A5	39	67.5012	2.60385	0.164673
5	A5	40	67.6953	2.59132	0.167014
5	A5	41	67.8895	2.56956	0.166706
5	A5	42	68.0836	2.55341	0.164032
5	A5	43	68.2778	2.53672	0.160053
5	A5	44	68.4719	2.52525	0.156116
5	A5	45	68.6661	2.51521	0.153259
5	A5	46	68.8602	2.50022	0.151856
5	A5	47	69.0544	2.48107	0.151651
5	A5	48	69.2485	2.47117	0.152105
5	A5	49	69.4427	2.45885	0.152857
5	A5	50	69.6368	2.434	0.154016
5	A5	51	69.831	2.4151	0.156074
5	A5	52	70.0251	2.41747	0.159436
5	A5	53	70.2193	2.3944	0.163887
5	A5	54	70.4134	2.40191	0.168413
5	A5	55	70.6076	2.35509	0.171587
5	A5	56	70.8017	2.33268	0.172266
5	A5	57	70.9959	2.32475	0.170125
5	A5	58	71.19	2.31898	0.165721
5	A5	59	71.3842	2.28576	0.160187
5	A5	60	71.5783	2.27904	0.154832
5	A5	61	71.7725	2.26286	0.150824
5	A5	62	71.9666	2.24742	0.148914
5	A5	63	72.1608	2.24382	0.149216
5	A5	64	72.3549	2.23592	0.151112
5	A5	65	72.5491	2.20515	0.153487
5	A5	66	72.7432	2.18684	0.155219
5	A5	67	72.9374	2.1914	0.155708
5	A5	68	73.1315	2.1483	0.155067
5	A5	69	73.3257	2.14921	0.153876
5	A5	70	73.5198	2.13569	0.152663
5	A5	71	73.714	2.12317	0.151484
5	A5	72	73.9081	2.11853	0.149964
5	A5	73	74.1023	2.07873	0.147726
5	A5	74	74.2964	2.05891	0.144858
5	A5	75	74.4906	2.07248	0.141983
5	A5	76	74.6847	2.05499	0.139878
5	A5	77	74.8789	2.03631	0.139018
5	A5	78	75.073	2.02883	0.139397
5	A5	79	75.2672	2.00375	0.140712
5	A5	80	75.4613	1.99553	0.142623
5	A5	81	75.6555	1.99253	0.14486
5	A5	82	75.8496	1.96589	0.147155
5	A5	83	76.0438	1.95734	0.149169
5	A5	84	76.2379	1.93808	0.150533
5	A5	85	76.4321	1.92699	0.150972
5	A5	86	76.6262	1.90494	0.150375
5	A5	87	76.8204	1.90164	0.148809
5	A5	88	77.0145	1.87799	0.146509
5	A5	89	77.2087	1.86579	0.143863
5	A5	90	77.4028	1.84638	0.141351
5	A5	91	77.597	1.84434	0.139401
5	A5	92	77.7911	1.83262	0.13822
5	A5	93	77.9853	1.80967	0.137728
5	A5	94	78.1794	1.80241	0.137683
5	A5	95	78.3736	1.79136	0.137939
5	A5	96	78.5677	1.76667	0.138606
5	A5	97	78.7619	1.75472	0.13998
5	A5	98	78.956	1.76726	0.142246
5	A5	99	79.1502	1.72845	0.145224
5	A5	100	79.3443	1.71959	0.148345
5	A5	101	79.5385	1.70641	0.150921
5	A5	102	79.7326	1.69093	0.152526
5	A5	103	79.9268	1.67177	0.153255
5	A5	104	80.1209	1.65522	0.153725
5	A5	105	80.3151	1.64804	0.154863
5	A5	106	80.5092	1.63496	0.157604
5	A5	107	80.7034	1.61555	0.162718
5	A5	108	80.8975	1.60409	0.170816
5	A5	109	81.0917	1.58378	0.182515
5	A5	110	81.2858	1.56862	0.198628
5	A5	111	81.48	1.55269	0.220276
5	A5	112	81.6741	1.52899	0.24892
5	A5	113	81.8683	1.50756	0.286385
5	A5	114	82.0624	1.47991	0.334874
5	A5	115	82.2566	1.44481	0.396914
5	A5	116	82.4507	1.41609	0.475053
5	A5	117	82.6449	1.36454	0.57117
5	A5	118	82.839	1.31141	0.685376
5	A5	119	83.0332	1.24565	0.814691
5	A5	120	83.2273	1.15546	0.951948
5	A5	121	83.4215	1.05209	1.08556
5	A5	122	83.6156	0.906211	1.20062
5	A5	123	83.8098	0.747054	1.28151
5	A5	124	84.0039	0.58201	1.31521
5	A5	125	84.1981	0.425192	1.29459
5	A5	126	84.3922	0.275284	1.2202
5	A5	127	84.5864	0.158715	1.10033
5	A5	128	84.7805	0.0687928	0.949113
5	A5	129	84.9747	0.00650562	0.783408
5	A5	130	85.1688	-0.0324207	0.619429
5	A5	131	85.363	-0.056589	0.47001
5	A5	132	85.5571	-0.071255	0.343138
5	A5	133	85.7513	-0.0813779	0.241867
5	A5	134	85.9454	-0.0876528	0.165307
5	A5	135	86.1396	-0.0909363	0.11012
5	A5	136	86.3337	-0.0928753	0.0719667
5	A5	137	86.5279	-0.0960113	0.0465649
5	A5	138	86.722	-0.0942182	0.0302546
5	A5	139	86.9162	-0.0959912	0.0201699
5	A5	140	87.1103	-0.0970233	0.0141821
5	A5	141	87.3045	-0.0972012	0.0107636
5	A5	142	87.4986	-0.0981866	0.00885838
5	A5	143	87.6928	-0.0985733	0.00778411
5	A5	144	87.8869	-0.100805	0.0071508
5	A5	145	88.0811	-0.100353	0.00677458
5	A5	146	88.2752	-0.0988591	0.00658334
5	A5	147	88.4694	-0.102141	0.00653183
5	A5	148	88.6635	-0.10166	0.00655251
5	A5	149	88.8577	-0.102361	0.00655413
5	A5	150	89.0518	-0.103895	0.00645429
5	A5	151	89.246	-0.104914	0.00621527
5	A5	152	89.4401	-0.104409	0.00585624
5	A5	153	89.6343	-0.105398	0.00543535
5	A5	154	89.8284	-0.104937	0.00501766
5	A5	155	90.0226	-0.106736	0.00465224
5	A5	156	90.2167	-0.10616	0.00436864
5	A5	157	90.4109	-0.107557	0.00418123
5	A5	158	90.605	-0.106191	0.00408356
5	A5	159	90.7992	-0.10686	0.00403317
5	A5	160	90.9933	-0.107998	0.00395039
5	A5	161	91.1875	-0.109718	0.0037521
5	A5	162	91.3816	-0.109023	0.00340986
5	A5	163	91.5758	-0.107414	0.00299305
5	A5	164	91.7699	-0.109406	0.00266149
5	A5	165	91.9641	-0.110471	0.0026034
5	A5	166	92.1582	-0.107618	0.00294453
5	A5	167	92.3524	-0.107625	0.0036703
5	A5	168	92.5465	-0.111255	0.00460404
5	A5	169	92.7407	-0.112196	0.00546727
5	A5	170	92.9348	-0.111765	0.00600269
5	A5	171	93.129	-0.113834	0.00609077
5	A5	172	93.3231	-0.112966	0.00578364
5	A5	173	93.5173	-0.111936	0.00523676
5	A5	174	93.7114	-0.114378	0.00459587
5	A5	175	93.9056	-0.114773	0.00392533
5	A5	176	94.0997	-0.114653	0.00322005
5	A5	177	94.2939	-0.114982	0.00247083
5	A5	178	94.488	-0.114611	0.00171674
5	A5	179	94.6822	-0.114485	0.00104221
5	A5	180	94.8763	-0.11386	0.000530043
6	A6	1	60.1235	3.2083	0.153346
6	A6	2	60.3176	3.17884	0.155432
6	A6	3	60.5118	3.19938	0.158903
6	A6	4	60.706	3.15932	0.163082
6	A6	5	60.9001	3.16156	0.166848
6	A6	6	61.0942	3.13554	0.169051
6	A6	7	61.2884	3.11068	0.169021
6	A6	8	61.4826	3.09894	0.166856
6	A6	9	61.6767	3.08026	0.163361
6	A6	10	61.8708	3.07095	0.159644
6	A6	11	62.065	3.05453	0.156604
6	A6	12	62.2592	3.03751	0.154539
6	A6	13	62.4533	3.02863	0.153033
6	A6	14	62.6474	3.0132	0.151182
6	A6	15	62.8416	3.00818	0.148083
6	A6	16	63.0358	2.95811	0.143372
6	A6	17	63.2299	2.96757	0.137607
6	A6	18	63.424	2.96369	0.13229
6	A6	19	63.6182	2.93522	0.129475
6	A6	20	63.8123	2.92577	0.131027
6	A6	21	64.0065	2.91261	0.137768
6	A6	22	64.2006	2.94521	0.148872
6	A6	23	64.3948	2.89125	0.161959
6	A6	24	64.589	2.89144	0.173972
6	A6	25	64.7831	2.8442	0.182395
6	A6	26	64.9772	2.85211	0.186146
6	A6	27	65.1714	2.79579	0.185622
6	A6	28	65.3655	2.82504	0.182056
6	A6	29	65.5597	2.76878	0.176706
6	A6	30	65.7538	2.78472	0.17045
6	A6	31	65.948	2.74069	0.163868
6	A6	32	66.1422	2.7346	0.157584
6	A6	33	66.3363	2.72062	0.152446
6	A6	34	66.5304	2.7136	0.149434
6	A6	35	66.7246	2.69386	0.149308
6	A6	36	66.9187	2.6879	0.152241
6	A6	37	67.1129	2.6574	0.15758
6	A6	38	67.307	2.6787	0.163875
6	A6	39	67.5012	2.62985	0.169271
6	A6	40	67.6953	2.62187	0.172172
6	A6	41	67.8895	2.59248	0.171879
6	A6	42	68.0836	2.58072	0.168855
6	A6	43	68.2778	2.56699	0.164431
6	A6	44	68.4719	2.55088	0.160135
6	A6	45	68.6661	2.5418	0.157048
6	A6	46	68.8602	2.52671	0.155493
6	A6	47	69.0544	2.50834	0.15515
6	A6	48	69.2485	2.49335	0.155467
6	A6	49	69.4427	2.48681	0.156114
6	A6	50	69.6368	2.45869	0.157224
6	A6	51	69.831	2.44123	0.159262
6	A6	52	70.0251	2.44145	0.162555
6	A6	53	70.2193	2.41753	0.166772
6	A6	54	70.4134	2.42714	0.170801
6	A6	55	70.6076	2.38129	0.173192
6	A6	56	70.8017	2.35374	0.172922
6	A6	57	70.9959	2.34701	0.169912
6	A6	58	71.19	2.34173	0.165014
6	A6	59	71.3842	2.3134	0.159549
6	A6	60	71.5783	2.30786	0.154814
6	A6	61	71.7725	2.28538	0.151811
6	A6	62	71.9666	2.27306	0.151124
6	A6	63	72.1608	2.26384	0.152774
6	A6	64	72.3549	2.26306	0.156092
6	A6	65	72.5491	2.23122	0.159811
6	A6	66	72.7432	2.21329	0.16251
6	A6	67	72.9374	2.21064	0.163249
6	A6	68	73.1315	2.16623	0.161988
6	A6	69	73.3257	2.16927	0.159497
6	A6	70	73.5198	2.15784	0.156791
6	A6	71	73.714	2.13856	0.1545
6	A6	72	73.9081	2.13788	0.152616
6	A6	73	74.1023	2.10719	0.150756
6	A6	74	74.2964	2.07792	0.148668
6	A6	75	74.4906	2.08973	0.146521
6	A6	76	74.6847	2.07487	0.144826
6	A6	77	74.8789	2.05005	0.144103
6	A6	78	75.073	2.04797	0.144626
6	A6	79	75.2672	2.02368	0.146358
6	A6	80	75.4613	2.0128	0.14898
6	A6	81	75.6555	2.01073	0.151951
6	A6	82	75.8496	1.98223	0.154581
6	A6	83	76.0438	1.97082	0.156205
6	A6	84	76.2379	1.95002	0.156414
6	A6	85	76.4321	1.93881	0.155206
6	A6	86	76.6262	1.91961	0.15293
6	A6	87	76.8204	1.91289	0.150098
6	A6	88	77.0145	1.89613	0.147184
6	A6	89	77.2087	1.87641	0.144555
6	A6	90	77.4028	1.86309	0.142454
6	A6	91	77.597	1.85959	0.141009
6	A6	92	77.7911	1.84403	0.140203
6	A6	93	77.9853	1.82285	0.13991
6	A6	94	78.1794	1.81358	0.140006
6	A6	95	78.3736	1.80628	0.140524
6	A6	96	78.5677	1.78207	0.141673
6	A6	97	78.7619	1.76564	0.143696
6	A6	98	78.956	1.78036	0.146604
6	A6	99	79.1502	1.73953	0.150011
6	A6	100	79.3443	1.73265	0.153215
6	A6	101	79.5385	1.71454	0.155515
6	A6	102	79.7326	1.70056	0.15659
6	A6	103	79.9268	1.68509	0.156714
6	A6	104	80.1209	1.66247	0.156702
6	A6	105	80.3151	1.65602	0.157606
6	A6	106	80.5092	1.64912	0.160347
6	A6	107	80.7034	1.62297	0.165493
6	A6	108	80.8975	1.61616	0.173317
6	A6	109	81.0917	1.59176	0.184097
6	A6	110	81.2858	1.57368	0.198489
6	A6	111	81.48	1.56106	0.217745
6	A6	112	81.6741	1.53714	0.243709
6	A6	113	81.8683	1.5191	0.278636
6	A6	114	82.0624	1.48937	0.324975
6	A6	115	82.2566	1.46066	0.38517
6	A6	116	82.4507	1.43253	0.461428
6	A6	117	82.6449	1.38046	0.555345
6	A6	118	82.839	1.32344	0.6672
6	A6	119	83.0332	1.26158	0.794876
6	A6	120	83.2273	1.17783	0.932637
6	A6	121	83.4215	1.08254	1.07038
6	A6	122	83.6156	0.941739	1.1941
6	A6	123	83.8098	0.785024	1.28795
6	A6	124	84.0039	0.614149	1.33754
6	A6	125	84.1981	0.456099	1.33351
6	A6	126	84.3922	0.299038	1.2739
6	A6	127	84.5864	0.169604	1.16484
6	A6	128	84.7805	0.0689972	1.0191
6	A6	129	84.9747	-0.00187601	0.853221
6	A6	130	85.1688	-0.0485419	0.684115
6	A6	131	85.363	-0.0779791	0.526057
6	A6	132	85.5571	-0.0944752	0.388782
6	A6	133	85.7513	-0.106015	0.276991
6	A6	134	85.9454	-0.115105	0.191034
6	A6	135	86.1396	-0.117517	0.128281
6	A6	136	86.3337	-0.119618	0.0845754
6	A6	137	86.5279	-0.121022	0.0554101
6	A6	138	86.722	-0.122757	0.0366668
6	A6	139	86.9162	-0.125284	0.0249738
6	A6	140	87.1103	-0.125681	0.0177947
6	A6	141	87.3045	-0.125549	0.0133567
6	A6	142	87.4986	-0.126173	0.0105029
6	A6	143	87.6928	-0.128539	0.00853965
6	A6	144	87.8869	-0.128851	0.00711074
6	A6	145	88.0811	-0.12979	0.00609528
6	A6	146	88.2752	-0.127598	0.00550433
6	A6	147	88.4694	-0.128886	0.00537284
6	A6	148	88.6635	-0.129572	0.00567305
6	A6	149	88.8577	-0.130263	0.00628035
6	A6	150	89.0518	-0.131194	0.0069953
6	A6	151	89.246	-0.133368	0.00759665
6	A6	152	89.4401	-0.131972	0.00789629
6	A6	153	89.6343	-0.135339	0.00778266
6	A6	154	89.8284	-0.136367	0.00724812
6	A6	155	90.0226	-0.134851	0.00639168
6	A6	156	90.2167	-0.135696	0.00538676
6	A6	157	90.4109	-0.136663	0.00441934
6	A6	158	90.605	-0.135425	0.00362536
6	A6	159	90.7992	-0.136597	0.00306076
6	A6	160	90.9933	-0.136926	0.00271537
6	A6	161	91.1875	-0.137307	0.00255168
6	A6	162	91.3816	-0.136404	0.00254068
6	A6	163	91.5758	-0.136417	0.00268233
6	A6	164	91.7699	-0.138265	0.00301241
6	A6	165	91.9641	-0.140197	0.00359179
6	A6	166	92.1582	-0.135567	0.0044645
6	A6	167	92.3524	-0.136072	0.00559051
6	A6	168	92.5465	-0.141826	0.00680051
6	A6	169	92.7407	-0.14317	0.0078292
6	A6	170	92.9348	-0.14088	0.00842667
6	A6	171	93.129	-0.142544	0.00847473
6	A6	172	93.3231	-0.1451	0.00802516
6	A6	173	93.5173	-0.143815	0.00724229
6	A6	174	93.7114	-0.144259	0.00630371
6	A6	175	93.9056	-0.145469	0.00532688
6	A6	176	94.0997	-0.145088	0.00435458
6	A6	177	94.2939	-0.145872	0.00338935
6	A6	178	94.488	-0.14704	0.00244393
6	A6	179	94.6822	-0.14609	0.00157084
6	A6	180	94.8763	-0.143721	0.00085056
7	A7	1	60.1235	3.26042	0.149848
7	A7	2	60.3176	3.23853	0.152416
7	A7	3	60.5118	3.25158	0.156763
7	A7	4	60.706	3.21816	0.162023
7	A7	5	60.9001	3.21814	0.166726
7	A7	6	61.0942	3.19217	0.169342
7	A7	7	61.2884	3.16248	0.168984
7	A7	8	61.4826	3.15775	0.16586
7	A7	9	61.6767	3.12614	0.161175
7	A7	10	61.8708	3.12514	0.156526
7	A7	11	62.065	3.11425	0.153102
7	A7	12	62.2592	3.09493	0.151157
7	A7	13	62.4533	3.08657	0.149985
7	A7	14	62.6474	3.06732	0.148406
7	A7	15	62.8416	3.05732	0.145443
7	A7	16	63.0358	3.01821	0.140895
7	A7	17	63.2299	3.02999	0.135555
7	A7	18	63.424	3.01245	0.131051
7	A7	19	63.6182	2.99375	0.129356
7	A7	20	63.8123	2.98681	0.132056
7	A7	21	64.0065	2.96836	0.139598
7	A7	22	64.2006	3.00044	0.150831
7	A7	23	64.3948	2.94518	0.163237
7	A7	24	64.589	2.94529	0.173886
7	A7	25	64.7831	2.89938	0.180639
7	A7	26	64.9772	2.90402	0.182915
7	A7	27	65.1714	2.85126	0.181576
7	A7	28	65.3655	2.88033	0.178092
7	A7	29	65.5597	2.82613	0.173644
7	A7	30	65.7538	2.84794	0.168751
7	A7	31	65.948	2.79263	0.163521
7	A7	32	66.1422	2.79065	0.158176
7	A7	33	66.3363	2.77502	0.153364
7	A7	34	66.5304	2.77255	0.150069
7	A7	35	66.7246	2.7464	0.149235
7	A7	36	66.9187	2.73981	0.151341
7	A7	37	67.1129	2.7175	0.156088
7	A7	38	67.307	2.72748	0.162328
7	A7	39	67.5012	2.68808	0.168292
7	A7	40	67.6953	2.68019	0.172168
7	A7	41	67.8895	2.65195	0.172787
7	A7	42	68.0836	2.63392	0.170105
7	A7	43	68.2778	2.6176	0.165191
7	A7	44	68.4719	2.60322	0.159706
7	A7	45	68.6661	2.59653	0.155179
7	A7	46	68.8602	2.58198	0.152441
7	A7	47	69.0544	2.55768	0.151497
7	A7	48	69.2485	2.55678	0.151818
7	A7	49	69.4427	2.54134	0.152867
7	A7	50	69.6368	2.51108	0.154513
7	A7	51	69.831	2.49662	0.15705
7	A7	52	70.0251	2.49831	0.160776
7	A7	53	70.2193	2.47621	0.165443
7	A7	54	70.4134	2.47962	0.170048
7	A7	55	70.6076	2.43576	0.173187
7	A7	56	70.8017	2.41239	0.173753
7	A7	57	70.9959	2.40387	0.171465
7	A7	58	71.19	2.39527	0.166902
7	A7	59	71.3842	2.36886	0.161175
7	A7	60	71.5783	2.35661	0.155546
7	A7	61	71.7725	2.34079	0.151163
7	A7	62	71.9666	2.32632	0.148859
7	A7	63	72.1608	2.31967	0.148904
7	A7	64	72.3549	2.31435	0.150836
7	A7	65	72.5491	2.28779	0.153549
7	A7	66	72.7432	2.26659	0.155752
7	A7	67	72.9374	2.26991	0.156564
7	A7	68	73.1315	2.22194	0.155875
7	A7	69	73.3257	2.22816	0.154232
7	A7	70	73.5198	2.217	0.152338
7	A7	71	73.714	2.19748	0.150556
7	A7	72	73.9081	2.19356	0.1488
7	A7	73	74.1023	2.16209	0.14686
7	A7	74	74.2964	2.13747	0.144792
7	A7	75	74.4906	2.15255	0.143041
7	A7	76	74.6847	2.13218	0.142183
7	A7	77	74.8789	2.11033	0.142554
7	A7	78	75.073	2.11001	0.144094
7	A7	79	75.2672	2.08094	0.146432
7	A7	80	75.4613	2.07002	0.149078
7	A7	81	75.6555	2.07022	0.151539
7	A7	82	75.8496	2.04054	0.153382
7	A7	83	76.0438	2.0259	0.154293
7	A7	84	76.2379	2.00912	0.154156
7	A7	85	76.4321	2.0009	0.153051
7	A7	86	76.6262	1.97836	0.151172
7	A7	87	76.8204	1.97769	0.148759
7	A7	88	77.0145	1.94726	0.146094
7	A7	89	77.2087	1.93336	0.143539
7	A7	90	77.4028	1.92538	0.141478
7	A7	91	77.597	1.92277	0.140146
7	A7	92	77.7911	1.90039	0.139479
7	A7	93	77.9853	1.87998	0.139179
7	A7	94	78.1794	1.87462	0.138974
7	A7	95	78.3736	1.86323	0.138899
7	A7	96	78.5677	1.83878	0.139346
7	A7	97	78.7619	1.82659	0.140815
7	A7	98	78.956	1.83984	0.143515
7	A7	99	79.1502	1.79915	0.147085
7	A7	100	79.3443	1.79337	0.150659
7	A7	101	79.5385	1.77678	0.153276
7	A7	102	79.7326	1.75934	0.15439
7	A7	103	79.9268	1.74019	0.15422
7	A7	104	80.1209	1.72475	0.153711
7	A7	105	80.3151	1.71728	0.154149
7	A7	106	80.5092	1.70909	0.156675
7	A7	107	80.7034	1.68618	0.161962
7	A7	108	80.8975	1.67258	0.170245
7	A7	109	81.0917	1.6581	0.181662
7	A7	110	81.2858	1.63625	0.196679
7	A7	111	81.48	1.61851	0.216391
7	A7	112	81.6741	1.59922	0.242579
7	A7	113	81.8683	1.5781	0.277561
7	A7	114	82.0624	1.55451	0.323938
7	A7	115	82.2566	1.51948	0.384328
7	A7	116	82.4507	1.49247	0.461069
7	A7	117	82.6449	1.44101	0.555774
7	A7	118	82.839	1.38559	0.668585
7	A7	119	83.0332	1.32169	0.7971
7	A7	120	83.2273	1.23668	0.935233
7	A7	121	83.4215	1.13728	1.07262
7	A7	122	83.6156	0.994005	1.1952
7	A7	123	83.8098	0.838502	1.2873
7	A7	124	84.0039	0.669834	1.33483
7	A7	125	84.1981	0.5075	1.32862
7	A7	126	84.3922	0.349879	1.26682
7	A7	127	84.5864	0.221604	1.15553
7	A7	128	84.7805	0.120825	1.00751
7	A7	129	84.9747	0.04812	0.8395
7	A7	130	85.1688	0.00498053	0.668735
7	A7	131	85.363	-0.0194258	0.509863
7	A7	132	85.5571	-0.0364546	0.372869
7	A7	133	85.7513	-0.0451786	0.262443
7	A7	134	85.9454	-0.0536026	0.178664
7	A7	135	86.1396	-0.0546109	0.118457
7	A7	136	86.3337	-0.0579615	0.0772315
7	A7	137	86.5279	-0.0596747	0.0501797
7	A7	138	86.722	-0.0615736	0.0330715
7	A7	139	86.9162	-0.0608143	0.0225676
7	A7	140	87.1103	-0.0626753	0.0162265
7	A7	141	87.3045	-0.0630076	0.0123737
7	A7	142	87.4986	-0.0663119	0.00994371
7	A7	143	87.6928	-0.0651357	0.00833086
7	A7	144	87.8869	-0.0655662	0.00724507
7	A7	145	88.0811	-0.06506	0.00657381
7	A7	146	88.2752	-0.0669337	0.00626839
7	A7	147	88.4694	-0.0676336	0.00627374
7	A7	148	88.6635	-0.0675797	0.00649945
7	A7	149	88.8577	-0.0676857	0.00681589
7	A7	150	89.0518	-0.0694519	0.00706741
7	A7	151	89.246	-0.0709808	0.00710885
7	A7	152	89.4401	-0.0722364	0.00686157
7	A7	153	89.6343	-0.0719337	0.00635751
7	A7	154	89.8284	-0.0721125	0.00573024
7	A7	155	90.0226	-0.071739	0.00514438
7	A7	156	90.2167	-0.0722687	0.00470612
7	A7	157	90.4109	-0.0743225	0.00441746
7	A7	158	90.605	-0.0738044	0.00420352
7	A7	159	90.7992	-0.0737677	0.00398452
7	A7	160	90.9933	-0.0751394	0.00373237
7	A7	161	91.1875	-0.0749548	0.00347244
7	A7	162	91.3816	-0.0737099	0.00324327
7	A7	163	91.5758	-0.0741714	0.00306471
7	A7	164	91.7699	-0.0774891	0.00295237
7	A7	165	91.9641	-0.0782879	0.00295888
7	A7	166	92.1582	-0.0729842	0.00317926
7	A7	167	92.3524	-0.0737404	0.00368547
7	A7	168	92.5465	-0.0776839	0.004438
7	A7	169	92.7407	-0.0796355	0.00526681
7	A7	170	92.9348	-0.0783168	0.00595621
7	A7	171	93.129	-0.0787829	0.00636323
7	A7	172	93.3231	-0.0789555	0.00646622
7	A7	173	93.5173	-0.0801378	0.00631547
7	A7	174	93.7114	-0.0815885	0.00595343
7	A7	175	93.9056	-0.0824091	0.00538487
7	A7	176	94.0997	-0.081152	0.00461015
7	A7	177	94.2939	-0.0822129	0.00367258
7	A7	178	94.488	-0.082718	0.00267114
7	A7	179	94.6822	-0.0826563	0.00173164
7	A7	180	94.8763	-0.081014	0.000962283
8	A8	1	60.1235	3.26829	0.15293
8	A8	2	60.3176	3.24221	0.153776
8	A8	3	60.5118	3.26003	0.1566
8	A8	4	60.706	3.23517	0.16104
8	A8	5	60.9001	3.22568	0.165973
8	A8	6	61.0942	3.20048	0.169932
8	A8	7	61.2884	3.17693	0.17175
8	A8	8	61.4826	3.1691	0.171037
8	A8	9	61.6767	3.14325	0.168287
8	A8	10	61.8708	3.13071	0.164562
8	A8	11	62.065	3.11854	0.16096
8	A8	12	62.2592	3.09751	0.1581
8	A8	13	62.4533	3.09304	0.155864
8	A8	14	62.6474	3.07482	0.153495
8	A8	15	62.8416	3.06809	0.150075
8	A8	16	63.0358	3.02017	0.145127
8	A8	17	63.2299	3.0309	0.139093
8	A8	18	63.424	3.01974	0.133404
8	A8	19	63.6182	2.99649	0.130103
8	A8	20	63.8123	2.98712	0.131092
8	A8	21	64.0065	2.9747	0.137255
8	A8	22	64.2006	3.00057	0.147866
8	A8	23	64.3948	2.9523	0.160667
8	A8	24	64.589	2.95492	0.172694
8	A8	25	64.7831	2.90095	0.181448
8	A8	26	64.9772	2.91431	0.185733
8	A8	27	65.1714	2.85789	0.185755
8	A8	28	65.3655	2.88601	0.182536
8	A8	29	65.5597	2.82364	0.177217
8	A8	30	65.7538	2.84526	0.170673
8	A8	31	65.948	2.8024	0.163613
8	A8	32	66.1422	2.7909	0.156842
8	A8	33	66.3363	2.77971	0.151402
8	A8	34	66.5304	2.7716	0.148382
8	A8	35	66.7246	2.75525	0.148528
8	A8	36	66.9187	2.74797	0.151886
8	A8	37	67.1129	2.71963	0.157637
8	A8	38	67.307	2.73223	0.164247
8	A8	39	67.5012	2.6882	0.16988
8	A8	40	67.6953	2.68126	0.17298
8	A8	41	67.8895	2.65494	0.172815
8	A8	42	68.0836	2.63886	0.169732
8	A8	43	68.2778	2.62178	0.164957
8	A8	44	68.4719	2.6063	0.160062
8	A8	45	68.6661	2.59895	0.156331
8	A8	46	68.8602	2.59017	0.154359
8	A8	47	69.0544	2.55814	0.154016
8	A8	48	69.2485	2.55496	0.154764
8	A8	49	69.4427	2.5476	0.15609
8	A8	50	69.6368	2.51357	0.157818
8	A8	51	69.831	2.49927	0.160111
8	A8	52	70.0251	2.49833	0.163146
8	A8	53	70.2193	2.47478	0.166718
8	A8	54	70.4134	2.47921	0.170098
8	A8	55	70.6076	2.43647	0.172311
8	A8	56	70.8017	2.41365	0.172631
8	A8	57	70.9959	2.40553	0.170906
8	A8	58	71.19	2.40231	0.167525
8	A8	59	71.3842	2.36787	0.163178
8	A8	60	71.5783	2.35935	0.158671
8	A8	61	71.7725	2.34062	0.154865
8	A8	62	71.9666	2.32537	0.152569
8	A8	63	72.1608	2.31741	0.152235
8	A8	64	72.3549	2.31495	0.153654
8	A8	65	72.5491	2.28706	0.155893
8	A8	66	72.7432	2.26824	0.157711
8	A8	67	72.9374	2.26557	0.15819
8	A8	68	73.1315	2.22153	0.15719
8	A8	69	73.3257	2.22555	0.155271
8	A8	70	73.5198	2.216	0.153164
8	A8	71	73.714	2.19704	0.151238
8	A8	72	73.9081	2.19279	0.149374
8	A8	73	74.1023	2.15919	0.147327
8	A8	74	74.2964	2.13513	0.145155
8	A8	75	74.4906	2.14926	0.143322
8	A8	76	74.6847	2.13276	0.142394
8	A8	77	74.8789	2.11198	0.142651
8	A8	78	75.073	2.10591	0.143991
8	A8	79	75.2672	2.07435	0.146103
8	A8	80	75.4613	2.07223	0.148644
8	A8	81	75.6555	2.06605	0.151245
8	A8	82	75.8496	2.04147	0.153412
8	A8	83	76.0438	2.02937	0.15459
8	A8	84	76.2379	2.00567	0.154392
8	A8	85	76.4321	1.99237	0.152837
8	A8	86	76.6262	1.97777	0.150347
8	A8	87	76.8204	1.97513	0.147514
8	A8	88	77.0145	1.94921	0.144842
8	A8	89	77.2087	1.93754	0.142625
8	A8	90	77.4028	1.92009	0.140982
8	A8	91	77.597	1.91645	0.139904
8	A8	92	77.7911	1.90314	0.139282
8	A8	93	77.9853	1.88042	0.138951
8	A8	94	78.1794	1.87078	0.138812
8	A8	95	78.3736	1.86286	0.13897
8	A8	96	78.5677	1.83949	0.139745
8	A8	97	78.7619	1.82461	0.141488
8	A8	98	78.956	1.83855	0.144288
8	A8	99	79.1502	1.79915	0.147813
8	A8	100	79.3443	1.78694	0.151391
8	A8	101	79.5385	1.77583	0.154334
8	A8	102	79.7326	1.76023	0.156277
8	A8	103	79.9268	1.74163	0.157371
8	A8	104	80.1209	1.72208	0.158251
8	A8	105	80.3151	1.71565	0.159842
8	A8	106	80.5092	1.70112	0.163114
8	A8	107	80.7034	1.68182	0.168915
8	A8	108	80.8975	1.66854	0.177961
8	A8	109	81.0917	1.65262	0.190967
8	A8	110	81.2858	1.63075	0.208847
8	A8	111	81.48	1.61428	0.232894
8	A8	112	81.6741	1.59229	0.264882
8	A8	113	81.8683	1.56579	0.307039
8	A8	114	82.0624	1.53952	0.361922
8	A8	115	82.2566	1.5044	0.43212
8	A8	116	82.4507	1.46887	0.51977
8	A8	117	82.6449	1.41245	0.6258
8	A8	118	82.839	1.35194	0.748911
8	A8	119	83.0332	1.27651	0.884464
8	A8	120	83.2273	1.17649	1.02368
8	A8	121	83.4215	1.0621	1.15375
8	A8	122	83.6156	0.904026	1.25925
8	A8	123	83.8098	0.737641	1.325
8	A8	124	84.0039	0.567553	1.33946
8	A8	125	84.1981	0.413666	1.29769
8	A8	126	84.3922	0.267556	1.20286
8	A8	127	84.5864	0.156397	1.06563
8	A8	128	84.7805	0.0761396	0.901867
8	A8	129	84.9747	0.0237257	0.729241
8	A8	130	85.1688	-0.00889851	0.563809
8	A8	131	85.363	-0.0282387	0.417492
8	A8	132	85.5571	-0.0376626	0.296919
8	A8	133	85.7513	-0.0452446	0.203687
8	A8	134	85.9454	-0.0485096	0.135607
8	A8	135	86.1396	-0.0522923	0.0883443
8	A8	136	86.3337	-0.0539077	0.0569144
8	A8	137	86.5279	-0.0547212	0.036722
8	A8	138	86.722	-0.0561903	0.0240836
8	A8	139	86.9162	-0.0574015	0.016332
8	A8	140	87.1103	-0.0574591	0.0116704
8	A8	141	87.3045	-0.0570352	0.00893191
8	A8	142	87.4986	-0.0576322	0.00735932
8	A8	143	87.6928	-0.0592202	0.00646144
8	A8	144	87.8869	-0.0611291	0.00594254
8	A8	145	88.0811	-0.0598375	0.00566116
8	A8	146	88.2752	-0.0590052	0.00557613
8	A8	147	88.4694	-0.0612325	0.00567505
8	A8	148	88.6635	-0.0613313	0.00591455
8	A8	149	88.8577	-0.0622595	0.00620253
8	A8	150	89.0518	-0.0628235	0.00642438
8	A8	151	89.246	-0.0644803	0.00648868
8	A8	152	89.4401	-0.0650473	0.00636213
8	A8	153	89.6343	-0.0648145	0.00607432
8	A8	154	89.8284	-0.0654441	0.00569121
8	A8	155	90.0226	-0.0659527	0.00527336
8	A8	156	90.2167	-0.0665746	0.00484486
8	A8	157	90.4109	-0.0670412	0.0043927
8	A8	158	90.605	-0.0669674	0.0038961
8	A8	159	90.7992	-0.0687427	0.00336338
8	A8	160	90.9933	-0.0672136	0.00284781
8	A8	161	91.1875	-0.0674972	0.00242932
8	A8	162	91.3816	-0.0679028	0.00217644
8	A8	163	91.5758	-0.0676013	0.00211887
8	A8	164	91.7699	-0.0689523	0.00225011
8	A8	165	91.9641	-0.0691421	0.00254829
8	A8	166	92.1582	-0.0681288	0.00298528
8	A8	167	92.3524	-0.0673347	0.00351136
8	A8	168	92.5465	-0.0718017	0.00403862
8	A8	169	92.7407	-0.0702886	0.00445722
8	A8	170	92.9348	-0.0711108	0.0046868
8	A8	171	93.129	-0.0711153	0.00472267
8	A8	172	93.3231	-0.0722205	0.00463259
8	A8	173	93.5173	-0.0715898	0.0044997
8	A8	174	93.7114	-0.0718045	0.00435458
8	A8	175	93.9056	-0.073713	0.00414947
8	A8	176	94.0997	-0.0733714	0.00379593
8	A8	177	94.2939	-0.0753859	0.00323891
8	A8	178	94.488	-0.0731503	0.00251243
8	A8	179	94.6822	-0.0738976	0.00173541
8	A8	180	94.8763	-0.073091	0.00105145
9	A9	1	60.1235	2.91097	0.138543
9	A9	2	60.3176	2.88682	0.140664
9	A9	3	60.5118	2.90541	0.14421
9	A9	4	60.706	2.87128	0.148464
9	A9	5	60.9001	2.86804	0.152304
9	A9	6	61.0942	2.84392	0.15463
9	A9	7	61.2884	2.82112	0.154814
9	A9	8	61.4826	2.81894	0.152928
9	A9	9	61.6767	2.79049	0.149645
9	A9	10	61.8708	2.78414	0.145911
9	A9	11	62.065	2.77203	0.142539
9	A9	12	62.2592	2.7542	0.139892
9	A9	13	62.4533	2.74545	0.137762
9	A9	14	62.6474	2.73132	0.135503
9	A9	15	62.8416	2.72764	0.132385
9	A9	16	63.0358	2.68682	0.128057
9	A9	17	63.2299	2.69077	0.122913
9	A9	18	63.424	2.68119	0.118172
9	A9	19	63.6182	2.66916	0.115586
9	A9	20	63.8123	2.64979	0.116807
9	A9	21	64.0065	2.64405	0.122613
9	A9	22	64.2006	2.66602	0.132352
9	A9	23	64.3948	2.62392	0.143974
9	A9	24	64.589	2.6244	0.154767
9	A9	25	64.7831	2.57836	0.162429
9	A9	26	64.9772	2.58722	0.165894
9	A9	27	65.1714	2.53632	0.165453
9	A9	28	65.3655	2.56062	0.162228
9	A9	29	65.5597	2.51131	0.157436
9	A9	30	65.7538	2.52549	0.151953
9	A9	31	65.948	2.48691	0.146302
9	A9	32	66.1422	2.48165	0.14092
9	A9	33	66.3363	2.46682	0.136368
9	A9	34	66.5304	2.46156	0.133339
9	A9	35	66.7246	2.44302	0.132466
9	A9	36	66.9187	2.43527	0.134051
9	A9	37	67.1129	2.41149	0.137832
9	A9	38	67.307	2.42855	0.142894
9	A9	39	67.5012	2.38665	0.147851
9	A9	40	67.6953	2.37824	0.151285
9	A9	41	67.8895	2.36063	0.15229
9	A9	42	68.0836	2.34257	0.150828
9	A9	43	68.2778	2.32768	0.147691
9	A9	44	68.4719	2.3121	0.144085
9	A9	45	68.6661	2.30779	0.141076
9	A9	46	68.8602	2.29475	0.139161
9	A9	47	69.0544	2.273	0.138203
9	A9	48	69.2485	2.26536	0.137724
9	A9	49	69.4427	2.25734	0.137364
9	A9	50	69.6368	2.22978	0.137242
9	A9	51	69.831	2.21309	0.137929
9	A9	52	70.0251	2.21791	0.140016
9	A9	53	70.2193	2.19693	0.143542
9	A9	54	70.4134	2.20501	0.147722
9	A9	55	70.6076	2.16369	0.151214
9	A9	56	70.8017	2.14294	0.152764
9	A9	57	70.9959	2.1343	0.151764
9	A9	58	71.19	2.13192	0.148437
9	A9	59	71.3842	2.09834	0.143648
9	A9	60	71.5783	2.09175	0.138597
9	A9	61	71.7725	2.07907	0.134525
9	A9	62	71.9666	2.06627	0.132409
9	A9	63	72.1608	2.05831	0.13263
9	A9	64	72.3549	2.05505	0.134763
9	A9	65	72.5491	2.03212	0.13768
9	A9	66	72.7432	2.01029	0.140021
9	A9	67	72.9374	2.01545	0.140818
9	A9	68	73.1315	1.97161	0.13991
9	A9	69	73.3257	1.97291	0.13788
9	A9	70	73.5198	1.96517	0.135571
9	A9	71	73.714	1.95007	0.133526
9	A9	72	73.9081	1.94876	0.131768
9	A9	73	74.1023	1.91636	0.130056
9	A9	74	74.2964	1.89487	0.128311
9	A9	75	74.4906	1.90886	0.126839
9	A9	76	74.6847	1.89064	0.126163
9	A9	77	74.8789	1.8708	0.126652
9	A9	78	75.073	1.87099	0.128275
9	A9	79	75.2672	1.84701	0.130611
9	A9	80	75.4613	1.8369	0.133031
9	A9	81	75.6555	1.83169	0.134912
9	A9	82	75.8496	1.80618	0.135802
9	A9	83	76.0438	1.79849	0.135527
9	A9	84	76.2379	1.77955	0.134226
9	A9	85	76.4321	1.77077	0.132279
9	A9	86	76.6262	1.75594	0.130129
9	A9	87	76.8204	1.75176	0.128108
9	A9	88	77.0145	1.73114	0.126386
9	A9	89	77.2087	1.7182	0.125033
9	A9	90	77.4028	1.70482	0.124101
9	A9	91	77.597	1.70271	0.123613
9	A9	92	77.7911	1.68805	0.1235
9	A9	93	77.9853	1.66864	0.123575
9	A9	94	78.1794	1.66116	0.123647
9	A9	95	78.3736	1.65348	0.12369
9	A9	96	78.5677	1.63144	0.123925
9	A9	97	78.7619	1.61689	0.124713
9	A9	98	78.956	1.62961	0.126302
9	A9	99	79.1502	1.59716	0.128616
9	A9	100	79.3443	1.58797	0.131251
9	A9	101	79.5385	1.57617	0.133703
9	A9	102	79.7326	1.56017	0.135683
9	A9	103	79.9268	1.5476	0.137313
9	A9	104	80.1209	1.53146	0.139095
9	A9	105	80.3151	1.52228	0.141724
9	A9	106	80.5092	1.51318	0.145889
9	A9	107	80.7034	1.49062	0.152197
9	A9	108	80.8975	1.482	0.161264
9	A9	109	81.0917	1.46243	0.173889
9	A9	110	81.2858	1.44843	0.191199
9	A9	111	81.48	1.43226	0.214705
9	A9	112	81.6741	1.40971	0.24629
9	A9	113	81.8683	1.38729	0.288157
9	A9	114	82.0624	1.36231	0.34271
9	A9	115	82.2566	1.32585	0.412278
9	A9	116	82.4507	1.29359	0.498536
9	A9	117	82.6449	1.24189	0.601601
9	A9	118	82.839	1.17811	0.718891
9	A9	119	83.0332	1.10761	0.844115
9	A9	120	83.2273	1.0078	0.966916
9	A9	121	83.4215	0.888623	1.0737
9	A9	122	83.6156	0.736009	1.14984
9	A9	123	83.8098	0.582741	1.18287
9	A9	124	84.0039	0.435061	1.16557
9	A9	125	84.1981	0.30612	1.09807
9	A9	126	84.3922	0.19267	0.987917
9	A9	127	84.5864	0.112835	0.848384
9	A9	128	84.7805	0.0588857	0.695446
9	A9	129	84.9747	0.0247934	0.544511
9	A9	130	85.1688	0.00516092	0.407774
9	A9	131	85.363	-0.00655943	0.292768
9	A9	132	85.5571	-0.0120576	0.202254
9	A9	133	85.7513	-0.0169999	0.13515
9	A9	134	85.9454	-0.0188009	0.0879921
9	A9	135	86.1396	-0.0220123	0.0563781
9	A9	136	86.3337	-0.0228242	0.0360478
9	A9	137	86.5279	-0.0222366	0.0234645
9	A9	138	86.722	-0.0240125	0.0159705
9	A9	139	86.9162	-0.0236301	0.0116877
9	A9	140	87.1103	-0.0258242	0.00933176
9	A9	141	87.3045	-0.0246191	0.00804705
9	A9	142	87.4986	-0.0272782	0.00729517
9	A9	143	87.6928	-0.0273538	0.00678092
9	A9	144	87.8869	-0.0277939	0.00638695
9	A9	145	88.0811	-0.0289099	0.00610135
9	A9	146	88.2752	-0.0266948	0.00594393
9	A9	147	88.4694	-0.0307079	0.00591131
9	A9	148	88.6635	-0.0293027	0.00595681
9	A9	149	88.8577	-0.0301162	0.00600445
9	A9	150	89.0518	-0.0318102	0.00598049
9	A9	151	89.246	-0.0323824	0.00584058
9	A9	152	89.4401	-0.0323459	0.00557887
9	A9	153	89.6343	-0.0332293	0.00521802
9	A9	154	89.8284	-0.0330851	0.00479182
9	A9	155	90.0226	-0.0340763	0.00433515
9	A9	156	90.2167	-0.034611	0.00388745
9	A9	157	90.4109	-0.0343004	0.00350004
9	A9	158	90.605	-0.0345628	0.00323024
9	A9	159	90.7992	-0.0346407	0.00311581
9	A9	160	90.9933	-0.0344089	0.00314514
9	A9	161	91.1875	-0.0361762	0.00324893
9	A9	162	91.3816	-0.0362449	0.00332887
9	A9	163	91.5758	-0.0356032	0.00331309
9	A9	164	91.7699	-0.0370772	0.00320789
9	A9	165	91.9641	-0.0384463	0.0031106
9	A9	166	92.1582	-0.0355886	0.00316496
9	A9	167	92.3524	-0.035368	0.003475
9	A9	168	92.5465	-0.0387415	0.00402828
9	A9	169	92.7407	-0.038631	0.00468489
9	A9	170	92.9348	-0.0390247	0.00524769
9	A9	171	93.129	-0.0403607	0.00556776
9	A9	172	93.3231	-0.0407573	0.0056103
9	A9	173	93.5173	-0.0401492	0.00543809
9	A9	174	93.7114	-0.0405861	0.00513483
9	A9	175	93.9056	-0.0421002	0.00473407
9	A9	176	94.0997	-0.0423921	0.00420894
9	A9	177	94.2939	-0.043135	0.00352468
9	A9	178	94.488	-0.04354	0.00270451
9	A9	179	94.6822	-0.0420427	0.00185075
9	A9	180	94.8763	-0.0413481	0.00110215
10	A10	1	60.1235	3.25298	0.158525
10	A10	2	60.3176	3.22088	0.161395
10	A10	3	60.5118	3.23958	0.165958
10	A10	4	60.706	3.20828	0.171224
10	A10	5	60.9001	3.20164	0.175649
10	A10	6	61.0942	3.17547	0.177746
10	A10	7	61.2884	3.14444	0.176792
10	A10	8	61.4826	3.13756	0.173177
10	A10	9	61.6767	3.11273	0.168178
10	A10	10	61.8708	3.11073	0.163325
10	A10	11	62.065	3.09326	0.159708
10	A10	12	62.2592	3.07029	0.157568
10	A10	13	62.4533	3.06778	0.1563
10	A10	14	62.6474	3.04545	0.154786
10	A10	15	62.8416	3.04331	0.151955
10	A10	16	63.0358	2.99641	0.147341
10	A10	17	63.2299	2.9997	0.141465
10	A10	18	63.424	2.99336	0.135878
10	A10	19	63.6182	2.9721	0.132755
10	A10	20	63.8123	2.95455	0.134087
10	A10	21	64.0065	2.94763	0.14073
10	A10	22	64.2006	2.97724	0.151774
10	A10	23	64.3948	2.92308	0.164683
10	A10	24	64.589	2.9248	0.176309
10	A10	25	64.7831	2.87142	0.184211
10	A10	26	64.9772	2.8786	0.18752
10	A10	27	65.1714	2.82995	0.186862
10	A10	28	65.3655	2.85947	0.18355
10	A10	29	65.5597	2.79556	0.178719
10	A10	30	65.7538	2.81479	0.172981
10	A10	31	65.948	2.77033	0.166632
10	A10	32	66.1422	2.7657	0.160087
10	A10	33	66.3363	2.74708	0.154148
10	A10	34	66.5304	2.73883	0.149914
10	A10	35	66.7246	2.72479	0.148444
10	A10	36	66.9187	2.71319	0.150325
10	A10	37	67.1129	2.68587	0.155297
10	A10	38	67.307	2.70655	0.162119
10	A10	39	67.5012	2.66364	0.168812
10	A10	40	67.6953	2.65121	0.173316
10	A10	41	67.8895	2.62439	0.174301
10	A10	42	68.0836	2.60769	0.171695
10	A10	43	68.2778	2.59002	0.166644
10	A10	44	68.4719	2.57691	0.160912
10	A10	45	68.6661	2.56986	0.156107
10	A10	46	68.8602	2.55274	0.153117
10	A10	47	69.0544	2.53282	0.152009
10	A10	48	69.2485	2.52688	0.152333
10	A10	49	69.4427	2.51439	0.153603
10	A10	50	69.6368	2.48738	0.155675
10	A10	51	69.831	2.46816	0.158746
10	A10	52	70.0251	2.47078	0.162978
10	A10	53	70.2193	2.447	0.168019
10	A10	54	70.4134	2.45521	0.172836
10	A10	55	70.6076	2.40542	0.176103
10	A10	56	70.8017	2.38177	0.176838
10	A10	57	70.9959	2.37632	0.174833
10	A10	58	71.19	2.36932	0.170626
10	A10	59	71.3842	2.33789	0.16515
10	A10	60	71.5783	2.32985	0.15946
10	A10	61	71.7725	2.3067	0.154621
10	A10	62	71.9666	2.29383	0.151584
10	A10	63	72.1608	2.29032	0.150904
10	A10	64	72.3549	2.28281	0.152393
10	A10	65	72.5491	2.25879	0.155057
10	A10	66	72.7432	2.23633	0.157494
10	A10	67	72.9374	2.23912	0.158581
10	A10	68	73.1315	2.19091	0.15801
10	A10	69	73.3257	2.19678	0.156317
10	A10	70	73.5198	2.18013	0.154375
10	A10	71	73.714	2.16788	0.152764
10	A10	72	73.9081	2.16551	0.151467
10	A10	73	74.1023	2.12956	0.150081
10	A10	74	74.2964	2.10648	0.148295
10	A10	75	74.4906	2.1168	0.146208
10	A10	76	74.6847	2.09958	0.144268
10	A10	77	74.8789	2.07353	0.142991
10	A10	78	75.073	2.07598	0.142714
10	A10	79	75.2672	2.04839	0.143525
10	A10	80	75.4613	2.03949	0.145284
10	A10	81	75.6555	2.03518	0.147648
10	A10	82	75.8496	2.01028	0.150103
10	A10	83	76.0438	2.00021	0.152084
10	A10	84	76.2379	1.97677	0.153156
10	A10	85	76.4321	1.969	0.153152
10	A10	86	76.6262	1.94692	0.152162
10	A10	87	76.8204	1.94553	0.150415
10	A10	88	77.0145	1.91737	0.148184
10	A10	89	77.2087	1.90656	0.145751
10	A10	90	77.4028	1.89017	0.143406
10	A10	91	77.597	1.88647	0.141405
10	A10	92	77.7911	1.86832	0.139893
10	A10	93	77.9853	1.84944	0.138897
10	A10	94	78.1794	1.84434	0.138415
10	A10	95	78.3736	1.83175	0.138555
10	A10	96	78.5677	1.80601	0.139564
10	A10	97	78.7619	1.79627	0.141664
10	A10	98	78.956	1.81015	0.14479
10	A10	99	79.1502	1.766	0.148435
10	A10	100	79.3443	1.75848	0.151795
10	A10	101	79.5385	1.74488	0.154149
10	A10	102	79.7326	1.72611	0.15528
10	A10	103	79.9268	1.7119	0.155639
10	A10	104	80.1209	1.69128	0.156199
10	A10	105	80.3151	1.68793	0.158096
10	A10	106	80.5092	1.67627	0.162305
10	A10	107	80.7034	1.64874	0.169524
10	A10	108	80.8975	1.64016	0.180304
10	A10	109	81.0917	1.62222	0.195321
10	A10	110	81.2858	1.60228	0.215607
10	A10	111	81.48	1.58551	0.242673
10	A10	112	81.6741	1.55774	0.278498
10	A10	113	81.8683	1.53535	0.325452
10	A10	114	82.0624	1.5081	0.386127
10	A10	115	82.2566	1.46519	0.463025
10	A10	116	82.4507	1.42838	0.557976
10	A10	117	82.6449	1.3697	0.671236
10	A10	118	82.839	1.30317	0.800294
10	A10	119	83.0332	1.22437	0.938737
10	A10	120	83.2273	1.11235	1.07575
10	A10	121	83.4215	0.98724	1.19683
10	A10	122	83.6156	0.817868	1.28604
10	A10	123	83.8098	0.649875	1.32927
10	A10	124	84.0039	0.486209	1.31773
10	A10	125	84.1981	0.339114	1.25026
10	A10	126	84.3922	0.209188	1.13384
10	A10	127	84.5864	0.11183	0.982071
10	A10	128	84.7805	0.0465483	0.812155
10	A10	129	84.9747	0.00684669	0.641433
10	A10	130	85.1688	-0.0188709	0.484277
10	A10	131	85.363	-0.0329397	0.350188
10	A10	132	85.5571	-0.0393778	0.243327
10	A10	133	85.7513	-0.0442546	0.163303
10	A10	134	85.9454	-0.0487609	0.106688
10	A10	135	86.1396	-0.0497498	0.0686385
10	A10	136	86.3337	-0.0506926	0.0441913
10	A10	137	86.5279	-0.0519534	0.0290486
10	A10	138	86.722	-0.053678	0.0198953
10	A10	139	86.9162	-0.0548916	0.0144041
10	A10	140	87.1103	-0.0558938	0.0110744
10	A10	141	87.3045	-0.0542895	0.00900984
10	A10	142	87.4986	-0.0567802	0.00770336
10	A10	143	87.6928	-0.0570738	0.00687136
10	A10	144	87.8869	-0.0573733	0.00635282
10	A10	145	88.0811	-0.0583855	0.00605974
10	A10	146	88.2752	-0.0581319	0.00594972
10	A10	147	88.4694	-0.0587885	0.00599959
10	A10	148	88.6635	-0.0596823	0.00617678
10	A10	149	88.8577	-0.0600033	0.00641825
10	A10	150	89.0518	-0.0612077	0.00662761
10	A10	151	89.246	-0.0620132	0.00669531
10	A10	152	89.4401	-0.0628615	0.00653777
10	A10	153	89.6343	-0.0646244	0.00613896
10	A10	154	89.8284	-0.0637051	0.00556865
10	A10	155	90.0226	-0.0635129	0.00495869
10	A10	156	90.2167	-0.0643598	0.0044437
10	A10	157	90.4109	-0.0651185	0.00409906
10	A10	158	90.605	-0.0643297	0.00391204
10	A10	159	90.7992	-0.0662632	0.00379961
10	A10	160	90.9933	-0.0650884	0.00365835
10	A10	161	91.1875	-0.0673702	0.00341907
10	A10	162	91.3816	-0.0667111	0.00308418
10	A10	163	91.5758	-0.0654083	0.00273749
10	A10	164	91.7699	-0.0676891	0.00252424
10	A10	165	91.9641	-0.0681176	0.00260084
10	A10	166	92.1582	-0.0646759	0.00306139
10	A10	167	92.3524	-0.0662514	0.00386769
10	A10	168	92.5465	-0.069144	0.00482801
10	A10	169	92.7407	-0.0702684	0.0056581
10	A10	170	92.9348	-0.0699974	0.00610579
10	A10	171	93.129	-0.0710307	0.00606653
10	A10	172	93.3231	-0.0713527	0.00561496
10	A10	173	93.5173	-0.0708518	0.0049367
10	A10	174	93.7114	-0.0714919	0.00421487
10	A10	175	93.9056	-0.0714301	0.00354892
10	A10	176	94.0997	-0.0736791	0.0029476
10	A10	177	94.2939	-0.0717393	0.00237955
10	A10	178	94.488	-0.0727447	0.00183001
10	A10	179	94.6822	-0.0725003	0.00132209
10	A10	180	94.8763	-0.0718909	0.00089757
11	A11	1	60.1235	3.25528	0.159848
11	A11	2	60.3176	3.22817	0.163376
11	A11	3	60.5118	3.24633	0.168771
11	A11	4	60.706	3.21435	0.174792
11	A11	5	60.9001	3.20508	0.179647
11	A11	6	61.0942	3.17695	0.181743
11	A11	7	61.2884	3.14715	0.180409
11	A11	8	61.4826	3.14258	0.17619
11	A11	9	61.6767	3.12059	0.170554
11	A11	10	61.8708	3.10427	0.165201
11	A11	11	62.065	3.09966	0.161326
11	A11	12	62.2592	3.07593	0.159162
11	A11	13	62.4533	3.0705	0.157958
11	A11	14	62.6474	3.0506	0.156398
11	A11	15	62.8416	3.04399	0.15327
11	A11	16	63.0358	2.99689	0.148136
11	A11	17	63.2299	3.00569	0.1417
11	A11	18	63.424	2.99259	0.135732
11	A11	19	63.6182	2.97803	0.132536
11	A11	20	63.8123	2.96046	0.134087
11	A11	21	64.0065	2.94885	0.14113
11	A11	22	64.2006	2.98231	0.152634
11	A11	23	64.3948	2.92537	0.165999
11	A11	24	64.589	2.92717	0.178023
11	A11	25	64.7831	2.8781	0.186198
11	A11	26	64.9772	2.88304	0.189548
11	A11	27	65.1714	2.8323	0.188608
11	A11	28	65.3655	2.85858	0.184685
11	A11	29	65.5597	2.80089	0.179032
11	A11	30	65.7538	2.81873	0.172464
11	A11	31	65.948	2.77514	0.165538
11	A11	32	66.1422	2.765	0.15892
11	A11	33	66.3363	2.75192	0.15356
11	A11	34	66.5304	2.74813	0.150484
11	A11	35	66.7246	2.72764	0.15038
11	A11	36	66.9187	2.72124	0.153246
11	A11	37	67.1129	2.69224	0.158272
11	A11	38	67.307	2.70429	0.163986
11	A11	39	67.5012	2.66251	0.168666
11	A11	40	67.6953	2.65648	0.170903
11	A11	41	67.8895	2.62959	0.170121
11	A11	42	68.0836	2.6086	0.166801
11	A11	43	68.2778	2.60053	0.162225
11	A11	44	68.4719	2.58542	0.157894
11	A11	45	68.6661	2.57785	0.154907
11	A11	46	68.8602	2.55876	0.153648
11	A11	47	69.0544	2.54071	0.153857
11	A11	48	69.2485	2.5317	0.154982
11	A11	49	69.4427	2.52068	0.15659
11	A11	50	69.6368	2.4929	0.158609
11	A11	51	69.831	2.47854	0.161284
11	A11	52	70.0251	2.47356	0.164827
11	A11	53	70.2193	2.45008	0.169017
11	A11	54	70.4134	2.45902	0.173035
11	A11	55	70.6076	2.41389	0.175749
11	A11	56	70.8017	2.38992	0.176241
11	A11	57	70.9959	2.38298	0.174213
11	A11	58	71.19	2.37422	0.170033
11	A11	59	71.3842	2.34484	0.164522
11	A11	60	71.5783	2.33541	0.15873
11	A11	61	71.7725	2.31656	0.153791
11	A11	62	71.9666	2.30059	0.150739
11	A11	63	72.1608	2.29611	0.150152
11	A11	64	72.3549	2.29204	0.151798
11	A11	65	72.5491	2.26705	0.154594
11	A11	66	72.7432	2.2464	0.157045
11	A11	67	72.9374	2.24395	0.15798
11	A11	68	73.1315	2.19876	0.157113
11	A11	69	73.3257	2.20536	0.155016
11	A11	70	73.5198	2.19262	0.152608
11	A11	71	73.714	2.17454	0.150503
11	A11	72	73.9081	2.17375	0.148766
11	A11	73	74.1023	2.13941	0.14715
11	A11	74	74.2964	2.11539	0.145511
11	A11	75	74.4906	2.13065	0.144016
11	A11	76	74.6847	2.11143	0.142992
11	A11	77	74.8789	2.08675	0.142678
11	A11	78	75.073	2.08582	0.14312
11	A11	79	75.2672	2.05786	0.144262
11	A11	80	75.4613	2.05046	0.146012
11	A11	81	75.6555	2.0469	0.148179
11	A11	82	75.8496	2.02116	0.150369
11	A11	83	76.0438	2.01153	0.152001
11	A11	84	76.2379	1.99207	0.152543
11	A11	85	76.4321	1.9768	0.151778
11	A11	86	76.6262	1.95659	0.149914
11	A11	87	76.8204	1.95648	0.147471
11	A11	88	77.0145	1.93421	0.145033
11	A11	89	77.2087	1.9193	0.143031
11	A11	90	77.4028	1.90496	0.141634
11	A11	91	77.597	1.90089	0.140743
11	A11	92	77.7911	1.88459	0.140084
11	A11	93	77.9853	1.86253	0.139396
11	A11	94	78.1794	1.85458	0.138657
11	A11	95	78.3736	1.84385	0.138214
11	A11	96	78.5677	1.82341	0.138669
11	A11	97	78.7619	1.81011	0.140526
11	A11	98	78.956	1.82583	0.143805
11	A11	99	79.1502	1.78112	0.147892
11	A11	100	79.3443	1.77251	0.151762
11	A11	101	79.5385	1.76116	0.154495
11	A11	102	79.7326	1.74093	0.155745
11	A11	103	79.9268	1.72623	0.155953
11	A11	104	80.1209	1.70752	0.156191
11	A11	105	80.3151	1.69919	0.157771
11	A11	106	80.5092	1.69456	0.161839
11	A11	107	80.7034	1.66426	0.169171
11	A11	108	80.8975	1.65868	0.180266
11	A11	109	81.0917	1.63672	0.195644
11	A11	110	81.2858	1.61728	0.216179
11	A11	111	81.48	1.60108	0.243303
11	A11	112	81.6741	1.57537	0.27902
11	A11	113	81.8683	1.55235	0.325789
11	A11	114	82.0624	1.51999	0.386294
11	A11	115	82.2566	1.48506	0.463057
11	A11	116	82.4507	1.44754	0.557831
11	A11	117	82.6449	1.38458	0.670663
11	A11	118	82.839	1.32236	0.798757
11	A11	119	83.0332	1.24152	0.935412
11	A11	120	83.2273	1.13245	1.06963
11	A11	121	83.4215	1.00583	1.18692
11	A11	122	83.6156	0.839592	1.2716
11	A11	123	83.8098	0.676003	1.31007
11	A11	124	84.0039	0.515058	1.29413
11	A11	125	84.1981	0.375317	1.22327
11	A11	126	84.3922	0.247186	1.10496
11	A11	127	84.5864	0.15634	0.95304
11	A11	128	84.7805	0.0948751	0.784703
11	A11	129	84.9747	0.058186	0.616971
11	A11	130	85.1688	0.0347962	0.463708
11	A11	131	85.363	0.0209222	0.333829
11	A11	132	85.5571	0.0150331	0.230975
11	A11	133	85.7513	0.00981521	0.154403
11	A11	134	85.9454	0.00739997	0.100525
11	A11	135	86.1396	0.00645746	0.0644988
11	A11	136	86.3337	0.00362443	0.0414689
11	A11	137	86.5279	0.00363429	0.0272962
11	A11	138	86.722	0.00164033	0.0188376
11	A11	139	86.9162	0.000776995	0.0139082
11	A11	140	87.1103	0.00147844	0.0110793
11	A11	141	87.3045	0.000493529	0.00944488
11	A11	142	87.4986	-0.000821333	0.00843798
11	A11	143	87.6928	-0.00300989	0.00772379
11	A11	144	87.8869	-0.00309506	0.0071416
11	A11	145	88.0811	-0.00125994	0.0066536
11	A11	146	88.2752	-0.00347268	0.00628332
11	A11	147	88.4694	-0.00418719	0.00605786
11	A11	148	88.6635	-0.00503293	0.00597394
11	A11	149	88.8577	-0.00437366	0.00598874
11	A11	150	89.0518	-0.00559189	0.00602438
11	A11	151	89.246	-0.00705606	0.00598167
11	A11	152	89.4401	-0.00711627	0.00576828
[truncated: 13,168 more rows]
