# Supplementary material for: ASFV pA151R negatively regulates type I IFN production via degrading E3 ligase TRAF6
Source: Front Immunol. 2024 Feb 21;15:1339510. doi: 10.3389/fimmu.2024.1339510 (PMC10914938; doi:10.3389/fimmu.2024.1339510)
Supplement: Supplementary file 1 [file DataSheet_1.zip › fig 1/2021-03-28 fig1E.xls]

## Sheet: Sample Setup
Block Type	Fast 96-Well Block (0.1mL)
Calibration Background is expired	No
Calibration Background performed on	01-19-2021
Calibration HRM MELTDOCTOR is expired	Yes
Calibration HRM MELTDOCTOR performed on	11-03-2016
Calibration Normalization FAM-ROX is expired	No
Calibration Normalization FAM-ROX performed on	01-19-2021
Calibration Normalization VIC-ROX is expired	No
Calibration Normalization VIC-ROX performed on	01-19-2021
Calibration Pure Dye CY3 is expired	No
Calibration Pure Dye CY3 performed on	01-19-2021
Calibration Pure Dye FAM is expired	No
Calibration Pure Dye FAM performed on	01-19-2021
Calibration Pure Dye MELTDOCTOR is expired	Yes
Calibration Pure Dye MELTDOCTOR performed on	11-03-2016
Calibration Pure Dye NED is expired	Yes
Calibration Pure Dye NED performed on	09-17-2019
Calibration Pure Dye ROX is expired	No
Calibration Pure Dye ROX performed on	01-19-2021
Calibration Pure Dye SYBR is expired	No
Calibration Pure Dye SYBR performed on	01-19-2021
Calibration Pure Dye TAMRA is expired	No
Calibration Pure Dye TAMRA performed on	01-19-2021
Calibration Pure Dye VIC is expired	No
Calibration Pure Dye VIC performed on	01-19-2021
Calibration ROI is expired	No
Calibration ROI performed on	01-19-2021
Calibration Uniformity is expired	No
Calibration Uniformity performed on	01-19-2021
Chemistry	SYBR_GREEN
Date Created	2021-03-28 01:31:27 AM PDT
Date Modified	2021-03-29 10:28:58 AM PDT
Experiment Barcode
Experiment Comment
Experiment File Name	D:\LY\A151R daochu\2021-3-28 succss\2021-03-28 IFNB.eds
Experiment Name	2021-03-28 163122
Experiment Run Start Time	2021-03-28 09:41:15 AM PDT
Experiment Run Stop Time	2021-03-28 10:48:01 AM PDT
Experiment Type	Comparative Cт (ΔΔCт)
Instrument Name	278861502
Instrument Serial Number	278861502
Instrument Type	QuantStudio(TM) 6 Flex System
Passive Reference	ROX
Quantification Cycle Method	Ct
Signal Smoothing On	true
Stage/ Cycle where Analysis is performed	Stage 2, Step 2
User Name
Well	Well Position	Sample Name	Sample Color	Biogroup Name	Biogroup Color	Target Name	Target Color	Task	Reporter	Quencher	Quantity	Comments
1	A1	nc1	RGB(176,23,31)			GAPDH	RGB(176,23,31)	UNKNOWN	SYBR	None
2	A2	nc1	RGB(176,23,31)			GAPDH	RGB(176,23,31)	UNKNOWN	SYBR	None
3	A3	nc1	RGB(176,23,31)			GAPDH	RGB(176,23,31)	UNKNOWN	SYBR	None
4	A4	nc2	RGB(0,0,255)			GAPDH	RGB(176,23,31)	UNKNOWN	SYBR	None
5	A5	nc2	RGB(0,0,255)			GAPDH	RGB(176,23,31)	UNKNOWN	SYBR	None
6	A6	nc2	RGB(0,0,255)			GAPDH	RGB(176,23,31)	UNKNOWN	SYBR	None
7	A7	nc3	RGB(0,139,69)			GAPDH	RGB(176,23,31)	UNKNOWN	SYBR	None
8	A8	nc3	RGB(0,139,69)			GAPDH	RGB(176,23,31)	UNKNOWN	SYBR	None
9	A9	nc3	RGB(0,139,69)			GAPDH	RGB(176,23,31)	UNKNOWN	SYBR	None
10	A10	polydadt-1	RGB(255,127,0)			GAPDH	RGB(176,23,31)	UNKNOWN	SYBR	None
11	A11	polydadt-1	RGB(255,127,0)			GAPDH	RGB(176,23,31)	UNKNOWN	SYBR	None
12	A12	polydadt-1	RGB(255,127,0)			GAPDH	RGB(176,23,31)	UNKNOWN	SYBR	None
13	B1	nc1	RGB(176,23,31)			IFNB	RGB(0,0,255)	UNKNOWN	SYBR	None
14	B2	nc1	RGB(176,23,31)			IFNB	RGB(0,0,255)	UNKNOWN	SYBR	None
15	B3	nc1	RGB(176,23,31)			IFNB	RGB(0,0,255)	UNKNOWN	SYBR	None
16	B4	nc2	RGB(0,0,255)			IFNB	RGB(0,0,255)	UNKNOWN	SYBR	None
17	B5	nc2	RGB(0,0,255)			IFNB	RGB(0,0,255)	UNKNOWN	SYBR	None
18	B6	nc2	RGB(0,0,255)			IFNB	RGB(0,0,255)	UNKNOWN	SYBR	None
19	B7	nc3	RGB(0,139,69)			IFNB	RGB(0,0,255)	UNKNOWN	SYBR	None
20	B8	nc3	RGB(0,139,69)			IFNB	RGB(0,0,255)	UNKNOWN	SYBR	None
21	B9	nc3	RGB(0,139,69)			IFNB	RGB(0,0,255)	UNKNOWN	SYBR	None
22	B10	polydadt-1	RGB(255,127,0)			IFNB	RGB(0,0,255)	UNKNOWN	SYBR	None
23	B11	polydadt-1	RGB(255,127,0)			IFNB	RGB(0,0,255)	UNKNOWN	SYBR	None
24	B12	polydadt-1	RGB(255,127,0)			IFNB	RGB(0,0,255)	UNKNOWN	SYBR	None
25	C1	polydadt+100-1	RGB(142,56,142)			GAPDH	RGB(176,23,31)	UNKNOWN	SYBR	None
26	C2	polydadt+100-1	RGB(142,56,142)			GAPDH	RGB(176,23,31)	UNKNOWN	SYBR	None
27	C3	polydadt+100-1	RGB(142,56,142)			GAPDH	RGB(176,23,31)	UNKNOWN	SYBR	None
28	C4	polydadt+100-2	RGB(198,113,113)			GAPDH	RGB(176,23,31)	UNKNOWN	SYBR	None
29	C5	polydadt+100-2	RGB(198,113,113)			GAPDH	RGB(176,23,31)	UNKNOWN	SYBR	None
30	C6	polydadt+100-2	RGB(198,113,113)			GAPDH	RGB(176,23,31)	UNKNOWN	SYBR	None
31	C7	polydadt+100-3	RGB(0,245,255)			GAPDH	RGB(176,23,31)	UNKNOWN	SYBR	None
32	C8	polydadt+100-3	RGB(0,245,255)			GAPDH	RGB(176,23,31)	UNKNOWN	SYBR	None
33	C9	polydadt+100-3	RGB(0,245,255)			GAPDH	RGB(176,23,31)	UNKNOWN	SYBR	None
34	C10	polydadt-2	RGB(139,137,112)			GAPDH	RGB(176,23,31)	UNKNOWN	SYBR	None
35	C11	polydadt-2	RGB(139,137,112)			GAPDH	RGB(176,23,31)	UNKNOWN	SYBR	None
36	C12	polydadt-2	RGB(139,137,112)			GAPDH	RGB(176,23,31)	UNKNOWN	SYBR	None
37	D1	polydadt+100-1	RGB(142,56,142)			IFNB	RGB(0,0,255)	UNKNOWN	SYBR	None
38	D2	polydadt+100-1	RGB(142,56,142)			IFNB	RGB(0,0,255)	UNKNOWN	SYBR	None
39	D3	polydadt+100-1	RGB(142,56,142)			IFNB	RGB(0,0,255)	UNKNOWN	SYBR	None
40	D4	polydadt+100-2	RGB(198,113,113)			IFNB	RGB(0,0,255)	UNKNOWN	SYBR	None
41	D5	polydadt+100-2	RGB(198,113,113)			IFNB	RGB(0,0,255)	UNKNOWN	SYBR	None
42	D6	polydadt+100-2	RGB(198,113,113)			IFNB	RGB(0,0,255)	UNKNOWN	SYBR	None
43	D7	polydadt+100-3	RGB(0,245,255)			IFNB	RGB(0,0,255)	UNKNOWN	SYBR	None
44	D8	polydadt+100-3	RGB(0,245,255)			IFNB	RGB(0,0,255)	UNKNOWN	SYBR	None
45	D9	polydadt+100-3	RGB(0,245,255)			IFNB	RGB(0,0,255)	UNKNOWN	SYBR	None
46	D10	polydadt-2	RGB(139,137,112)			IFNB	RGB(0,0,255)	UNKNOWN	SYBR	None
47	D11	polydadt-2	RGB(139,137,112)			IFNB	RGB(0,0,255)	UNKNOWN	SYBR	None
48	D12	polydadt-2	RGB(139,137,112)			IFNB	RGB(0,0,255)	UNKNOWN	SYBR	None
49	E1	polydadt+200-1	RGB(238,220,130)			GAPDH	RGB(176,23,31)	UNKNOWN	SYBR	None
50	E2	polydadt+200-1	RGB(238,220,130)			GAPDH	RGB(176,23,31)	UNKNOWN	SYBR	None
51	E3	polydadt+200-1	RGB(238,220,130)			GAPDH	RGB(176,23,31)	UNKNOWN	SYBR	None
52	E4	polydadt+200-2	RGB(238,238,0)			GAPDH	RGB(176,23,31)	UNKNOWN	SYBR	None
53	E5	polydadt+200-2	RGB(238,238,0)			GAPDH	RGB(176,23,31)	UNKNOWN	SYBR	None
54	E6	polydadt+200-2	RGB(238,238,0)			GAPDH	RGB(176,23,31)	UNKNOWN	SYBR	None
55	E7	polydadt+200-3	RGB(142,142,56)			GAPDH	RGB(176,23,31)	UNKNOWN	SYBR	None
56	E8	polydadt+200-3	RGB(142,142,56)			GAPDH	RGB(176,23,31)	UNKNOWN	SYBR	None
57	E9	polydadt+200-3	RGB(142,142,56)			GAPDH	RGB(176,23,31)	UNKNOWN	SYBR	None
58	E10	polydadt-3	RGB(238,121,66)			GAPDH	RGB(176,23,31)	UNKNOWN	SYBR	None
59	E11	polydadt-3	RGB(238,121,66)			GAPDH	RGB(176,23,31)	UNKNOWN	SYBR	None
60	E12	polydadt-3	RGB(238,121,66)			GAPDH	RGB(176,23,31)	UNKNOWN	SYBR	None
61	F1	polydadt+200-1	RGB(238,220,130)			IFNB	RGB(0,0,255)	UNKNOWN	SYBR	None
62	F2	polydadt+200-1	RGB(238,220,130)			IFNB	RGB(0,0,255)	UNKNOWN	SYBR	None
63	F3	polydadt+200-1	RGB(238,220,130)			IFNB	RGB(0,0,255)	UNKNOWN	SYBR	None
64	F4	polydadt+200-2	RGB(238,238,0)			IFNB	RGB(0,0,255)	UNKNOWN	SYBR	None
65	F5	polydadt+200-2	RGB(238,238,0)			IFNB	RGB(0,0,255)	UNKNOWN	SYBR	None
66	F6	polydadt+200-2	RGB(238,238,0)			IFNB	RGB(0,0,255)	UNKNOWN	SYBR	None
67	F7	polydadt+200-3	RGB(142,142,56)			IFNB	RGB(0,0,255)	UNKNOWN	SYBR	None
68	F8	polydadt+200-3	RGB(142,142,56)			IFNB	RGB(0,0,255)	UNKNOWN	SYBR	None
69	F9	polydadt+200-3	RGB(142,142,56)			IFNB	RGB(0,0,255)	UNKNOWN	SYBR	None
70	F10	polydadt-3	RGB(238,121,66)			IFNB	RGB(0,0,255)	UNKNOWN	SYBR	None
71	F11	polydadt-3	RGB(238,121,66)			IFNB	RGB(0,0,255)	UNKNOWN	SYBR	None
72	F12	polydadt-3	RGB(238,121,66)			IFNB	RGB(0,0,255)	UNKNOWN	SYBR	None
73	G1	polydadt+400-1	RGB(238,44,44)			GAPDH	RGB(176,23,31)	UNKNOWN	SYBR	None
74	G2	polydadt+400-1	RGB(238,44,44)			GAPDH	RGB(176,23,31)	UNKNOWN	SYBR	None
75	G3	polydadt+400-1	RGB(238,44,44)			GAPDH	RGB(176,23,31)	UNKNOWN	SYBR	None
76	G4	polydadt+400-2	RGB(51,161,201)			GAPDH	RGB(176,23,31)	UNKNOWN	SYBR	None
77	G5	polydadt+400-2	RGB(51,161,201)			GAPDH	RGB(176,23,31)	UNKNOWN	SYBR	None
78	G6	polydadt+400-2	RGB(51,161,201)			GAPDH	RGB(176,23,31)	UNKNOWN	SYBR	None
79	G7	polydadt+400-3	RGB(238,18,137)			GAPDH	RGB(176,23,31)	UNKNOWN	SYBR	None
80	G8	polydadt+400-3	RGB(238,18,137)			GAPDH	RGB(176,23,31)	UNKNOWN	SYBR	None
81	G9	polydadt+400-3	RGB(238,18,137)			GAPDH	RGB(176,23,31)	UNKNOWN	SYBR	None
82	G10
83	G11
84	G12
85	H1	polydadt+400-1	RGB(238,44,44)			IFNB	RGB(0,0,255)	UNKNOWN	SYBR	None
86	H2	polydadt+400-1	RGB(238,44,44)			IFNB	RGB(0,0,255)	UNKNOWN	SYBR	None
87	H3	polydadt+400-1	RGB(238,44,44)			IFNB	RGB(0,0,255)	UNKNOWN	SYBR	None
88	H4	polydadt+400-2	RGB(51,161,201)			IFNB	RGB(0,0,255)	UNKNOWN	SYBR	None
89	H5	polydadt+400-2	RGB(51,161,201)			IFNB	RGB(0,0,255)	UNKNOWN	SYBR	None
90	H6	polydadt+400-2	RGB(51,161,201)			IFNB	RGB(0,0,255)	UNKNOWN	SYBR	None
91	H7	polydadt+400-3	RGB(238,18,137)			IFNB	RGB(0,0,255)	UNKNOWN	SYBR	None
92	H8	polydadt+400-3	RGB(238,18,137)			IFNB	RGB(0,0,255)	UNKNOWN	SYBR	None
93	H9	polydadt+400-3	RGB(238,18,137)			IFNB	RGB(0,0,255)	UNKNOWN	SYBR	None
94	H10
95	H11
96	H12

## Sheet: Amplification Data
Block Type	Fast 96-Well Block (0.1mL)
Calibration Background is expired	No
Calibration Background performed on	01-19-2021
Calibration HRM MELTDOCTOR is expired	Yes
Calibration HRM MELTDOCTOR performed on	11-03-2016
Calibration Normalization FAM-ROX is expired	No
Calibration Normalization FAM-ROX performed on	01-19-2021
Calibration Normalization VIC-ROX is expired	No
Calibration Normalization VIC-ROX performed on	01-19-2021
Calibration Pure Dye CY3 is expired	No
Calibration Pure Dye CY3 performed on	01-19-2021
Calibration Pure Dye FAM is expired	No
Calibration Pure Dye FAM performed on	01-19-2021
Calibration Pure Dye MELTDOCTOR is expired	Yes
Calibration Pure Dye MELTDOCTOR performed on	11-03-2016
Calibration Pure Dye NED is expired	Yes
Calibration Pure Dye NED performed on	09-17-2019
Calibration Pure Dye ROX is expired	No
Calibration Pure Dye ROX performed on	01-19-2021
Calibration Pure Dye SYBR is expired	No
Calibration Pure Dye SYBR performed on	01-19-2021
Calibration Pure Dye TAMRA is expired	No
Calibration Pure Dye TAMRA performed on	01-19-2021
Calibration Pure Dye VIC is expired	No
Calibration Pure Dye VIC performed on	01-19-2021
Calibration ROI is expired	No
Calibration ROI performed on	01-19-2021
Calibration Uniformity is expired	No
Calibration Uniformity performed on	01-19-2021
Chemistry	SYBR_GREEN
Date Created	2021-03-28 01:31:27 AM PDT
Date Modified	2021-03-29 10:28:58 AM PDT
Experiment Barcode
Experiment Comment
Experiment File Name	D:\LY\A151R daochu\2021-3-28 succss\2021-03-28 IFNB.eds
Experiment Name	2021-03-28 163122
Experiment Run Start Time	2021-03-28 09:41:15 AM PDT
Experiment Run Stop Time	2021-03-28 10:48:01 AM PDT
Experiment Type	Comparative Cт (ΔΔCт)
Instrument Name	278861502
Instrument Serial Number	278861502
Instrument Type	QuantStudio(TM) 6 Flex System
Passive Reference	ROX
Quantification Cycle Method	Ct
Signal Smoothing On	true
Stage/ Cycle where Analysis is performed	Stage 2, Step 2
User Name
Well	Cycle	Target Name	Rn	Delta Rn
1	1
1	2
1	3
1	4
1	5
1	6
1	7
1	8
1	9
1	10
1	11
1	12
1	13
1	14
1	15
1	16
1	17
1	18
1	19
1	20
1	21
1	22
1	23
1	24
1	25
1	26
1	27
1	28
1	29
1	30
1	31
1	32
1	33
1	34
1	35
1	36
1	37
1	38
1	39
1	40
2	1	GAPDH	0.0136575	0.0181272
2	2	GAPDH	0.0134105	0.0149881
2	3	GAPDH	0.0106549	0.00934019
2	4	GAPDH	0.00453477	0.000327851
2	5	GAPDH	0.00498184	-0.00211731
2	6	GAPDH	0.0125816	0.00259026
2	7	GAPDH	0.0130574	0.000173769
2	8	GAPDH	0.00622092	-0.00955493
2	9	GAPDH	0.00684609	-0.011822
2	10	GAPDH	0.0188677	-0.00269264
2	11	GAPDH	0.0294185	0.00496597
2	12	GAPDH	0.0301756	0.00283087
2	13	GAPDH	0.0307598	0.000522801
2	14	GAPDH	0.0357887	0.00265949
2	15	GAPDH	0.0387971	0.00277567
2	16	GAPDH	0.0523773	0.0134636
2	17	GAPDH	0.0849282	0.0431223
2	18	GAPDH	0.144293	0.0995949
2	19	GAPDH	0.233527	0.185937
2	20	GAPDH	0.405833	0.35535
2	21	GAPDH	0.677526	0.624151
2	22	GAPDH	1.08157	1.0253
2	23	GAPDH	1.57127	1.51211
2	24	GAPDH	2.01866	1.95661
2	25	GAPDH	2.36191	2.29697
2	26	GAPDH	2.62133	2.55349
2	27	GAPDH	2.753	2.68227
2	28	GAPDH	2.86378	2.79016
2	29	GAPDH	2.91122	2.83471
2	30	GAPDH	2.91428	2.83487
2	31	GAPDH	2.91269	2.83039
2	32	GAPDH	2.89908	2.81389
2	33	GAPDH	2.85735	2.76927
2	34	GAPDH	2.86534	2.77436
2	35	GAPDH	2.94746	2.85359
2	36	GAPDH	2.96665	2.86989
2	37	GAPDH	2.9613	2.86165
2	38	GAPDH	3.01045	2.90791
2	39	GAPDH	3.0696	2.96416
2	40	GAPDH	3.11677	3.00844
3	1	GAPDH	0.122772	0.0184178
3	2	GAPDH	0.122826	0.0147187
3	3	GAPDH	0.122387	0.0105261
3	4	GAPDH	0.115332	-0.000282292
3	5	GAPDH	0.114865	-0.00450267
3	6	GAPDH	0.121567	-0.00155402
3	7	GAPDH	0.127435	0.000560852
3	8	GAPDH	0.12322	-0.00740761
3	9	GAPDH	0.12576	-0.00862161
3	10	GAPDH	0.138977	0.000842147
3	11	GAPDH	0.146357	0.00446915
3	12	GAPDH	0.148709	0.00306797
3	13	GAPDH	0.150102	0.000707313
3	14	GAPDH	0.155343	0.00219463
3	15	GAPDH	0.159064	0.00216258
3	16	GAPDH	0.175253	0.0145981
3	17	GAPDH	0.208085	0.0436767
3	18	GAPDH	0.268025	0.0998634
3	19	GAPDH	0.367445	0.19553
3	20	GAPDH	0.549629	0.37396
3	21	GAPDH	0.837284	0.657862
3	22	GAPDH	1.25282	1.06965
3	23	GAPDH	1.74365	1.55672
3	24	GAPDH	2.18606	1.99538
3	25	GAPDH	2.51937	2.32493
3	26	GAPDH	2.77013	2.57194
3	27	GAPDH	2.89513	2.69319
3	28	GAPDH	3.00178	2.79608
3	29	GAPDH	3.0542	2.84475
3	30	GAPDH	3.05763	2.84443
3	31	GAPDH	3.05151	2.83455
3	32	GAPDH	3.03722	2.81651
3	33	GAPDH	2.99824	2.77378
3	34	GAPDH	3.01003	2.78181
3	35	GAPDH	3.09026	2.85829
3	36	GAPDH	3.10941	2.87369
3	37	GAPDH	3.10206	2.86259
3	38	GAPDH	3.14734	2.90411
3	39	GAPDH	3.20035	2.95337
3	40	GAPDH	3.23866	2.98792
4	1	GAPDH	0.136338	0.0248536
4	2	GAPDH	0.136196	0.0200094
4	3	GAPDH	0.134003	0.0131147
4	4	GAPDH	0.127891	0.00230029
4	5	GAPDH	0.127759	-0.00253441
4	6	GAPDH	0.133978	-0.00101816
4	7	GAPDH	0.138553	-0.00114543
4	8	GAPDH	0.133504	-0.0108967
4	9	GAPDH	0.135034	-0.014069
4	10	GAPDH	0.148751	-0.00505435
4	11	GAPDH	0.161033	0.00252575
4	12	GAPDH	0.171023	0.00781351
4	13	GAPDH	0.173245	0.0053331
4	14	GAPDH	0.175359	0.00274419
4	15	GAPDH	0.178203	0.000886494
4	16	GAPDH	0.193402	0.0113827
4	17	GAPDH	0.22257	0.0358479
4	18	GAPDH	0.274523	0.0830992
4	19	GAPDH	0.358628	0.162502
4	20	GAPDH	0.518565	0.317736
4	21	GAPDH	0.781002	0.575471
4	22	GAPDH	1.18054	0.970308
4	23	GAPDH	1.67832	1.46338
4	24	GAPDH	2.15284	1.9332
4	25	GAPDH	2.52792	2.30358
4	26	GAPDH	2.81145	2.5824
4	27	GAPDH	2.96296	2.72921
4	28	GAPDH	3.08885	2.8504
4	29	GAPDH	3.14339	2.90024
4	30	GAPDH	3.14898	2.90113
4	31	GAPDH	3.15304	2.90049
4	32	GAPDH	3.14156	2.8843
4	33	GAPDH	3.10307	2.84111
4	34	GAPDH	3.11174	2.84508
4	35	GAPDH	3.18982	2.91845
4	36	GAPDH	3.2069	2.93083
4	37	GAPDH	3.20288	2.92211
4	38	GAPDH	3.25092	2.96545
4	39	GAPDH	3.30725	3.01708
4	40	GAPDH	3.34794	3.05306
5	1	GAPDH	0.113279	0.0154498
5	2	GAPDH	0.113218	0.0118767
5	3	GAPDH	0.111946	0.00709071
5	4	GAPDH	0.105975	-0.00239239
5	5	GAPDH	0.106327	-0.00555341
5	6	GAPDH	0.114543	-0.000850712
5	7	GAPDH	0.120382	0.00147542
5	8	GAPDH	0.120247	-0.00217283
5	9	GAPDH	0.122758	-0.00317532
5	10	GAPDH	0.132575	0.0031292
5	11	GAPDH	0.13526	0.00230137
5	12	GAPDH	0.137686	0.00121372
5	13	GAPDH	0.139435	-0.000550304
5	14	GAPDH	0.142983	-0.000515462
5	15	GAPDH	0.146331	-0.000679804
5	16	GAPDH	0.161938	0.0114138
5	17	GAPDH	0.190375	0.0363382
5	18	GAPDH	0.243329	0.0857787
5	19	GAPDH	0.330159	0.169096
5	20	GAPDH	0.492272	0.327696
5	21	GAPDH	0.757029	0.58894
5	22	GAPDH	1.16024	0.988635
5	23	GAPDH	1.66546	1.49035
5	24	GAPDH	2.14652	1.96789
5	25	GAPDH	2.52771	2.34557
5	26	GAPDH	2.8196	2.63394
5	27	GAPDH	2.97282	2.78365
5	28	GAPDH	3.10178	2.9091
5	29	GAPDH	3.15943	2.96324
5	30	GAPDH	3.16671	2.967
5	31	GAPDH	3.17536	2.97215
5	32	GAPDH	3.16371	2.95698
5	33	GAPDH	3.12005	2.90981
5	34	GAPDH	3.1282	2.91444
5	35	GAPDH	3.21347	2.9962
5	36	GAPDH	3.2327	3.01191
5	37	GAPDH	3.22624	3.00195
5	38	GAPDH	3.27593	3.04812
5	39	GAPDH	3.33373	3.1024
5	40	GAPDH	3.37582	3.14098
6	1	GAPDH	0.123267	0.0211651
6	2	GAPDH	0.123214	0.0178271
6	3	GAPDH	0.121748	0.0130754
6	4	GAPDH	0.11344	0.00148185
6	5	GAPDH	0.113019	-0.00222453
6	6	GAPDH	0.121081	0.00255295
6	7	GAPDH	0.124045	0.00223151
6	8	GAPDH	0.112689	-0.0124099
6	9	GAPDH	0.112617	-0.0157678
6	10	GAPDH	0.124471	-0.0071984
6	11	GAPDH	0.132138	-0.00281762
6	12	GAPDH	0.144768	0.00652719
6	13	GAPDH	0.147923	0.00639746
6	14	GAPDH	0.149385	0.0045737
6	15	GAPDH	0.151675	0.00357823
6	16	GAPDH	0.164852	0.0134705
6	17	GAPDH	0.191692	0.0370251
6	18	GAPDH	0.239359	0.0814063
6	19	GAPDH	0.311508	0.15027
6	20	GAPDH	0.453781	0.289258
6	21	GAPDH	0.690304	0.522495
6	22	GAPDH	1.06811	0.897013
6	23	GAPDH	1.56795	1.39357
6	24	GAPDH	2.07191	1.89425
6	25	GAPDH	2.4908	2.30985
6	26	GAPDH	2.81413	2.62989
6	27	GAPDH	2.99081	2.80329
6	28	GAPDH	3.13168	2.94087
6	29	GAPDH	3.19737	3.00328
6	30	GAPDH	3.20571	3.00833
6	31	GAPDH	3.21239	3.01173
6	32	GAPDH	3.20087	2.99692
6	33	GAPDH	3.15986	2.95263
6	34	GAPDH	3.17012	2.9596
6	35	GAPDH	3.26144	3.04764
6	36	GAPDH	3.28321	3.06612
6	37	GAPDH	3.27396	3.05359
6	38	GAPDH	3.32358	3.09992
6	39	GAPDH	3.38417	3.15723
6	40	GAPDH	3.42924	3.19901
7	1	GAPDH	0.189562	0.0214512
7	2	GAPDH	0.189689	0.0164222
7	3	GAPDH	0.189791	0.0113683
7	4	GAPDH	0.183046	-0.000532412
7	5	GAPDH	0.183217	-0.00551686
7	6	GAPDH	0.192312	-0.0015777
7	7	GAPDH	0.199524	0.000478216
7	8	GAPDH	0.194803	-0.0093984
7	9	GAPDH	0.198817	-0.0105407
7	10	GAPDH	0.218668	0.00415511
7	11	GAPDH	0.227307	0.00763825
7	12	GAPDH	0.229126	0.00430112
7	13	GAPDH	0.230135	0.000154581
7	14	GAPDH	0.234607	-0.000529571
7	15	GAPDH	0.238382	-0.00190973
7	16	GAPDH	0.254879	0.00943109
7	17	GAPDH	0.284055	0.0334512
7	18	GAPDH	0.335445	0.0796859
7	19	GAPDH	0.416295	0.15538
7	20	GAPDH	0.573127	0.307056
7	21	GAPDH	0.82755	0.556323
7	22	GAPDH	1.22044	0.94406
7	23	GAPDH	1.72092	1.43939
7	24	GAPDH	2.20657	1.91988
7	25	GAPDH	2.59203	2.30018
7	26	GAPDH	2.8893	2.59229
7	27	GAPDH	3.04692	2.74475
7	28	GAPDH	3.17969	2.87237
7	29	GAPDH	3.23823	2.92575
7	30	GAPDH	3.24494	2.92731
7	31	GAPDH	3.25153	2.92875
7	32	GAPDH	3.23974	2.9118
7	33	GAPDH	3.19808	2.86499
7	34	GAPDH	3.2073	2.86905
7	35	GAPDH	3.29261	2.9492
7	36	GAPDH	3.31404	2.96548
7	37	GAPDH	3.30523	2.95151
7	38	GAPDH	3.35401	2.99513
7	39	GAPDH	3.41314	3.04911
7	40	GAPDH	3.45682	3.08763
8	1
8	2
8	3
8	4
8	5
8	6
8	7
8	8
8	9
8	10
8	11
8	12
8	13
8	14
8	15
8	16
8	17
8	18
8	19
8	20
8	21
8	22
8	23
8	24
8	25
8	26
8	27
8	28
8	29
8	30
8	31
8	32
8	33
8	34
8	35
8	36
8	37
8	38
8	39
8	40
9	1	GAPDH	0.184445	0.0209548
9	2	GAPDH	0.184052	0.0177518
9	3	GAPDH	0.178677	0.00956778
9	4	GAPDH	0.168495	-0.00342307
9	5	GAPDH	0.167424	-0.00730406
9	6	GAPDH	0.173859	-0.00367756
9	7	GAPDH	0.182078	0.00173167
9	8	GAPDH	0.184599	0.00144303
9	9	GAPDH	0.185685	-0.000279853
9	10	GAPDH	0.189864	0.0010897
9	11	GAPDH	0.191503	-8.03092e-05
9	12	GAPDH	0.194844	0.000451589
9	13	GAPDH	0.196942	-0.000259583
9	14	GAPDH	0.200752	0.000740659
9	15	GAPDH	0.203813	0.000992073
9	16	GAPDH	0.217632	0.0120017
9	17	GAPDH	0.244679	0.0362395
9	18	GAPDH	0.293134	0.0818857
9	19	GAPDH	0.369988	0.15593
9	20	GAPDH	0.517518	0.300651
9	21	GAPDH	0.758813	0.539137
9	22	GAPDH	1.13052	0.908033
9	23	GAPDH	1.60553	1.38024
9	24	GAPDH	2.06854	1.84043
9	25	GAPDH	2.43888	2.20796
9	26	GAPDH	2.7198	2.48608
9	27	GAPDH	2.86964	2.63311
9	28	GAPDH	2.99695	2.75761
9	29	GAPDH	3.05784	2.81569
9	30	GAPDH	3.06573	2.82077
9	31	GAPDH	3.07228	2.82451
9	32	GAPDH	3.06154	2.81096
9	33	GAPDH	3.0227	2.76931
9	34	GAPDH	3.03235	2.77615
9	35	GAPDH	3.11644	2.85744
9	36	GAPDH	3.13607	2.87425
9	37	GAPDH	3.12707	2.86244
9	38	GAPDH	3.17268	2.90525
9	39	GAPDH	3.23066	2.96041
9	40	GAPDH	3.27212	2.99906
10	1
10	2
10	3
10	4
10	5
10	6
10	7
10	8
10	9
10	10
10	11
10	12
10	13
10	14
10	15
10	16
10	17
10	18
10	19
10	20
10	21
10	22
10	23
10	24
10	25
10	26
10	27
10	28
10	29
10	30
10	31
10	32
10	33
10	34
10	35
10	36
10	37
10	38
10	39
10	40
11	1	GAPDH	0.267342	0.0234792
11	2	GAPDH	0.267009	0.0208405
11	3	GAPDH	0.262369	0.0138948
11	4	GAPDH	0.251905	0.0011245
11	5	GAPDH	0.249535	-0.00355104
11	6	GAPDH	0.252675	-0.00271655
11	7	GAPDH	0.258441	0.000743179
11	8	GAPDH	0.245551	-0.0144526
11	9	GAPDH	0.247825	-0.0144843
11	10	GAPDH	0.266929	0.00231421
11	11	GAPDH	0.273838	0.00691803
11	12	GAPDH	0.274474	0.00524824
11	13	GAPDH	0.274564	0.00303159
11	14	GAPDH	0.275768	0.00192992
11	15	GAPDH	0.27839	0.00224638
11	16	GAPDH	0.293637	0.0151875
11	17	GAPDH	0.325915	0.04516
11	18	GAPDH	0.384622	0.101561
11	19	GAPDH	0.481681	0.196315
11	20	GAPDH	0.662917	0.375245
11	21	GAPDH	0.948018	0.658041
11	22	GAPDH	1.36662	1.07433
11	23	GAPDH	1.8665	1.57191
11	24	GAPDH	2.31584	2.01894
11	25	GAPDH	2.65564	2.35644
11	26	GAPDH	2.91426	2.61276
11	27	GAPDH	3.04667	2.74285
11	28	GAPDH	3.16	2.85388
11	29	GAPDH	3.20837	2.89994
11	30	GAPDH	3.21215	2.90142
11	31	GAPDH	3.21265	2.89962
11	32	GAPDH	3.19982	2.88448
11	33	GAPDH	3.16068	2.84304
11	34	GAPDH	3.17491	2.85496
11	35	GAPDH	3.2555	2.93324
11	36	GAPDH	3.27299	2.94843
11	37	GAPDH	3.26451	2.93764
11	38	GAPDH	3.31235	2.98318
11	39	GAPDH	3.37133	3.03984
11	40	GAPDH	3.41355	3.07976
12	1	GAPDH	0.184571	0.0226418
12	2	GAPDH	0.184426	0.0177571
12	3	GAPDH	0.181607	0.0101971
12	4	GAPDH	0.172485	-0.003665
12	5	GAPDH	0.172496	-0.00839385
12	6	GAPDH	0.182707	-0.00292331
12	7	GAPDH	0.191636	0.00126608
12	8	GAPDH	0.193603	-0.00150692
12	9	GAPDH	0.197195	-0.00265557
12	10	GAPDH	0.210299	0.00570894
12	11	GAPDH	0.213678	0.00434747
12	12	GAPDH	0.215534	0.00146352
12	13	GAPDH	0.216875	-0.00193562
12	14	GAPDH	0.221648	-0.00190287
12	15	GAPDH	0.225604	-0.00268745
12	16	GAPDH	0.24338	0.0103487
12	17	GAPDH	0.27744	0.0396684
12	18	GAPDH	0.337692	0.0951802
12	19	GAPDH	0.434149	0.186897
12	20	GAPDH	0.616471	0.364479
12	21	GAPDH	0.902845	0.646113
12	22	GAPDH	1.32207	1.0606
12	23	GAPDH	1.82358	1.55737
12	24	GAPDH	2.27224	2.00129
12	25	GAPDH	2.61192	2.33622
12	26	GAPDH	2.86914	2.5887
12	27	GAPDH	2.99956	2.71439
12	28	GAPDH	3.11551	2.8256
12	29	GAPDH	3.15799	2.86334
12	30	GAPDH	3.16105	2.86165
12	31	GAPDH	3.16533	2.86119
12	32	GAPDH	3.15246	2.84359
12	33	GAPDH	3.1076	2.79398
12	34	GAPDH	3.11749	2.79913
12	35	GAPDH	3.20434	2.88124
12	36	GAPDH	3.22665	2.89881
12	37	GAPDH	3.21802	2.88544
12	38	GAPDH	3.26453	2.92721
12	39	GAPDH	3.31951	2.97746
12	40	GAPDH	3.36172	3.01492
13	1	IFNB	0.218035	-0.00953722
13	2	IFNB	0.218246	-0.00954596
13	3	IFNB	0.219739	-0.00827312
13	4	IFNB	0.216254	-0.0119778
13	5	IFNB	0.217372	-0.0110797
13	6	IFNB	0.228458	-0.000212688
13	7	IFNB	0.241012	0.0121209
13	8	IFNB	0.236192	0.00708121
13	9	IFNB	0.233005	0.00367513
13	10	IFNB	0.234572	0.0050223
13	11	IFNB	0.235151	0.00538141
13	12	IFNB	0.23596	0.0059701
13	13	IFNB	0.235328	0.00511867
13	14	IFNB	0.232429	0.00199951
13	15	IFNB	0.232011	0.00136171
13	16	IFNB	0.233546	0.00267729
13	17	IFNB	0.232667	0.00157893
13	18	IFNB	0.228682	-0.00262614
13	19	IFNB	0.228786	-0.00274184
13	20	IFNB	0.225829	-0.0059193
13	21	IFNB	0.22584	-0.00612719
13	22	IFNB	0.228193	-0.00399391
13	23	IFNB	0.232135	-0.000272028
13	24	IFNB	0.233864	0.00123663
13	25	IFNB	0.23604	0.00319325
13	26	IFNB	0.245744	0.0126777
13	27	IFNB	0.25769	0.0244039
13	28	IFNB	0.28481	0.0513042
13	29	IFNB	0.332699	0.0989735
13	30	IFNB	0.414424	0.180478
13	31	IFNB	0.570341	0.336176
13	32	IFNB	0.858463	0.624078
13	33	IFNB	1.3148	1.08019
13	34	IFNB	1.66803	1.43321
13	35	IFNB	2.12335	1.8883
13	36	IFNB	2.48588	2.25062
13	37	IFNB	2.64951	2.41402
13	38	IFNB	2.81691	2.5812
13	39	IFNB	2.96783	2.7319
13	40	IFNB	3.07276	2.83661
14	1	IFNB	0.165819	-0.0102827
14	2	IFNB	0.166448	-0.010313
14	3	IFNB	0.172048	-0.00537219
14	4	IFNB	0.171134	-0.00694576
14	5	IFNB	0.173735	-0.00500441
14	6	IFNB	0.18738	0.0079818
14	7	IFNB	0.192191	0.0121324
14	8	IFNB	0.183017	0.00229952
14	9	IFNB	0.180412	-0.000965013
14	10	IFNB	0.183456	0.00141932
14	11	IFNB	0.184211	0.00151532
14	12	IFNB	0.184795	0.00144003
14	13	IFNB	0.184406	0.000391413
14	14	IFNB	0.183007	-0.00166717
14	15	IFNB	0.183226	-0.00210834
14	16	IFNB	0.186459	0.00046594
14	17	IFNB	0.187644	0.000990741
14	18	IFNB	0.186696	-0.000616516
14	19	IFNB	0.186956	-0.00101536
14	20	IFNB	0.183149	-0.00548236
14	21	IFNB	0.183098	-0.0061924
14	22	IFNB	0.186959	-0.00299115
14	23	IFNB	0.190351	-0.000258679
14	24	IFNB	0.195178	0.00390907
14	25	IFNB	0.198002	0.00607377
14	26	IFNB	0.20693	0.0143415
14	27	IFNB	0.21691	0.0236622
14	28	IFNB	0.244671	0.0507637
14	29	IFNB	0.292951	0.0983841
14	30	IFNB	0.380438	0.185212
14	31	IFNB	0.5423	0.346415
14	32	IFNB	0.841479	0.644934
14	33	IFNB	1.31759	1.12039
14	34	IFNB	1.68446	1.4866
14	35	IFNB	2.15426	1.95574
14	36	IFNB	2.53443	2.33524
14	37	IFNB	2.70748	2.50764
14	38	IFNB	2.88572	2.68521
14	39	IFNB	3.04534	2.84418
14	40	IFNB	3.15553	2.95371
15	1	IFNB	0.0914883	-0.00718333
15	2	IFNB	0.0917864	-0.00774512
15	3	IFNB	0.093853	-0.00653838
15	4	IFNB	0.0878704	-0.0133808
15	5	IFNB	0.0891156	-0.0129955
15	6	IFNB	0.10266	-0.000310796
15	7	IFNB	0.113065	0.00923378
15	8	IFNB	0.112581	0.00789039
15	9	IFNB	0.112024	0.0064734
15	10	IFNB	0.113544	0.00713334
15	11	IFNB	0.113702	0.00643197
15	12	IFNB	0.114032	0.00590156
15	13	IFNB	0.113647	0.00465762
15	14	IFNB	0.111384	0.00153435
15	15	IFNB	0.110833	0.000123273
15	16	IFNB	0.112295	0.000725337
15	17	IFNB	0.113416	0.00098644
15	18	IFNB	0.113513	0.000223721
15	19	IFNB	0.113247	-0.000901371
15	20	IFNB	0.109769	-0.00524012
15	21	IFNB	0.109003	-0.00686559
15	22	IFNB	0.110775	-0.00595301
15	23	IFNB	0.116629	-0.000958751
15	24	IFNB	0.120277	0.00182912
15	25	IFNB	0.123017	0.00370865
15	26	IFNB	0.133999	0.0138309
15	27	IFNB	0.144898	0.0238706
15	28	IFNB	0.174149	0.0522618
15	29	IFNB	0.228196	0.105449
15	30	IFNB	0.322813	0.199206
15	31	IFNB	0.49691	0.372443
15	32	IFNB	0.813902	0.688575
15	33	IFNB	1.30558	1.1794
15	34	IFNB	1.67095	1.5439
15	35	IFNB	2.12114	1.99324
15	36	IFNB	2.4758	2.34703
15	37	IFNB	2.6311	2.50148
15	38	IFNB	2.79796	2.66747
15	39	IFNB	2.94967	2.81833
15	40	IFNB	3.05019	2.91798
16	1	IFNB	0.161399	-0.00609078
16	2	IFNB	0.161919	-0.0076547
16	3	IFNB	0.166148	-0.00550956
16	4	IFNB	0.163505	-0.010237
16	5	IFNB	0.164505	-0.0113208
16	6	IFNB	0.173563	-0.00434659
16	7	IFNB	0.18167	0.00167609
16	8	IFNB	0.182127	4.90151e-05
16	9	IFNB	0.186593	0.00243112
16	10	IFNB	0.198132	0.0118856
16	11	IFNB	0.200387	0.0120573
16	12	IFNB	0.200838	0.0104238
16	13	IFNB	0.200363	0.00786462
16	14	IFNB	0.198974	0.00439182
16	15	IFNB	0.19922	0.00255364
16	16	IFNB	0.202754	0.00400376
16	17	IFNB	0.202891	0.00205703
16	18	IFNB	0.200076	-0.00284254
16	19	IFNB	0.200797	-0.00420543
16	20	IFNB	0.200922	-0.00616468
16	21	IFNB	0.201406	-0.00776423
16	22	IFNB	0.204252	-0.00700293
16	23	IFNB	0.213374	3.52813e-05
16	24	IFNB	0.224191	0.00876851
16	25	IFNB	0.242895	0.0253884
16	26	IFNB	0.283236	0.0636449
16	27	IFNB	0.349486	0.127811
16	28	IFNB	0.48288	0.259121
16	29	IFNB	0.705661	0.479819
16	30	IFNB	1.03433	0.806399
16	31	IFNB	1.47174	1.24173
16	32	IFNB	1.96164	1.72955
16	33	IFNB	2.43023	2.19605
16	34	IFNB	2.56914	2.33288
16	35	IFNB	2.78419	2.54584
16	36	IFNB	2.96265	2.72222
16	37	IFNB	2.99891	2.75639
16	38	IFNB	3.09253	2.84793
16	39	IFNB	3.19069	2.94401
16	40	IFNB	3.26076	3.01199
17	1	IFNB	0.156532	-0.00924014
17	2	IFNB	0.15693	-0.0106546
17	3	IFNB	0.160087	-0.00930902
17	4	IFNB	0.156791	-0.0144165
17	5	IFNB	0.157998	-0.0150213
17	6	IFNB	0.168732	-0.00609938
17	7	IFNB	0.181174	0.00453151
17	8	IFNB	0.191074	0.0126191
17	9	IFNB	0.192634	0.0123674
17	10	IFNB	0.19235	0.0102714
17	11	IFNB	0.192582	0.00869223
17	12	IFNB	0.194882	0.00918041
17	13	IFNB	0.194817	0.0073036
17	14	IFNB	0.192863	0.00353827
17	15	IFNB	0.192678	0.00154163
17	16	IFNB	0.195143	0.00219463
17	17	IFNB	0.195294	0.000533348
17	18	IFNB	0.1931	-0.00347162
17	19	IFNB	0.19394	-0.00444325
17	20	IFNB	0.193907	-0.00628794
17	21	IFNB	0.194363	-0.00764417
17	22	IFNB	0.197738	-0.00608041
17	23	IFNB	0.205903	0.000272273
17	24	IFNB	0.216541	0.0090992
17	25	IFNB	0.234749	0.0254949
17	26	IFNB	0.273742	0.0626759
17	27	IFNB	0.338357	0.12548
17	28	IFNB	0.467646	0.252957
17	29	IFNB	0.688148	0.471648
17	30	IFNB	1.01492	0.796603
17	31	IFNB	1.46002	1.2399
17	32	IFNB	1.96757	1.74563
17	33	IFNB	2.46157	2.23782
17	34	IFNB	2.60926	2.3837
17	35	IFNB	2.82607	2.5987
17	36	IFNB	3.00463	2.77545
17	37	IFNB	3.04381	2.81282
17	38	IFNB	3.14344	2.91063
17	39	IFNB	3.25006	3.01544
17	40	IFNB	3.32484	3.08841
18	1	IFNB	0.10779	-0.0155559
18	2	IFNB	0.108345	-0.0168186
18	3	IFNB	0.113445	-0.0135355
18	4	IFNB	0.113335	-0.0154629
18	5	IFNB	0.11608	-0.0145341
18	6	IFNB	0.131092	-0.00133949
18	7	IFNB	0.144411	0.010162
18	8	IFNB	0.146503	0.0104368
18	9	IFNB	0.146798	0.00891494
18	10	IFNB	0.150831	0.0111304
18	11	IFNB	0.151765	0.0102476
18	12	IFNB	0.152735	0.00940009
18	13	IFNB	0.151996	0.00684464
18	14	IFNB	0.149327	0.00235763
18	15	IFNB	0.148755	-3.16196e-05
18	16	IFNB	0.150766	0.000162958
18	17	IFNB	0.152552	0.000131679
18	18	IFNB	0.153259	-0.000978937
18	19	IFNB	0.153763	-0.0022914
18	20	IFNB	0.151263	-0.00660915
18	21	IFNB	0.15111	-0.0085791
18	22	IFNB	0.15508	-0.0064265
18	23	IFNB	0.163867	0.000543402
18	24	IFNB	0.176908	0.0117671
18	25	IFNB	0.197096	0.0301381
18	26	IFNB	0.23794	0.0691651
18	27	IFNB	0.306048	0.135456
18	28	IFNB	0.443328	0.270919
18	29	IFNB	0.674216	0.49999
18	30	IFNB	1.01521	0.83917
18	31	IFNB	1.47289	1.29503
18	32	IFNB	1.98095	1.80127
18	33	IFNB	2.46483	2.28334
18	34	IFNB	2.60782	2.42451
18	35	IFNB	2.82596	2.64083
18	36	IFNB	3.00832	2.82138
18	37	IFNB	3.0456	2.85684
18	38	IFNB	3.14327	2.95269
18	39	IFNB	3.24799	3.0556
18	40	IFNB	3.32712	3.13291
19	1	IFNB	0.180141	-0.0054838
19	2	IFNB	0.180459	-0.00739297
19	3	IFNB	0.182986	-0.00709183
19	4	IFNB	0.180152	-0.0121533
19	5	IFNB	0.181197	-0.0133347
19	6	IFNB	0.190603	-0.00615479
19	7	IFNB	0.201644	0.00265989
19	8	IFNB	0.207169	0.00595796
19	9	IFNB	0.209692	0.00625434
19	10	IFNB	0.217319	0.011655
19	11	IFNB	0.219229	0.0113383
19	12	IFNB	0.220603	0.0104857
19	13	IFNB	0.220826	0.00848236
19	14	IFNB	0.218785	0.00421399
19	15	IFNB	0.218674	0.00187679
19	16	IFNB	0.221877	0.00285305
19	17	IFNB	0.223036	0.00178564
19	18	IFNB	0.221151	-0.00232641
19	19	IFNB	0.221828	-0.00387527
19	20	IFNB	0.220551	-0.00737915
19	21	IFNB	0.221225	-0.00893174
19	22	IFNB	0.226067	-0.00631588
19	23	IFNB	0.23262	-0.00198968
19	24	IFNB	0.240512	0.00367523
19	25	IFNB	0.255592	0.0165291
19	26	IFNB	0.288016	0.0467269
19	27	IFNB	0.341794	0.0982776
19	28	IFNB	0.450251	0.204508
19	29	IFNB	0.636052	0.388083
19	30	IFNB	0.923791	0.673595
19	31	IFNB	1.33709	1.08467
19	32	IFNB	1.84324	1.58859
19	33	IFNB	2.37111	2.11424
19	34	IFNB	2.52617	2.26707
19	35	IFNB	2.75356	2.49223
19	36	IFNB	2.94335	2.67979
19	37	IFNB	2.99027	2.72449
19	38	IFNB	3.09199	2.82398
19	39	IFNB	3.19977	2.92953
19	40	IFNB	3.27529	3.00283
20	1	IFNB	0.166187	0.000400022
20	2	IFNB	0.166487	-0.00136572
20	3	IFNB	0.168523	-0.00139559
20	4	IFNB	0.163689	-0.00829481
20	5	IFNB	0.164143	-0.00990665
20	6	IFNB	0.172752	-0.00336281
20	7	IFNB	0.179683	0.00150196
20	8	IFNB	0.176084	-0.00416296
20	9	IFNB	0.179724	-0.00258783
20	10	IFNB	0.192189	0.00781097
20	11	IFNB	0.195851	0.00940737
20	12	IFNB	0.199632	0.0111227
20	13	IFNB	0.199972	0.0093974
20	14	IFNB	0.198514	0.00587374
20	15	IFNB	0.198393	0.0036874
20	16	IFNB	0.200609	0.00383779
20	17	IFNB	0.201457	0.00261937
20	18	IFNB	0.199536	-0.00136654
20	19	IFNB	0.200143	-0.00282538
20	20	IFNB	0.19874	-0.00629459
20	21	IFNB	0.199125	-0.00797527
20	22	IFNB	0.202079	-0.00708625
20	23	IFNB	0.209599	-0.00163177
20	24	IFNB	0.218966	0.005669
20	25	IFNB	0.233234	0.0178719
20	26	IFNB	0.26526	0.0478315
20	27	IFNB	0.317095	0.0976017
20	28	IFNB	0.424391	0.202831
20	29	IFNB	0.60918	0.385555
20	30	IFNB	0.893865	0.668174
20	31	IFNB	1.30408	1.07633
20	32	IFNB	1.81419	1.58437
20	33	IFNB	2.35378	2.12189
20	34	IFNB	2.51633	2.28238
20	35	IFNB	2.75171	2.51569
20	36	IFNB	2.94621	2.70812
20	37	IFNB	2.99891	2.75876
20	38	IFNB	3.10085	2.85864
20	39	IFNB	3.20689	2.96261
20	40	IFNB	3.28529	3.03894
21	1	IFNB	0.184563	-0.00475716
21	2	IFNB	0.184656	-0.00620468
21	3	IFNB	0.184919	-0.0074823
21	4	IFNB	0.180495	-0.0134477
21	5	IFNB	0.181266	-0.0142167
21	6	IFNB	0.190989	-0.00603534
21	7	IFNB	0.203528	0.00496282
21	8	IFNB	0.210723	0.0106173
21	9	IFNB	0.212014	0.0103672
21	10	IFNB	0.213481	0.0102939
21	11	IFNB	0.213755	0.00902676
21	12	IFNB	0.214338	0.00806889
21	13	IFNB	0.213843	0.00603339
21	14	IFNB	0.212212	0.00286128
21	15	IFNB	0.212143	0.00125205
21	16	IFNB	0.214585	0.00215257
21	17	IFNB	0.214854	0.000881163
21	18	IFNB	0.212587	-0.00292691
21	19	IFNB	0.213237	-0.0038171
21	20	IFNB	0.212595	-0.0060003
21	21	IFNB	0.213123	-0.00701271
21	22	IFNB	0.216099	-0.00557823
21	23	IFNB	0.223786	0.000568272
21	24	IFNB	0.233569	0.00881032
21	25	IFNB	0.24985	0.0235511
21	26	IFNB	0.283768	0.0559277
21	27	IFNB	0.341306	0.111925
21	28	IFNB	0.456745	0.225824
21	29	IFNB	0.656531	0.424069
21	30	IFNB	0.955512	0.721509
21	31	IFNB	1.37222	1.13667
21	32	IFNB	1.86852	1.63143
21	33	IFNB	2.37169	2.13306
21	34	IFNB	2.51919	2.27903
21	35	IFNB	2.7365	2.49479
21	36	IFNB	2.91793	2.67468
21	37	IFNB	2.96209	2.7173
21	38	IFNB	3.0598	2.81347
21	39	IFNB	3.1643	2.91643
21	40	IFNB	3.23913	2.98972
22	1	IFNB	0.136864	-0.00231122
22	2	IFNB	0.137337	-0.00423567
22	3	IFNB	0.141039	-0.00293092
22	4	IFNB	0.135827	-0.0105405
22	5	IFNB	0.137108	-0.0116573
22	6	IFNB	0.150255	-0.000908241
22	7	IFNB	0.161435	0.00787425
22	8	IFNB	0.165318	0.00936002
22	9	IFNB	0.166118	0.00776237
22	10	IFNB	0.168621	0.0078676
22	11	IFNB	0.16938	0.00622883
22	12	IFNB	0.17105	0.00550091
22	13	IFNB	0.170307	0.00236052
22	14	IFNB	0.166773	-0.00357081
22	15	IFNB	0.166428	-0.00631344
22	16	IFNB	0.170068	-0.00507109
22	17	IFNB	0.173448	-0.00408861
22	18	IFNB	0.178061	-0.0018736
22	19	IFNB	0.182576	0.000244022
22	20	IFNB	0.194806	0.0100762
22	21	IFNB	0.214233	0.027106
22	22	IFNB	0.262363	0.072838
22	23	IFNB	0.357741	0.165819
22	24	IFNB	0.520428	0.326108
22	25	IFNB	0.790056	0.593338
22	26	IFNB	1.19668	0.99757
22	27	IFNB	1.67291	1.4714
22	28	IFNB	2.16102	1.95711
22	29	IFNB	2.52045	2.31414
22	30	IFNB	2.70902	2.50032
22	31	IFNB	2.8417	2.63059
22	32	IFNB	2.92454	2.71104
22	33	IFNB	2.9783	2.7624
22	34	IFNB	3.01242	2.79412
22	35	IFNB	3.12806	2.90737
22	36	IFNB	3.18532	2.96223
22	37	IFNB	3.187	2.96151
22	38	IFNB	3.24999	3.0221
22	39	IFNB	3.32214	3.09186
22	40	IFNB	3.36625	3.13357
23	1	IFNB	0.155087	0.00106841
23	2	IFNB	0.155327	-0.00117216
23	3	IFNB	0.156853	-0.00212684
23	4	IFNB	0.151712	-0.00974866
23	5	IFNB	0.152664	-0.0112768
23	6	IFNB	0.163909	-0.00251268
23	7	IFNB	0.175191	0.00628865
23	8	IFNB	0.180509	0.00912572
23	9	IFNB	0.181747	0.0078836
23	10	IFNB	0.184517	0.00817278
23	11	IFNB	0.185328	0.0065028
23	12	IFNB	0.186859	0.00555312
23	13	IFNB	0.186258	0.00247219
23	14	IFNB	0.183351	-0.00291539
23	15	IFNB	0.183036	-0.0057118
23	16	IFNB	0.186217	-0.00501128
23	17	IFNB	0.189697	-0.00401188
23	18	IFNB	0.193506	-0.00268349
23	19	IFNB	0.197943	-0.000727511
23	20	IFNB	0.208881	0.00772999
23	21	IFNB	0.225838	0.0222066
23	22	IFNB	0.269049	0.0629366
23	23	IFNB	0.355348	0.146755
23	24	IFNB	0.505415	0.294342
23	25	IFNB	0.754851	0.541297
23	26	IFNB	1.13861	0.922573
23	27	IFNB	1.59611	1.37759
23	28	IFNB	2.07454	1.85355
23	29	IFNB	2.43482	2.21135
23	30	IFNB	2.62608	2.40012
23	31	IFNB	2.75619	2.52775
23	32	IFNB	2.83855	2.60763
23	33	IFNB	2.89088	2.65748
23	34	IFNB	2.92703	2.69115
23	35	IFNB	3.04023	2.80187
23	36	IFNB	3.0995	2.85866
23	37	IFNB	3.10305	2.85973
23	38	IFNB	3.16172	2.91591
23	39	IFNB	3.23275	2.98447
23	40	IFNB	3.28174	3.03098
24	1
24	2
24	3
24	4
24	5
24	6
24	7
24	8
24	9
24	10
24	11
24	12
24	13
24	14
24	15
24	16
24	17
24	18
24	19
24	20
24	21
24	22
24	23
24	24
24	25
24	26
24	27
24	28
24	29
24	30
24	31
24	32
24	33
24	34
24	35
24	36
24	37
24	38
24	39
24	40
25	1	GAPDH	0.156763	0.016647
25	2	GAPDH	0.156962	0.0125152
25	3	GAPDH	0.158092	0.0093147
25	4	GAPDH	0.15345	0.000342775
25	5	GAPDH	0.153982	-0.0034556
25	6	GAPDH	0.162295	0.000526946
25	7	GAPDH	0.167636	0.0015372
25	8	GAPDH	0.161112	-0.00931739
25	9	GAPDH	0.162726	-0.0120333
25	10	GAPDH	0.179393	0.000302908
25	11	GAPDH	0.189936	0.00651573
25	12	GAPDH	0.190568	0.00281725
25	13	GAPDH	0.191993	-8.75508e-05
25	14	GAPDH	0.199948	0.00353633
25	15	GAPDH	0.204919	0.00417766
25	16	GAPDH	0.224437	0.0193652
25	17	GAPDH	0.264421	0.0550186
25	18	GAPDH	0.3361	0.122367
25	19	GAPDH	0.452855	0.234792
25	20	GAPDH	0.664179	0.441786
25	21	GAPDH	0.980079	0.753354
25	22	GAPDH	1.41318	1.18212
25	23	GAPDH	1.89413	1.65874
25	24	GAPDH	2.29094	2.05122
25	25	GAPDH	2.57067	2.32663
25	26	GAPDH	2.77856	2.53019
25	27	GAPDH	2.88024	2.62753
25	28	GAPDH	2.97277	2.71573
25	29	GAPDH	3.00164	2.74028
25	30	GAPDH	2.99921	2.73352
25	31	GAPDH	2.99594	2.72592
25	32	GAPDH	2.98086	2.7065
25	33	GAPDH	2.93447	2.65578
25	34	GAPDH	2.94675	2.66373
25	35	GAPDH	3.02421	2.73687
25	36	GAPDH	3.04207	2.75039
25	37	GAPDH	3.03417	2.73816
25	38	GAPDH	3.07956	2.77922
25	39	GAPDH	3.13812	2.83345
25	40	GAPDH	3.17733	2.86833
26	1	GAPDH	0.169127	0.019822
26	2	GAPDH	0.169546	0.0148177
26	3	GAPDH	0.17271	0.0125569
26	4	GAPDH	0.168259	0.00268224
26	5	GAPDH	0.168365	-0.00263599
26	6	GAPDH	0.175457	-0.000968544
26	7	GAPDH	0.181684	-0.000165384
26	8	GAPDH	0.176974	-0.0102994
26	9	GAPDH	0.178667	-0.0140299
26	10	GAPDH	0.193246	-0.00487543
26	11	GAPDH	0.204193	0.000647704
26	12	GAPDH	0.215161	0.00619153
26	13	GAPDH	0.219197	0.00480318
26	14	GAPDH	0.225911	0.00609312
26	15	GAPDH	0.230472	0.00523047
26	16	GAPDH	0.249313	0.0186473
26	17	GAPDH	0.286385	0.0502954
26	18	GAPDH	0.353893	0.112379
26	19	GAPDH	0.468648	0.22171
26	20	GAPDH	0.674125	0.421763
26	21	GAPDH	0.988747	0.730961
26	22	GAPDH	1.4301	1.16689
26	23	GAPDH	1.93261	1.66398
26	24	GAPDH	2.36207	2.08801
26	25	GAPDH	2.67106	2.39158
26	26	GAPDH	2.90764	2.62273
26	27	GAPDH	3.02163	2.7313
26	28	GAPDH	3.12266	2.8269
26	29	GAPDH	3.16051	2.85933
26	30	GAPDH	3.16126	2.85465
26	31	GAPDH	3.15967	2.84764
26	32	GAPDH	3.14465	2.8272
26	33	GAPDH	3.09732	2.77445
26	34	GAPDH	3.10747	2.77917
26	35	GAPDH	3.19669	2.86296
26	36	GAPDH	3.21849	2.87934
26	37	GAPDH	3.21132	2.86675
26	38	GAPDH	3.26181	2.91182
26	39	GAPDH	3.32366	2.96824
26	40	GAPDH	3.36011	2.99926
27	1
27	2
27	3
27	4
27	5
27	6
27	7
27	8
27	9
27	10
27	11
27	12
27	13
27	14
27	15
27	16
27	17
27	18
27	19
27	20
27	21
27	22
27	23
27	24
27	25
27	26
27	27
27	28
27	29
27	30
27	31
27	32
27	33
27	34
27	35
27	36
27	37
27	38
27	39
27	40
28	1	GAPDH	0.177741	0.0215847
28	2	GAPDH	0.178209	0.0161581
28	3	GAPDH	0.181832	0.0138874
28	4	GAPDH	0.178556	0.00471626
28	5	GAPDH	0.178736	-0.000997594
28	6	GAPDH	0.184932	-0.000696195
28	7	GAPDH	0.190384	-0.00113792
28	8	GAPDH	0.184562	-0.0128543
28	9	GAPDH	0.185915	-0.0173955
28	10	GAPDH	0.200179	-0.00902609
28	11	GAPDH	0.213957	-0.00114248
28	12	GAPDH	0.230159	0.00916563
28	13	GAPDH	0.234781	0.00789317
28	14	GAPDH	0.240369	0.00758759
28	15	GAPDH	0.244888	0.0062119
28	16	GAPDH	0.265231	0.0206609
28	17	GAPDH	0.305232	0.0547676
28	18	GAPDH	0.376328	0.119969
28	19	GAPDH	0.493592	0.231338
28	20	GAPDH	0.704586	0.436439
28	21	GAPDH	1.0214	0.747356
28	22	GAPDH	1.45718	1.17724
28	23	GAPDH	1.94099	1.65516
28	24	GAPDH	2.34147	2.04975
28	25	GAPDH	2.62912	2.3315
28	26	GAPDH	2.84258	2.53907
28	27	GAPDH	2.94651	2.63711
28	28	GAPDH	3.04046	2.72516
28	29	GAPDH	3.07812	2.75693
28	30	GAPDH	3.07711	2.75002
28	31	GAPDH	3.06927	2.73629
28	32	GAPDH	3.05409	2.71521
28	33	GAPDH	3.01201	2.66723
28	34	GAPDH	3.02193	2.67126
28	35	GAPDH	3.10179	2.74523
28	36	GAPDH	3.11992	2.75746
28	37	GAPDH	3.10858	2.74023
28	38	GAPDH	3.15352	2.77928
28	39	GAPDH	3.20666	2.82652
28	40	GAPDH	3.24322	2.85719
29	1	GAPDH	0.150098	0.0231649
29	2	GAPDH	0.150766	0.0156905
29	3	GAPDH	0.156289	0.0130709
29	4	GAPDH	0.153921	0.00256109
29	5	GAPDH	0.155406	-0.00409653
29	6	GAPDH	0.167045	-0.00060041
29	7	GAPDH	0.176128	0.000340175
29	8	GAPDH	0.174006	-0.00992351
29	9	GAPDH	0.176961	-0.0151118
29	10	GAPDH	0.195535	-0.00467948
29	11	GAPDH	0.209075	0.000717446
29	12	GAPDH	0.224755	0.0082555
29	13	GAPDH	0.229697	0.00505501
29	14	GAPDH	0.237196	0.00441165
29	15	GAPDH	0.242678	0.00175068
29	16	GAPDH	0.265371	0.0163019
29	17	GAPDH	0.306321	0.0491095
29	18	GAPDH	0.381544	0.11619
29	19	GAPDH	0.504943	0.231446
29	20	GAPDH	0.728572	0.446933
29	21	GAPDH	1.06271	0.772929
29	22	GAPDH	1.52359	1.22567
29	23	GAPDH	2.03198	1.72592
29	24	GAPDH	2.45508	2.14087
29	25	GAPDH	2.75866	2.43631
29	26	GAPDH	2.9899	2.65941
29	27	GAPDH	3.0992	2.76056
29	28	GAPDH	3.1966	2.84983
29	29	GAPDH	3.23167	2.87674
29	30	GAPDH	3.23138	2.86831
29	31	GAPDH	3.2295	2.85829
29	32	GAPDH	3.21521	2.83587
29	33	GAPDH	3.17205	2.78456
29	34	GAPDH	3.18142	2.78579
29	35	GAPDH	3.26775	2.86398
29	36	GAPDH	3.29174	2.87982
29	37	GAPDH	3.28338	2.86332
29	38	GAPDH	3.32929	2.90109
29	39	GAPDH	3.38188	2.94554
29	40	GAPDH	3.42315	2.97866
30	1
30	2
30	3
30	4
30	5
30	6
30	7
30	8
30	9
30	10
30	11
30	12
30	13
30	14
30	15
30	16
30	17
30	18
30	19
30	20
30	21
30	22
30	23
30	24
30	25
30	26
30	27
30	28
30	29
30	30
30	31
30	32
30	33
30	34
30	35
30	36
30	37
30	38
30	39
30	40
31	1	GAPDH	0.184997	0.014261
31	2	GAPDH	0.185204	0.00897131
31	3	GAPDH	0.186465	0.00473551
31	4	GAPDH	0.182013	-0.00521275
31	5	GAPDH	0.18319	-0.00953228
31	6	GAPDH	0.194853	-0.00336701
31	7	GAPDH	0.208856	0.00513975
31	8	GAPDH	0.218868	0.00965459
31	9	GAPDH	0.220748	0.00603815
31	10	GAPDH	0.222063	0.00185644
31	11	GAPDH	0.223169	-0.00253451
31	12	GAPDH	0.227786	-0.00341424
31	13	GAPDH	0.23237	-0.00432691
31	14	GAPDH	0.243157	0.000963245
31	15	GAPDH	0.252946	0.00525596
31	16	GAPDH	0.283253	0.0300658
31	17	GAPDH	0.342097	0.0834126
31	18	GAPDH	0.447142	0.182961
31	19	GAPDH	0.623447	0.35377
31	20	GAPDH	0.921562	0.646388
31	21	GAPDH	1.33601	1.05534
31	22	GAPDH	1.84604	1.55988
31	23	GAPDH	2.35545	2.06379
31	24	GAPDH	2.7365	2.43933
31	25	GAPDH	2.99017	2.68751
31	26	GAPDH	3.18312	2.87496
31	27	GAPDH	3.26856	2.9549
31	28	GAPDH	3.3531	3.03395
31	29	GAPDH	3.37313	3.04849
31	30	GAPDH	3.36761	3.03747
31	31	GAPDH	3.35983	3.02419
31	32	GAPDH	3.34338	3.00224
31	33	GAPDH	3.29682	2.95018
31	34	GAPDH	3.30428	2.95215
31	35	GAPDH	3.39014	3.03251
31	36	GAPDH	3.40855	3.04543
31	37	GAPDH	3.39906	3.03044
31	38	GAPDH	3.44851	3.07439
31	39	GAPDH	3.50855	3.12894
31	40	GAPDH	3.5488	3.16369
32	1	GAPDH	0.254346	0.0181428
32	2	GAPDH	0.254966	0.0123354
32	3	GAPDH	0.259721	0.0106618
32	4	GAPDH	0.255202	-0.000284654
32	5	GAPDH	0.255736	-0.00617843
32	6	GAPDH	0.265554	-0.00278786
32	7	GAPDH	0.276146	0.0013762
32	8	GAPDH	0.274444	-0.00675283
32	9	GAPDH	0.278116	-0.00950896
32	10	GAPDH	0.297144	0.00309178
32	11	GAPDH	0.308251	0.00777047
32	12	GAPDH	0.310342	0.00343363
32	13	GAPDH	0.312694	-0.000641672
32	14	GAPDH	0.319584	-0.000179446
32	15	GAPDH	0.324373	-0.00181828
32	16	GAPDH	0.343605	0.0109865
32	17	GAPDH	0.379526	0.0404794
32	18	GAPDH	0.446852	0.101378
32	19	GAPDH	0.558696	0.206794
32	20	GAPDH	0.762992	0.404663
32	21	GAPDH	1.07963	0.714876
32	22	GAPDH	1.52533	1.15414
32	23	GAPDH	2.03295	1.65533
32	24	GAPDH	2.46687	2.08283
32	25	GAPDH	2.78422	2.39375
32	26	GAPDH	3.02243	2.62553
32	27	GAPDH	3.14128	2.73795
32	28	GAPDH	3.2458	2.83605
32	29	GAPDH	3.28039	2.86421
32	30	GAPDH	3.28089	2.85829
32	31	GAPDH	3.28131	2.85228
32	32	GAPDH	3.26729	2.83182
32	33	GAPDH	3.22313	2.78125
32	34	GAPDH	3.23445	2.78613
32	35	GAPDH	3.31787	2.86313
32	36	GAPDH	3.33434	2.87317
32	37	GAPDH	3.32695	2.85934
32	38	GAPDH	3.37759	2.90356
32	39	GAPDH	3.43728	2.95683
32	40	GAPDH	3.48169	2.99481
33	1	GAPDH	0.136712	0.022497
33	2	GAPDH	0.137107	0.0169104
33	3	GAPDH	0.139946	0.0137678
33	4	GAPDH	0.134475	0.00231565
33	5	GAPDH	0.134811	-0.00333006
33	6	GAPDH	0.143551	-0.000571798
33	7	GAPDH	0.149031	-0.00107342
33	8	GAPDH	0.144718	-0.0113678
33	9	GAPDH	0.14708	-0.0149871
33	10	GAPDH	0.163495	-0.00455369
33	11	GAPDH	0.176753	0.00272319
33	12	GAPDH	0.187815	0.00780371
33	13	GAPDH	0.191029	0.00503643
33	14	GAPDH	0.196211	0.00423707
33	15	GAPDH	0.200313	0.00235689
33	16	GAPDH	0.219287	0.0153497
33	17	GAPDH	0.257944	0.0480252
33	18	GAPDH	0.325309	0.109409
33	19	GAPDH	0.433334	0.211453
33	20	GAPDH	0.634006	0.406143
33	21	GAPDH	0.945744	0.7119
33	22	GAPDH	1.39576	1.15593
33	23	GAPDH	1.92107	1.67526
33	24	GAPDH	2.37857	2.12678
33	25	GAPDH	2.72073	2.46296
33	26	GAPDH	2.97601	2.71226
33	27	GAPDH	3.10601	2.83628
33	28	GAPDH	3.21959	2.94388
33	29	GAPDH	3.26899	2.9873
33	30	GAPDH	3.27331	2.98564
33	31	GAPDH	3.27495	2.98129
33	32	GAPDH	3.26221	2.96257
33	33	GAPDH	3.22122	2.9156
33	34	GAPDH	3.23151	2.91991
33	35	GAPDH	3.30947	2.99188
33	36	GAPDH	3.32701	3.00345
33	37	GAPDH	3.31908	2.98953
33	38	GAPDH	3.36885	3.03332
33	39	GAPDH	3.42599	3.08448
33	40	GAPDH	3.47092	3.12343
34	1	GAPDH	0.197987	0.0258705
34	2	GAPDH	0.198255	0.0202626
34	3	GAPDH	0.199903	0.016035
34	4	GAPDH	0.19433	0.0045865
34	5	GAPDH	0.19386	-0.0017593
34	6	GAPDH	0.199835	-0.00165932
34	7	GAPDH	0.205719	-0.0016512
34	8	GAPDH	0.19922	-0.0140257
34	9	GAPDH	0.200545	-0.0185764
34	10	GAPDH	0.216144	-0.00885249
34	11	GAPDH	0.231638	0.000765121
34	12	GAPDH	0.246903	0.0101549
34	13	GAPDH	0.250882	0.00825786
34	14	GAPDH	0.255224	0.00672511
34	15	GAPDH	0.259286	0.00491112
34	16	GAPDH	0.277701	0.0174509
34	17	GAPDH	0.310574	0.0444481
34	18	GAPDH	0.370272	0.0982702
34	19	GAPDH	0.469874	0.191997
34	20	GAPDH	0.654405	0.370653
34	21	GAPDH	0.946999	0.65737
34	22	GAPDH	1.38255	1.08705
34	23	GAPDH	1.91322	1.61184
34	24	GAPDH	2.39824	2.09099
34	25	GAPDH	2.77013	2.457
34	26	GAPDH	3.05231	2.73331
34	27	GAPDH	3.19781	2.87293
34	28	GAPDH	3.32331	2.99255
34	29	GAPDH	3.37093	3.03429
34	30	GAPDH	3.37404	3.03153
34	31	GAPDH	3.37618	3.02779
34	32	GAPDH	3.36247	3.00821
34	33	GAPDH	3.31757	2.95743
34	34	GAPDH	3.32707	2.96106
34	35	GAPDH	3.41671	3.04482
34	36	GAPDH	3.43652	3.05875
34	37	GAPDH	3.42378	3.04015
34	38	GAPDH	3.47391	3.08439
34	39	GAPDH	3.53755	3.14216
34	40	GAPDH	3.57761	3.17635
35	1	GAPDH	0.182124	0.0234665
35	2	GAPDH	0.182305	0.0178677
35	3	GAPDH	0.183154	0.0129368
35	4	GAPDH	0.177966	0.0019682
35	5	GAPDH	0.17818	-0.00359801
35	6	GAPDH	0.185986	-0.00157203
35	7	GAPDH	0.192839	-0.000499226
35	8	GAPDH	0.187633	-0.0114856
35	9	GAPDH	0.190023	-0.0148754
35	10	GAPDH	0.209043	-0.00163579
35	11	GAPDH	0.22461	0.00815156
35	12	GAPDH	0.227311	0.00507226
35	13	GAPDH	0.229719	0.00170056
35	14	GAPDH	0.237635	0.00383664
35	15	GAPDH	0.242223	0.0026444
35	16	GAPDH	0.259649	0.0142901
35	17	GAPDH	0.293285	0.0421461
35	18	GAPDH	0.355465	0.098546
35	19	GAPDH	0.457223	0.194523
35	20	GAPDH	0.646728	0.378249
35	21	GAPDH	0.948825	0.674565
35	22	GAPDH	1.39112	1.11109
35	23	GAPDH	1.92359	1.63778
35	24	GAPDH	2.40736	2.11576
35	25	GAPDH	2.77723	2.47985
35	26	GAPDH	3.0607	2.75754
35	27	GAPDH	3.20584	2.8969
35	28	GAPDH	3.32817	3.01345
35	29	GAPDH	3.38274	3.06224
35	30	GAPDH	3.38722	3.06094
35	31	GAPDH	3.38736	3.0553
35	32	GAPDH	3.3735	3.03566
35	33	GAPDH	3.33025	2.98663
35	34	GAPDH	3.33981	2.9904
35	35	GAPDH	3.43176	3.07658
35	36	GAPDH	3.45361	3.09265
35	37	GAPDH	3.44377	3.07703
35	38	GAPDH	3.49499	3.12246
35	39	GAPDH	3.56004	3.18174
35	40	GAPDH	3.60563	3.22155
36	1
36	2
36	3
36	4
36	5
36	6
36	7
36	8
36	9
36	10
36	11
36	12
36	13
36	14
36	15
36	16
36	17
36	18
36	19
36	20
36	21
36	22
36	23
36	24
36	25
36	26
36	27
36	28
36	29
36	30
36	31
36	32
36	33
36	34
36	35
36	36
36	37
36	38
36	39
36	40
37	1
37	2
37	3
37	4
37	5
37	6
37	7
37	8
37	9
37	10
37	11
37	12
37	13
37	14
37	15
37	16
37	17
37	18
37	19
37	20
37	21
37	22
37	23
37	24
37	25
37	26
37	27
37	28
37	29
37	30
37	31
37	32
37	33
37	34
37	35
37	36
37	37
37	38
37	39
37	40
38	1	IFNB	0.151684	-0.000662534
38	2	IFNB	0.15229	-0.00348815
38	3	IFNB	0.157696	-0.00151415
38	4	IFNB	0.157149	-0.00549317
38	5	IFNB	0.158267	-0.00780681
38	6	IFNB	0.166626	-0.00287936
38	7	IFNB	0.175966	0.00302892
38	8	IFNB	0.179022	0.00265347
38	9	IFNB	0.182413	0.0026127
38	10	IFNB	0.193338	0.0101058
38	11	IFNB	0.195549	0.00888442
38	12	IFNB	0.195394	0.0052976
38	13	IFNB	0.195176	0.00164857
38	14	IFNB	0.195616	-0.00134303
38	15	IFNB	0.196043	-0.00434855
38	16	IFNB	0.199258	-0.00456484
38	17	IFNB	0.203456	-0.0037986
38	18	IFNB	0.208774	-0.00191244
38	19	IFNB	0.213548	-0.000570545
38	20	IFNB	0.224111	0.00656082
38	21	IFNB	0.244175	0.023193
38	22	IFNB	0.291124	0.0667104
38	23	IFNB	0.384621	0.156776
38	24	IFNB	0.543785	0.312508
38	25	IFNB	0.80223	0.567521
38	26	IFNB	1.19025	0.952114
38	27	IFNB	1.63434	1.39277
38	28	IFNB	2.08449	1.83949
38	29	IFNB	2.40874	2.1603
38	30	IFNB	2.57489	2.32303
38	31	IFNB	2.69234	2.43704
38	32	IFNB	2.76514	2.50641
38	33	IFNB	2.80564	2.54348
38	34	IFNB	2.83667	2.57108
38	35	IFNB	2.95011	2.68109
38	36	IFNB	3.00563	2.73317
38	37	IFNB	3.00886	2.73297
38	38	IFNB	3.06739	2.78807
38	39	IFNB	3.13505	2.8523
38	40	IFNB	3.18091	2.89472
39	1	IFNB	0.170524	-0.000576783
39	2	IFNB	0.170946	-0.00319537
39	3	IFNB	0.174262	-0.00291894
39	4	IFNB	0.170466	-0.00975522
39	5	IFNB	0.171721	-0.0115401
39	6	IFNB	0.184469	-0.00183288
39	7	IFNB	0.199969	0.0106276
39	8	IFNB	0.200579	0.00819742
39	9	IFNB	0.199908	0.00448559
39	10	IFNB	0.205605	0.00714321
39	11	IFNB	0.207776	0.00627348
39	12	IFNB	0.210382	0.00583957
39	13	IFNB	0.210493	0.00291059
39	14	IFNB	0.208638	-0.00198447
39	15	IFNB	0.208536	-0.00512676
39	16	IFNB	0.211795	-0.0049081
39	17	IFNB	0.215352	-0.00439138
39	18	IFNB	0.219764	-0.00301963
39	19	IFNB	0.224355	-0.00146857
39	20	IFNB	0.238753	0.00988922
39	21	IFNB	0.261342	0.029438
39	22	IFNB	0.308554	0.07361
39	23	IFNB	0.402367	0.164383
39	24	IFNB	0.564404	0.323379
39	25	IFNB	0.832447	0.588382
39	26	IFNB	1.23369	0.986584
39	27	IFNB	1.69669	1.44655
39	28	IFNB	2.15869	1.9055
39	29	IFNB	2.49431	2.23808
39	30	IFNB	2.66739	2.40812
39	31	IFNB	2.79295	2.53064
39	32	IFNB	2.87253	2.60719
39	33	IFNB	2.91774	2.64935
39	34	IFNB	2.95378	2.68236
39	35	IFNB	3.06981	2.79535
39	36	IFNB	3.12523	2.84772
39	37	IFNB	3.12165	2.84111
39	38	IFNB	3.17878	2.8952
39	39	IFNB	3.24501	2.95838
39	40	IFNB	3.29039	3.00072
40	1	IFNB	0.181142	-0.00298906
40	2	IFNB	0.181448	-0.00473063
40	3	IFNB	0.183564	-0.00466218
40	4	IFNB	0.178037	-0.0122363
40	5	IFNB	0.180439	-0.0118814
40	6	IFNB	0.199914	0.00554542
40	7	IFNB	0.216021	0.019605
40	8	IFNB	0.204964	0.0065013
40	9	IFNB	0.201394	0.000883395
40	10	IFNB	0.206944	0.00438616
40	11	IFNB	0.208448	0.00384285
40	12	IFNB	0.209732	0.00307912
40	13	IFNB	0.209277	0.000577183
40	14	IFNB	0.20719	-0.00355797
40	15	IFNB	0.207099	-0.00569594
40	16	IFNB	0.210396	-0.00444661
40	17	IFNB	0.214288	-0.00260197
40	18	IFNB	0.219599	0.000661901
40	19	IFNB	0.224749	0.00376392
40	20	IFNB	0.236532	0.0135004
40	21	IFNB	0.255039	0.0299597
40	22	IFNB	0.305549	0.0784222
40	23	IFNB	0.403804	0.174629
40	24	IFNB	0.56887	0.337648
40	25	IFNB	0.837042	0.603773
40	26	IFNB	1.23037	0.99505
40	27	IFNB	1.66865	1.43129
40	28	IFNB	2.0965	1.85708
40	29	IFNB	2.40086	2.1594
40	30	IFNB	2.55493	2.31142
40	31	IFNB	2.66461	2.41906
40	32	IFNB	2.73702	2.48942
40	33	IFNB	2.78268	2.53303
40	34	IFNB	2.81286	2.56116
40	35	IFNB	2.91651	2.66277
40	36	IFNB	2.96636	2.71057
40	37	IFNB	2.96638	2.70854
40	38	IFNB	3.02384	2.76396
40	39	IFNB	3.09202	2.83009
40	40	IFNB	3.1367	2.87272
41	1	IFNB	0.176252	0.0062548
41	2	IFNB	0.176517	0.00317155
41	3	IFNB	0.178337	0.00164352
41	4	IFNB	0.174312	-0.00572976
41	5	IFNB	0.17511	-0.0082804
41	6	IFNB	0.184204	-0.00253442
41	7	IFNB	0.192449	0.00236221
41	8	IFNB	0.193185	-0.000249402
41	9	IFNB	0.197247	0.000463613
41	10	IFNB	0.209077	0.00894544
41	11	IFNB	0.212089	0.00860947
41	12	IFNB	0.213875	0.00704705
41	13	IFNB	0.213762	0.00358573
41	14	IFNB	0.212559	-0.000964616
41	15	IFNB	0.212824	-0.0040483
41	16	IFNB	0.216791	-0.00342956
41	17	IFNB	0.22035	-0.003219
41	18	IFNB	0.222715	-0.00420157
41	19	IFNB	0.227224	-0.00304154
41	20	IFNB	0.23957	0.00595712
41	21	IFNB	0.259318	0.0223561
41	22	IFNB	0.307282	0.0669725
41	23	IFNB	0.399547	0.155889
41	24	IFNB	0.557675	0.310669
41	25	IFNB	0.813295	0.56294
41	26	IFNB	1.18676	0.933056
41	27	IFNB	1.60714	1.35009
41	28	IFNB	2.02213	1.76173
41	29	IFNB	2.31417	2.05042
41	30	IFNB	2.46061	2.19351
41	31	IFNB	2.56662	2.29618
41	32	IFNB	2.63388	2.36008
41	33	IFNB	2.67309	2.39595
41	34	IFNB	2.70327	2.42279
41	35	IFNB	2.80163	2.5178
41	36	IFNB	2.85259	2.5654
41	37	IFNB	2.85779	2.56726
41	38	IFNB	2.90787	2.61399
41	39	IFNB	2.96469	2.66746
41	40	IFNB	3.00596	2.70538
42	1	IFNB	0.191736	0.0002679
42	2	IFNB	0.192191	-0.00260659
42	3	IFNB	0.195897	-0.00222985
42	4	IFNB	0.19329	-0.00816695
42	5	IFNB	0.193943	-0.0108432
42	6	IFNB	0.201903	-0.00621368
42	7	IFNB	0.214062	0.00261656
42	8	IFNB	0.224661	0.00988533
42	9	IFNB	0.227217	0.00911223
42	10	IFNB	0.230443	0.00900865
42	11	IFNB	0.232938	0.00817377
42	12	IFNB	0.235182	0.00708796
42	13	IFNB	0.235307	0.00388341
42	14	IFNB	0.232869	-0.00188431
42	15	IFNB	0.232613	-0.00547037
42	16	IFNB	0.23594	-0.00547212
42	17	IFNB	0.240261	-0.00448164
42	18	IFNB	0.244875	-0.00319695
42	19	IFNB	0.249593	-0.00180886
42	20	IFNB	0.261546	0.00681529
42	21	IFNB	0.283541	0.02548
42	22	IFNB	0.335485	0.0740943
42	23	IFNB	0.433386	0.168666
42	24	IFNB	0.602618	0.334568
42	25	IFNB	0.878547	0.607168
42	26	IFNB	1.28183	1.00713
42	27	IFNB	1.74321	1.46517
42	28	IFNB	2.20028	1.91892
42	29	IFNB	2.53165	2.24695
42	30	IFNB	2.70393	2.4159
42	31	IFNB	2.82633	2.53497
42	32	IFNB	2.90741	2.61273
42	33	IFNB	2.9586	2.66059
42	34	IFNB	2.99209	2.69074
42	35	IFNB	3.10978	2.80511
42	36	IFNB	3.16512	2.85712
42	37	IFNB	3.16104	2.8497
42	38	IFNB	3.21824	2.90357
42	39	IFNB	3.28461	2.96661
42	40	IFNB	3.32735	3.00602
43	1	IFNB	0.188193	-0.00129639
43	2	IFNB	0.188389	-0.00390165
43	3	IFNB	0.189938	-0.00515301
43	4	IFNB	0.18804	-0.00985169
43	5	IFNB	0.189192	-0.0115014
43	6	IFNB	0.198302	-0.00519198
43	7	IFNB	0.212079	0.00578426
43	8	IFNB	0.220391	0.0112949
43	9	IFNB	0.22222	0.0103238
43	10	IFNB	0.225055	0.010358
43	11	IFNB	0.225556	0.00805749
43	12	IFNB	0.225799	0.00549988
43	13	IFNB	0.225698	0.0025974
43	14	IFNB	0.22462	-0.00128082
43	15	IFNB	0.224576	-0.00412566
43	16	IFNB	0.227	-0.00450302
43	17	IFNB	0.229777	-0.00452673
43	18	IFNB	0.232655	-0.00444988
43	19	IFNB	0.236574	-0.00333149
43	20	IFNB	0.247072	0.00436566
43	21	IFNB	0.264813	0.0193058
43	22	IFNB	0.307851	0.059543
43	23	IFNB	0.39195	0.140841
43	24	IFNB	0.53759	0.28368
43	25	IFNB	0.778623	0.521912
43	26	IFNB	1.14375	0.884237
43	27	IFNB	1.58041	1.3181
43	28	IFNB	2.02642	1.76131
43	29	IFNB	2.3584	2.09049
43	30	IFNB	2.53723	2.26652
43	31	IFNB	2.66293	2.38941
43	32	IFNB	2.74476	2.46844
43	33	IFNB	2.79924	2.52012
43	34	IFNB	2.8334	2.55148
43	35	IFNB	2.93974	2.65502
43	36	IFNB	2.99263	2.70511
43	37	IFNB	2.99292	2.7026
43	38	IFNB	3.04635	2.75323
43	39	IFNB	3.11154	2.81561
43	40	IFNB	3.14956	2.85084
44	1	IFNB	0.184648	0.00616535
44	2	IFNB	0.184959	0.0030933
44	3	IFNB	0.187157	0.00190877
44	4	IFNB	0.183017	-0.00561399
44	5	IFNB	0.183712	-0.00830152
44	6	IFNB	0.192737	-0.00265973
44	7	IFNB	0.201255	0.00247618
44	8	IFNB	0.201203	-0.000958678
44	9	IFNB	0.205121	-0.000423587
44	10	IFNB	0.215754	0.00682673
44	11	IFNB	0.219316	0.00700614
44	12	IFNB	0.224488	0.00879634
44	13	IFNB	0.224991	0.00591639
44	14	IFNB	0.222804	0.000346576
44	15	IFNB	0.222989	-0.00285095
44	16	IFNB	0.227334	-0.00188878
44	17	IFNB	0.23003	-0.00257578
44	18	IFNB	0.231449	-0.00453921
44	19	IFNB	0.235906	-0.00346491
44	20	IFNB	0.24695	0.00419652
44	21	IFNB	0.264766	0.0186305
44	22	IFNB	0.308659	0.05914
44	23	IFNB	0.394213	0.141312
44	24	IFNB	0.545679	0.289395
44	25	IFNB	0.795339	0.535673
44	26	IFNB	1.17646	0.91341
44	27	IFNB	1.63103	1.3646
44	28	IFNB	2.10792	1.83811
44	29	IFNB	2.47102	2.19782
44	30	IFNB	2.66506	2.38848
44	31	IFNB	2.8024	2.52243
44	32	IFNB	2.8902	2.60686
44	33	IFNB	2.94904	2.66232
44	34	IFNB	2.98659	2.69648
44	35	IFNB	3.10185	2.80836
44	36	IFNB	3.16288	2.86601
44	37	IFNB	3.16582	2.86556
44	38	IFNB	3.22334	2.9197
44	39	IFNB	3.28941	2.98239
44	40	IFNB	3.3448	3.0344
45	1	IFNB	0.180247	0.00842881
45	2	IFNB	0.180558	0.00438241
45	3	IFNB	0.182645	0.0021129
45	4	IFNB	0.177832	-0.00705722
45	5	IFNB	0.178237	-0.0110091
45	6	IFNB	0.187124	-0.00647952
45	7	IFNB	0.197809	-0.000151818
45	8	IFNB	0.202508	0.000190443
45	9	IFNB	0.208374	0.00169972
45	10	IFNB	0.2244	0.0133684
45	11	IFNB	0.228298	0.0129094
45	12	IFNB	0.229631	0.00988581
45	13	IFNB	0.229621	0.00551867
45	14	IFNB	0.229475	0.00101567
45	15	IFNB	0.229887	-0.00292893
45	16	IFNB	0.233476	-0.00369692
45	17	IFNB	0.236748	-0.00478288
45	18	IFNB	0.24042	-0.00546774
45	19	IFNB	0.245117	-0.00512697
45	20	IFNB	0.257252	0.00265096
45	21	IFNB	0.276706	0.0177476
45	22	IFNB	0.322207	0.058892
45	23	IFNB	0.411557	0.143884
45	24	IFNB	0.5634	0.29137
45	25	IFNB	0.817963	0.541577
45	26	IFNB	1.20371	0.922969
45	27	IFNB	1.65853	1.37343
45	28	IFNB	2.12664	1.83719
45	29	IFNB	2.47749	2.18367
45	30	IFNB	2.66335	2.36517
45	31	IFNB	2.79082	2.48829
45	32	IFNB	2.87374	2.56686
45	33	IFNB	2.92508	2.61384
45	34	IFNB	2.95961	2.64401
45	35	IFNB	3.07319	2.75323
45	36	IFNB	3.13031	2.806
45	37	IFNB	3.12704	2.79837
45	38	IFNB	3.18118	2.84815
45	39	IFNB	3.24659	2.90921
45	40	IFNB	3.29555	2.95381
46	1	IFNB	0.184882	0.00362812
46	2	IFNB	0.185407	0.000530647
46	3	IFNB	0.189567	0.00106877
46	4	IFNB	0.186273	-0.0058475
46	5	IFNB	0.18678	-0.00896233
46	6	IFNB	0.194779	-0.00458516
46	7	IFNB	0.203967	0.000980509
46	8	IFNB	0.206286	-0.000322092
46	9	IFNB	0.211031	0.000800725
46	10	IFNB	0.225864	0.0120114
46	11	IFNB	0.229202	0.0117272
46	12	IFNB	0.229264	0.00816772
46	13	IFNB	0.228632	0.00391335
46	14	IFNB	0.227086	-0.00125472
46	15	IFNB	0.227543	-0.00441947
46	16	IFNB	0.232576	-0.00300891
46	17	IFNB	0.236137	-0.00306999
46	18	IFNB	0.238834	-0.00399524
46	19	IFNB	0.243247	-0.00320434
46	20	IFNB	0.2536	0.00352727
46	21	IFNB	0.268541	0.0148465
46	22	IFNB	0.308358	0.0510407
46	23	IFNB	0.386964	0.126025
46	24	IFNB	0.521178	0.256617
46	25	IFNB	0.748209	0.480026
46	26	IFNB	1.10836	0.836559
46	27	IFNB	1.55462	1.2792
46	28	IFNB	2.04497	1.76592
46	29	IFNB	2.43532	2.15265
46	30	IFNB	2.6493	2.363
46	31	IFNB	2.7956	2.50568
46	32	IFNB	2.89211	2.59857
46	33	IFNB	2.9575	2.66034
46	34	IFNB	2.99958	2.6988
46	35	IFNB	3.1169	2.8125
46	36	IFNB	3.18195	2.87392
46	37	IFNB	3.18698	2.87533
46	38	IFNB	3.24759	2.93232
46	39	IFNB	3.31562	2.99673
46	40	IFNB	3.36546	3.04295
47	1	IFNB	0.164603	0.0151119
47	2	IFNB	0.16509	0.0105726
47	3	IFNB	0.16889	0.00934551
47	4	IFNB	0.165042	0.000470848
47	5	IFNB	0.165847	-0.00375064
47	6	IFNB	0.175154	0.000529825
47	7	IFNB	0.181199	0.00154831
47	8	IFNB	0.174365	-0.0103116
47	9	IFNB	0.175311	-0.0143924
47	10	IFNB	0.188411	-0.00631823
47	11	IFNB	0.198796	-0.000960361
47	12	IFNB	0.215453	0.01067
47	13	IFNB	0.224625	0.0148155
47	14	IFNB	0.221244	0.00640842
47	15	IFNB	0.220541	0.000678898
47	16	IFNB	0.224875	-1.30457e-05
47	17	IFNB	0.228574	-0.00134133
47	18	IFNB	0.231672	-0.00326917
47	19	IFNB	0.235857	-0.00411047
47	20	IFNB	0.245194	0.000200128
47	21	IFNB	0.260023	0.0100023
47	22	IFNB	0.298735	0.0436875
47	23	IFNB	0.376877	0.116803
47	24	IFNB	0.511066	0.245966
47	25	IFNB	0.73885	0.468723
47	26	IFNB	1.09766	0.822502
47	27	IFNB	1.54182	1.26164
47	28	IFNB	2.02931	1.7441
47	29	IFNB	2.40935	2.11912
47	30	IFNB	2.61552	2.32026
47	31	IFNB	2.76127	2.46099
47	32	IFNB	2.8548	2.54949
47	33	IFNB	2.91561	2.60527
47	34	IFNB	2.95363	2.63827
47	35	IFNB	3.07115	2.75076
47	36	IFNB	3.13459	2.80917
47	37	IFNB	3.13644	2.806
47	38	IFNB	3.19539	2.85992
47	39	IFNB	3.26959	2.92909
47	40	IFNB	3.32043	2.9749
48	1	IFNB	0.172884	0.00605965
48	2	IFNB	0.17327	0.00276652
48	3	IFNB	0.176095	0.00191198
48	4	IFNB	0.171584	-0.00627907
48	5	IFNB	0.172108	-0.00943401
48	6	IFNB	0.181048	-0.00417334
48	7	IFNB	0.189727	0.000825596
48	8	IFNB	0.190503	-0.00207742
48	9	IFNB	0.195908	-0.000352469
48	10	IFNB	0.211807	0.0118674
48	11	IFNB	0.21566	0.0120406
48	12	IFNB	0.216981	0.00968271
48	13	IFNB	0.216557	0.00557859
48	14	IFNB	0.214609	-4.86855e-05
48	15	IFNB	0.214643	-0.00369347
48	16	IFNB	0.218382	-0.00363452
48	17	IFNB	0.221826	-0.00386942
48	18	IFNB	0.225045	-0.00432991
48	19	IFNB	0.22904	-0.00401465
48	20	IFNB	0.238486	0.0017515
48	21	IFNB	0.254627	0.0142133
48	22	IFNB	0.294317	0.050224
48	23	IFNB	0.372086	0.124314
48	24	IFNB	0.507695	0.256243
48	25	IFNB	0.741085	0.485953
48	26	IFNB	1.11295	0.854138
48	27	IFNB	1.56768	1.30519
48	28	IFNB	2.06062	1.79445
48	29	IFNB	2.44118	2.17133
48	30	IFNB	2.649	2.37547
48	31	IFNB	2.7943	2.51709
48	32	IFNB	2.88772	2.60683
48	33	IFNB	2.94888	2.66432
48	34	IFNB	2.98465	2.6964
48	35	IFNB	3.10087	2.80894
48	36	IFNB	3.16336	2.86775
48	37	IFNB	3.16738	2.8681
48	38	IFNB	3.22138	2.91841
48	39	IFNB	3.27593	2.96929
48	40	IFNB	3.33166	3.02134
49	1	GAPDH	0.258213	0.0361878
49	2	GAPDH	0.255976	0.0466497
49	3	GAPDH	0.222154	0.0255265
49	4	GAPDH	0.158257	-0.0256717
49	5	GAPDH	0.152602	-0.0186275
49	6	GAPDH	0.19282	0.0342903
49	7	GAPDH	0.189173	0.0433422
49	8	GAPDH	0.102523	-0.0306086
49	9	GAPDH	0.0820527	-0.0383803
49	10	GAPDH	0.0898235	-0.0179104
49	11	GAPDH	0.0908787	-0.0041561
49	12	GAPDH	0.0880873	0.00575155
49	13	GAPDH	0.0836515	0.0140148
49	14	GAPDH	0.0693667	0.0124291
49	15	GAPDH	0.0699962	0.0257576
49	16	GAPDH	0.091881	0.0603416
49	17	GAPDH	0.135566	0.116725
49	18	GAPDH	0.214269	0.208127
49	19	GAPDH	0.252921	0.259479
49	20	GAPDH	0.353352	0.372609
49	21	GAPDH	0.514583	0.546538
49	22	GAPDH	0.817296	0.861951
49	23	GAPDH	1.23923	1.29658
49	24	GAPDH	1.66292	1.73297
49	25	GAPDH	1.99737	2.08012
49	26	GAPDH	2.28369	2.37915
49	27	GAPDH	2.40146	2.50961
49	28	GAPDH	2.50123	2.62208
49	29	GAPDH	2.50781	2.64136
49	30	GAPDH	2.48686	2.63311
49	31	GAPDH	2.47864	2.63759
49	32	GAPDH	2.45598	2.62763
[truncated: 1,888 more rows]

## Sheet: Results
Block Type	Fast 96-Well Block (0.1mL)
Calibration Background is expired	No
Calibration Background performed on	01-19-2021
Calibration HRM MELTDOCTOR is expired	Yes
Calibration HRM MELTDOCTOR performed on	11-03-2016
Calibration Normalization FAM-ROX is expired	No
Calibration Normalization FAM-ROX performed on	01-19-2021
Calibration Normalization VIC-ROX is expired	No
Calibration Normalization VIC-ROX performed on	01-19-2021
Calibration Pure Dye CY3 is expired	No
Calibration Pure Dye CY3 performed on	01-19-2021
Calibration Pure Dye FAM is expired	No
Calibration Pure Dye FAM performed on	01-19-2021
Calibration Pure Dye MELTDOCTOR is expired	Yes
Calibration Pure Dye MELTDOCTOR performed on	11-03-2016
Calibration Pure Dye NED is expired	Yes
Calibration Pure Dye NED performed on	09-17-2019
Calibration Pure Dye ROX is expired	No
Calibration Pure Dye ROX performed on	01-19-2021
Calibration Pure Dye SYBR is expired	No
Calibration Pure Dye SYBR performed on	01-19-2021
Calibration Pure Dye TAMRA is expired	No
Calibration Pure Dye TAMRA performed on	01-19-2021
Calibration Pure Dye VIC is expired	No
Calibration Pure Dye VIC performed on	01-19-2021
Calibration ROI is expired	No
Calibration ROI performed on	01-19-2021
Calibration Uniformity is expired	No
Calibration Uniformity performed on	01-19-2021
Chemistry	SYBR_GREEN
Date Created	2021-03-28 01:31:27 AM PDT
Date Modified	2021-03-29 10:28:58 AM PDT
Experiment Barcode
Experiment Comment
Experiment File Name	D:\LY\A151R daochu\2021-3-28 succss\2021-03-28 IFNB.eds
Experiment Name	2021-03-28 163122
Experiment Run Start Time	2021-03-28 09:41:15 AM PDT
Experiment Run Stop Time	2021-03-28 10:48:01 AM PDT
Experiment Type	Comparative Cт (ΔΔCт)
Instrument Name	278861502
Instrument Serial Number	278861502
Instrument Type	QuantStudio(TM) 6 Flex System
Passive Reference	ROX
Quantification Cycle Method	Ct
Signal Smoothing On	true
Stage/ Cycle where Analysis is performed	Stage 2, Step 2
User Name
Well	Well Position	Omit	Sample Name	Target Name	Task	Reporter	Quencher	Quantity	Quantity Mean	Quantity SD	RQ	RQ Min	RQ Max	CT	Ct Mean	Ct SD	Delta Ct	Delta Ct Mean	Delta Ct SE	Delta Delta Ct	Automatic Ct Threshold	Ct Threshold	Automatic Baseline	Baseline Start	Baseline End	Comments	Tm1	Tm2	Tm3	OUTLIERRG
2	A2	FALSE	nc1	GAPDH	UNKNOWN	SYBR	None							19.7772	19.7337	0.0614292					TRUE	0.309976	TRUE	1	40		83.992			N
3	A3	FALSE	nc1	GAPDH	UNKNOWN	SYBR	None							19.6903	19.7337	0.0614292					TRUE	0.309976	TRUE	1	40		83.992			N
4	A4	FALSE	nc2	GAPDH	UNKNOWN	SYBR	None							19.9609	19.9892	0.0943471					TRUE	0.309976	TRUE	1	40		83.992			N
5	A5	FALSE	nc2	GAPDH	UNKNOWN	SYBR	None							19.9122	19.9892	0.0943471					TRUE	0.309976	TRUE	1	40		83.992			N
6	A6	FALSE	nc2	GAPDH	UNKNOWN	SYBR	None							20.0944	19.9892	0.0943471					TRUE	0.309976	TRUE	1	40		84.089			N
7	A7	FALSE	nc3	GAPDH	UNKNOWN	SYBR	None							19.9915	20.0079	0.0232138					TRUE	0.309976	TRUE	1	40		84.089			N
9	A9	FALSE	nc3	GAPDH	UNKNOWN	SYBR	None							20.0243	20.0079	0.0232138					TRUE	0.309976	TRUE	1	40		83.7979			N
11	A11	FALSE	polydadt-1	GAPDH	UNKNOWN	SYBR	None							19.6881	19.7141	0.0368411					TRUE	0.309976	TRUE	1	40		83.895			N
12	A12	FALSE	polydadt-1	GAPDH	UNKNOWN	SYBR	None							19.7402	19.7141	0.0368411					TRUE	0.309976	TRUE	1	40		83.895			N
13	B1	FALSE	nc1	IFNB	UNKNOWN	SYBR	None				1	0.867969	1.15211	30.5859	30.5205	0.0818606		10.7868	0.064191	0	TRUE	0.258635	TRUE	1	40		80.7898			N
14	B2	FALSE	nc1	IFNB	UNKNOWN	SYBR	None				1	0.867969	1.15211	30.5469	30.5205	0.0818606		10.7868	0.064191	0	TRUE	0.258635	TRUE	1	40		80.7898			N
15	B3	FALSE	nc1	IFNB	UNKNOWN	SYBR	None				1	0.867969	1.15211	30.4287	30.5205	0.0818606		10.7868	0.064191	0	TRUE	0.258635	TRUE	1	40		80.7898			N
16	B4	FALSE	nc2	IFNB	UNKNOWN	SYBR	None				6.98184	6.21098	7.84836	27.9887	27.9723	0.0467503		7.98315	0.0607919	-2.80361	TRUE	0.258635	TRUE	1	40		80.7898			N
17	B5	FALSE	nc2	IFNB	UNKNOWN	SYBR	None				6.98184	6.21098	7.84836	28.0087	27.9723	0.0467503		7.98315	0.0607919	-2.80361	TRUE	0.258635	TRUE	1	40		80.8869			N
18	B6	FALSE	nc2	IFNB	UNKNOWN	SYBR	None				6.98184	6.21098	7.84836	27.9196	27.9723	0.0467503		7.98315	0.0607919	-2.80361	TRUE	0.258635	TRUE	1	40		80.8869			N
19	B7	FALSE	nc3	IFNB	UNKNOWN	SYBR	None				5.64566	4.96767	6.41619	28.3473	28.2975	0.0963469		8.28961	0.0579972	-2.49714	TRUE	0.258635	TRUE	1	40		80.8869			N
20	B8	FALSE	nc3	IFNB	UNKNOWN	SYBR	None				5.64566	4.96767	6.41619	28.3587	28.2975	0.0963469		8.28961	0.0579972	-2.49714	TRUE	0.258635	TRUE	1	40		80.7898			N
21	B9	FALSE	nc3	IFNB	UNKNOWN	SYBR	None				5.64566	4.96767	6.41619	28.1864	28.2975	0.0963469		8.28961	0.0579972	-2.49714	TRUE	0.258635	TRUE	1	40		80.7898			N
22	B10	FALSE	polydadt-1	IFNB	UNKNOWN	SYBR	None				109.324	85.0871	140.464	23.6485	23.7284	0.112997		4.01429	0.0840402	-6.77246	TRUE	0.258635	TRUE	1	40		80.7898			N
23	B11	FALSE	polydadt-1	IFNB	UNKNOWN	SYBR	None				109.324	85.0871	140.464	23.8083	23.7284	0.112997		4.01429	0.0840402	-6.77246	TRUE	0.258635	TRUE	1	40		80.8869			N
25	C1	FALSE	polydadt+100-1	GAPDH	UNKNOWN	SYBR	None							19.3985	19.4442	0.0645798					TRUE	0.309976	TRUE	1	40		83.992			N
26	C2	FALSE	polydadt+100-1	GAPDH	UNKNOWN	SYBR	None							19.4898	19.4442	0.0645798					TRUE	0.309976	TRUE	1	40		83.895			N
28	C4	FALSE	polydadt+100-2	GAPDH	UNKNOWN	SYBR	None							19.4222	19.4123	0.0140737					TRUE	0.309976	TRUE	1	40		83.895			N
29	C5	FALSE	polydadt+100-2	GAPDH	UNKNOWN	SYBR	None							19.4023	19.4123	0.0140737					TRUE	0.309976	TRUE	1	40		83.992			N
31	C7	FALSE	polydadt+100-3	GAPDH	UNKNOWN	SYBR	None							18.7694	19.3	0.45959					TRUE	0.309976	TRUE	1	40		83.992			Y
32	C8	FALSE	polydadt+100-3	GAPDH	UNKNOWN	SYBR	None							19.5705	19.3	0.45959					TRUE	0.309976	TRUE	1	40		83.895			N
33	C9	FALSE	polydadt+100-3	GAPDH	UNKNOWN	SYBR	None							19.5602	19.3	0.45959					TRUE	0.309976	TRUE	1	40		83.895			N
34	C10	FALSE	polydadt-2	GAPDH	UNKNOWN	SYBR	None							19.7156	19.6984	0.0241916					TRUE	0.309976	TRUE	1	40		83.992			N
35	C11	FALSE	polydadt-2	GAPDH	UNKNOWN	SYBR	None							19.6813	19.6984	0.0241916					TRUE	0.309976	TRUE	1	40		83.992			N
38	D2	FALSE	polydadt+100-1	IFNB	UNKNOWN	SYBR	None				93.3221	79.4959	109.553	23.7152	23.6868	0.0401386		4.24261	0.0537664	-6.54415	TRUE	0.258635	TRUE	1	40		80.9839			N
39	D3	FALSE	polydadt+100-1	IFNB	UNKNOWN	SYBR	None				93.3221	79.4959	109.553	23.6584	23.6868	0.0401386		4.24261	0.0537664	-6.54415	TRUE	0.258635	TRUE	1	40		80.8869			N
40	D4	FALSE	polydadt+100-2	IFNB	UNKNOWN	SYBR	None				94.6289	86.1574	103.933	23.5827	23.6348	0.0715947		4.22255	0.0425163	-6.56421	TRUE	0.258635	TRUE	1	40		80.8869			N
41	D5	FALSE	polydadt+100-2	IFNB	UNKNOWN	SYBR	None				94.6289	86.1574	103.933	23.7165	23.6348	0.0715947		4.22255	0.0425163	-6.56421	TRUE	0.258635	TRUE	1	40		80.8869			N
42	D6	FALSE	polydadt+100-2	IFNB	UNKNOWN	SYBR	None				94.6289	86.1574	103.933	23.6053	23.6348	0.0715947		4.22255	0.0425163	-6.56421	TRUE	0.258635	TRUE	1	40		80.9839			N
43	D7	FALSE	polydadt+100-3	IFNB	UNKNOWN	SYBR	None				76.0194	45.5983	126.736	23.8595	23.8385	0.0196229		4.53846	0.265586	-6.2483	TRUE	0.258635	TRUE	1	40		80.8869			N
44	D8	FALSE	polydadt+100-3	IFNB	UNKNOWN	SYBR	None				76.0194	45.5983	126.736	23.8354	23.8385	0.0196229		4.53846	0.265586	-6.2483	TRUE	0.258635	TRUE	1	40		80.8869			N
45	D9	FALSE	polydadt+100-3	IFNB	UNKNOWN	SYBR	None				76.0194	45.5983	126.736	23.8206	23.8385	0.0196229		4.53846	0.265586	-6.2483	TRUE	0.258635	TRUE	1	40		80.9839			N
46	D10	FALSE	polydadt-2	IFNB	UNKNOWN	SYBR	None				89.7625	84.6853	95.144	23.9798	23.9972	0.0348174		4.29872	0.0263951	-6.48804	TRUE	0.258635	TRUE	1	40		80.9839			N
47	D11	FALSE	polydadt-2	IFNB	UNKNOWN	SYBR	None				89.7625	84.6853	95.144	24.0373	23.9972	0.0348174		4.29872	0.0263951	-6.48804	TRUE	0.258635	TRUE	1	40		80.9839			N
48	D12	FALSE	polydadt-2	IFNB	UNKNOWN	SYBR	None				89.7625	84.6853	95.144	23.9745	23.9972	0.0348174		4.29872	0.0263951	-6.48804	TRUE	0.258635	TRUE	1	40		81.0809			N
49	E1	FALSE	polydadt+200-1	GAPDH	UNKNOWN	SYBR	None							19.5311	19.5384	0.170232					TRUE	0.309976	TRUE	1	40		84.089			N
50	E2	FALSE	polydadt+200-1	GAPDH	UNKNOWN	SYBR	None							19.7121	19.5384	0.170232					TRUE	0.309976	TRUE	1	40		84.089			N
51	E3	FALSE	polydadt+200-1	GAPDH	UNKNOWN	SYBR	None							19.3719	19.5384	0.170232					TRUE	0.309976	TRUE	1	40		84.089			N
52	E4	FALSE	polydadt+200-2	GAPDH	UNKNOWN	SYBR	None							19.6072	19.475	0.129442					TRUE	0.309976	TRUE	1	40		84.089			N
53	E5	FALSE	polydadt+200-2	GAPDH	UNKNOWN	SYBR	None							19.3485	19.475	0.129442					TRUE	0.309976	TRUE	1	40		84.089			N
54	E6	FALSE	polydadt+200-2	GAPDH	UNKNOWN	SYBR	None							19.4691	19.475	0.129442					TRUE	0.309976	TRUE	1	40		84.089			N
55	E7	FALSE	polydadt+200-3	GAPDH	UNKNOWN	SYBR	None							19.5016	19.509	0.0104686					TRUE	0.309976	TRUE	1	40		84.089			N
56	E8	FALSE	polydadt+200-3	GAPDH	UNKNOWN	SYBR	None							19.5164	19.509	0.0104686					TRUE	0.309976	TRUE	1	40		84.089			N
58	E10	FALSE	polydadt-3	GAPDH	UNKNOWN	SYBR	None							19.9519	20.045	0.131709					TRUE	0.309976	TRUE	1	40		84.1861			N
59	E11	FALSE	polydadt-3	GAPDH	UNKNOWN	SYBR	None							20.1382	20.045	0.131709					TRUE	0.309976	TRUE	1	40		84.1861			N
61	F1	FALSE	polydadt+200-1	IFNB	UNKNOWN	SYBR	None				90.1662	74.0364	109.81	23.8812	23.8306	0.0498781		4.29224	0.102416	-6.49451	TRUE	0.258635	TRUE	1	40		80.9839			N
62	F2	FALSE	polydadt+200-1	IFNB	UNKNOWN	SYBR	None				90.1662	74.0364	109.81	23.8291	23.8306	0.0498781		4.29224	0.102416	-6.49451	TRUE	0.258635	TRUE	1	40		80.9839			N
63	F3	FALSE	polydadt+200-1	IFNB	UNKNOWN	SYBR	None				90.1662	74.0364	109.81	23.7815	23.8306	0.0498781		4.29224	0.102416	-6.49451	TRUE	0.258635	TRUE	1	40		80.9839			N
64	F4	FALSE	polydadt+200-2	IFNB	UNKNOWN	SYBR	None				72.5987	61.6394	85.5065	23.9992	24.0799	0.0702618		4.60489	0.0850333	-6.18187	TRUE	0.258635	TRUE	1	40		80.9839			N
65	F5	FALSE	polydadt+200-2	IFNB	UNKNOWN	SYBR	None				72.5987	61.6394	85.5065	24.1276	24.0799	0.0702618		4.60489	0.0850333	-6.18187	TRUE	0.258635	TRUE	1	40		80.8869			N
66	F6	FALSE	polydadt+200-2	IFNB	UNKNOWN	SYBR	None				72.5987	61.6394	85.5065	24.1127	24.0799	0.0702618		4.60489	0.0850333	-6.18187	TRUE	0.258635	TRUE	1	40		80.9839			N
67	F7	FALSE	polydadt+200-3	IFNB	UNKNOWN	SYBR	None				75.8656	70.802	81.2914	24.1074	24.0504	0.0527013		4.54138	0.0313146	-6.24537	TRUE	0.258635	TRUE	1	40		80.9839			N
68	F8	FALSE	polydadt+200-3	IFNB	UNKNOWN	SYBR	None				75.8656	70.802	81.2914	24.0034	24.0504	0.0527013		4.54138	0.0313146	-6.24537	TRUE	0.258635	TRUE	1	40		80.9839			N
69	F9	FALSE	polydadt+200-3	IFNB	UNKNOWN	SYBR	None				75.8656	70.802	81.2914	24.0403	24.0504	0.0527013		4.54138	0.0313146	-6.24537	TRUE	0.258635	TRUE	1	40		80.9839			N
70	F10	FALSE	polydadt-3	IFNB	UNKNOWN	SYBR	None				121.211	93.887	156.488	23.7793	23.9104	0.119199		3.86538	0.1158	-6.92138	TRUE	0.258635	TRUE	1	40		80.9839			N
71	F11	FALSE	polydadt-3	IFNB	UNKNOWN	SYBR	None				121.211	93.887	156.488	23.9396	23.9104	0.119199		3.86538	0.1158	-6.92138	TRUE	0.258635	TRUE	1	40		81.0809			N
72	F12	FALSE	polydadt-3	IFNB	UNKNOWN	SYBR	None				121.211	93.887	156.488	24.0123	23.9104	0.119199		3.86538	0.1158	-6.92138	TRUE	0.258635	TRUE	1	40		81.0809			N
74	G2	FALSE	polydadt+400-1	GAPDH	UNKNOWN	SYBR	None							19.5787	19.497	0.115513					TRUE	0.309976	TRUE	1	40		84.089			N
75	G3	FALSE	polydadt+400-1	GAPDH	UNKNOWN	SYBR	None							19.4153	19.497	0.115513					TRUE	0.309976	TRUE	1	40		84.089			N
76	G4	FALSE	polydadt+400-2	GAPDH	UNKNOWN	SYBR	None							19.2154	19.2408	0.0231928					TRUE	0.309976	TRUE	1	40		84.089			N
77	G5	FALSE	polydadt+400-2	GAPDH	UNKNOWN	SYBR	None							19.246	19.2408	0.0231928					TRUE	0.309976	TRUE	1	40		84.089			N
78	G6	FALSE	polydadt+400-2	GAPDH	UNKNOWN	SYBR	None							19.2609	19.2408	0.0231928					TRUE	0.309976	TRUE	1	40		84.089			N
79	G7	FALSE	polydadt+400-3	GAPDH	UNKNOWN	SYBR	None							19.3438	19.352	0.0115705					TRUE	0.309976	TRUE	1	40		84.1861			N
81	G9	FALSE	polydadt+400-3	GAPDH	UNKNOWN	SYBR	None							19.3601	19.352	0.0115705					TRUE	0.309976	TRUE	1	40		84.089			N
85	H1	FALSE	polydadt+400-1	IFNB	UNKNOWN	SYBR	None				65.9832	53.1985	81.8404	24.2488	24.2397	0.0926379		4.74273	0.0976333	-6.04403	TRUE	0.258635	TRUE	1	40		80.9839			N
86	H2	FALSE	polydadt+400-1	IFNB	UNKNOWN	SYBR	None				65.9832	53.1985	81.8404	24.3275	24.2397	0.0926379		4.74273	0.0976333	-6.04403	TRUE	0.258635	TRUE	1	40		80.8869			N
87	H3	FALSE	polydadt+400-1	IFNB	UNKNOWN	SYBR	None				65.9832	53.1985	81.8404	24.1429	24.2397	0.0926379		4.74273	0.0976333	-6.04403	TRUE	0.258635	TRUE	1	40		80.9839			N
88	H4	FALSE	polydadt+400-2	IFNB	UNKNOWN	SYBR	None				46.6141	44.8947	48.3994	24.4872	24.4849	0.0246225		5.24406	0.0195292	-5.5427	TRUE	0.258635	TRUE	1	40		80.9839			N
89	H5	FALSE	polydadt+400-2	IFNB	UNKNOWN	SYBR	None				46.6141	44.8947	48.3994	24.4592	24.4849	0.0246225		5.24406	0.0195292	-5.5427	TRUE	0.258635	TRUE	1	40		81.0809			N
90	H6	FALSE	polydadt+400-2	IFNB	UNKNOWN	SYBR	None				46.6141	44.8947	48.3994	24.5083	24.4849	0.0246225		5.24406	0.0195292	-5.5427	TRUE	0.258635	TRUE	1	40		81.0809			N
91	H7	FALSE	polydadt+400-3	IFNB	UNKNOWN	SYBR	None				50.7831	46.4459	55.5252	24.3985	24.4724	0.0686494		5.12048	0.0404704	-5.66628	TRUE	0.258635	TRUE	1	40		81.0809			N
92	H8	FALSE	polydadt+400-3	IFNB	UNKNOWN	SYBR	None				50.7831	46.4459	55.5252	24.4847	24.4724	0.0686494		5.12048	0.0404704	-5.66628	TRUE	0.258635	TRUE	1	40		80.9839			N
93	H9	FALSE	polydadt+400-3	IFNB	UNKNOWN	SYBR	None				50.7831	46.4459	55.5252	24.5342	24.4724	0.0686494		5.12048	0.0404704	-5.66628	TRUE	0.258635	TRUE	1	40		80.9839			N
Analysis Type	Singleplex
Endogenous Control	GAPDH
RQ Min/Max Confidence Level	95.0
Reference Sample	nc1

## Sheet: Reagent Information
Block Type	Fast 96-Well Block (0.1mL)
Calibration Background is expired	No
Calibration Background performed on	01-19-2021
Calibration HRM MELTDOCTOR is expired	Yes
Calibration HRM MELTDOCTOR performed on	11-03-2016
Calibration Normalization FAM-ROX is expired	No
Calibration Normalization FAM-ROX performed on	01-19-2021
Calibration Normalization VIC-ROX is expired	No
Calibration Normalization VIC-ROX performed on	01-19-2021
Calibration Pure Dye CY3 is expired	No
Calibration Pure Dye CY3 performed on	01-19-2021
Calibration Pure Dye FAM is expired	No
Calibration Pure Dye FAM performed on	01-19-2021
Calibration Pure Dye MELTDOCTOR is expired	Yes
Calibration Pure Dye MELTDOCTOR performed on	11-03-2016
Calibration Pure Dye NED is expired	Yes
Calibration Pure Dye NED performed on	09-17-2019
Calibration Pure Dye ROX is expired	No
Calibration Pure Dye ROX performed on	01-19-2021
Calibration Pure Dye SYBR is expired	No
Calibration Pure Dye SYBR performed on	01-19-2021
Calibration Pure Dye TAMRA is expired	No
Calibration Pure Dye TAMRA performed on	01-19-2021
Calibration Pure Dye VIC is expired	No
Calibration Pure Dye VIC performed on	01-19-2021
Calibration ROI is expired	No
Calibration ROI performed on	01-19-2021
Calibration Uniformity is expired	No
Calibration Uniformity performed on	01-19-2021
Chemistry	SYBR_GREEN
Date Created	2021-03-28 01:31:27 AM PDT
Date Modified	2021-03-29 10:28:58 AM PDT
Experiment Barcode
Experiment Comment
Experiment File Name	D:\LY\A151R daochu\2021-3-28 succss\2021-03-28 IFNB.eds
Experiment Name	2021-03-28 163122
Experiment Run Start Time	2021-03-28 09:41:15 AM PDT
Experiment Run Stop Time	2021-03-28 10:48:01 AM PDT
Experiment Type	Comparative Cт (ΔΔCт)
Instrument Name	278861502
Instrument Serial Number	278861502
Instrument Type	QuantStudio(TM) 6 Flex System
Passive Reference	ROX
Quantification Cycle Method	Ct
Signal Smoothing On	true
Stage/ Cycle where Analysis is performed	Stage 2, Step 2
User Name
Reagent Type	Reagent Name	Reagent Part Number	Reagent Lot Number	Reagent Expiration Date
