# Supplementary material for: ASFV pA151R negatively regulates type I IFN production via degrading E3 ligase TRAF6
Source: Front Immunol. 2024 Feb 21;15:1339510. doi: 10.3389/fimmu.2024.1339510 (PMC10914938; doi:10.3389/fimmu.2024.1339510)
Supplement: Supplementary file 1 [file DataSheet_1.zip › fig 1/2021-03-29 fig1 ISG54.xls]

## Sheet: Sample Setup
Block Type	Fast 96-Well Block (0.1mL)
Calibration Background is expired	No
Calibration Background performed on	01-19-2021
Calibration HRM MELTDOCTOR is expired	Yes
Calibration HRM MELTDOCTOR performed on	11-03-2016
Calibration Normalization FAM-ROX is expired	No
Calibration Normalization FAM-ROX performed on	01-19-2021
Calibration Normalization VIC-ROX is expired	No
Calibration Normalization VIC-ROX performed on	01-19-2021
Calibration Pure Dye CY3 is expired	No
Calibration Pure Dye CY3 performed on	01-19-2021
Calibration Pure Dye FAM is expired	No
Calibration Pure Dye FAM performed on	01-19-2021
Calibration Pure Dye MELTDOCTOR is expired	Yes
Calibration Pure Dye MELTDOCTOR performed on	11-03-2016
Calibration Pure Dye NED is expired	Yes
Calibration Pure Dye NED performed on	09-17-2019
Calibration Pure Dye ROX is expired	No
Calibration Pure Dye ROX performed on	01-19-2021
Calibration Pure Dye SYBR is expired	No
Calibration Pure Dye SYBR performed on	01-19-2021
Calibration Pure Dye TAMRA is expired	No
Calibration Pure Dye TAMRA performed on	01-19-2021
Calibration Pure Dye VIC is expired	No
Calibration Pure Dye VIC performed on	01-19-2021
Calibration ROI is expired	No
Calibration ROI performed on	01-19-2021
Calibration Uniformity is expired	No
Calibration Uniformity performed on	01-19-2021
Chemistry	SYBR_GREEN
Date Created	2021-03-28 20:41:17 PM PDT
Date Modified	2021-03-29 18:06:52 PM PDT
Experiment Barcode
Experiment Comment
Experiment File Name	D:\LY\A151R daochu\2021-3-28 succss\2021-03-29 ISG54.eds
Experiment Name	2021-03-29 114102
Experiment Run Start Time	2021-03-29 04:49:43 AM PDT
Experiment Run Stop Time	2021-03-29 05:56:29 AM PDT
Experiment Type	Comparative Cт (ΔΔCт)
Instrument Name	278861502
Instrument Serial Number	278861502
Instrument Type	QuantStudio(TM) 6 Flex System
Passive Reference	ROX
Quantification Cycle Method	Ct
Signal Smoothing On	true
Stage/ Cycle where Analysis is performed	Stage 2, Step 2
User Name
Well	Well Position	Sample Name	Sample Color	Biogroup Name	Biogroup Color	Target Name	Target Color	Task	Reporter	Quencher	Quantity	Comments
1	A1	NC1	RGB(176,23,31)			GAPDH	RGB(176,23,31)	UNKNOWN	SYBR	None
2	A2	NC1	RGB(176,23,31)			GAPDH	RGB(176,23,31)	UNKNOWN	SYBR	None
3	A3	NC1	RGB(176,23,31)			GAPDH	RGB(176,23,31)	UNKNOWN	SYBR	None
4	A4	NC2	RGB(0,0,255)			GAPDH	RGB(176,23,31)	UNKNOWN	SYBR	None
5	A5	NC2	RGB(0,0,255)			GAPDH	RGB(176,23,31)	UNKNOWN	SYBR	None
6	A6	NC2	RGB(0,0,255)			GAPDH	RGB(176,23,31)	UNKNOWN	SYBR	None
7	A7	NC3	RGB(176,23,31)			GAPDH	RGB(176,23,31)	UNKNOWN	SYBR	None
8	A8	NC3	RGB(176,23,31)			GAPDH	RGB(176,23,31)	UNKNOWN	SYBR	None
9	A9	NC3	RGB(176,23,31)			GAPDH	RGB(176,23,31)	UNKNOWN	SYBR	None
10	A10	polydadt-1	RGB(0,0,255)			GAPDH	RGB(176,23,31)	UNKNOWN	SYBR	None
11	A11	polydadt-1	RGB(0,0,255)			GAPDH	RGB(176,23,31)	UNKNOWN	SYBR	None
12	A12	polydadt-1	RGB(0,0,255)			GAPDH	RGB(176,23,31)	UNKNOWN	SYBR	None
13	B1	NC1	RGB(176,23,31)			ISG54	RGB(0,0,255)	UNKNOWN	SYBR	None
14	B2	NC1	RGB(176,23,31)			ISG54	RGB(0,0,255)	UNKNOWN	SYBR	None
15	B3	NC1	RGB(176,23,31)			ISG54	RGB(0,0,255)	UNKNOWN	SYBR	None
16	B4	NC2	RGB(0,0,255)			ISG54	RGB(0,0,255)	UNKNOWN	SYBR	None
17	B5	NC2	RGB(0,0,255)			ISG54	RGB(0,0,255)	UNKNOWN	SYBR	None
18	B6	NC2	RGB(0,0,255)			ISG54	RGB(0,0,255)	UNKNOWN	SYBR	None
19	B7	NC3	RGB(176,23,31)			ISG54	RGB(0,0,255)	UNKNOWN	SYBR	None
20	B8	NC3	RGB(176,23,31)			ISG54	RGB(0,0,255)	UNKNOWN	SYBR	None
21	B9	NC3	RGB(176,23,31)			ISG54	RGB(0,0,255)	UNKNOWN	SYBR	None
22	B10	polydadt-1	RGB(0,0,255)			ISG54	RGB(0,0,255)	UNKNOWN	SYBR	None
23	B11	polydadt-1	RGB(0,0,255)			ISG54	RGB(0,0,255)	UNKNOWN	SYBR	None
24	B12	polydadt-1	RGB(0,0,255)			ISG54	RGB(0,0,255)	UNKNOWN	SYBR	None
25	C1	polydadt+100-3	RGB(142,56,142)			GAPDH	RGB(176,23,31)	UNKNOWN	SYBR	None
26	C2	polydadt+100-3	RGB(142,56,142)			GAPDH	RGB(176,23,31)	UNKNOWN	SYBR	None
27	C3	polydadt+100-3	RGB(142,56,142)			GAPDH	RGB(176,23,31)	UNKNOWN	SYBR	None
28	C4	polydadt+100-2	RGB(238,121,66)			GAPDH	RGB(176,23,31)	UNKNOWN	SYBR	None
29	C5	polydadt+100-2	RGB(238,121,66)			GAPDH	RGB(176,23,31)	UNKNOWN	SYBR	None
30	C6	polydadt+100-2	RGB(238,121,66)			GAPDH	RGB(176,23,31)	UNKNOWN	SYBR	None
31	C7	polydadt+100-1	RGB(139,137,112)			GAPDH	RGB(176,23,31)	UNKNOWN	SYBR	None
32	C8	polydadt+100-1	RGB(139,137,112)			GAPDH	RGB(176,23,31)	UNKNOWN	SYBR	None
33	C9	polydadt+100-1	RGB(139,137,112)			GAPDH	RGB(176,23,31)	UNKNOWN	SYBR	None
34	C10	polydadt-2	RGB(0,139,69)			GAPDH	RGB(176,23,31)	UNKNOWN	SYBR	None
35	C11	polydadt-2	RGB(0,139,69)			GAPDH	RGB(176,23,31)	UNKNOWN	SYBR	None
36	C12	polydadt-2	RGB(0,139,69)			GAPDH	RGB(176,23,31)	UNKNOWN	SYBR	None
37	D1	polydadt+100-3	RGB(142,56,142)			ISG54	RGB(0,0,255)	UNKNOWN	SYBR	None
38	D2	polydadt+100-3	RGB(142,56,142)			ISG54	RGB(0,0,255)	UNKNOWN	SYBR	None
39	D3	polydadt+100-3	RGB(142,56,142)			ISG54	RGB(0,0,255)	UNKNOWN	SYBR	None
40	D4	polydadt+100-2	RGB(238,121,66)			ISG54	RGB(0,0,255)	UNKNOWN	SYBR	None
41	D5	polydadt+100-2	RGB(238,121,66)			ISG54	RGB(0,0,255)	UNKNOWN	SYBR	None
42	D6	polydadt+100-2	RGB(238,121,66)			ISG54	RGB(0,0,255)	UNKNOWN	SYBR	None
43	D7	polydadt+100-1	RGB(139,137,112)			ISG54	RGB(0,0,255)	UNKNOWN	SYBR	None
44	D8	polydadt+100-1	RGB(139,137,112)			ISG54	RGB(0,0,255)	UNKNOWN	SYBR	None
45	D9	polydadt+100-1	RGB(139,137,112)			ISG54	RGB(0,0,255)	UNKNOWN	SYBR	None
46	D10	polydadt-2	RGB(0,139,69)			ISG54	RGB(0,0,255)	UNKNOWN	SYBR	None
47	D11	polydadt-2	RGB(0,139,69)			ISG54	RGB(0,0,255)	UNKNOWN	SYBR	None
48	D12	polydadt-2	RGB(0,139,69)			ISG54	RGB(0,0,255)	UNKNOWN	SYBR	None
49	E1	polydadt+200-3	RGB(238,220,130)			GAPDH	RGB(176,23,31)	UNKNOWN	SYBR	None
50	E2	polydadt+200-3	RGB(238,220,130)			GAPDH	RGB(176,23,31)	UNKNOWN	SYBR	None
51	E3	polydadt+200-3	RGB(238,220,130)			GAPDH	RGB(176,23,31)	UNKNOWN	SYBR	None
52	E4	polydadt+200-2	RGB(0,245,255)			GAPDH	RGB(176,23,31)	UNKNOWN	SYBR	None
53	E5	polydadt+200-2	RGB(0,245,255)			GAPDH	RGB(176,23,31)	UNKNOWN	SYBR	None
54	E6	polydadt+200-2	RGB(0,245,255)			GAPDH	RGB(176,23,31)	UNKNOWN	SYBR	None
55	E7	polydadt+200-1	RGB(198,113,113)			GAPDH	RGB(176,23,31)	UNKNOWN	SYBR	None
56	E8	polydadt+200-1	RGB(198,113,113)			GAPDH	RGB(176,23,31)	UNKNOWN	SYBR	None
57	E9	polydadt+200-1	RGB(198,113,113)			GAPDH	RGB(176,23,31)	UNKNOWN	SYBR	None
58	E10	polydadt-3	RGB(255,127,0)			GAPDH	RGB(176,23,31)	UNKNOWN	SYBR	None
59	E11	polydadt-3	RGB(255,127,0)			GAPDH	RGB(176,23,31)	UNKNOWN	SYBR	None
60	E12	polydadt-3	RGB(255,127,0)			GAPDH	RGB(176,23,31)	UNKNOWN	SYBR	None
61	F1	polydadt+200-3	RGB(238,220,130)			ISG54	RGB(0,0,255)	UNKNOWN	SYBR	None
62	F2	polydadt+200-3	RGB(238,220,130)			ISG54	RGB(0,0,255)	UNKNOWN	SYBR	None
63	F3	polydadt+200-3	RGB(238,220,130)			ISG54	RGB(0,0,255)	UNKNOWN	SYBR	None
64	F4	polydadt+200-2	RGB(0,245,255)			ISG54	RGB(0,0,255)	UNKNOWN	SYBR	None
65	F5	polydadt+200-2	RGB(0,245,255)			ISG54	RGB(0,0,255)	UNKNOWN	SYBR	None
66	F6	polydadt+200-2	RGB(0,245,255)			ISG54	RGB(0,0,255)	UNKNOWN	SYBR	None
67	F7	polydadt+200-1	RGB(198,113,113)			ISG54	RGB(0,0,255)	UNKNOWN	SYBR	None
68	F8	polydadt+200-1	RGB(198,113,113)			ISG54	RGB(0,0,255)	UNKNOWN	SYBR	None
69	F9	polydadt+200-1	RGB(198,113,113)			ISG54	RGB(0,0,255)	UNKNOWN	SYBR	None
70	F10	polydadt-3	RGB(255,127,0)			ISG54	RGB(0,0,255)	UNKNOWN	SYBR	None
71	F11	polydadt-3	RGB(255,127,0)			ISG54	RGB(0,0,255)	UNKNOWN	SYBR	None
72	F12	polydadt-3	RGB(255,127,0)			ISG54	RGB(0,0,255)	UNKNOWN	SYBR	None
73	G1	polydadt+400-1	RGB(238,238,0)			GAPDH	RGB(176,23,31)	UNKNOWN	SYBR	None
74	G2	polydadt+400-1	RGB(238,238,0)			GAPDH	RGB(176,23,31)	UNKNOWN	SYBR	None
75	G3	polydadt+400-1	RGB(238,238,0)			GAPDH	RGB(176,23,31)	UNKNOWN	SYBR	None
76	G4	polydadt+400-2	RGB(142,142,56)			GAPDH	RGB(176,23,31)	UNKNOWN	SYBR	None
77	G5	polydadt+400-2	RGB(142,142,56)			GAPDH	RGB(176,23,31)	UNKNOWN	SYBR	None
78	G6	polydadt+400-2	RGB(142,142,56)			GAPDH	RGB(176,23,31)	UNKNOWN	SYBR	None
79	G7	polydadt+400-3	RGB(238,44,44)			GAPDH	RGB(176,23,31)	UNKNOWN	SYBR	None
80	G8	polydadt+400-3	RGB(238,44,44)			GAPDH	RGB(176,23,31)	UNKNOWN	SYBR	None
81	G9	polydadt+400-3	RGB(238,44,44)			GAPDH	RGB(176,23,31)	UNKNOWN	SYBR	None
82	G10
83	G11
84	G12
85	H1	polydadt+400-1	RGB(238,238,0)			ISG54	RGB(0,0,255)	UNKNOWN	SYBR	None
86	H2	polydadt+400-1	RGB(238,238,0)			ISG54	RGB(0,0,255)	UNKNOWN	SYBR	None
87	H3	polydadt+400-1	RGB(238,238,0)			ISG54	RGB(0,0,255)	UNKNOWN	SYBR	None
88	H4	polydadt+400-2	RGB(142,142,56)			ISG54	RGB(0,0,255)	UNKNOWN	SYBR	None
89	H5	polydadt+400-2	RGB(142,142,56)			ISG54	RGB(0,0,255)	UNKNOWN	SYBR	None
90	H6	polydadt+400-2	RGB(142,142,56)			ISG54	RGB(0,0,255)	UNKNOWN	SYBR	None
91	H7	polydadt+400-3	RGB(238,44,44)			ISG54	RGB(0,0,255)	UNKNOWN	SYBR	None
92	H8	polydadt+400-3	RGB(238,44,44)			ISG54	RGB(0,0,255)	UNKNOWN	SYBR	None
93	H9	polydadt+400-3	RGB(238,44,44)			ISG54	RGB(0,0,255)	UNKNOWN	SYBR	None
94	H10
95	H11
96	H12

## Sheet: Amplification Data
Block Type	Fast 96-Well Block (0.1mL)
Calibration Background is expired	No
Calibration Background performed on	01-19-2021
Calibration HRM MELTDOCTOR is expired	Yes
Calibration HRM MELTDOCTOR performed on	11-03-2016
Calibration Normalization FAM-ROX is expired	No
Calibration Normalization FAM-ROX performed on	01-19-2021
Calibration Normalization VIC-ROX is expired	No
Calibration Normalization VIC-ROX performed on	01-19-2021
Calibration Pure Dye CY3 is expired	No
Calibration Pure Dye CY3 performed on	01-19-2021
Calibration Pure Dye FAM is expired	No
Calibration Pure Dye FAM performed on	01-19-2021
Calibration Pure Dye MELTDOCTOR is expired	Yes
Calibration Pure Dye MELTDOCTOR performed on	11-03-2016
Calibration Pure Dye NED is expired	Yes
Calibration Pure Dye NED performed on	09-17-2019
Calibration Pure Dye ROX is expired	No
Calibration Pure Dye ROX performed on	01-19-2021
Calibration Pure Dye SYBR is expired	No
Calibration Pure Dye SYBR performed on	01-19-2021
Calibration Pure Dye TAMRA is expired	No
Calibration Pure Dye TAMRA performed on	01-19-2021
Calibration Pure Dye VIC is expired	No
Calibration Pure Dye VIC performed on	01-19-2021
Calibration ROI is expired	No
Calibration ROI performed on	01-19-2021
Calibration Uniformity is expired	No
Calibration Uniformity performed on	01-19-2021
Chemistry	SYBR_GREEN
Date Created	2021-03-28 20:41:17 PM PDT
Date Modified	2021-03-29 18:06:52 PM PDT
Experiment Barcode
Experiment Comment
Experiment File Name	D:\LY\A151R daochu\2021-3-28 succss\2021-03-29 ISG54.eds
Experiment Name	2021-03-29 114102
Experiment Run Start Time	2021-03-29 04:49:43 AM PDT
Experiment Run Stop Time	2021-03-29 05:56:29 AM PDT
Experiment Type	Comparative Cт (ΔΔCт)
Instrument Name	278861502
Instrument Serial Number	278861502
Instrument Type	QuantStudio(TM) 6 Flex System
Passive Reference	ROX
Quantification Cycle Method	Ct
Signal Smoothing On	true
Stage/ Cycle where Analysis is performed	Stage 2, Step 2
User Name
Well	Cycle	Target Name	Rn	Delta Rn
1	1	GAPDH	0.0587744	-0.00223829
1	2	GAPDH	0.059064	0.00223636
1	3	GAPDH	0.0542451	0.00160245
1	4	GAPDH	0.0461813	-0.00227644
1	5	GAPDH	0.0432722	-0.00100047
1	6	GAPDH	0.0403341	0.000246428
1	7	GAPDH	0.0374446	0.00154186
1	8	GAPDH	0.0310868	-0.000630912
1	9	GAPDH	0.0281734	0.000640652
1	10	GAPDH	0.0237458	0.000398099
1	11	GAPDH	0.0205731	0.00141036
1	12	GAPDH	0.0130457	-0.00193203
1	13	GAPDH	0.0162906	0.00549788
1	14	GAPDH	0.0366375	0.0300298
1	15	GAPDH	0.0466191	0.0441963
1	16	GAPDH	0.0726099	0.0743721
1	17	GAPDH	0.101351	0.107298
1	18	GAPDH	0.163218	0.173351
1	19	GAPDH	0.266892	0.281209
1	20	GAPDH	0.476131	0.494633
1	21	GAPDH	0.80857	0.831258
1	22	GAPDH	1.24118	1.26805
1	23	GAPDH	1.7287	1.75976
1	24	GAPDH	2.11662	2.15186
1	25	GAPDH	2.36764	2.40706
1	26	GAPDH	2.60858	2.6522
1	27	GAPDH	2.79623	2.84403
1	28	GAPDH	2.82291	2.87489
1	29	GAPDH	2.80457	2.86074
1	30	GAPDH	2.84384	2.9042
1	31	GAPDH	2.87528	2.93981
1	32	GAPDH	2.87687	2.94559
1	33	GAPDH	2.87273	2.94564
1	34	GAPDH	2.86503	2.94213
1	35	GAPDH	2.84757	2.92885
1	36	GAPDH	2.85254	2.938
1	37	GAPDH	2.90322	2.99287
1	38	GAPDH	2.92769	3.02152
1	39	GAPDH	2.93368	3.0317
1	40	GAPDH	2.92644	3.02865
2	1	GAPDH	0.00565286	-0.00125607
2	2	GAPDH	0.00563711	-0.000877426
2	3	GAPDH	0.00558044	-0.00053971
2	4	GAPDH	0.00517118	-0.000554571
2	5	GAPDH	0.00523696	-9.43946e-05
2	6	GAPDH	0.00623933	0.00130237
2	7	GAPDH	0.00539267	0.000850111
2	8	GAPDH	0.00376665	-0.000381517
2	9	GAPDH	0.00336824	-0.000385526
2	10	GAPDH	0.00353501	0.000175642
2	11	GAPDH	0.00318628	0.000221305
2	12	GAPDH	0.00197687	-0.00059371
2	13	GAPDH	0.00509408	0.00291789
2	14	GAPDH	0.0196323	0.0178505
2	15	GAPDH	0.0303282	0.0289408
2	16	GAPDH	0.0540492	0.0530562
2	17	GAPDH	0.0930021	0.0924035
2	18	GAPDH	0.168281	0.168076
2	19	GAPDH	0.295126	0.295317
2	20	GAPDH	0.529514	0.530099
2	21	GAPDH	0.890344	0.891323
2	22	GAPDH	1.35359	1.35496
2	23	GAPDH	1.84726	1.84902
2	24	GAPDH	2.24159	2.24376
2	25	GAPDH	2.49539	2.49795
2	26	GAPDH	2.71843	2.72138
2	27	GAPDH	2.89939	2.90274
2	28	GAPDH	2.92696	2.9307
2	29	GAPDH	2.91371	2.91784
2	30	GAPDH	2.95369	2.95822
2	31	GAPDH	2.97854	2.98346
2	32	GAPDH	2.97919	2.98451
2	33	GAPDH	2.97726	2.98297
2	34	GAPDH	2.97089	2.977
2	35	GAPDH	2.9556	2.9621
2	36	GAPDH	2.96089	2.96779
2	37	GAPDH	3.00945	3.01674
2	38	GAPDH	3.03262	3.0403
2	39	GAPDH	3.03509	3.04317
2	40	GAPDH	3.02365	3.03212
3	1	GAPDH	0.118356	-0.00361205
3	2	GAPDH	0.118754	-0.00347491
3	3	GAPDH	0.117288	-0.00520185
3	4	GAPDH	0.12034	-0.00241152
3	5	GAPDH	0.127353	0.00434014
3	6	GAPDH	0.127847	0.00457369
3	7	GAPDH	0.125726	0.00219071
3	8	GAPDH	0.123384	-0.00041198
3	9	GAPDH	0.123225	-0.000832482
3	10	GAPDH	0.125033	0.000714119
3	11	GAPDH	0.124629	4.92234e-05
3	12	GAPDH	0.121831	-0.00301006
3	13	GAPDH	0.124603	-0.000499382
3	14	GAPDH	0.13816	0.0127969
3	15	GAPDH	0.145795	0.0201702
3	16	GAPDH	0.165023	0.0391368
3	17	GAPDH	0.196634	0.0704869
3	18	GAPDH	0.263388	0.13698
3	19	GAPDH	0.37251	0.24584
3	20	GAPDH	0.576184	0.449254
3	21	GAPDH	0.904564	0.777372
3	22	GAPDH	1.34958	1.22213
3	23	GAPDH	1.85108	1.72337
3	24	GAPDH	2.27883	2.15086
3	25	GAPDH	2.56916	2.44093
3	26	GAPDH	2.82246	2.69397
3	27	GAPDH	3.02483	2.89607
3	28	GAPDH	3.05877	2.92975
3	29	GAPDH	3.05453	2.92525
3	30	GAPDH	3.09891	2.96937
3	31	GAPDH	3.13813	3.00832
3	32	GAPDH	3.1435	3.01344
3	33	GAPDH	3.14601	3.01568
3	34	GAPDH	3.13931	3.00872
3	35	GAPDH	3.11861	2.98776
3	36	GAPDH	3.12299	2.99188
3	37	GAPDH	3.1727	3.04133
3	38	GAPDH	3.19325	3.06161
3	39	GAPDH	3.19551	3.06361
3	40	GAPDH	3.1872	3.05504
4	1	GAPDH	0.139337	-0.0063637
4	2	GAPDH	0.140006	-0.00507275
4	3	GAPDH	0.139176	-0.00528106
4	4	GAPDH	0.142817	-0.00101901
4	5	GAPDH	0.14944	0.00622612
4	6	GAPDH	0.145163	0.00257089
4	7	GAPDH	0.142153	0.000182192
4	8	GAPDH	0.141128	-0.000221483
4	9	GAPDH	0.139942	-0.000785718
4	10	GAPDH	0.139714	-0.000391688
4	11	GAPDH	0.139273	-0.000211088
4	12	GAPDH	0.137793	-0.00106916
4	13	GAPDH	0.140607	0.00236609
4	14	GAPDH	0.152629	0.0150094
4	15	GAPDH	0.160152	0.0231541
4	16	GAPDH	0.179763	0.0433871
4	17	GAPDH	0.211593	0.0758388
4	18	GAPDH	0.274075	0.138942
4	19	GAPDH	0.379115	0.244604
4	20	GAPDH	0.573968	0.440078
4	21	GAPDH	0.889356	0.756087
4	22	GAPDH	1.31582	1.18318
4	23	GAPDH	1.79993	1.6679
4	24	GAPDH	2.21242	2.08102
4	25	GAPDH	2.49362	2.36284
4	26	GAPDH	2.74001	2.60985
4	27	GAPDH	2.93446	2.80492
4	28	GAPDH	2.96787	2.83895
4	29	GAPDH	2.96889	2.8406
4	30	GAPDH	3.01658	2.8889
4	31	GAPDH	3.05354	2.92649
4	32	GAPDH	3.05797	2.93154
4	33	GAPDH	3.05933	2.93353
4	34	GAPDH	3.05364	2.92845
4	35	GAPDH	3.03772	2.91316
4	36	GAPDH	3.04317	2.91922
4	37	GAPDH	3.09275	2.96943
4	38	GAPDH	3.1154	2.9927
4	39	GAPDH	3.11866	2.99658
4	40	GAPDH	3.11009	2.98864
5	1	GAPDH	0.121255	-0.00302328
5	2	GAPDH	0.121352	-0.00201943
5	3	GAPDH	0.118046	-0.00441933
5	4	GAPDH	0.120168	-0.00139112
5	5	GAPDH	0.125668	0.00501508
5	6	GAPDH	0.122048	0.00230161
5	7	GAPDH	0.119774	0.000933766
5	8	GAPDH	0.117718	-0.000215406
5	9	GAPDH	0.11684	-0.000187862
5	10	GAPDH	0.115669	-0.000451555
5	11	GAPDH	0.114862	-0.000352814
5	12	GAPDH	0.113076	-0.00123237
5	13	GAPDH	0.116342	0.00294046
5	14	GAPDH	0.129922	0.0174263
5	15	GAPDH	0.135553	0.0239636
5	16	GAPDH	0.152276	0.0415934
5	17	GAPDH	0.179806	0.0700292
5	18	GAPDH	0.237566	0.128696
5	19	GAPDH	0.333269	0.225305
5	20	GAPDH	0.517387	0.41033
5	21	GAPDH	0.825239	0.719088
5	22	GAPDH	1.25512	1.14988
5	23	GAPDH	1.76567	1.66133
5	24	GAPDH	2.22483	2.1214
5	25	GAPDH	2.5547	2.45218
5	26	GAPDH	2.8449	2.74328
5	27	GAPDH	3.08059	2.97987
5	28	GAPDH	3.12323	3.02342
5	29	GAPDH	3.12715	3.02825
5	30	GAPDH	3.18004	3.08204
5	31	GAPDH	3.22308	3.126
5	32	GAPDH	3.22999	3.13381
5	33	GAPDH	3.23615	3.14087
5	34	GAPDH	3.23064	3.13627
5	35	GAPDH	3.21085	3.11739
5	36	GAPDH	3.2165	3.12394
5	37	GAPDH	3.27028	3.17863
5	38	GAPDH	3.29162	3.20087
5	39	GAPDH	3.29192	3.20209
5	40	GAPDH	3.28613	3.1972
6	1	GAPDH	0.132991	-0.00675911
6	2	GAPDH	0.134443	-0.00302487
6	3	GAPDH	0.136636	0.00144995
6	4	GAPDH	0.130785	-0.00211853
6	5	GAPDH	0.129194	-0.00142767
6	6	GAPDH	0.129764	0.00142528
6	7	GAPDH	0.126761	0.000703907
6	8	GAPDH	0.123223	-0.000551759
6	9	GAPDH	0.121875	0.000382436
6	10	GAPDH	0.120059	0.000848883
6	11	GAPDH	0.118111	0.00118309
6	12	GAPDH	0.11275	-0.00189559
6	13	GAPDH	0.115655	0.00329157
6	14	GAPDH	0.131199	0.0211176
6	15	GAPDH	0.137871	0.0300725
6	16	GAPDH	0.154597	0.0490807
6	17	GAPDH	0.179513	0.0762793
6	18	GAPDH	0.231466	0.130514
6	19	GAPDH	0.318505	0.219835
6	20	GAPDH	0.495412	0.399024
6	21	GAPDH	0.791662	0.697557
6	22	GAPDH	1.21709	1.12526
6	23	GAPDH	1.73767	1.64813
6	24	GAPDH	2.21766	2.13041
6	25	GAPDH	2.56833	2.48336
6	26	GAPDH	2.8732	2.79051
6	27	GAPDH	3.11493	3.03452
6	28	GAPDH	3.15668	3.07855
6	29	GAPDH	3.15453	3.07868
6	30	GAPDH	3.21003	3.13647
6	31	GAPDH	3.25907	3.18779
6	32	GAPDH	3.26498	3.19598
6	33	GAPDH	3.26243	3.19571
6	34	GAPDH	3.25546	3.19103
6	35	GAPDH	3.23877	3.17661
6	36	GAPDH	3.24438	3.18451
6	37	GAPDH	3.2958	3.23821
6	38	GAPDH	3.31832	3.26301
6	39	GAPDH	3.31933	3.2663
6	40	GAPDH	3.30989	3.25915
7	1	GAPDH	0.148869	-0.00945542
7	2	GAPDH	0.150548	-0.0070673
7	3	GAPDH	0.15431	-0.00259582
7	4	GAPDH	0.156607	0.00041082
7	5	GAPDH	0.156842	0.00135459
7	6	GAPDH	0.156463	0.00168483
7	7	GAPDH	0.154597	0.000528278
7	8	GAPDH	0.152452	-0.000906523
7	9	GAPDH	0.152118	-0.000531279
7	10	GAPDH	0.152984	0.00104343
7	11	GAPDH	0.152207	0.00097641
7	12	GAPDH	0.148557	-0.00196473
7	13	GAPDH	0.151369	0.00155664
7	14	GAPDH	0.164184	0.0150809
7	15	GAPDH	0.168769	0.0203758
7	16	GAPDH	0.183908	0.0362237
7	17	GAPDH	0.206532	0.0595571
7	18	GAPDH	0.249935	0.10367
7	19	GAPDH	0.321748	0.176192
7	20	GAPDH	0.47059	0.325744
7	21	GAPDH	0.727543	0.583405
7	22	GAPDH	1.11429	0.970864
7	23	GAPDH	1.61883	1.47611
7	24	GAPDH	2.11534	1.97333
7	25	GAPDH	2.50487	2.36357
7	26	GAPDH	2.84461	2.70402
7	27	GAPDH	3.11857	2.97869
7	28	GAPDH	3.17186	3.03269
7	29	GAPDH	3.1881	3.04964
7	30	GAPDH	3.2472	3.10944
7	31	GAPDH	3.29695	3.15991
7	32	GAPDH	3.30501	3.16867
7	33	GAPDH	3.30967	3.17405
7	34	GAPDH	3.30529	3.17037
7	35	GAPDH	3.29154	3.15734
7	36	GAPDH	3.29914	3.16564
7	37	GAPDH	3.35545	3.22266
7	38	GAPDH	3.37884	3.24676
7	39	GAPDH	3.37891	3.24754
7	40	GAPDH	3.36416	3.2335
8	1	GAPDH	0.143688	-0.00734211
8	2	GAPDH	0.145033	-0.00586
8	3	GAPDH	0.146027	-0.00472826
8	4	GAPDH	0.150022	-0.000596119
8	5	GAPDH	0.156794	0.00631293
8	6	GAPDH	0.15289	0.00254615
8	7	GAPDH	0.150266	5.93039e-05
8	8	GAPDH	0.148203	-0.00186601
8	9	GAPDH	0.148139	-0.00179271
8	10	GAPDH	0.149834	3.92125e-05
8	11	GAPDH	0.149981	0.000323133
8	12	GAPDH	0.149223	-0.000297626
8	13	GAPDH	0.152134	0.00275059
8	14	GAPDH	0.163577	0.0143305
8	15	GAPDH	0.169388	0.0202787
8	16	GAPDH	0.185683	0.0367116
8	17	GAPDH	0.210256	0.061422
8	18	GAPDH	0.261274	0.112577
8	19	GAPDH	0.343361	0.194801
8	20	GAPDH	0.507273	0.35885
8	21	GAPDH	0.786262	0.637976
8	22	GAPDH	1.19263	1.04448
8	23	GAPDH	1.70157	1.55356
8	24	GAPDH	2.18536	2.03749
8	25	GAPDH	2.55088	2.40314
8	26	GAPDH	2.87089	2.72329
8	27	GAPDH	3.12759	2.98013
8	28	GAPDH	3.17478	3.02745
8	29	GAPDH	3.18138	3.03419
8	30	GAPDH	3.23652	3.08947
8	31	GAPDH	3.28443	3.13752
8	32	GAPDH	3.29264	3.14586
8	33	GAPDH	3.29979	3.15315
8	34	GAPDH	3.29532	3.14882
8	35	GAPDH	3.27917	3.13281
8	36	GAPDH	3.28603	3.13981
8	37	GAPDH	3.34113	3.19504
8	38	GAPDH	3.36008	3.21413
8	39	GAPDH	3.35827	3.21245
8	40	GAPDH	3.34886	3.20318
9	1	GAPDH	0.152063	-0.00505161
9	2	GAPDH	0.152952	-0.00434485
9	3	GAPDH	0.151895	-0.00558525
9	4	GAPDH	0.156242	-0.00142113
9	5	GAPDH	0.16435	0.00650471
9	6	GAPDH	0.161323	0.00329453
9	7	GAPDH	0.159223	0.00101123
9	8	GAPDH	0.15716	-0.00123402
9	9	GAPDH	0.157052	-0.0015248
9	10	GAPDH	0.159013	0.000252794
9	11	GAPDH	0.159228	0.000284897
9	12	GAPDH	0.157543	-0.00158296
9	13	GAPDH	0.161204	0.00189534
9	14	GAPDH	0.176287	0.0167951
9	15	GAPDH	0.183295	0.0236199
9	16	GAPDH	0.2016	0.0417429
9	17	GAPDH	0.22916	0.0691193
9	18	GAPDH	0.284885	0.124661
9	19	GAPDH	0.375906	0.2155
9	20	GAPDH	0.549663	0.389074
9	21	GAPDH	0.840264	0.679492
9	22	GAPDH	1.24958	1.08862
9	23	GAPDH	1.73844	1.5773
9	24	GAPDH	2.18005	2.01873
9	25	GAPDH	2.49581	2.3343
9	26	GAPDH	2.77113	2.60944
9	27	GAPDH	2.99141	2.82954
9	28	GAPDH	3.03002	2.86796
9	29	GAPDH	3.02946	2.86723
9	30	GAPDH	3.07758	2.91516
9	31	GAPDH	3.11683	2.95423
9	32	GAPDH	3.12297	2.96018
9	33	GAPDH	3.12822	2.96526
9	34	GAPDH	3.12381	2.96066
9	35	GAPDH	3.10863	2.9453
9	36	GAPDH	3.11366	2.95015
9	37	GAPDH	3.16025	2.99655
9	38	GAPDH	3.18231	3.01843
9	39	GAPDH	3.18407	3.02
9	40	GAPDH	3.17549	3.01124
10	1	GAPDH	0.149539	-0.0099738
10	2	GAPDH	0.150543	-0.0088011
10	3	GAPDH	0.151742	-0.00743222
10	4	GAPDH	0.156775	-0.00222987
10	5	GAPDH	0.165741	0.00690577
10	6	GAPDH	0.16309	0.00442454
10	7	GAPDH	0.16061	0.00211312
10	8	GAPDH	0.158358	3.13281e-05
10	9	GAPDH	0.157842	-0.000315535
10	10	GAPDH	0.158234	0.000246021
10	11	GAPDH	0.157424	-0.000395021
10	12	GAPDH	0.154301	-0.00334813
10	13	GAPDH	0.157849	0.000369613
10	14	GAPDH	0.173671	0.016361
10	15	GAPDH	0.181683	0.0245421
10	16	GAPDH	0.203448	0.0464765
10	17	GAPDH	0.238221	0.0814186
10	18	GAPDH	0.308893	0.152261
10	19	GAPDH	0.425013	0.26855
10	20	GAPDH	0.642502	0.486208
10	21	GAPDH	0.990766	0.834642
10	22	GAPDH	1.45528	1.29933
10	23	GAPDH	1.97628	1.82049
10	24	GAPDH	2.41508	2.25946
10	25	GAPDH	2.70882	2.55337
10	26	GAPDH	2.96462	2.80934
10	27	GAPDH	3.1718	3.01669
10	28	GAPDH	3.20567	3.05073
10	29	GAPDH	3.19654	3.04177
10	30	GAPDH	3.24103	3.08643
10	31	GAPDH	3.2798	3.12537
10	32	GAPDH	3.28432	3.13006
10	33	GAPDH	3.28385	3.12976
10	34	GAPDH	3.27764	3.12371
10	35	GAPDH	3.26141	3.10765
10	36	GAPDH	3.26732	3.11373
10	37	GAPDH	3.31857	3.16516
10	38	GAPDH	3.33952	3.18628
10	39	GAPDH	3.34087	3.1878
10	40	GAPDH	3.33246	3.17955
11	1	GAPDH	0.24876	-0.00565568
11	2	GAPDH	0.249753	-0.00249104
11	3	GAPDH	0.245167	-0.00490597
11	4	GAPDH	0.245519	-0.00238247
11	5	GAPDH	0.248189	0.00245855
11	6	GAPDH	0.249124	0.00556399
11	7	GAPDH	0.244225	0.00283617
11	8	GAPDH	0.239174	-4.2899e-05
11	9	GAPDH	0.23634	-0.000706057
11	10	GAPDH	0.234957	8.19785e-05
11	11	GAPDH	0.233268	0.00056466
11	12	GAPDH	0.227065	-0.00346795
11	13	GAPDH	0.229807	0.00144553
11	14	GAPDH	0.243773	0.0175823
11	15	GAPDH	0.248916	0.0248964
11	16	GAPDH	0.267328	0.0454798
11	17	GAPDH	0.298182	0.0785053
11	18	GAPDH	0.363979	0.146473
11	19	GAPDH	0.469622	0.254287
11	20	GAPDH	0.671144	0.45798
11	21	GAPDH	0.997502	0.786509
11	22	GAPDH	1.43913	1.23031
11	23	GAPDH	1.94512	1.73847
11	24	GAPDH	2.38211	2.17763
11	25	GAPDH	2.68121	2.47891
11	26	GAPDH	2.94387	2.74373
11	27	GAPDH	3.15243	2.95446
11	28	GAPDH	3.18891	2.99312
11	29	GAPDH	3.19021	2.99658
11	30	GAPDH	3.23709	3.04563
11	31	GAPDH	3.27569	3.08641
11	32	GAPDH	3.28016	3.09305
11	33	GAPDH	3.27954	3.0946
11	34	GAPDH	3.27345	3.09068
11	35	GAPDH	3.25781	3.07722
11	36	GAPDH	3.26491	3.08649
11	37	GAPDH	3.32056	3.14431
11	38	GAPDH	3.34169	3.1676
11	39	GAPDH	3.33745	3.16554
11	40	GAPDH	3.32991	3.16017
12	1	GAPDH	0.171173	-0.00688211
12	2	GAPDH	0.173013	-0.00441397
12	3	GAPDH	0.175749	-0.00104958
12	4	GAPDH	0.176418	0.000248428
12	5	GAPDH	0.176243	0.000701737
12	6	GAPDH	0.175682	0.000769001
12	7	GAPDH	0.174689	0.000404714
12	8	GAPDH	0.172722	-0.000933604
12	9	GAPDH	0.172313	-0.000714734
12	10	GAPDH	0.172845	0.000446454
12	11	GAPDH	0.172665	0.000894801
12	12	GAPDH	0.170375	-0.000767214
12	13	GAPDH	0.174019	0.00350626
12	14	GAPDH	0.189662	0.0197773
12	15	GAPDH	0.195852	0.0265957
12	16	GAPDH	0.216706	0.0480783
12	17	GAPDH	0.249502	0.0815033
12	18	GAPDH	0.314182	0.146811
12	19	GAPDH	0.418962	0.25222
12	20	GAPDH	0.61782	0.451707
12	21	GAPDH	0.941187	0.775702
12	22	GAPDH	1.37796	1.2131
12	23	GAPDH	1.87708	1.71285
12	24	GAPDH	2.30729	2.14369
12	25	GAPDH	2.60155	2.43858
12	26	GAPDH	2.86316	2.70082
12	27	GAPDH	3.07363	2.91191
12	28	GAPDH	3.10872	2.94763
12	29	GAPDH	3.10266	2.94221
12	30	GAPDH	3.15408	2.99425
12	31	GAPDH	3.194	3.0348
12	32	GAPDH	3.19909	3.04051
12	33	GAPDH	3.20016	3.04222
12	34	GAPDH	3.19433	3.03702
12	35	GAPDH	3.17708	3.02039
12	36	GAPDH	3.18389	3.02783
12	37	GAPDH	3.23861	3.08318
12	38	GAPDH	3.26047	3.10567
12	39	GAPDH	3.26331	3.10914
12	40	GAPDH	3.25516	3.10162
13	1	ISG54	0.319089	0.0095024
13	2	ISG54	0.321699	0.0122195
13	3	ISG54	0.318198	0.00882556
13	4	ISG54	0.313806	0.00454031
13	5	ISG54	0.312223	0.00306458
13	6	ISG54	0.309244	0.000193513
13	7	ISG54	0.306243	-0.00270041
13	8	ISG54	0.304422	-0.00441396
13	9	ISG54	0.304315	-0.00441447
13	10	ISG54	0.305465	-0.00315723
13	11	ISG54	0.304227	-0.00428779
13	12	ISG54	0.298608	-0.00979892
13	13	ISG54	0.300592	-0.00770794
13	14	ISG54	0.310439	0.00224619
13	15	ISG54	0.310936	0.00285069
13	16	ISG54	0.312478	0.00449947
13	17	ISG54	0.312414	0.00454277
13	18	ISG54	0.310474	0.00270972
13	19	ISG54	0.310665	0.00300792
13	20	ISG54	0.316335	0.00878569
13	21	ISG54	0.330644	0.0232014
13	22	ISG54	0.354938	0.047603
13	23	ISG54	0.403521	0.0962927
13	24	ISG54	0.486272	0.179151
13	25	ISG54	0.628823	0.32181
13	26	ISG54	0.902464	0.595558
13	27	ISG54	1.33143	1.02463
13	28	ISG54	1.78795	1.48125
13	29	ISG54	2.2247	1.91811
13	30	ISG54	2.5897	2.28322
13	31	ISG54	2.84974	2.54337
13	32	ISG54	2.98991	2.68365
13	33	ISG54	3.14793	2.84177
13	34	ISG54	3.19722	2.89117
13	35	ISG54	3.26052	2.95458
13	36	ISG54	3.29369	2.98785
13	37	ISG54	3.37975	3.07403
13	38	ISG54	3.43753	3.13191
13	39	ISG54	3.46217	3.15666
13	40	ISG54	3.46903	3.16363
14	1	ISG54	0.268666	0.00496023
14	2	ISG54	0.270077	0.00522786
14	3	ISG54	0.2665	0.000507231
14	4	ISG54	0.266427	-0.00070909
14	5	ISG54	0.269477	0.00119763
14	6	ISG54	0.273923	0.00449979
14	7	ISG54	0.273407	0.00284088
14	8	ISG54	0.271761	5.0456e-05
14	9	ISG54	0.271683	-0.00117037
14	10	ISG54	0.273042	-0.00095546
14	11	ISG54	0.272184	-0.00295719
14	12	ISG54	0.267854	-0.00843033
14	13	ISG54	0.269796	-0.00763177
14	14	ISG54	0.280038	0.00146685
14	15	ISG54	0.281593	0.00187794
14	16	ISG54	0.286472	0.00561369
14	17	ISG54	0.286576	0.00457398
14	18	ISG54	0.283685	0.000539164
14	19	ISG54	0.282976	-0.00131341
14	20	ISG54	0.287004	0.00157119
14	21	ISG54	0.302414	0.0158382
14	22	ISG54	0.324591	0.0368717
14	23	ISG54	0.372804	0.0839404
14	24	ISG54	0.451102	0.161095
14	25	ISG54	0.587232	0.296082
14	26	ISG54	0.854423	0.562129
14	27	ISG54	1.28052	0.987087
14	28	ISG54	1.74516	1.45058
14	29	ISG54	2.21363	1.9179
14	30	ISG54	2.61969	2.32282
14	31	ISG54	2.9099	2.61189
14	32	ISG54	3.05893	2.75977
14	33	ISG54	3.23269	2.93239
14	34	ISG54	3.28684	2.98539
14	35	ISG54	3.35655	3.05396
14	36	ISG54	3.39245	3.08872
14	37	ISG54	3.48583	3.18096
14	38	ISG54	3.54732	3.24131
14	39	ISG54	3.57874	3.27158
14	40	ISG54	3.58833	3.28003
15	1	ISG54	0.197997	-0.000156484
15	2	ISG54	0.198484	0.000345926
15	3	ISG54	0.198154	3.24831e-05
15	4	ISG54	0.199916	0.00180973
15	5	ISG54	0.203085	0.0049951
15	6	ISG54	0.200846	0.00277226
15	7	ISG54	0.19894	0.000881517
15	8	ISG54	0.195732	-0.00231034
15	9	ISG54	0.195122	-0.00290407
15	10	ISG54	0.196361	-0.00164896
15	11	ISG54	0.194924	-0.00307011
15	12	ISG54	0.18849	-0.0094882
15	13	ISG54	0.190214	-0.00774839
15	14	ISG54	0.201328	0.00338189
15	15	ISG54	0.202574	0.0046434
15	16	ISG54	0.204025	0.00611051
15	17	ISG54	0.202816	0.00491728
15	18	ISG54	0.196782	-0.00110007
15	19	ISG54	0.196593	-0.00127402
15	20	ISG54	0.205184	0.00733344
15	21	ISG54	0.220229	0.022394
15	22	ISG54	0.243275	0.0454558
15	23	ISG54	0.293481	0.0956783
15	24	ISG54	0.370575	0.172788
15	25	ISG54	0.50717	0.309399
15	26	ISG54	0.775765	0.57801
15	27	ISG54	1.19625	0.998507
15	28	ISG54	1.65671	1.45899
15	29	ISG54	2.11651	1.9188
15	30	ISG54	2.50348	2.30579
15	31	ISG54	2.78633	2.58865
15	32	ISG54	2.93698	2.73932
15	33	ISG54	3.10823	2.91059
15	34	ISG54	3.16111	2.96349
15	35	ISG54	3.22916	3.03155
15	36	ISG54	3.26285	3.06525
15	37	ISG54	3.34831	3.15073
15	38	ISG54	3.40308	3.20551
15	39	ISG54	3.42894	3.23139
15	40	ISG54	3.44778	3.25025
16	1	ISG54	0.288655	0.00103462
16	2	ISG54	0.290804	0.00266623
16	3	ISG54	0.289572	0.000916
16	4	ISG54	0.292908	0.00373509
16	5	ISG54	0.297184	0.00749241
16	6	ISG54	0.293244	0.00303509
16	7	ISG54	0.28962	-0.00110684
16	8	ISG54	0.288091	-0.00315319
16	9	ISG54	0.28787	-0.00389167
16	10	ISG54	0.288569	-0.00371071
16	11	ISG54	0.288936	-0.00386115
16	12	ISG54	0.284929	-0.00838592
16	13	ISG54	0.286842	-0.00699076
16	14	ISG54	0.295578	0.00122681
16	15	ISG54	0.296252	0.00138354
16	16	ISG54	0.299959	0.00457227
16	17	ISG54	0.300439	0.00453468
16	18	ISG54	0.298751	0.00232877
16	19	ISG54	0.298815	0.00187557
16	20	ISG54	0.304347	0.00688909
16	21	ISG54	0.319918	0.021943
16	22	ISG54	0.347147	0.0486541
16	23	ISG54	0.400789	0.101778
16	24	ISG54	0.489037	0.189508
16	25	ISG54	0.64322	0.343174
16	26	ISG54	0.934375	0.633811
16	27	ISG54	1.38655	1.08547
16	28	ISG54	1.86208	1.56048
16	29	ISG54	2.30818	2.00606
16	30	ISG54	2.66928	2.36664
16	31	ISG54	2.93446	2.63131
16	32	ISG54	3.07933	2.77566
16	33	ISG54	3.23992	2.93573
16	34	ISG54	3.29024	2.98554
16	35	ISG54	3.35872	3.0535
16	36	ISG54	3.3921	3.08636
16	37	ISG54	3.47601	3.16975
16	38	ISG54	3.53202	3.22524
16	39	ISG54	3.56146	3.25417
16	40	ISG54	3.5671	3.25928
17	1	ISG54	0.273248	0.00181709
17	2	ISG54	0.275157	0.00297305
17	3	ISG54	0.27466	0.00172295
17	4	ISG54	0.276742	0.00305281
17	5	ISG54	0.278644	0.00420105
17	6	ISG54	0.276306	0.0011106
17	7	ISG54	0.275055	-0.000893167
17	8	ISG54	0.274869	-0.00183237
17	9	ISG54	0.27501	-0.00244425
17	10	ISG54	0.276022	-0.00218462
17	11	ISG54	0.275898	-0.00306201
17	12	ISG54	0.272387	-0.00732599
17	13	ISG54	0.27468	-0.00578584
17	14	ISG54	0.282602	0.00138345
17	15	ISG54	0.283719	0.00174739
17	16	ISG54	0.287812	0.0050875
17	17	ISG54	0.288016	0.00453818
17	18	ISG54	0.284844	0.000613557
17	19	ISG54	0.285054	7.07571e-05
17	20	ISG54	0.292105	0.00636857
17	21	ISG54	0.30656	0.0200713
17	22	ISG54	0.331997	0.0447547
17	23	ISG54	0.385907	0.0979117
17	24	ISG54	0.474899	0.186152
17	25	ISG54	0.628479	0.338978
17	26	ISG54	0.916734	0.62648
17	27	ISG54	1.36536	1.07435
17	28	ISG54	1.84566	1.5539
17	29	ISG54	2.3008	2.00829
17	30	ISG54	2.67293	2.37967
17	31	ISG54	2.94661	2.65259
17	32	ISG54	3.09823	2.80346
17	33	ISG54	3.27019	2.97466
17	34	ISG54	3.32187	3.02559
17	35	ISG54	3.38618	3.08915
17	36	ISG54	3.41943	3.12164
17	37	ISG54	3.50875	3.21022
17	38	ISG54	3.56508	3.26579
17	39	ISG54	3.59165	3.29161
17	40	ISG54	3.60542	3.30463
18	1	ISG54	0.216678	-0.00399381
18	2	ISG54	0.218729	-0.00281052
18	3	ISG54	0.219715	-0.00269227
18	4	ISG54	0.221997	-0.00127695
18	5	ISG54	0.227744	0.00360212
18	6	ISG54	0.228996	0.00398672
18	7	ISG54	0.228487	0.00261019
18	8	ISG54	0.227135	0.000391035
18	9	ISG54	0.227103	-0.000508193
18	10	ISG54	0.228766	0.00028775
18	11	ISG54	0.227508	-0.00183832
18	12	ISG54	0.221309	-0.00890448
18	13	ISG54	0.223466	-0.00761461
18	14	ISG54	0.234909	0.00296081
18	15	ISG54	0.236535	0.00371895
18	16	ISG54	0.238384	0.00470132
18	17	ISG54	0.237909	0.00335837
18	18	ISG54	0.234485	-0.000933123
18	19	ISG54	0.234436	-0.00184934
18	20	ISG54	0.241162	0.00400966
18	21	ISG54	0.256308	0.0182876
18	22	ISG54	0.282114	0.0432265
18	23	ISG54	0.336664	0.0969093
18	24	ISG54	0.421132	0.18051
18	25	ISG54	0.569205	0.327716
18	26	ISG54	0.857055	0.614698
18	27	ISG54	1.30761	1.06438
18	28	ISG54	1.78845	1.54436
18	29	ISG54	2.25097	2.00601
18	30	ISG54	2.6375	2.39167
18	31	ISG54	2.92234	2.67565
18	32	ISG54	3.07639	2.82883
18	33	ISG54	3.24774	2.99931
18	34	ISG54	3.29947	3.05018
18	35	ISG54	3.365	3.11484
18	36	ISG54	3.39914	3.14811
18	37	ISG54	3.48967	3.23777
18	38	ISG54	3.5448	3.29204
18	39	ISG54	3.57714	3.3235
18	40	ISG54	3.58738	3.33288
19	1	ISG54	0.30717	0.00644183
19	2	ISG54	0.309204	0.00797466
19	3	ISG54	0.308633	0.00690288
19	4	ISG54	0.305689	0.00345806
19	5	ISG54	0.305775	0.00304333
19	6	ISG54	0.30362	0.000387824
19	7	ISG54	0.302137	-0.00159635
19	8	ISG54	0.300686	-0.00354834
19	9	ISG54	0.300647	-0.00408785
19	10	ISG54	0.301984	-0.00325142
19	11	ISG54	0.301414	-0.00432207
19	12	ISG54	0.298044	-0.00819381
19	13	ISG54	0.300243	-0.00649519
19	14	ISG54	0.309749	0.00251012
19	15	ISG54	0.310363	0.00262277
19	16	ISG54	0.312807	0.00456651
19	17	ISG54	0.313265	0.00452375
19	18	ISG54	0.312722	0.0034798
19	19	ISG54	0.314031	0.00428813
19	20	ISG54	0.323879	0.0136352
19	21	ISG54	0.344405	0.0336598
19	22	ISG54	0.382032	0.0707859
19	23	ISG54	0.456677	0.14493
19	24	ISG54	0.580207	0.26796
19	25	ISG54	0.790961	0.478213
19	26	ISG54	1.16125	0.848003
19	27	ISG54	1.68596	1.37221
19	28	ISG54	2.15927	1.84502
19	29	ISG54	2.52818	2.21342
19	30	ISG54	2.81364	2.49838
19	31	ISG54	3.04068	2.72493
19	32	ISG54	3.15681	2.84055
19	33	ISG54	3.28876	2.97201
19	34	ISG54	3.32833	3.01108
19	35	ISG54	3.37761	3.05986
19	36	ISG54	3.40605	3.08779
19	37	ISG54	3.48893	3.17018
19	38	ISG54	3.54083	3.22157
19	39	ISG54	3.56414	3.24439
19	40	ISG54	3.56645	3.24619
20	1	ISG54	0.275878	0.00303842
20	2	ISG54	0.277792	0.00419867
20	3	ISG54	0.274432	8.61012e-05
20	4	ISG54	0.276261	0.00116135
20	5	ISG54	0.278486	0.00263302
20	6	ISG54	0.280282	0.00367542
20	7	ISG54	0.279599	0.00223985
20	8	ISG54	0.277749	-0.000364057
20	9	ISG54	0.277434	-0.00143181
20	10	ISG54	0.278539	-0.00108019
20	11	ISG54	0.277994	-0.00237876
20	12	ISG54	0.271599	-0.00952699
20	13	ISG54	0.273498	-0.00838126
20	14	ISG54	0.283737	0.00110399
20	15	ISG54	0.284881	0.00149491
20	16	ISG54	0.288482	0.00434295
20	17	ISG54	0.288857	0.00396393
20	18	ISG54	0.286922	0.00127583
20	19	ISG54	0.287585	0.00118571
20	20	ISG54	0.296803	0.00964991
20	21	ISG54	0.317615	0.0297089
20	22	ISG54	0.351283	0.0626239
20	23	ISG54	0.421675	0.132263
20	24	ISG54	0.535651	0.245485
20	25	ISG54	0.732692	0.441772
20	26	ISG54	1.08985	0.798173
20	27	ISG54	1.60596	1.31353
20	28	ISG54	2.09175	1.79857
20	29	ISG54	2.48386	2.18993
20	30	ISG54	2.78883	2.49414
20	31	ISG54	3.02892	2.73348
20	32	ISG54	3.15453	2.85834
20	33	ISG54	3.29576	2.99881
20	34	ISG54	3.3389	3.0412
20	35	ISG54	3.3953	3.09684
20	36	ISG54	3.42505	3.12584
20	37	ISG54	3.5068	3.20684
20	38	ISG54	3.55901	3.2583
20	39	ISG54	3.58318	3.28171
20	40	ISG54	3.59195	3.28973
21	1	ISG54	0.288755	0.00519662
21	2	ISG54	0.290686	0.00675441
21	3	ISG54	0.286861	0.00255684
21	4	ISG54	0.286842	0.00216401
21	5	ISG54	0.287294	0.00224364
21	6	ISG54	0.288073	0.00264886
21	7	ISG54	0.286866	0.0010687
21	8	ISG54	0.28455	-0.00162016
21	9	ISG54	0.284206	-0.00233652
21	10	ISG54	0.285281	-0.00163471
21	11	ISG54	0.284109	-0.00318027
21	12	ISG54	0.278926	-0.00873593
21	13	ISG54	0.280889	-0.00714613
21	14	ISG54	0.290327	0.00191872
21	15	ISG54	0.290703	0.00192199
21	16	ISG54	0.29206	0.00290588
21	17	ISG54	0.292263	0.00273597
21	18	ISG54	0.291759	0.0018585
21	19	ISG54	0.292904	0.00263061
21	20	ISG54	0.302192	0.0115457
21	21	ISG54	0.322206	0.0311864
21	22	ISG54	0.356642	0.0652496
21	23	ISG54	0.426359	0.134594
21	24	ISG54	0.54244	0.250301
21	25	ISG54	0.740611	0.4481
21	26	ISG54	1.09361	0.800729
21	27	ISG54	1.60109	1.30784
21	28	ISG54	2.06609	1.77246
21	29	ISG54	2.43226	2.13826
21	30	ISG54	2.72176	2.42739
21	31	ISG54	2.94795	2.6532
21	32	ISG54	3.06799	2.77287
21	33	ISG54	3.20263	2.90713
21	34	ISG54	3.24314	2.94728
21	35	ISG54	3.29402	2.99778
21	36	ISG54	3.32237	3.02576
21	37	ISG54	3.40245	3.10546
21	38	ISG54	3.45291	3.15555
21	39	ISG54	3.47406	3.17632
21	40	ISG54	3.47933	3.18123
22	1	ISG54	0.241394	-0.00255951
22	2	ISG54	0.242751	-0.00107098
22	3	ISG54	0.24181	-0.00188144
22	4	ISG54	0.245186	0.00162547
22	5	ISG54	0.249738	0.00630815
22	6	ISG54	0.24574	0.00244107
22	7	ISG54	0.243408	0.000239705
22	8	ISG54	0.240675	-0.00236207
22	9	ISG54	0.240174	-0.00273221
22	10	ISG54	0.24126	-0.00151564
22	11	ISG54	0.239918	-0.00272684
22	12	ISG54	0.234113	-0.00840128
22	13	ISG54	0.236463	-0.00591986
22	14	ISG54	0.248438	0.00618521
22	15	ISG54	0.250861	0.00873973
22	16	ISG54	0.258606	0.0166157
22	17	ISG54	0.263315	0.0214552
22	18	ISG54	0.276073	0.0343439
22	19	ISG54	0.289246	0.0476474
22	20	ISG54	0.332461	0.0909936
22	21	ISG54	0.422349	0.181013
22	22	ISG54	0.581903	0.340697
22	23	ISG54	0.86209	0.621015
22	24	ISG54	1.27007	1.02912
22	25	ISG54	1.77391	1.5331
22	26	ISG54	2.32787	2.08719
22	27	ISG54	2.78828	2.54773
22	28	ISG54	2.95221	2.71179
22	29	ISG54	3.06107	2.82078
22	30	ISG54	3.21209	2.97193
22	31	ISG54	3.35607	3.11604
22	32	ISG54	3.39704	3.15714
22	33	ISG54	3.45391	3.21414
22	34	ISG54	3.47041	3.23078
22	35	ISG54	3.48947	3.24997
22	36	ISG54	3.50929	3.26992
22	37	ISG54	3.58534	3.3461
22	38	ISG54	3.62665	3.38754
22	39	ISG54	3.63864	3.39966
22	40	ISG54	3.633	3.39415
23	1	ISG54	0.274181	-0.00309443
23	2	ISG54	0.276556	0.00109263
23	3	ISG54	0.275588	0.0019379
23	4	ISG54	0.271214	-0.000623302
23	5	ISG54	0.269672	-0.000353669
23	6	ISG54	0.267805	-0.000408136
23	7	ISG54	0.265266	-0.00113414
23	8	ISG54	0.262846	-0.00174159
23	9	ISG54	0.262375	-0.000399638
23	10	ISG54	0.262917	0.00195476
23	11	ISG54	0.261546	0.00239629
23	12	ISG54	0.255709	-0.00162847
23	13	ISG54	0.257532	0.00200695
23	14	ISG54	0.268606	0.0148937
23	15	ISG54	0.271505	0.0196049
23	16	ISG54	0.279736	0.0296491
23	17	ISG54	0.284897	0.0366226
23	18	ISG54	0.298465	0.0520027
23	19	ISG54	0.310897	0.0662479
23	20	ISG54	0.355478	0.112641
23	21	ISG54	0.444928	0.203904
23	22	ISG54	0.602844	0.363633
23	23	ISG54	0.880175	0.642776
23	24	ISG54	1.27811	1.04252
23	25	ISG54	1.76252	1.52875
23	26	ISG54	2.294	2.06204
23	27	ISG54	2.733	2.50285
23	28	ISG54	2.88522	2.65688
23	29	ISG54	2.98225	2.75573
23	30	ISG54	3.12808	2.90337
23	31	ISG54	3.26463	3.04173
23	32	ISG54	3.30333	3.08225
23	33	ISG54	3.35768	3.13841
23	34	ISG54	3.37347	3.15601
23	35	ISG54	3.39159	3.17594
23	36	ISG54	3.40996	3.19613
23	37	ISG54	3.47969	3.26766
23	38	ISG54	3.51711	3.3069
23	39	ISG54	3.53119	3.32279
23	40	ISG54	3.52905	3.32247
24	1	ISG54	0.257603	0.00485093
24	2	ISG54	0.259115	0.00481095
24	3	ISG54	0.256798	0.00094215
24	4	ISG54	0.25865	0.00124168
24	5	ISG54	0.262498	0.00353865
24	6	ISG54	0.265245	0.00473324
24	7	ISG54	0.264165	0.00210145
24	8	ISG54	0.262326	-0.0012898
24	9	ISG54	0.262069	-0.00309807
24	10	ISG54	0.263234	-0.00348554
24	11	ISG54	0.263525	-0.00474607
24	12	ISG54	0.25938	-0.0104435
24	13	ISG54	0.262561	-0.0088139
24	14	ISG54	0.276712	0.00378508
24	15	ISG54	0.279454	0.00497546
24	16	ISG54	0.28659	0.0105592
24	17	ISG54	0.290964	0.013381
24	18	ISG54	0.302162	0.0230271
24	19	ISG54	0.310967	0.0302807
24	20	ISG54	0.348803	0.0665646
24	21	ISG54	0.425272	0.141482
24	22	ISG54	0.56114	0.275797
24	23	ISG54	0.801021	0.514126
24	24	ISG54	1.15028	0.861833
24	25	ISG54	1.58889	1.29889
24	26	ISG54	2.08885	1.7973
24	27	ISG54	2.51636	2.22326
24	28	ISG54	2.66709	2.37244
24	29	ISG54	2.76328	2.46707
24	30	ISG54	2.90857	2.61081
24	31	ISG54	3.04456	2.74525
24	32	ISG54	3.08261	2.78175
24	33	ISG54	3.13494	2.83252
24	34	ISG54	3.14988	2.84591
24	35	ISG54	3.16675	2.86123
24	36	ISG54	3.18526	2.87819
24	37	ISG54	3.25684	2.94822
24	38	ISG54	3.29414	2.98397
24	39	ISG54	3.30626	2.99453
24	40	ISG54	3.30288	2.9896
25	1	GAPDH	0.247651	-0.0117476
25	2	GAPDH	0.251941	-0.00855393
25	3	GAPDH	0.256803	-0.00478837
25	4	GAPDH	0.259889	-0.00279795
25	5	GAPDH	0.267514	0.0037311
25	6	GAPDH	0.269126	0.00424657
25	7	GAPDH	0.268439	0.00246348
25	8	GAPDH	0.267711	0.000639624
25	9	GAPDH	0.267675	-0.00049309
25	10	GAPDH	0.269397	0.000132802
25	11	GAPDH	0.27058	0.00021951
25	12	GAPDH	0.268103	-0.00335369
25	13	GAPDH	0.272402	-0.000149983
25	14	GAPDH	0.290682	0.0170338
25	15	GAPDH	0.299796	0.0250517
25	16	GAPDH	0.325373	0.049532
25	17	GAPDH	0.364771	0.0878343
25	18	GAPDH	0.443356	0.165323
25	19	GAPDH	0.568158	0.289028
25	20	GAPDH	0.796468	0.516242
25	21	GAPDH	1.14926	0.867935
25	22	GAPDH	1.59578	1.31336
25	23	GAPDH	2.06593	1.78242
25	24	GAPDH	2.43841	2.1538
25	25	GAPDH	2.67242	2.38671
25	26	GAPDH	2.88523	2.59843
25	27	GAPDH	3.0505	2.7626
25	28	GAPDH	3.07372	2.78473
25	29	GAPDH	3.05657	2.76648
25	30	GAPDH	3.09555	2.80436
25	31	GAPDH	3.11944	2.82716
25	32	GAPDH	3.11933	2.82595
25	33	GAPDH	3.11337	2.8189
25	34	GAPDH	3.10516	2.80959
25	35	GAPDH	3.0848	2.78813
25	36	GAPDH	3.09044	2.79267
25	37	GAPDH	3.14346	2.8446
25	38	GAPDH	3.16614	2.86618
25	39	GAPDH	3.16563	2.86457
25	40	GAPDH	3.15427	2.85213
26	1	GAPDH	0.246712	-0.00945104
26	2	GAPDH	0.249704	-0.00577364
26	3	GAPDH	0.256366	0.00157312
26	4	GAPDH	0.253308	-0.000799934
26	5	GAPDH	0.252424	-0.000999088
26	6	GAPDH	0.253502	0.000764391
26	7	GAPDH	0.252339	0.000286913
26	8	GAPDH	0.249988	-0.00137986
26	9	GAPDH	0.249638	-0.00104419
26	10	GAPDH	0.250465	0.000467769
26	11	GAPDH	0.250243	0.000930554
26	12	GAPDH	0.248828	0.000200323
26	13	GAPDH	0.253665	0.00572235
26	14	GAPDH	0.272687	0.0254296
26	15	GAPDH	0.283972	0.0373997
26	16	GAPDH	0.315422	0.069535
26	17	GAPDH	0.368051	0.122849
26	18	GAPDH	0.470475	0.225958
26	19	GAPDH	0.632662	0.38883
26	20	GAPDH	0.9129	0.669753
26	21	GAPDH	1.32199	1.07953
26	22	GAPDH	1.80184	1.56006
26	23	GAPDH	2.2736	2.0325
26	24	GAPDH	2.62888	2.38848
26	25	GAPDH	2.83623	2.59651
26	26	GAPDH	3.03443	2.79539
26	27	GAPDH	3.18725	2.94889
26	28	GAPDH	3.20612	2.96845
26	29	GAPDH	3.18216	2.94518
26	30	GAPDH	3.21375	2.97745
26	31	GAPDH	3.24378	3.00817
26	32	GAPDH	3.24527	3.01034
26	33	GAPDH	3.239	3.00476
26	34	GAPDH	3.23102	2.99747
26	35	GAPDH	3.21295	2.98008
26	36	GAPDH	3.21846	2.98628
26	37	GAPDH	3.26972	3.03822
26	38	GAPDH	3.29131	3.06049
26	39	GAPDH	3.29412	3.06399
26	40	GAPDH	3.29035	3.0609
27	1	GAPDH	0.189484	-0.0090345
27	2	GAPDH	0.191356	-0.00761758
27	3	GAPDH	0.193843	-0.00558577
27	4	GAPDH	0.197642	-0.00224103
27	5	GAPDH	0.206804	0.00646559
27	6	GAPDH	0.204423	0.00362993
27	7	GAPDH	0.202602	0.00135333
27	8	GAPDH	0.201225	-0.000478526
27	9	GAPDH	0.201002	-0.00115635
27	10	GAPDH	0.202345	-0.00026803
27	11	GAPDH	0.203382	0.00031398
27	12	GAPDH	0.20149	-0.00203313
27	13	GAPDH	0.205055	0.00107744
27	14	GAPDH	0.220445	0.0160124
27	15	GAPDH	0.231629	0.0267411
27	16	GAPDH	0.25983	0.0544872
27	17	GAPDH	0.308102	0.102305
27	18	GAPDH	0.401904	0.195652
27	19	GAPDH	0.552734	0.346026
27	20	GAPDH	0.817104	0.609942
27	21	GAPDH	1.21554	1.00793
27	22	GAPDH	1.69474	1.48667
27	23	GAPDH	2.17729	1.96876
27	24	GAPDH	2.54827	2.33929
27	25	GAPDH	2.77251	2.56308
27	26	GAPDH	2.97602	2.76613
27	27	GAPDH	3.14177	2.93142
27	28	GAPDH	3.16649	2.95568
27	29	GAPDH	3.15261	2.94135
27	30	GAPDH	3.18487	2.97316
27	31	GAPDH	3.21185	2.99968
27	32	GAPDH	3.21393	3.00131
27	33	GAPDH	3.21334	3.00027
27	34	GAPDH	3.20649	2.99296
27	35	GAPDH	3.1881	2.97411
27	36	GAPDH	3.19278	2.97834
27	37	GAPDH	3.2419	3.02701
27	38	GAPDH	3.26193	3.04658
27	39	GAPDH	3.25872	3.04291
27	40	GAPDH	3.25803	3.04177
28	1	GAPDH	0.208404	-0.00746998
28	2	GAPDH	0.210463	-0.00666599
28	3	GAPDH	0.213938	-0.00444654
28	4	GAPDH	0.216639	-0.0030007
28	5	GAPDH	0.221585	0.000689805
28	6	GAPDH	0.227218	0.00506755
28	7	GAPDH	0.2274	0.00399374
28	8	GAPDH	0.226102	0.00144039
28	9	GAPDH	0.226218	0.000301121
28	10	GAPDH	0.22846	0.00128793
28	11	GAPDH	0.228009	-0.000418957
28	12	GAPDH	0.224769	-0.00491434
28	13	GAPDH	0.22806	-0.00287919
28	14	GAPDH	0.244018	0.0118236
28	15	GAPDH	0.253455	0.0200051
28	16	GAPDH	0.27711	0.0424052
28	17	GAPDH	0.318236	0.0822759
28	18	GAPDH	0.399607	0.162391
28	19	GAPDH	0.530507	0.292036
28	20	GAPDH	0.765539	0.525812
28	21	GAPDH	1.12682	0.885839
28	22	GAPDH	1.57712	1.33488
28	23	GAPDH	2.05081	1.80732
28	24	GAPDH	2.4253	2.18055
28	25	GAPDH	2.66181	2.4158
28	26	GAPDH	2.87162	2.62436
28	27	GAPDH	3.04258	2.79407
28	28	GAPDH	3.06865	2.81888
28	29	GAPDH	3.0546	2.80358
28	30	GAPDH	3.08697	2.83469
28	31	GAPDH	3.11498	2.86145
28	32	GAPDH	3.11753	2.86274
28	33	GAPDH	3.11687	2.86082
28	34	GAPDH	3.11007	2.85277
28	35	GAPDH	3.09117	2.83261
28	36	GAPDH	3.09715	2.83733
28	37	GAPDH	3.15087	2.8898
28	38	GAPDH	3.17156	2.90924
28	39	GAPDH	3.16873	2.90515
28	40	GAPDH	3.16265	2.89781
29	1	GAPDH	0.240852	-0.0245423
29	2	GAPDH	0.251204	-0.0142509
29	3	GAPDH	0.261546	-0.00396906
29	4	GAPDH	0.267858	0.0022818
29	5	GAPDH	0.269647	0.00401036
29	6	GAPDH	0.267634	0.00193659
29	7	GAPDH	0.265511	-0.000246943
29	8	GAPDH	0.262596	-0.00322199
29	9	GAPDH	0.262333	-0.00354616
29	10	GAPDH	0.265929	-1.11585e-05
29	11	GAPDH	0.268559	0.00255863
29	12	GAPDH	0.266269	0.000207941
29	13	GAPDH	0.271438	0.00531662
29	14	GAPDH	0.292006	0.025824
29	15	GAPDH	0.303621	0.0373782
29	16	GAPDH	0.332516	0.0662125
29	17	GAPDH	0.37732	0.110956
29	18	GAPDH	0.465831	0.199407
29	19	GAPDH	0.606813	0.340328
29	20	GAPDH	0.860797	0.594251
29	21	GAPDH	1.24678	0.980172
29	22	GAPDH	1.72404	1.45738
29	23	GAPDH	2.21591	1.94919
29	24	GAPDH	2.59796	2.33117
29	25	GAPDH	2.83424	2.56739
29	26	GAPDH	3.04744	2.78053
29	27	GAPDH	3.21765	2.95068
29	28	GAPDH	3.24373	2.9767
29	29	GAPDH	3.23392	2.96683
29	30	GAPDH	3.27294	3.00579
29	31	GAPDH	3.30212	3.03491
29	32	GAPDH	3.30425	3.03698
29	33	GAPDH	3.30325	3.03592
29	34	GAPDH	3.2956	3.0282
29	35	GAPDH	3.27441	3.00695
29	36	GAPDH	3.28	3.01249
29	37	GAPDH	3.33466	3.06709
29	38	GAPDH	3.35379	3.08616
29	39	GAPDH	3.35429	3.08659
29	40	GAPDH	3.35027	3.08251
30	1	GAPDH	0.193607	-0.013246
30	2	GAPDH	0.195784	-0.0115851
30	3	GAPDH	0.200407	-0.00747933
30	4	GAPDH	0.206147	-0.00225614
30	5	GAPDH	0.216296	0.00737605
30	6	GAPDH	0.213606	0.00416996
30	7	GAPDH	0.211645	0.001692
30	8	GAPDH	0.210847	0.000377343
30	9	GAPDH	0.210734	-0.000252029
30	10	GAPDH	0.211644	0.000140893
30	11	GAPDH	0.211236	-0.000784044
30	12	GAPDH	0.209552	-0.0029847
30	13	GAPDH	0.212902	-0.000151056
30	14	GAPDH	0.225665	0.0120953
30	15	GAPDH	0.231411	0.0173244
30	16	GAPDH	0.248037	0.0334342
30	17	GAPDH	0.275012	0.0598924
30	18	GAPDH	0.332116	0.11648
30	19	GAPDH	0.424474	0.208321
30	20	GAPDH	0.602208	0.385538
30	21	GAPDH	0.899291	0.682104
30	22	GAPDH	1.31948	1.10178
30	23	GAPDH	1.82674	1.60852
30	24	GAPDH	2.28971	2.07098
30	25	GAPDH	2.62109	2.40184
30	26	GAPDH	2.91065	2.69088
30	27	GAPDH	3.14012	2.91984
30	28	GAPDH	3.18061	2.9598
30	29	GAPDH	3.18227	2.96095
30	30	GAPDH	3.23249	3.01066
30	31	GAPDH	3.27532	3.05296
30	32	GAPDH	3.28159	3.05872
30	33	GAPDH	3.28515	3.06176
30	34	GAPDH	3.27979	3.05589
30	35	GAPDH	3.26344	3.03902
30	36	GAPDH	3.27001	3.04508
30	37	GAPDH	3.32501	3.09955
30	38	GAPDH	3.34667	3.1207
30	39	GAPDH	3.34244	3.11596
30	40	GAPDH	3.33543	3.10843
31	1	GAPDH	0.17826	-0.0113745
31	2	GAPDH	0.180275	-0.011064
31	3	GAPDH	0.185799	-0.00724395
31	4	GAPDH	0.191872	-0.00287519
31	5	GAPDH	0.202591	0.00613882
31	6	GAPDH	0.202972	0.00481593
31	7	GAPDH	0.202164	0.00230345
31	8	GAPDH	0.202921	0.00135567
31	9	GAPDH	0.203282	1.19551e-05
31	10	GAPDH	0.205048	7.35683e-05
31	11	GAPDH	0.205886	-0.000793161
31	12	GAPDH	0.204596	-0.00378709
31	13	GAPDH	0.207804	-0.00228354
31	14	GAPDH	0.222675	0.010883
31	15	GAPDH	0.230439	0.0169417
31	16	GAPDH	0.249817	0.0346154
31	17	GAPDH	0.28252	0.0656138
31	18	GAPDH	0.348156	0.129546
31	19	GAPDH	0.456363	0.236049
31	20	GAPDH	0.661366	0.439347
31	21	GAPDH	0.994534	0.77081
31	22	GAPDH	1.45316	1.22774
31	23	GAPDH	1.99006	1.76293
31	24	GAPDH	2.45962	2.23078
31	25	GAPDH	2.78166	2.55112
31	26	GAPDH	3.0608	2.82855
31	27	GAPDH	3.28243	3.04848
31	28	GAPDH	3.31951	3.08386
31	29	GAPDH	3.31496	3.0776
31	30	GAPDH	3.3635	3.12444
31	31	GAPDH	3.39904	3.15827
31	32	GAPDH	3.40205	3.15957
31	33	GAPDH	3.40093	3.15675
31	34	GAPDH	3.39354	3.14766
31	35	GAPDH	3.37415	3.12656
31	36	GAPDH	3.38002	3.13072
31	37	GAPDH	3.43553	3.18454
31	38	GAPDH	3.45822	3.20552
31	39	GAPDH	3.45868	3.20428
31	40	GAPDH	3.45082	3.19471
32	1	GAPDH	0.247429	-0.014575
32	2	GAPDH	0.250047	-0.0118785
32	3	GAPDH	0.254377	-0.00746935
32	4	GAPDH	0.260691	-0.0010765
32	5	GAPDH	0.268713	0.00702417
32	6	GAPDH	0.265674	0.00406363
32	7	GAPDH	0.262746	0.00121501
32	8	GAPDH	0.261052	-0.0004002
32	9	GAPDH	0.260501	-0.000872315
32	10	GAPDH	0.261574	0.000279498
32	11	GAPDH	0.261084	-0.000131194
32	12	GAPDH	0.258504	-0.00263276
32	13	GAPDH	0.262374	0.00131669
32	14	GAPDH	0.276596	0.0156175
32	15	GAPDH	0.282547	0.0216469
32	16	GAPDH	0.302933	0.0421121
32	17	GAPDH	0.335271	0.0745294
32	18	GAPDH	0.403229	0.142566
32	19	GAPDH	0.510388	0.249804
32	20	GAPDH	0.716553	0.456047
32	21	GAPDH	1.04871	0.788284
32	22	GAPDH	1.49532	1.23497
32	23	GAPDH	2.00562	1.74535
32	24	GAPDH	2.44521	2.18502
32	25	GAPDH	2.74323	2.48312
32	26	GAPDH	3.00761	2.74758
32	27	GAPDH	3.21687	2.95692
32	28	GAPDH	3.25232	2.99245
32	29	GAPDH	3.24989	2.99009
32	30	GAPDH	3.29428	3.03457
32	31	GAPDH	3.33121	3.07158
32	32	GAPDH	3.33618	3.07663
32	33	GAPDH	3.33963	3.08015
32	34	GAPDH	3.33415	3.07475
32	35	GAPDH	3.31752	3.0582
32	36	GAPDH	3.32413	3.06489
32	37	GAPDH	3.37973	3.12057
32	38	GAPDH	3.40108	3.14199
32	39	GAPDH	3.3971	3.1381
32	40	GAPDH	3.39182	3.1329
33	1	GAPDH	0.140961	-0.0133791
33	2	GAPDH	0.142497	-0.0132898
33	3	GAPDH	0.146803	-0.0104318
33	4	GAPDH	0.15588	-0.00280218
33	5	GAPDH	0.169426	0.00929655
33	6	GAPDH	0.167121	0.00554391
33	7	GAPDH	0.165306	0.00228099
33	8	GAPDH	0.166112	0.00163993
33	9	GAPDH	0.166347	0.000427355
33	10	GAPDH	0.167423	5.54559e-05
33	11	GAPDH	0.167422	-0.0013931
33	12	GAPDH	0.165646	-0.00461709
33	13	GAPDH	0.16876	-0.00295004
33	14	GAPDH	0.182492	0.0093341
33	15	GAPDH	0.190749	0.0161436
33	16	GAPDH	0.211395	0.0353423
33	17	GAPDH	0.245299	0.0677983
33	18	GAPDH	0.313138	0.134189
33	19	GAPDH	0.424387	0.243991
33	20	GAPDH	0.634287	0.452444
33	21	GAPDH	0.974613	0.791322
33	22	GAPDH	1.43598	1.25124
33	23	GAPDH	1.96234	1.77615
33	24	GAPDH	2.41448	2.22685
33	25	GAPDH	2.72543	2.53634
33	26	GAPDH	2.99696	2.80643
33	27	GAPDH	3.21388	3.0219
33	28	GAPDH	3.25155	3.05813
33	29	GAPDH	3.25015	3.05528
33	30	GAPDH	3.29814	3.10182
33	31	GAPDH	3.33976	3.142
33	32	GAPDH	3.34424	3.14502
33	33	GAPDH	3.34055	3.13989
33	34	GAPDH	3.33319	3.13108
33	35	GAPDH	3.31504	3.11148
33	36	GAPDH	3.32091	3.11591
33	37	GAPDH	3.37393	3.16747
33	38	GAPDH	3.39646	3.18856
33	39	GAPDH	3.39702	3.18767
33	40	GAPDH	3.39541	3.18461
34	1	GAPDH	0.202125	-0.00239396
34	2	GAPDH	0.202952	-0.00336336
34	3	GAPDH	0.2019	-0.00621107
34	4	GAPDH	0.204369	-0.00553838
34	5	GAPDH	0.21345	0.00174693
34	6	GAPDH	0.221753	0.00825312
34	7	GAPDH	0.220994	0.00569858
34	8	GAPDH	0.219224	0.00213219
34	9	GAPDH	0.219293	0.000405141
34	10	GAPDH	0.221466	0.000781419
34	11	GAPDH	0.22114	-0.00134051
34	12	GAPDH	0.218349	-0.00592742
34	13	GAPDH	0.221899	-0.00417425
34	14	GAPDH	0.237115	0.00924612
34	15	GAPDH	0.244797	0.0151314
34	16	GAPDH	0.266068	0.0346062
34	17	GAPDH	0.301089	0.067831
34	18	GAPDH	0.368966	0.133912
34	19	GAPDH	0.479989	0.243139
34	20	GAPDH	0.68964	0.450994
34	21	GAPDH	1.03241	0.791967
34	22	GAPDH	1.49728	1.25504
34	23	GAPDH	2.03049	1.78646
34	24	GAPDH	2.49336	2.24752
34	25	GAPDH	2.80888	2.56126
34	26	GAPDH	3.08451	2.83509
34	27	GAPDH	3.30444	3.05322
34	28	GAPDH	3.34155	3.08854
34	29	GAPDH	3.33659	3.08178
34	30	GAPDH	3.38285	3.12624
34	31	GAPDH	3.42237	3.16397
34	32	GAPDH	3.42744	3.16724
34	33	GAPDH	3.42866	3.16666
34	34	GAPDH	3.42187	3.15808
34	35	GAPDH	3.4017	3.13611
34	36	GAPDH	3.40715	3.13977
34	37	GAPDH	3.46095	3.19176
34	38	GAPDH	3.48461	3.21363
34	39	GAPDH	3.48741	3.21463
34	40	GAPDH	3.48271	3.20814
35	1	GAPDH	0.204727	-0.00295435
35	2	GAPDH	0.206223	-0.00253385
35	3	GAPDH	0.206015	-0.00381775
35	4	GAPDH	0.208032	-0.00287638
35	5	GAPDH	0.214357	0.00237296
35	6	GAPDH	0.21685	0.00379067
35	7	GAPDH	0.216398	0.00226351
35	8	GAPDH	0.216682	0.00147147
35	9	GAPDH	0.216846	0.000559895
35	10	GAPDH	0.217479	0.000117913
35	11	GAPDH	0.217334	-0.00110297
35	12	GAPDH	0.216733	-0.00277933
35	13	GAPDH	0.220596	7.87179e-06
35	14	GAPDH	0.234886	0.013223
35	15	GAPDH	0.241485	0.0187462
35	16	GAPDH	0.261689	0.037875
35	17	GAPDH	0.294991	0.0701015
35	18	GAPDH	0.362021	0.136055
35	19	GAPDH	0.470653	0.243612
35	20	GAPDH	0.676309	0.448192
35	21	GAPDH	1.01495	0.785754
35	22	GAPDH	1.47827	1.248
35	23	GAPDH	2.0146	1.78326
35	24	GAPDH	2.48778	2.25536
35	25	GAPDH	2.81626	2.58277
35	26	GAPDH	3.10347	2.8689
35	27	GAPDH	3.33674	3.1011
35	28	GAPDH	3.3769	3.14018
35	29	GAPDH	3.37353	3.13574
35	30	GAPDH	3.42409	3.18521
35	31	GAPDH	3.46752	3.22757
35	32	GAPDH	3.47288	3.23185
35	33	GAPDH	3.47285	3.23075
35	34	GAPDH	3.46636	3.22319
35	35	GAPDH	3.44918	3.20494
35	36	GAPDH	3.45594	3.21061
35	37	GAPDH	3.51318	3.26678
35	38	GAPDH	3.53856	3.29109
35	39	GAPDH	3.5388	3.29024
35	40	GAPDH	3.53075	3.28112
36	1	GAPDH	0.16435	-0.00790139
36	2	GAPDH	0.166273	-0.00839969
36	3	GAPDH	0.170216	-0.00687819
36	4	GAPDH	0.173195	-0.00632074
36	5	GAPDH	0.181756	-0.000181453
36	6	GAPDH	0.1925	0.00814039
36	7	GAPDH	0.193914	0.00713241
36	8	GAPDH	0.193351	0.00414842
36	9	GAPDH	0.193545	0.00192092
36	10	GAPDH	0.195857	0.00181086
36	11	GAPDH	0.195689	-0.000779032
36	12	GAPDH	0.193932	-0.00495734
36	13	GAPDH	0.197275	-0.00403625
36	14	GAPDH	0.212577	0.00884409
36	15	GAPDH	0.218903	0.0127482
36	16	GAPDH	0.236154	0.0275773
36	17	GAPDH	0.262306	0.0513082
36	18	GAPDH	0.315627	0.102208
36	19	GAPDH	0.399488	0.183647
36	20	GAPDH	0.566592	0.348328
36	21	GAPDH	0.850917	0.630233
36	22	GAPDH	1.25925	1.03614
36	23	GAPDH	1.75727	1.53174
36	24	GAPDH	2.21975	1.9918
36	25	GAPDH	2.55721	2.32684
36	26	GAPDH	2.85219	2.61939
36	27	GAPDH	3.08674	2.85152
36	28	GAPDH	3.12867	2.89103
36	29	GAPDH	3.1302	2.89014
36	30	GAPDH	3.17955	2.93707
36	31	GAPDH	3.22552	2.98062
36	32	GAPDH	3.23163	2.98431
36	33	GAPDH	3.23014	2.9804
36	34	GAPDH	3.22377	2.9716
36	35	GAPDH	3.20753	2.95295
36	36	GAPDH	3.2139	2.95689
36	37	GAPDH	3.26759	3.00816
36	38	GAPDH	3.29022	3.02837
36	39	GAPDH	3.2858	3.02152
36	40	GAPDH	3.27956	3.01286
37	1	ISG54	0.288428	0.00852704
37	2	ISG54	0.288051	0.00774473
37	3	ISG54	0.282166	0.00145523
37	4	ISG54	0.281268	0.000152696
37	5	ISG54	0.283787	0.00226742
37	6	ISG54	0.285145	0.00322068
37	7	ISG54	0.283752	0.0014223
37	8	ISG54	0.280766	-0.00196824
37	9	ISG54	0.280211	-0.00292799
37	10	ISG54	0.281393	-0.00215035
37	11	ISG54	0.281379	-0.0025693
37	12	ISG54	0.276142	-0.00821097
37	13	ISG54	0.27886	-0.00589702
37	14	ISG54	0.291783	0.00662047
37	15	ISG54	0.294152	0.00858508
37	16	ISG54	0.302319	0.0163479
37	17	ISG54	0.309481	0.0231044
37	18	ISG54	0.330608	0.0438275
37	19	ISG54	0.356341	0.0691559
37	20	ISG54	0.419867	0.132277
37	21	ISG54	0.545413	0.257418
37	22	ISG54	0.761536	0.473137
37	23	ISG54	1.10741	0.81861
37	24	ISG54	1.54975	1.26054
37	25	ISG54	1.98962	1.7
37	26	ISG54	2.39558	2.10556
37	27	ISG54	2.71853	2.42811
37	28	ISG54	2.80525	2.51442
37	29	ISG54	2.86319	2.57195
37	30	ISG54	2.97475	2.68311
37	31	ISG54	3.07473	2.78269
37	32	ISG54	3.10208	2.80964
37	33	ISG54	3.14199	2.84914
37	34	ISG54	3.15217	2.85891
37	35	ISG54	3.1616	2.86794
37	36	ISG54	3.17684	2.88278
37	37	ISG54	3.24236	2.94789
37	38	ISG54	3.27697	2.98209
37	39	ISG54	3.28176	2.98648
37	40	ISG54	3.27789	2.9822
38	1	ISG54	0.283555	-0.000153667
38	2	ISG54	0.285205	0.00104198
38	3	ISG54	0.282146	-0.00247167
38	4	ISG54	0.282101	-0.00297043
38	5	ISG54	0.28493	-0.000595951
38	6	ISG54	0.290273	0.00429262
38	7	ISG54	0.289432	0.00299701
38	8	ISG54	0.288003	0.00111348
38	9	ISG54	0.28798	0.000636924
38	10	ISG54	0.289238	0.00144017
38	11	ISG54	0.288447	0.000194322
38	12	ISG54	0.28407	-0.00463648
38	13	ISG54	0.287076	-0.00208494
38	14	ISG54	0.299365	0.00974984
38	15	ISG54	0.302406	0.0123364
38	16	ISG54	0.313156	0.0226316
38	17	ISG54	0.320841	0.0298621
38	18	ISG54	0.342666	0.0512327
38	19	ISG54	0.370612	0.0787244
38	20	ISG54	0.440659	0.148317
38	21	ISG54	0.575939	0.283143
38	22	ISG54	0.807149	0.513898
38	23	ISG54	1.17443	0.880725
38	24	ISG54	1.64107	1.34691
38	25	ISG54	2.10047	1.80585
38	26	ISG54	2.51318	2.21811
38	27	ISG54	2.83941	2.54389
38	28	ISG54	2.93014	2.63416
38	29	ISG54	2.99095	2.69452
38	30	ISG54	3.10492	2.80804
38	31	ISG54	3.2111	2.91376
38	32	ISG54	3.23971	2.94192
38	33	ISG54	3.27911	2.98086
38	34	ISG54	3.2878	2.9891
38	35	ISG54	3.29224	2.99308
38	36	ISG54	3.30807	3.00845
38	37	ISG54	3.38059	3.08052
38	38	ISG54	3.41436	3.11384
38	39	ISG54	3.42223	3.12125
38	40	ISG54	3.41796	3.11653
39	1	ISG54	0.305471	0.00146705
39	2	ISG54	0.307861	0.00308948
39	3	ISG54	0.305935	0.000396355
39	4	ISG54	0.307571	0.00126556
39	5	ISG54	0.311069	0.00399667
39	6	ISG54	0.310386	0.0025468
39	7	ISG54	0.3092	0.000593787
39	8	ISG54	0.30753	-0.00184361
39	9	ISG54	0.307357	-0.00278352
39	10	ISG54	0.30871	-0.00219714
39	11	ISG54	0.308282	-0.00339246
39	12	ISG54	0.303522	-0.00891919
39	13	ISG54	0.30678	-0.00642815
39	14	ISG54	0.321436	0.00746017
39	15	ISG54	0.324047	0.00930472
39	16	ISG54	0.331984	0.0164741
39	17	ISG54	0.341652	0.0253758
39	18	ISG54	0.364109	0.0470654
39	19	ISG54	0.394074	0.0762632
39	20	ISG54	0.467188	0.14861
39	21	ISG54	0.608954	0.289609
39	22	ISG54	0.854299	0.534187
39	23	ISG54	1.23975	0.918868
39	24	ISG54	1.72221	1.40057
39	25	ISG54	2.1919	1.86949
39	26	ISG54	2.6157	2.29252
39	27	ISG54	2.94137	2.61742
39	28	ISG54	3.03504	2.71032
39	29	ISG54	3.10403	2.77855
39	30	ISG54	3.22125	2.89501
39	31	ISG54	3.32665	2.99963
39	32	ISG54	3.35487	3.02709
39	33	ISG54	3.39411	3.06556
39	34	ISG54	3.4056	3.07628
39	35	ISG54	3.42168	3.0916
39	36	ISG54	3.43851	3.10766
39	37	ISG54	3.50395	3.17233
39	38	ISG54	3.53664	3.20426
39	39	ISG54	3.5427	3.20954
39	40	ISG54	3.53816	3.20424
40	1	ISG54	0.263069	-0.00239286
40	2	ISG54	0.26456	-0.000253852
40	3	ISG54	0.262297	-0.00186829
40	4	ISG54	0.261674	-0.00184322
40	5	ISG54	0.262361	-0.000507978
40	6	ISG54	0.264901	0.00268049
40	7	ISG54	0.263243	0.00167149
40	8	ISG54	0.262125	0.00120175
40	9	ISG54	0.260942	0.000666421
40	10	ISG54	0.26113	0.00150352
40	11	ISG54	0.259841	0.000862569
40	12	ISG54	0.253963	-0.00436675
40	13	ISG54	0.256941	-0.000741134
40	14	ISG54	0.269937	0.0129033
40	15	ISG54	0.27244	0.0160551
40	16	ISG54	0.280906	0.0251694
40	17	ISG54	0.288856	0.0337672
40	18	ISG54	0.310652	0.0562116
40	19	ISG54	0.337954	0.0841625
40	20	ISG54	0.410823	0.15768
40	21	ISG54	0.553202	0.300707
40	22	ISG54	0.791142	0.539295
40	23	ISG54	1.15604	0.904839
40	24	ISG54	1.59369	1.34314
40	25	ISG54	1.99536	1.74546
40	26	ISG54	2.34072	2.09147
40	27	ISG54	2.61603	2.36742
40	28	ISG54	2.68808	2.44013
40	29	ISG54	2.7397	2.49239
40	30	ISG54	2.83925	2.59259
40	31	ISG54	2.92155	2.67554
40	32	ISG54	2.94232	2.69696
40	33	ISG54	2.9714	2.72669
40	34	ISG54	2.9798	2.73573
40	35	ISG54	2.99256	2.74914
40	36	ISG54	3.00673	2.76396
40	37	ISG54	3.06313	2.82101
40	38	ISG54	3.09096	2.84949
40	39	ISG54	3.09568	2.85485
40	40	ISG54	3.0938	2.85363
41	1	ISG54	0.287242	-0.00723424
41	2	ISG54	0.289315	-0.00485954
41	3	ISG54	0.290484	-0.0033892
41	4	ISG54	0.293366	-0.000205515
41	5	ISG54	0.296546	0.00327577
41	6	ISG54	0.293827	0.000858438
41	7	ISG54	0.292026	-0.000640778
41	8	ISG54	0.292697	0.000331185
41	9	ISG54	0.292733	0.000669193
41	10	ISG54	0.293329	0.00156641
41	11	ISG54	0.292266	0.000804595
41	12	ISG54	0.287889	-0.00327011
41	13	ISG54	0.29086	2.53518e-06
41	14	ISG54	0.303147	0.0125908
41	15	ISG54	0.306144	0.0158895
41	16	ISG54	0.31562	0.0256672
41	17	ISG54	0.325811	0.0361594
41	18	ISG54	0.351352	0.062002
41	19	ISG54	0.383849	0.0948002
41	20	ISG54	0.461533	0.172786
41	21	ISG54	0.609657	0.321211
41	22	ISG54	0.862617	0.574473
41	23	ISG54	1.25378	0.965941
41	24	ISG54	1.74013	1.45259
41	25	ISG54	2.19567	1.90843
41	26	ISG54	2.58458	2.29764
41	27	ISG54	2.89725	2.61061
41	28	ISG54	2.98584	2.6995
41	29	ISG54	3.04937	2.76333
41	30	ISG54	3.15937	2.87364
41	31	ISG54	3.2554	2.96997
41	32	ISG54	3.2824	2.99727
41	33	ISG54	3.32534	3.04051
41	34	ISG54	3.33675	3.05223
41	35	ISG54	3.34907	3.06484
41	36	ISG54	3.36443	3.0805
41	37	ISG54	3.42704	3.14342
41	38	ISG54	3.45686	3.17354
41	39	ISG54	3.4677	3.18468
41	40	ISG54	3.46599	3.18327
42	1	ISG54	0.324009	-0.00275854
42	2	ISG54	0.326466	8.38399e-05
42	3	ISG54	0.325222	-0.000775585
42	4	ISG54	0.325499	-0.000112737
42	5	ISG54	0.32589	0.000663271
42	6	ISG54	0.326354	0.00151206
42	7	ISG54	0.324822	0.000365634
42	8	ISG54	0.322483	-0.00158888
42	9	ISG54	0.322385	-0.00130184
42	10	ISG54	0.324097	0.000795458
42	11	ISG54	0.323925	0.00100886
42	12	ISG54	0.321965	-0.000566241
42	13	ISG54	0.325621	0.00347509
42	14	ISG54	0.337518	0.0157574
42	15	ISG54	0.340046	0.0186708
42	16	ISG54	0.351092	0.0301015
42	17	ISG54	0.363204	0.0425987
42	18	ISG54	0.388238	0.0680177
42	19	ISG54	0.420803	0.100968
42	20	ISG54	0.5006	0.18115
42	21	ISG54	0.656354	0.337289
42	22	ISG54	0.920837	0.602158
42	23	ISG54	1.32876	1.01047
42	24	ISG54	1.82403	1.50612
42	25	ISG54	2.28494	1.96741
42	26	ISG54	2.68292	2.36578
42	27	ISG54	3.00887	2.69212
42	28	ISG54	3.1011	2.78473
42	29	ISG54	3.16408	2.8481
42	30	ISG54	3.273	2.9574
42	31	ISG54	3.37098	3.05576
42	32	ISG54	3.39931	3.08448
42	33	ISG54	3.44548	3.13104
42	34	ISG54	3.45655	3.14249
42	35	ISG54	3.46442	3.15075
42	36	ISG54	3.48031	3.16702
42	37	ISG54	3.5507	3.2378
42	38	ISG54	3.58522	3.2727
42	39	ISG54	3.59049	3.27836
42	40	ISG54	3.57924	3.26749
43	1	ISG54	0.300835	-0.00206919
43	2	ISG54	0.30353	-0.00109742
43	3	ISG54	0.305146	-0.00120461
43	4	ISG54	0.307435	-0.000638896
43	5	ISG54	0.312283	0.00248627
43	6	ISG54	0.314651	0.00313117
43	7	ISG54	0.314111	0.000867544
43	8	ISG54	0.31492	-4.58298e-05
43	9	ISG54	0.315797	-0.000892268
43	10	ISG54	0.31846	4.77646e-05
43	11	ISG54	0.31826	-0.00187504
43	12	ISG54	0.315386	-0.00647261
43	13	ISG54	0.318323	-0.00525801
43	14	ISG54	0.329674	0.00436919
43	15	ISG54	0.332513	0.00548533
43	16	ISG54	0.342525	0.0137744
43	17	ISG54	0.350472	0.0199985
43	18	ISG54	0.371305	0.0391085
43	19	ISG54	0.399153	0.0652333
43	20	ISG54	0.468883	0.13324
43	21	ISG54	0.603346	0.26598
43	22	ISG54	0.832273	0.493184
43	23	ISG54	1.20117	0.860362
43	24	ISG54	1.68628	1.34374
43	25	ISG54	2.1834	1.83914
43	26	ISG54	2.643	2.29702
43	27	ISG54	2.99598	2.64827
43	28	ISG54	3.10168	2.75225
43	29	ISG54	3.18067	2.82952
43	30	ISG54	3.30533	2.95245
43	31	ISG54	3.42845	3.07385
43	32	ISG54	3.46228	3.10596
43	33	ISG54	3.50685	3.14881
43	34	ISG54	3.51796	3.1582
43	35	ISG54	3.52759	3.1661
43	36	ISG54	3.54426	3.18105
43	37	ISG54	3.6156	3.25067
43	38	ISG54	3.64842	3.28176
43	39	ISG54	3.65424	3.28586
43	40	ISG54	3.65095	3.28085
44	1	ISG54	0.304633	-0.00226794
44	2	ISG54	0.306986	-0.000276692
44	3	ISG54	0.306405	-0.0012182
44	4	ISG54	0.309628	0.00164331
44	5	ISG54	0.312771	0.00442471
44	6	ISG54	0.312262	0.0035538
44	7	ISG54	0.310942	0.00187254
44	8	ISG54	0.307195	-0.00223513
44	9	ISG54	0.306208	-0.00358383
44	10	ISG54	0.306923	-0.00322998
44	11	ISG54	0.306892	-0.00362282
44	12	ISG54	0.303024	-0.007852
44	13	ISG54	0.306276	-0.00496096
44	14	ISG54	0.318197	0.0065983
44	15	ISG54	0.32057	0.00861026
44	16	ISG54	0.329124	0.0168029
44	17	ISG54	0.337183	0.0245005
44	18	ISG54	0.35871	0.0456661
44	19	ISG54	0.38481	0.0714048
44	20	ISG54	0.455032	0.141265
44	21	ISG54	0.592267	0.278139
44	22	ISG54	0.827645	0.513156
44	23	ISG54	1.20394	0.889085
44	24	ISG54	1.68917	1.37396
44	25	ISG54	2.1773	1.86172
44	26	ISG54	2.62093	2.305
44	27	ISG54	2.96699	2.65069
44	28	ISG54	3.06874	2.75209
44	29	ISG54	3.14535	2.82833
44	30	ISG54	3.26394	2.94656
44	31	ISG54	3.37411	3.05637
44	32	ISG54	3.40568	3.08758
44	33	ISG54	3.45362	3.13515
44	34	ISG54	3.46504	3.14621
44	35	ISG54	3.47258	3.15339
44	36	ISG54	3.4873	3.16776
44	37	ISG54	3.55356	3.23365
44	38	ISG54	3.58901	3.26874
44	39	ISG54	3.59969	3.27905
44	40	ISG54	3.59782	3.27683
45	1	ISG54	0.296284	-0.000727536
45	2	ISG54	0.29857	-9.30784e-05
45	3	ISG54	0.298774	-0.00154136
45	4	ISG54	0.301191	-0.000775708
45	5	ISG54	0.304201	0.000582857
45	6	ISG54	0.309415	0.00414492
45	7	ISG54	0.309921	0.00299877
45	8	ISG54	0.309114	0.000540288
45	9	ISG54	0.309363	-0.000861915
45	10	ISG54	0.31144	-0.000436938
45	11	ISG54	0.311281	-0.00224806
45	12	ISG54	0.308197	-0.00698323
45	13	ISG54	0.311195	-0.00563674
45	14	ISG54	0.323179	0.00469563
45	15	ISG54	0.325657	0.00552148
45	16	ISG54	0.335043	0.0132562
45	17	ISG54	0.344492	0.0210528
45	18	ISG54	0.366202	0.0411112
45	19	ISG54	0.393955	0.0672131
45	20	ISG54	0.460991	0.132597
45	21	ISG54	0.593208	0.263163
45	22	ISG54	0.820579	0.488882
45	23	ISG54	1.1866	0.853248
45	24	ISG54	1.6574	1.3224
45	25	ISG54	2.13317	1.79652
45	26	ISG54	2.56589	2.22758
45	27	ISG54	2.90554	2.56559
45	28	ISG54	3.00961	2.668
45	29	ISG54	3.08546	2.7422
45	30	ISG54	3.20499	2.86008
45	31	ISG54	3.31584	2.96928
45	32	ISG54	3.34694	2.99873
45	33	ISG54	3.39169	3.04183
45	34	ISG54	3.40417	3.05265
45	35	ISG54	3.41833	3.06516
45	36	ISG54	3.43598	3.08116
45	37	ISG54	3.50631	3.14984
45	38	ISG54	3.54068	3.18255
45	39	ISG54	3.5476	3.18782
45	40	ISG54	3.5407	3.17927
46	1	ISG54	0.304556	-0.000580503
46	2	ISG54	0.306721	0.000147463
46	3	ISG54	0.306081	-0.00192989
46	4	ISG54	0.308335	-0.00111333
46	5	ISG54	0.3136	0.00271477
46	6	ISG54	0.317403	0.00508031
46	7	ISG54	0.316155	0.00239424
46	8	ISG54	0.314556	-0.000641379
46	9	ISG54	0.314858	-0.00177689
46	10	ISG54	0.31739	-0.000682507
46	11	ISG54	0.317036	-0.00247325
46	12	ISG54	0.3136	-0.00734667
46	13	ISG54	0.316754	-0.00563057
46	14	ISG54	0.32896	0.0051386
46	15	ISG54	0.331525	0.00626657
46	16	ISG54	0.341122	0.0144259
46	17	ISG54	0.350061	0.0219274
46	18	ISG54	0.37176	0.042189
46	19	ISG54	0.398277	0.067269
46	20	ISG54	0.464274	0.131828
46	21	ISG54	0.59533	0.261447
46	22	ISG54	0.821953	0.486633
46	23	ISG54	1.18954	0.852785
46	24	ISG54	1.66779	1.32959
46	25	ISG54	2.15925	1.81962
46	26	ISG54	2.61085	2.26978
46	27	ISG54	2.96918	2.62667
46	28	ISG54	3.07715	2.73321
46	29	ISG54	3.15309	2.80771
46	30	ISG54	3.27533	2.92851
46	31	ISG54	3.38916	3.04091
46	32	ISG54	3.42175	3.07206
46	33	ISG54	3.47052	3.11939
46	34	ISG54	3.48345	3.13088
46	35	ISG54	3.49587	3.14186
46	36	ISG54	3.51127	3.15583
46	37	ISG54	3.57558	3.2187
46	38	ISG54	3.6139	3.25558
46	39	ISG54	3.62745	3.26769
46	40	ISG54	3.62313	3.26194
47	1	ISG54	0.277118	-0.00127528
47	2	ISG54	0.279088	-0.000642427
47	3	ISG54	0.278808	-0.00225873
47	4	ISG54	0.280674	-0.00172941
47	5	ISG54	0.286667	0.00292794
47	6	ISG54	0.289626	0.00455038
47	7	ISG54	0.289051	0.00263916
47	8	ISG54	0.288492	0.000743547
47	9	ISG54	0.288814	-0.000270658
47	10	ISG54	0.290886	0.00046501
47	11	ISG54	0.289571	-0.00218639
47	12	ISG54	0.282656	-0.0104381
47	13	ISG54	0.285955	-0.00847534
47	14	ISG54	0.301654	0.00588667
47	15	ISG54	0.305249	0.00814589
47	16	ISG54	0.315045	0.0166055
47	17	ISG54	0.322589	0.0228124
47	18	ISG54	0.342218	0.0411052
47	19	ISG54	0.363705	0.0612557
47	20	ISG54	0.428945	0.12516
47	21	ISG54	0.556288	0.251166
47	22	ISG54	0.775286	0.468827
47	23	ISG54	1.13336	0.825561
47	24	ISG54	1.60105	1.29192
47	25	ISG54	2.08991	1.77945
47	26	ISG54	2.55085	2.23905
47	27	ISG54	2.91231	2.59916
47	28	ISG54	3.01695	2.70248
47	29	ISG54	3.09235	2.77653
47	30	ISG54	3.21732	2.90017
47	31	ISG54	3.33157	3.01308
47	32	ISG54	3.36237	3.04255
47	33	ISG54	3.40437	3.08321
47	34	ISG54	3.41558	3.09308
47	35	ISG54	3.42784	3.10401
47	36	ISG54	3.4445	3.11933
47	37	ISG54	3.51344	3.18694
47	38	ISG54	3.54904	3.2212
47	39	ISG54	3.55869	3.22951
47	40	ISG54	3.55541	3.22489
48	1	ISG54	0.294749	-0.00524051
48	2	ISG54	0.295732	-0.00332317
48	3	ISG54	0.294123	-0.0039972
48	4	ISG54	0.297121	-6.37363e-05
48	5	ISG54	0.300378	0.00412797
48	6	ISG54	0.296978	0.00166374
48	7	ISG54	0.29435	-2.99242e-05
48	8	ISG54	0.292443	-0.00100156
48	9	ISG54	0.292042	-0.000467739
48	10	ISG54	0.292514	0.000940009
48	11	ISG54	0.291925	0.0012856
48	12	ISG54	0.287247	-0.00245715
48	13	ISG54	0.290082	0.00131285
48	14	ISG54	0.302596	0.014762
48	15	ISG54	0.305113	0.0182145
48	16	ISG54	0.314272	0.0283084
48	17	ISG54	0.322903	0.0378748
48	18	ISG54	0.34426	0.0601664
48	19	ISG54	0.370183	0.0870244
48	20	ISG54	0.43577	0.153547
48	21	ISG54	0.566001	0.284712
48	22	ISG54	0.791127	0.510773
48	23	ISG54	1.15554	0.876123
48	24	ISG54	1.63376	1.35527
48	25	ISG54	2.12671	1.84916
48	26	ISG54	2.5817	2.30508
48	27	ISG54	2.94056	2.66488
48	28	ISG54	3.04608	2.77134
48	29	ISG54	3.12079	2.84699
48	30	ISG54	3.24539	2.97251
48	31	ISG54	3.35795	3.08601
48	32	ISG54	3.38886	3.11786
48	33	ISG54	3.43225	3.16219
48	34	ISG54	3.44328	3.17415
48	35	ISG54	3.45269	3.18449
48	36	ISG54	3.47147	3.20421
48	37	ISG54	3.54831	3.28198
48	38	ISG54	3.56738	3.30199
48	39	ISG54	3.54825	3.2838
48	40	ISG54	3.55895	3.29543
49	1	GAPDH	0.290918	-0.00195201
49	2	GAPDH	0.283991	0.0121366
49	3	GAPDH	0.245017	-0.00582162
49	4	GAPDH	0.228343	-0.00148062
49	5	GAPDH	0.219478	0.0106699
49	6	GAPDH	0.191739	0.00394674
49	7	GAPDH	0.16582	-0.000957257
49	8	GAPDH	0.136648	-0.00911418
49	9	GAPDH	0.118811	-0.00593588
49	10	GAPDH	0.109476	0.00574486
49	11	GAPDH	0.0961467	0.0134307
49	12	GAPDH	0.051218	-0.0104826
49	13	GAPDH	0.0504413	0.00975599
49	14	GAPDH	0.0907687	0.0710988
49	15	GAPDH	0.102992	0.104337
49	16	GAPDH	0.118192	0.140553
49	17	GAPDH	0.124725	0.168101
49	18	GAPDH	0.137907	0.202299
49	19	GAPDH	0.16596	0.251367
49	20	GAPDH	0.309311	0.415733
49	21	GAPDH	0.559568	0.687006
49	22	GAPDH	0.91611	1.06456
49	23	GAPDH	1.39017	1.55964
49	24	GAPDH	1.78642	1.9769
49	25	GAPDH	2.05328	2.26478
49	26	GAPDH	2.34791	2.58042
49	27	GAPDH	2.54503	2.79856
49	28	GAPDH	2.56597	2.84052
49	29	GAPDH	2.54742	2.84298
49	30	GAPDH	2.59925	2.91583
49	31	GAPDH	2.63216	2.96975
49	32	GAPDH	2.63284	2.99145
[truncated: 1,888 more rows]

## Sheet: Results
Block Type	Fast 96-Well Block (0.1mL)
Calibration Background is expired	No
Calibration Background performed on	01-19-2021
Calibration HRM MELTDOCTOR is expired	Yes
Calibration HRM MELTDOCTOR performed on	11-03-2016
Calibration Normalization FAM-ROX is expired	No
Calibration Normalization FAM-ROX performed on	01-19-2021
Calibration Normalization VIC-ROX is expired	No
Calibration Normalization VIC-ROX performed on	01-19-2021
Calibration Pure Dye CY3 is expired	No
Calibration Pure Dye CY3 performed on	01-19-2021
Calibration Pure Dye FAM is expired	No
Calibration Pure Dye FAM performed on	01-19-2021
Calibration Pure Dye MELTDOCTOR is expired	Yes
Calibration Pure Dye MELTDOCTOR performed on	11-03-2016
Calibration Pure Dye NED is expired	Yes
Calibration Pure Dye NED performed on	09-17-2019
Calibration Pure Dye ROX is expired	No
Calibration Pure Dye ROX performed on	01-19-2021
Calibration Pure Dye SYBR is expired	No
Calibration Pure Dye SYBR performed on	01-19-2021
Calibration Pure Dye TAMRA is expired	No
Calibration Pure Dye TAMRA performed on	01-19-2021
Calibration Pure Dye VIC is expired	No
Calibration Pure Dye VIC performed on	01-19-2021
Calibration ROI is expired	No
Calibration ROI performed on	01-19-2021
Calibration Uniformity is expired	No
Calibration Uniformity performed on	01-19-2021
Chemistry	SYBR_GREEN
Date Created	2021-03-28 20:41:17 PM PDT
Date Modified	2021-03-29 18:06:52 PM PDT
Experiment Barcode
Experiment Comment
Experiment File Name	D:\LY\A151R daochu\2021-3-28 succss\2021-03-29 ISG54.eds
Experiment Name	2021-03-29 114102
Experiment Run Start Time	2021-03-29 04:49:43 AM PDT
Experiment Run Stop Time	2021-03-29 05:56:29 AM PDT
Experiment Type	Comparative Cт (ΔΔCт)
Instrument Name	278861502
Instrument Serial Number	278861502
Instrument Type	QuantStudio(TM) 6 Flex System
Passive Reference	ROX
Quantification Cycle Method	Ct
Signal Smoothing On	true
Stage/ Cycle where Analysis is performed	Stage 2, Step 2
User Name
Well	Well Position	Omit	Sample Name	Target Name	Task	Reporter	Quencher	Quantity	Quantity Mean	Quantity SD	RQ	RQ Min	RQ Max	CT	Ct Mean	Ct SD	Delta Ct	Delta Ct Mean	Delta Ct SE	Delta Delta Ct	Automatic Ct Threshold	Ct Threshold	Automatic Baseline	Baseline Start	Baseline End	Comments	Tm1	Tm2	Tm3	OUTLIERRG
1	A1	FALSE	NC1	GAPDH	UNKNOWN	SYBR	None							18.9277	18.9757	0.149859					TRUE	0.273826	TRUE	1	40		83.8913			N
2	A2	FALSE	NC1	GAPDH	UNKNOWN	SYBR	None							18.8557	18.9757	0.149859					TRUE	0.273826	TRUE	1	40		83.8913			N
3	A3	FALSE	NC1	GAPDH	UNKNOWN	SYBR	None							19.1437	18.9757	0.149859					TRUE	0.273826	TRUE	1	40		83.9883			N
4	A4	FALSE	NC2	GAPDH	UNKNOWN	SYBR	None							19.1579	19.2658	0.0961636					TRUE	0.273826	TRUE	1	40		83.9883			N
5	A5	FALSE	NC2	GAPDH	UNKNOWN	SYBR	None							19.2967	19.2658	0.0961636					TRUE	0.273826	TRUE	1	40		83.9883			N
6	A6	FALSE	NC2	GAPDH	UNKNOWN	SYBR	None							19.3426	19.2658	0.0961636					TRUE	0.273826	TRUE	1	40		84.0853			N
7	A7	FALSE	NC3	GAPDH	UNKNOWN	SYBR	None							19.7046	19.5404	0.162287					TRUE	0.273826	TRUE	1	40		84.0853			N
8	A8	FALSE	NC3	GAPDH	UNKNOWN	SYBR	None							19.5365	19.5404	0.162287					TRUE	0.273826	TRUE	1	40		83.9883			N
9	A9	FALSE	NC3	GAPDH	UNKNOWN	SYBR	None							19.3801	19.5404	0.162287					TRUE	0.273826	TRUE	1	40		83.8913			N
10	A10	FALSE	polydadt-1	GAPDH	UNKNOWN	SYBR	None							18.9952	19.0628	0.0590667					TRUE	0.273826	TRUE	1	40		83.8913			N
11	A11	FALSE	polydadt-1	GAPDH	UNKNOWN	SYBR	None							19.0892	19.0628	0.0590667					TRUE	0.273826	TRUE	1	40		83.8913			N
12	A12	FALSE	polydadt-1	GAPDH	UNKNOWN	SYBR	None							19.1042	19.0628	0.0590667					TRUE	0.273826	TRUE	1	40		83.8913			N
13	B1	FALSE	NC1	ISG54	UNKNOWN	SYBR	None				1	0.832939	1.20057	24.7104	24.7744	0.0678827		5.79867	0.0949837	0	TRUE	0.271434	TRUE	1	40		82.2421			N
14	B2	FALSE	NC1	ISG54	UNKNOWN	SYBR	None				1	0.832939	1.20057	24.8456	24.7744	0.0678827		5.79867	0.0949837	0	TRUE	0.271434	TRUE	1	40		82.2421			N
15	B3	FALSE	NC1	ISG54	UNKNOWN	SYBR	None				1	0.832939	1.20057	24.7671	24.7744	0.0678827		5.79867	0.0949837	0	TRUE	0.271434	TRUE	1	40		82.2421			N
16	B4	FALSE	NC2	ISG54	UNKNOWN	SYBR	None				1.33903	1.19397	1.50172	24.6111	24.6432	0.0374501		5.37747	0.0595817	-0.421193	TRUE	0.271434	TRUE	1	40		82.2421			N
17	B5	FALSE	NC2	ISG54	UNKNOWN	SYBR	None				1.33903	1.19397	1.50172	24.6342	24.6432	0.0374501		5.37747	0.0595817	-0.421193	TRUE	0.271434	TRUE	1	40		82.2421			N
18	B6	FALSE	NC2	ISG54	UNKNOWN	SYBR	None				1.33903	1.19397	1.50172	24.6844	24.6432	0.0374501		5.37747	0.0595817	-0.421193	TRUE	0.271434	TRUE	1	40		82.3391			N
19	B7	FALSE	NC3	ISG54	UNKNOWN	SYBR	None				2.31664	1.89736	2.82858	24.0398	24.127	0.07715		4.58663	0.103745	-1.21204	TRUE	0.271434	TRUE	1	40		82.3391			N
20	B8	FALSE	NC3	ISG54	UNKNOWN	SYBR	None				2.31664	1.89736	2.82858	24.1865	24.127	0.07715		4.58663	0.103745	-1.21204	TRUE	0.271434	TRUE	1	40		82.2421			N
21	B9	FALSE	NC3	ISG54	UNKNOWN	SYBR	None				2.31664	1.89736	2.82858	24.1548	24.127	0.07715		4.58663	0.103745	-1.21204	TRUE	0.271434	TRUE	1	40		82.2421			N
22	B10	FALSE	polydadt-1	ISG54	UNKNOWN	SYBR	None				9.0172	6.85444	11.8624	21.6255	21.6888	0.239643		2.62599	0.142499	-3.17268	TRUE	0.271434	TRUE	1	40		82.2421			N
23	B11	FALSE	polydadt-1	ISG54	UNKNOWN	SYBR	None				9.0172	6.85444	11.8624	21.4872	21.6888	0.239643		2.62599	0.142499	-3.17268	TRUE	0.271434	TRUE	1	40		82.2421			N
24	B12	FALSE	polydadt-1	ISG54	UNKNOWN	SYBR	None				9.0172	6.85444	11.8624	21.9538	21.6888	0.239643		2.62599	0.142499	-3.17268	TRUE	0.271434	TRUE	1	40		82.2421			N
25	C1	FALSE	polydadt+100-3	GAPDH	UNKNOWN	SYBR	None							18.8929	18.6185	0.263287					TRUE	0.273826	TRUE	1	40		83.9883			N
26	C2	FALSE	polydadt+100-3	GAPDH	UNKNOWN	SYBR	None							18.3679	18.6185	0.263287					TRUE	0.273826	TRUE	1	40		83.8913			N
27	C3	FALSE	polydadt+100-3	GAPDH	UNKNOWN	SYBR	None							18.5947	18.6185	0.263287					TRUE	0.273826	TRUE	1	40		83.8913			N
28	C4	FALSE	polydadt+100-2	GAPDH	UNKNOWN	SYBR	None							18.8806	18.9672	0.412676					TRUE	0.273826	TRUE	1	40		83.8913			N
29	C5	FALSE	polydadt+100-2	GAPDH	UNKNOWN	SYBR	None							18.6048	18.9672	0.412676					TRUE	0.273826	TRUE	1	40		83.9883			N
30	C6	FALSE	polydadt+100-2	GAPDH	UNKNOWN	SYBR	None							19.4163	18.9672	0.412676					TRUE	0.273826	TRUE	1	40		84.0853			N
31	C7	FALSE	polydadt+100-1	GAPDH	UNKNOWN	SYBR	None							19.2036	19.1541	0.0470126					TRUE	0.273826	TRUE	1	40		83.9883			N
32	C8	FALSE	polydadt+100-1	GAPDH	UNKNOWN	SYBR	None							19.1101	19.1541	0.0470126					TRUE	0.273826	TRUE	1	40		83.9883			N
33	C9	FALSE	polydadt+100-1	GAPDH	UNKNOWN	SYBR	None							19.1486	19.1541	0.0470126					TRUE	0.273826	TRUE	1	40		83.9883			N
34	C10	FALSE	polydadt-2	GAPDH	UNKNOWN	SYBR	None							19.1546	19.3031	0.253971					TRUE	0.273826	TRUE	1	40		83.9883			N
35	C11	FALSE	polydadt-2	GAPDH	UNKNOWN	SYBR	None							19.1583	19.3031	0.253971					TRUE	0.273826	TRUE	1	40		83.9883			N
36	C12	FALSE	polydadt-2	GAPDH	UNKNOWN	SYBR	None							19.5963	19.3031	0.253971					TRUE	0.273826	TRUE	1	40		83.9883			Y
37	D1	FALSE	polydadt+100-3	ISG54	UNKNOWN	SYBR	None				10.9282	8.04777	14.8395	21.0578	20.9672	0.0806293		2.34869	0.158977	-3.44998	TRUE	0.271434	TRUE	1	40		82.3391			N
38	D2	FALSE	polydadt+100-3	ISG54	UNKNOWN	SYBR	None				10.9282	8.04777	14.8395	20.9405	20.9672	0.0806293		2.34869	0.158977	-3.44998	TRUE	0.271434	TRUE	1	40		82.3391			N
39	D3	FALSE	polydadt+100-3	ISG54	UNKNOWN	SYBR	None				10.9282	8.04777	14.8395	20.9033	20.9672	0.0806293		2.34869	0.158977	-3.44998	TRUE	0.271434	TRUE	1	40		82.3391			N
40	D4	FALSE	polydadt+100-2	ISG54	UNKNOWN	SYBR	None				16.296	10.1771	26.094	20.8406	20.7394	0.096062		1.77222	0.244629	-4.02645	TRUE	0.271434	TRUE	1	40		82.2421			N
41	D5	FALSE	polydadt+100-2	ISG54	UNKNOWN	SYBR	None				16.296	10.1771	26.094	20.7282	20.7394	0.096062		1.77222	0.244629	-4.02645	TRUE	0.271434	TRUE	1	40		82.3391			N
42	D6	FALSE	polydadt+100-2	ISG54	UNKNOWN	SYBR	None				16.296	10.1771	26.094	20.6495	20.7394	0.096062		1.77222	0.244629	-4.02645	TRUE	0.271434	TRUE	1	40		82.3391			N
43	D7	FALSE	polydadt+100-1	ISG54	UNKNOWN	SYBR	None				15.4335	14.5129	16.4124	21.018	21.0048	0.0292129		1.85067	0.0319561	-3.94799	TRUE	0.271434	TRUE	1	40		82.3391			N
44	D8	FALSE	polydadt+100-1	ISG54	UNKNOWN	SYBR	None				15.4335	14.5129	16.4124	20.9713	21.0048	0.0292129		1.85067	0.0319561	-3.94799	TRUE	0.271434	TRUE	1	40		82.3391			N
45	D9	FALSE	polydadt+100-1	ISG54	UNKNOWN	SYBR	None				15.4335	14.5129	16.4124	21.025	21.0048	0.0292129		1.85067	0.0319561	-3.94799	TRUE	0.271434	TRUE	1	40		82.3391			N
46	D10	FALSE	polydadt-2	ISG54	UNKNOWN	SYBR	None				16.8839	12.5334	22.7443	21.0377	21.0242	0.0860873		1.72109	0.154825	-4.07757	TRUE	0.271434	TRUE	1	40		82.3391			N
47	D11	FALSE	polydadt-2	ISG54	UNKNOWN	SYBR	None				16.8839	12.5334	22.7443	21.1027	21.0242	0.0860873		1.72109	0.154825	-4.07757	TRUE	0.271434	TRUE	1	40		82.4361			N
48	D12	FALSE	polydadt-2	ISG54	UNKNOWN	SYBR	None				16.8839	12.5334	22.7443	20.9321	21.0242	0.0860873		1.72109	0.154825	-4.07757	TRUE	0.271434	TRUE	1	40		82.4361			N
49	E1	FALSE	polydadt+200-3	GAPDH	UNKNOWN	SYBR	None							19.0559	19.1326	0.142373					TRUE	0.273826	TRUE	1	40		84.0853			N
50	E2	FALSE	polydadt+200-3	GAPDH	UNKNOWN	SYBR	None							19.2969	19.1326	0.142373					TRUE	0.273826	TRUE	1	40		84.0853			N
51	E3	FALSE	polydadt+200-3	GAPDH	UNKNOWN	SYBR	None							19.045	19.1326	0.142373					TRUE	0.273826	TRUE	1	40		83.9883			N
52	E4	FALSE	polydadt+200-2	GAPDH	UNKNOWN	SYBR	None							19.1502	19.1235	0.21262					TRUE	0.273826	TRUE	1	40		84.0853			N
53	E5	FALSE	polydadt+200-2	GAPDH	UNKNOWN	SYBR	None							18.8987	19.1235	0.21262					TRUE	0.273826	TRUE	1	40		84.0853			N
54	E6	FALSE	polydadt+200-2	GAPDH	UNKNOWN	SYBR	None							19.3214	19.1235	0.21262					TRUE	0.273826	TRUE	1	40		84.0853			N
55	E7	FALSE	polydadt+200-1	GAPDH	UNKNOWN	SYBR	None							19.3232	19.2718	0.100532					TRUE	0.273826	TRUE	1	40		84.0853			N
56	E8	FALSE	polydadt+200-1	GAPDH	UNKNOWN	SYBR	None							19.3364	19.2718	0.100532					TRUE	0.273826	TRUE	1	40		84.0853			N
57	E9	FALSE	polydadt+200-1	GAPDH	UNKNOWN	SYBR	None							19.156	19.2718	0.100532					TRUE	0.273826	TRUE	1	40		84.0853			N
58	E10	FALSE	polydadt-3	GAPDH	UNKNOWN	SYBR	None							19.2757	19.5054	0.24769					TRUE	0.273826	TRUE	1	40		84.0853			N
59	E11	FALSE	polydadt-3	GAPDH	UNKNOWN	SYBR	None							19.4726	19.5054	0.24769					TRUE	0.273826	TRUE	1	40		84.1823			N
60	E12	FALSE	polydadt-3	GAPDH	UNKNOWN	SYBR	None							19.7678	19.5054	0.24769					TRUE	0.273826	TRUE	1	40		84.2793			N
61	F1	FALSE	polydadt+200-3	ISG54	UNKNOWN	SYBR	None				15.5346	12.8211	18.8224	20.974	20.9739	0.0978957		1.84126	0.0997557	-3.95741	TRUE	0.271434	TRUE	1	40		82.3391			N
62	F2	FALSE	polydadt+200-3	ISG54	UNKNOWN	SYBR	None				15.5346	12.8211	18.8224	21.0717	20.9739	0.0978957		1.84126	0.0997557	-3.95741	TRUE	0.271434	TRUE	1	40		82.3391			N
63	F3	FALSE	polydadt+200-3	ISG54	UNKNOWN	SYBR	None				15.5346	12.8211	18.8224	20.8759	20.9739	0.0978957		1.84126	0.0997557	-3.95741	TRUE	0.271434	TRUE	1	40		82.3391			N
64	F4	FALSE	polydadt+200-2	ISG54	UNKNOWN	SYBR	None				13.8546	10.5793	18.1438	21.0089	21.1298	0.117126		2.00638	0.14015	-3.79229	TRUE	0.271434	TRUE	1	40		82.3391			N
65	F5	FALSE	polydadt+200-2	ISG54	UNKNOWN	SYBR	None				13.8546	10.5793	18.1438	21.138	21.1298	0.117126		2.00638	0.14015	-3.79229	TRUE	0.271434	TRUE	1	40		82.3391			N
66	F6	FALSE	polydadt+200-2	ISG54	UNKNOWN	SYBR	None				13.8546	10.5793	18.1438	21.2427	21.1298	0.117126		2.00638	0.14015	-3.79229	TRUE	0.271434	TRUE	1	40		82.3391			N
67	F7	FALSE	polydadt+200-1	ISG54	UNKNOWN	SYBR	None				16.0893	13.5284	19.135	21.1856	21.0625	0.119326		1.79064	0.0900841	-4.00803	TRUE	0.271434	TRUE	1	40		82.3391			N
68	F8	FALSE	polydadt+200-1	ISG54	UNKNOWN	SYBR	None				16.0893	13.5284	19.135	20.9474	21.0625	0.119326		1.79064	0.0900841	-4.00803	TRUE	0.271434	TRUE	1	40		82.3391			N
69	F9	FALSE	polydadt+200-1	ISG54	UNKNOWN	SYBR	None				16.0893	13.5284	19.135	21.0545	21.0625	0.119326		1.79064	0.0900841	-4.00803	TRUE	0.271434	TRUE	1	40		82.3391			N
70	F10	FALSE	polydadt-3	ISG54	UNKNOWN	SYBR	None				16.3922	12.2806	21.8805	21.203	21.2691	0.0787586		1.76373	0.150059	-4.03494	TRUE	0.271434	TRUE	1	40		82.3391			N
71	F11	FALSE	polydadt-3	ISG54	UNKNOWN	SYBR	None				16.3922	12.2806	21.8805	21.3562	21.2691	0.0787586		1.76373	0.150059	-4.03494	TRUE	0.271434	TRUE	1	40		82.4361			N
72	F12	FALSE	polydadt-3	ISG54	UNKNOWN	SYBR	None				16.3922	12.2806	21.8805	21.2482	21.2691	0.0787586		1.76373	0.150059	-4.03494	TRUE	0.271434	TRUE	1	40		82.4361			N
73	G1	FALSE	polydadt+400-1	GAPDH	UNKNOWN	SYBR	None							18.9729	18.7371	0.276564					TRUE	0.273826	TRUE	1	40		83.9883			N
74	G2	FALSE	polydadt+400-1	GAPDH	UNKNOWN	SYBR	None							18.4327	18.7371	0.276564					TRUE	0.273826	TRUE	1	40		83.9883			N
75	G3	FALSE	polydadt+400-1	GAPDH	UNKNOWN	SYBR	None							18.8058	18.7371	0.276564					TRUE	0.273826	TRUE	1	40		83.9883			N
76	G4	FALSE	polydadt+400-2	GAPDH	UNKNOWN	SYBR	None							18.6591	18.9023	0.412867					TRUE	0.273826	TRUE	1	40		83.9883			N
77	G5	FALSE	polydadt+400-2	GAPDH	UNKNOWN	SYBR	None							18.6688	18.9023	0.412867					TRUE	0.273826	TRUE	1	40		84.0853			N
78	G6	FALSE	polydadt+400-2	GAPDH	UNKNOWN	SYBR	None							19.379	18.9023	0.412867					TRUE	0.273826	TRUE	1	40		83.9883			Y
79	G7	FALSE	polydadt+400-3	GAPDH	UNKNOWN	SYBR	None							19.2963	19.1533	0.201517					TRUE	0.273826	TRUE	1	40		84.0853			N
80	G8	FALSE	polydadt+400-3	GAPDH	UNKNOWN	SYBR	None							19.2408	19.1533	0.201517					TRUE	0.273826	TRUE	1	40		84.0853			N
81	G9	FALSE	polydadt+400-3	GAPDH	UNKNOWN	SYBR	None							18.9229	19.1533	0.201517					TRUE	0.273826	TRUE	1	40		84.0853			N
85	H1	FALSE	polydadt+400-1	ISG54	UNKNOWN	SYBR	None				8.12793	5.86231	11.2691	21.6108	21.5129	0.0999987		2.77578	0.169792	-3.02289	TRUE	0.271434	TRUE	1	40		82.3391			N
86	H2	FALSE	polydadt+400-1	ISG54	UNKNOWN	SYBR	None				8.12793	5.86231	11.2691	21.517	21.5129	0.0999987		2.77578	0.169792	-3.02289	TRUE	0.271434	TRUE	1	40		82.3391			N
87	H3	FALSE	polydadt+400-1	ISG54	UNKNOWN	SYBR	None				8.12793	5.86231	11.2691	21.4109	21.5129	0.0999987		2.77578	0.169792	-3.02289	TRUE	0.271434	TRUE	1	40		82.3391			N
88	H4	FALSE	polydadt+400-2	ISG54	UNKNOWN	SYBR	None				7.11969	4.44959	11.392	21.8139	21.8692	0.0922589		2.96685	0.244248	-2.83181	TRUE	0.271434	TRUE	1	40		82.3391			N
89	H5	FALSE	polydadt+400-2	ISG54	UNKNOWN	SYBR	None				7.11969	4.44959	11.392	21.8179	21.8692	0.0922589		2.96685	0.244248	-2.83181	TRUE	0.271434	TRUE	1	40		82.4361			N
90	H6	FALSE	polydadt+400-2	ISG54	UNKNOWN	SYBR	None				7.11969	4.44959	11.392	21.9757	21.8692	0.0922589		2.96685	0.244248	-2.83181	TRUE	0.271434	TRUE	1	40		82.4361			N
91	H7	FALSE	polydadt+400-3	ISG54	UNKNOWN	SYBR	None				9.04659	7.07795	11.5628	21.7817	21.7746	0.0904021		2.62129	0.127517	-3.17737	TRUE	0.271434	TRUE	1	40		82.4361			N
92	H8	FALSE	polydadt+400-3	ISG54	UNKNOWN	SYBR	None				9.04659	7.07795	11.5628	21.6809	21.7746	0.0904021		2.62129	0.127517	-3.17737	TRUE	0.271434	TRUE	1	40		82.4361			N
93	H9	FALSE	polydadt+400-3	ISG54	UNKNOWN	SYBR	None				9.04659	7.07795	11.5628	21.8613	21.7746	0.0904021		2.62129	0.127517	-3.17737	TRUE	0.271434	TRUE	1	40		82.3391			N
Analysis Type	Singleplex
Endogenous Control	GAPDH
RQ Min/Max Confidence Level	95.0
Reference Sample	NC1

## Sheet: Melt Curve Raw Data
Block Type	Fast 96-Well Block (0.1mL)
Calibration Background is expired	No
Calibration Background performed on	01-19-2021
Calibration HRM MELTDOCTOR is expired	Yes
Calibration HRM MELTDOCTOR performed on	11-03-2016
Calibration Normalization FAM-ROX is expired	No
Calibration Normalization FAM-ROX performed on	01-19-2021
Calibration Normalization VIC-ROX is expired	No
Calibration Normalization VIC-ROX performed on	01-19-2021
Calibration Pure Dye CY3 is expired	No
Calibration Pure Dye CY3 performed on	01-19-2021
Calibration Pure Dye FAM is expired	No
Calibration Pure Dye FAM performed on	01-19-2021
Calibration Pure Dye MELTDOCTOR is expired	Yes
Calibration Pure Dye MELTDOCTOR performed on	11-03-2016
Calibration Pure Dye NED is expired	Yes
Calibration Pure Dye NED performed on	09-17-2019
Calibration Pure Dye ROX is expired	No
Calibration Pure Dye ROX performed on	01-19-2021
Calibration Pure Dye SYBR is expired	No
Calibration Pure Dye SYBR performed on	01-19-2021
Calibration Pure Dye TAMRA is expired	No
Calibration Pure Dye TAMRA performed on	01-19-2021
Calibration Pure Dye VIC is expired	No
Calibration Pure Dye VIC performed on	01-19-2021
Calibration ROI is expired	No
Calibration ROI performed on	01-19-2021
Calibration Uniformity is expired	No
Calibration Uniformity performed on	01-19-2021
Chemistry	SYBR_GREEN
Date Created	2021-03-28 20:41:17 PM PDT
Date Modified	2021-03-29 18:06:52 PM PDT
Experiment Barcode
Experiment Comment
Experiment File Name	D:\LY\A151R daochu\2021-3-28 succss\2021-03-29 ISG54.eds
Experiment Name	2021-03-29 114102
Experiment Run Start Time	2021-03-29 04:49:43 AM PDT
Experiment Run Stop Time	2021-03-29 05:56:29 AM PDT
Experiment Type	Comparative Cт (ΔΔCт)
Instrument Name	278861502
Instrument Serial Number	278861502
Instrument Type	QuantStudio(TM) 6 Flex System
Passive Reference	ROX
Quantification Cycle Method	Ct
Signal Smoothing On	true
Stage/ Cycle where Analysis is performed	Stage 2, Step 2
User Name
Well	Well Position	Reading	Temperature	Fluorescence	Derivative
1	A1	1	60.1238	2.81019	0.139008
1	A1	2	60.3178	2.80855	0.125739
1	A1	3	60.5118	2.7866	0.114025
1	A1	4	60.7059	2.915	0.108866
1	A1	5	60.8999	2.66204	0.114664
1	A1	6	61.0939	2.83349	0.132769
1	A1	7	61.2879	2.85745	0.15946
1	A1	8	61.4819	2.76613	0.186044
1	A1	9	61.676	2.77517	0.20207
1	A1	10	61.87	2.74323	0.200533
1	A1	11	62.064	2.6195	0.182062
1	A1	12	62.258	2.6083	0.155078
1	A1	13	62.452	2.67827	0.131412
1	A1	14	62.6461	2.68889	0.120009
1	A1	15	62.8401	2.6962	0.122702
1	A1	16	63.0341	2.65395	0.134501
1	A1	17	63.2281	2.61954	0.147722
1	A1	18	63.4221	2.6338	0.1569
1	A1	19	63.6162	2.57509	0.161347
1	A1	20	63.8102	2.53257	0.164023
1	A1	21	64.0042	2.55318	0.167923
1	A1	22	64.1982	2.67864	0.172735
1	A1	23	64.3922	2.48715	0.17424
1	A1	24	64.5863	2.50182	0.166949
1	A1	25	64.7803	2.53039	0.148201
1	A1	26	64.9743	2.41636	0.120957
1	A1	27	65.1683	2.46048	0.0933492
1	A1	28	65.3623	2.41743	0.0751141
1	A1	29	65.5564	2.5418	0.0728499
1	A1	30	65.7504	2.41196	0.0867254
1	A1	31	65.9444	2.60197	0.110392
1	A1	32	66.1384	2.41591	0.133906
1	A1	33	66.3324	2.31057	0.147958
1	A1	34	66.5265	2.52637	0.147524
1	A1	35	66.7205	2.40214	0.133823
1	A1	36	66.9145	2.31206	0.114068
1	A1	37	67.1085	2.26127	0.098823
1	A1	38	67.3025	2.43899	0.0974836
1	A1	39	67.4966	2.45851	0.113828
1	A1	40	67.6906	2.29843	0.144227
1	A1	41	67.8846	2.40421	0.179789
1	A1	42	68.0786	2.30442	0.211033
1	A1	43	68.2726	2.33527	0.232066
1	A1	44	68.4667	2.15467	0.241896
1	A1	45	68.6607	2.28674	0.242818
1	A1	46	68.8547	2.29148	0.23767
1	A1	47	69.0487	2.152	0.228129
1	A1	48	69.2427	2.16309	0.214713
1	A1	49	69.4368	2.15315	0.197814
1	A1	50	69.6308	2.14646	0.178555
1	A1	51	69.8248	2.12889	0.158875
1	A1	52	70.0188	2.06986	0.140951
1	A1	53	70.2128	2.11011	0.126379
1	A1	54	70.4069	2.09382	0.115539
1	A1	55	70.6009	2.08746	0.107551
1	A1	56	70.7949	2.07843	0.101026
1	A1	57	70.9889	2.04917	0.0952619
1	A1	58	71.1829	2.02317	0.0911451
1	A1	59	71.377	2.04326	0.0910531
1	A1	60	71.571	2.10036	0.0977466
1	A1	61	71.765	1.94244	0.112813
1	A1	62	71.959	2.08859	0.135419
1	A1	63	72.153	2.02123	0.161905
1	A1	64	72.3471	2.00801	0.186463
1	A1	65	72.5411	1.92192	0.202794
1	A1	66	72.7351	2.02218	0.206337
1	A1	67	72.9291	1.85649	0.196353
1	A1	68	73.1231	1.93935	0.176835
1	A1	69	73.3172	1.78536	0.155421
1	A1	70	73.5112	1.86606	0.140358
1	A1	71	73.7052	1.95608	0.136942
1	A1	72	73.8992	1.85659	0.145445
1	A1	73	74.0932	1.83521	0.161712
1	A1	74	74.2873	1.84785	0.179694
1	A1	75	74.4813	1.7711	0.194046
1	A1	76	74.6753	1.82026	0.201454
1	A1	77	74.8693	1.77227	0.200647
1	A1	78	75.0633	1.71695	0.191948
1	A1	79	75.2574	1.71051	0.176967
1	A1	80	75.4514	1.71946	0.158468
1	A1	81	75.6454	1.70404	0.140087
1	A1	82	75.8394	1.65936	0.125581
1	A1	83	76.0334	1.63944	0.117622
1	A1	84	76.2275	1.74019	0.116575
1	A1	85	76.4215	1.63199	0.120148
1	A1	86	76.6155	1.70646	0.124602
1	A1	87	76.8095	1.59963	0.127119
1	A1	88	77.0035	1.5527	0.127754
1	A1	89	77.1976	1.66748	0.129406
1	A1	90	77.3916	1.56717	0.135581
1	A1	91	77.5856	1.61055	0.147459
1	A1	92	77.7796	1.60346	0.16236
1	A1	93	77.9736	1.54512	0.17486
1	A1	94	78.1677	1.57976	0.179979
1	A1	95	78.3617	1.45206	0.176438
1	A1	96	78.5557	1.46887	0.167681
1	A1	97	78.7497	1.45273	0.159798
1	A1	98	78.9437	1.55689	0.157657
1	A1	99	79.1378	1.46495	0.161978
1	A1	100	79.3318	1.44192	0.169329
1	A1	101	79.5258	1.40723	0.174789
1	A1	102	79.7198	1.40554	0.175119
1	A1	103	79.9138	1.39073	0.170332
1	A1	104	80.1079	1.34895	0.16306
1	A1	105	80.3019	1.37022	0.156677
1	A1	106	80.4959	1.35098	0.153656
1	A1	107	80.6899	1.3513	0.15505
1	A1	108	80.8839	1.30226	0.161089
1	A1	109	81.078	1.30204	0.172193
1	A1	110	81.272	1.28774	0.18955
1	A1	111	81.466	1.28714	0.214921
1	A1	112	81.66	1.25	0.249972
1	A1	113	81.854	1.24682	0.295792
1	A1	114	82.0481	1.20927	0.353013
1	A1	115	82.2421	1.16681	0.422414
1	A1	116	82.4361	1.13158	0.505353
1	A1	117	82.6301	1.08295	0.60338
1	A1	118	82.8242	1.02366	0.716771
1	A1	119	83.0182	0.970301	0.842515
1	A1	120	83.2122	0.889714	0.972759
1	A1	121	83.4062	0.766115	1.09482
1	A1	122	83.6002	0.632709	1.1932
1	A1	123	83.7943	0.46802	1.25302
1	A1	124	83.9883	0.330111	1.26372
1	A1	125	84.1823	0.178443	1.22162
1	A1	126	84.3763	0.0451941	1.13071
1	A1	127	84.5703	-0.0557561	1.00156
1	A1	128	84.7644	-0.139338	0.848953
1	A1	129	84.9584	-0.190476	0.6889
1	A1	130	85.1524	-0.226222	0.53579
1	A1	131	85.3464	-0.244731	0.400264
1	A1	132	85.5404	-0.257998	0.288198
1	A1	133	85.7345	-0.259962	0.200893
1	A1	134	85.9285	-0.267676	0.136267
1	A1	135	86.1225	-0.27619	0.0905075
1	A1	136	86.3165	-0.28384	0.059543
1	A1	137	86.5105	-0.279916	0.0398418
1	A1	138	86.7046	-0.260647	0.0284826
1	A1	139	86.8986	-0.278315	0.022865
1	A1	140	87.0926	-0.282958	0.0205441
1	A1	141	87.2866	-0.28528	0.0193937
1	A1	142	87.4806	-0.282435	0.0179316
1	A1	143	87.6747	-0.290362	0.0155017
1	A1	144	87.8687	-0.282881	0.0121755
1	A1	145	88.0627	-0.299313	0.00846741
1	A1	146	88.2567	-0.278832	0.00504649
1	A1	147	88.4507	-0.291179	0.00254132
1	A1	148	88.6448	-0.29337	0.00142833
1	A1	149	88.8388	-0.280498	0.00196127
1	A1	150	89.0328	-0.285038	0.00412314
1	A1	151	89.2268	-0.292701	0.00760026
1	A1	152	89.4208	-0.291628	0.0117779
1	A1	153	89.6149	-0.277957	0.0157856
1	A1	154	89.8089	-0.296135	0.0186665
1	A1	155	90.0029	-0.306798	0.0197097
1	A1	156	90.1969	-0.304852	0.018806
1	A1	157	90.3909	-0.297349	0.0165494
1	A1	158	90.5849	-0.297361	0.0139143
1	A1	159	90.779	-0.295072	0.0116904
1	A1	160	90.973	-0.314718	0.0100869
1	A1	161	91.167	-0.296412	0.0087857
1	A1	162	91.361	-0.309784	0.00735143
1	A1	163	91.5551	-0.297156	0.00566567
1	A1	164	91.7491	-0.321025	0.00409518
1	A1	165	91.9431	-0.294602	0.00331838
1	A1	166	92.1371	-0.301106	0.00392874
1	A1	167	92.3311	-0.305645	0.00604211
1	A1	168	92.5251	-0.301206	0.00914117
1	A1	169	92.7192	-0.30811	0.0122638
1	A1	170	92.9132	-0.320578	0.0144297
1	A1	171	93.1072	-0.302924	0.0150532
1	A1	172	93.3012	-0.315169	0.0141288
1	A1	173	93.4953	-0.321316	0.0121509
1	A1	174	93.6893	-0.312321	0.00986471
1	A1	175	93.8833	-0.312219	0.00797388
1	A1	176	94.0773	-0.311887	0.00689296
1	A1	177	94.2713	-0.326087	0.00661523
1	A1	178	94.4653	-0.301858	0.00675227
1	A1	179	94.6594	-0.324952	0.0067463
1	A1	180	94.8534	-0.32629	0.00616367
2	A2	1	60.1238	2.85609	0.136412
2	A2	2	60.3178	2.83995	0.126097
2	A2	3	60.5118	2.8158	0.116626
2	A2	4	60.7059	2.93471	0.112045
2	A2	5	60.8999	2.71281	0.116012
2	A2	6	61.0939	2.85527	0.129733
2	A2	7	61.2879	2.87182	0.150266
2	A2	8	61.4819	2.7956	0.170603
2	A2	9	61.676	2.80047	0.182317
2	A2	10	61.87	2.7755	0.179861
2	A2	11	62.064	2.66585	0.16402
2	A2	12	62.258	2.6578	0.142047
2	A2	13	62.452	2.71608	0.12396
2	A2	14	62.6461	2.72175	0.1172
2	A2	15	62.8401	2.73173	0.122987
2	A2	16	63.0341	2.69126	0.136493
2	A2	17	63.2281	2.6638	0.15043
2	A2	18	63.4221	2.66574	0.159447
2	A2	19	63.6162	2.60994	0.162612
2	A2	20	63.8102	2.57275	0.162638
2	A2	21	64.0042	2.58706	0.162759
2	A2	22	64.1982	2.69272	0.16362
2	A2	23	64.3922	2.53264	0.162442
2	A2	24	64.5863	2.54188	0.155046
2	A2	25	64.7803	2.56484	0.139278
2	A2	26	64.9743	2.4635	0.117432
2	A2	27	65.1683	2.50718	0.0959743
2	A2	28	65.3623	2.46298	0.0826246
2	A2	29	65.5564	2.56989	0.0824712
2	A2	30	65.7504	2.4581	0.0953292
2	A2	31	65.9444	2.60706	0.115746
2	A2	32	66.1384	2.45617	0.135437
2	A2	33	66.3324	2.3623	0.146736
2	A2	34	66.5265	2.54356	0.145537
2	A2	35	66.7205	2.43519	0.132914
2	A2	36	66.9145	2.35525	0.114969
2	A2	37	67.1085	2.30902	0.100677
2	A2	38	67.3025	2.46453	0.098099
2	A2	39	67.4966	2.47237	0.110553
2	A2	40	67.6906	2.33815	0.135014
2	A2	41	67.8846	2.43175	0.163872
2	A2	42	68.0786	2.34162	0.188988
2	A2	43	68.2726	2.36716	0.205409
2	A2	44	68.4667	2.20337	0.212612
2	A2	45	68.6607	2.32262	0.213031
2	A2	46	68.8547	2.32915	0.209462
2	A2	47	69.0487	2.21093	0.203308
2	A2	48	69.2427	2.22016	0.19456
2	A2	49	69.4368	2.20371	0.182917
2	A2	50	69.6308	2.19622	0.168872
2	A2	51	69.8248	2.1775	0.15396
2	A2	52	70.0188	2.12934	0.140164
2	A2	53	70.2128	2.16373	0.128958
2	A2	54	70.4069	2.14406	0.12059
2	A2	55	70.6009	2.13817	0.11409
2	A2	56	70.7949	2.12377	0.108078
2	A2	57	70.9889	2.09452	0.10194
2	A2	58	71.1829	2.07798	0.0966026
2	A2	59	71.377	2.08945	0.0943604
2	A2	60	71.571	2.13092	0.0978183
2	A2	61	71.765	2.00467	0.108502
2	A2	62	71.959	2.12443	0.125789
2	A2	63	72.153	2.06485	0.146627
2	A2	64	72.3471	2.05096	0.166166
2	A2	65	72.5411	1.98313	0.17922
2	A2	66	72.7351	2.06398	0.182133
2	A2	67	72.9291	1.9148	0.174436
2	A2	68	73.1231	1.99927	0.159478
2	A2	69	73.3172	1.86047	0.143442
2	A2	70	73.5112	1.92975	0.132851
2	A2	71	73.7052	1.99924	0.131745
2	A2	72	73.8992	1.91443	0.140108
2	A2	73	74.0932	1.89475	0.154389
2	A2	74	74.2873	1.90461	0.169541
2	A2	75	74.4813	1.84018	0.181111
2	A2	76	74.6753	1.87419	0.186338
2	A2	77	74.8693	1.82935	0.184265
2	A2	78	75.0633	1.7883	0.175418
2	A2	79	75.2574	1.778	0.161513
2	A2	80	75.4514	1.78291	0.145212
2	A2	81	75.6454	1.77032	0.129705
2	A2	82	75.8394	1.73812	0.11802
2	A2	83	76.0334	1.71388	0.112078
2	A2	84	76.2275	1.79656	0.11184
2	A2	85	76.4215	1.70269	0.115185
2	A2	86	76.6155	1.76482	0.118957
2	A2	87	76.8095	1.67592	0.120861
2	A2	88	77.0035	1.63614	0.121012
2	A2	89	77.1976	1.72793	0.121911
2	A2	90	77.3916	1.63688	0.126649
2	A2	91	77.5856	1.67899	0.136466
2	A2	92	77.7796	1.67255	0.149352
2	A2	93	77.9736	1.62189	0.160791
2	A2	94	78.1677	1.65127	0.166351
2	A2	95	78.3617	1.53627	0.164494
2	A2	96	78.5557	1.54827	0.15766
2	A2	97	78.7497	1.53716	0.150741
2	A2	98	78.9437	1.61872	0.147941
2	A2	99	79.1378	1.5403	0.150269
2	A2	100	79.3318	1.51946	0.155361
2	A2	101	79.5258	1.49196	0.159473
2	A2	102	79.7198	1.4895	0.15996
2	A2	103	79.9138	1.47408	0.156573
2	A2	104	80.1079	1.44161	0.151096
2	A2	105	80.3019	1.44856	0.146066
2	A2	106	80.4959	1.43334	0.143613
2	A2	107	80.6899	1.43305	0.145027
2	A2	108	80.8839	1.39459	0.151023
2	A2	109	81.078	1.38833	0.162284
2	A2	110	81.272	1.38332	0.179769
2	A2	111	81.466	1.36948	0.204649
2	A2	112	81.66	1.34264	0.238063
2	A2	113	81.854	1.32962	0.281035
2	A2	114	82.0481	1.2949	0.334685
2	A2	115	82.2421	1.26217	0.400544
2	A2	116	82.4361	1.22549	0.480517
2	A2	117	82.6301	1.18509	0.576184
2	A2	118	82.8242	1.11935	0.687384
2	A2	119	83.0182	1.0677	0.810558
2	A2	120	83.2122	0.988444	0.937623
2	A2	121	83.4062	0.865665	1.05621
2	A2	122	83.6002	0.738663	1.15158
2	A2	123	83.7943	0.573117	1.20978
2	A2	124	83.9883	0.438291	1.22096
2	A2	125	84.1823	0.292256	1.18168
2	A2	126	84.3763	0.161812	1.09562
2	A2	127	84.5703	0.0592324	0.97261
2	A2	128	84.7644	-0.0243408	0.826455
2	A2	129	84.9584	-0.0777927	0.672275
2	A2	130	85.1524	-0.110774	0.523852
2	A2	131	85.3464	-0.129739	0.391591
2	A2	132	85.5404	-0.144191	0.281497
2	A2	133	85.7345	-0.14925	0.195256
2	A2	134	85.9285	-0.152415	0.131247
2	A2	135	86.1225	-0.160683	0.0859674
2	A2	136	86.3165	-0.164145	0.0553527
2	A2	137	86.5105	-0.159013	0.0356247
2	A2	138	86.7046	-0.155641	0.0236106
2	A2	139	86.8986	-0.163492	0.0167405
2	A2	140	87.0926	-0.163495	0.0129766
2	A2	141	87.2866	-0.165373	0.0107997
2	A2	142	87.4806	-0.163588	0.00921636
2	A2	143	87.6747	-0.167975	0.00770487
2	A2	144	87.8687	-0.163997	0.0060917
2	A2	145	88.0627	-0.168949	0.00441939
2	A2	146	88.2567	-0.166022	0.0028619
2	A2	147	88.4507	-0.168385	0.00167269
2	A2	148	88.6448	-0.168146	0.00111062
2	A2	149	88.8388	-0.164913	0.00132498
2	A2	150	89.0328	-0.16266	0.00225623
2	A2	151	89.2268	-0.170983	0.00363298
2	A2	152	89.4208	-0.169232	0.00508253
2	A2	153	89.6149	-0.165404	0.00628303
2	A2	154	89.8089	-0.169415	0.00706312
2	A2	155	90.0029	-0.172885	0.00741079
2	A2	156	90.1969	-0.170877	0.00741587
2	A2	157	90.3909	-0.172315	0.00718585
2	A2	158	90.5849	-0.169858	0.00676774
2	A2	159	90.779	-0.172302	0.0061151
2	A2	160	90.973	-0.177737	0.00513628
2	A2	161	91.167	-0.173616	0.00381035
2	A2	162	91.361	-0.175399	0.00229188
2	A2	163	91.5551	-0.170221	0.000918419
2	A2	164	91.7491	-0.177959	0.000101326
2	A2	165	91.9431	-0.170832	0.000156846
2	A2	166	92.1371	-0.170035	0.00115998
2	A2	167	92.3311	-0.174885	0.00288389
2	A2	168	92.5251	-0.172545	0.00485444
2	A2	169	92.7192	-0.174649	0.00651079
2	A2	170	92.9132	-0.181457	0.0074136
2	A2	171	93.1072	-0.175005	0.00740588
2	A2	172	93.3012	-0.17885	0.00664627
2	A2	173	93.4953	-0.180251	0.00550403
2	A2	174	93.6893	-0.175843	0.00438066
2	A2	175	93.8833	-0.179361	0.00355235
2	A2	176	94.0773	-0.17722	0.00309781
2	A2	177	94.2713	-0.183195	0.00292008
2	A2	178	94.4653	-0.173554	0.00282885
2	A2	179	94.6594	-0.184165	0.00263921
2	A2	180	94.8534	-0.181468	0.00225066
3	A3	1	60.1238	3.04346	0.137642
3	A3	2	60.3178	3.02929	0.125271
3	A3	3	60.5118	3.00558	0.113644
3	A3	4	60.7059	3.12327	0.107422
3	A3	5	60.8999	2.90383	0.110795
3	A3	6	61.0939	3.05396	0.125214
3	A3	7	61.2879	3.06562	0.14763
3	A3	8	61.4819	2.98988	0.170665
3	A3	9	61.676	2.99409	0.185407
3	A3	10	61.87	2.97001	0.185815
3	A3	11	62.064	2.86076	0.172236
3	A3	12	62.258	2.84757	0.151533
3	A3	13	62.452	2.90352	0.133438
3	A3	14	62.6461	2.91164	0.125278
3	A3	15	62.8401	2.91936	0.128422
3	A3	16	63.0341	2.87483	0.138512
3	A3	17	63.2281	2.8476	0.148989
3	A3	18	63.4221	2.84708	0.155295
3	A3	19	63.6162	2.80409	0.157088
3	A3	20	63.8102	2.76334	0.157272
3	A3	21	64.0042	2.77825	0.158874
3	A3	22	64.1982	2.87898	0.162069
3	A3	23	64.3922	2.72561	0.163527
3	A3	24	64.5863	2.73279	0.158576
3	A3	25	64.7803	2.75684	0.144715
3	A3	26	64.9743	2.6486	0.124108
3	A3	27	65.1683	2.69068	0.103331
3	A3	28	65.3623	2.65152	0.0903532
3	A3	29	65.5564	2.75153	0.0904585
3	A3	30	65.7504	2.65097	0.103466
3	A3	31	65.9444	2.78822	0.123739
3	A3	32	66.1384	2.63922	0.14281
3	A3	33	66.3324	2.54117	0.153012
3	A3	34	66.5265	2.72372	0.150498
3	A3	35	66.7205	2.61606	0.136728
3	A3	36	66.9145	2.53721	0.118127
3	A3	37	67.1085	2.48809	0.103779
3	A3	38	67.3025	2.6471	0.10161
3	A3	39	67.4966	2.65226	0.114651
3	A3	40	67.6906	2.51776	0.139563
3	A3	41	67.8846	2.61132	0.168515
3	A3	42	68.0786	2.51792	0.193283
3	A3	43	68.2726	2.54472	0.208983
3	A3	44	68.4667	2.37991	0.215278
3	A3	45	68.6607	2.50097	0.214877
3	A3	46	68.8547	2.50192	0.210839
3	A3	47	69.0487	2.38792	0.204732
3	A3	48	69.2427	2.39772	0.196501
3	A3	49	69.4368	2.38659	0.185586
3	A3	50	69.6308	2.36549	0.172097
3	A3	51	69.8248	2.35658	0.157239
3	A3	52	70.0188	2.29783	0.142866
3	A3	53	70.2128	2.34405	0.130589
3	A3	54	70.4069	2.31638	0.121008
3	A3	55	70.6009	2.30505	0.113578
3	A3	56	70.7949	2.30207	0.107258
3	A3	57	70.9889	2.27576	0.101567
3	A3	58	71.1829	2.24745	0.0973416
3	A3	59	71.377	2.26564	0.096622
3	A3	60	71.571	2.30362	0.101668
3	A3	61	71.765	2.1816	0.113634
3	A3	62	71.959	2.30124	0.131561
3	A3	63	72.153	2.23142	0.152178
3	A3	64	72.3471	2.22295	0.170639
3	A3	65	72.5411	2.15167	0.182027
3	A3	66	72.7351	2.23508	0.183157
3	A3	67	72.9291	2.08382	0.174116
3	A3	68	73.1231	2.17226	0.158717
3	A3	69	73.3172	2.02453	0.143345
3	A3	70	73.5112	2.1077	0.134382
3	A3	71	73.7052	2.17639	0.135392
3	A3	72	73.8992	2.08172	0.145732
3	A3	73	74.0932	2.06334	0.161329
3	A3	74	74.2873	2.07011	0.176911
3	A3	75	74.4813	2.01022	0.188143
3	A3	76	74.6753	2.04299	0.192616
3	A3	77	74.8693	1.98751	0.189758
3	A3	78	75.0633	1.9558	0.180331
3	A3	79	75.2574	1.94615	0.166052
3	A3	80	75.4514	1.95147	0.149377
3	A3	81	75.6454	1.93056	0.13329
3	A3	82	75.8394	1.89715	0.12079
3	A3	83	76.0334	1.87704	0.113998
3	A3	84	76.2275	1.96301	0.113171
3	A3	85	76.4215	1.86661	0.116362
3	A3	86	76.6155	1.92717	0.120355
3	A3	87	76.8095	1.84181	0.122623
3	A3	88	77.0035	1.79669	0.12303
3	A3	89	77.1976	1.88772	0.123929
3	A3	90	77.3916	1.80221	0.128383
3	A3	91	77.5856	1.83918	0.137673
3	A3	92	77.7796	1.83583	0.149867
3	A3	93	77.9736	1.7823	0.160574
3	A3	94	78.1677	1.81044	0.165536
3	A3	95	78.3617	1.6972	0.163404
3	A3	96	78.5557	1.71463	0.156737
3	A3	97	78.7497	1.69804	0.150417
3	A3	98	78.9437	1.78004	0.148528
3	A3	99	79.1378	1.70299	0.151923
3	A3	100	79.3318	1.68106	0.158097
3	A3	101	79.5258	1.65252	0.16321
3	A3	102	79.7198	1.65055	0.164547
3	A3	103	79.9138	1.63619	0.16182
3	A3	104	80.1079	1.59868	0.156839
3	A3	105	80.3019	1.60417	0.15222
3	A3	106	80.4959	1.59199	0.15014
3	A3	107	80.6899	1.59372	0.151812
3	A3	108	80.8839	1.55257	0.157752
3	A3	109	81.078	1.54155	0.168453
3	A3	110	81.272	1.53399	0.184918
3	A3	111	81.466	1.52211	0.208697
3	A3	112	81.66	1.49734	0.24151
3	A3	113	81.854	1.48632	0.284853
3	A3	114	82.0481	1.44884	0.339962
3	A3	115	82.2421	1.41791	0.408064
3	A3	116	82.4361	1.37944	0.490559
3	A3	117	82.6301	1.33179	0.588629
3	A3	118	82.8242	1.26904	0.70205
3	A3	119	83.0182	1.21046	0.827524
3	A3	120	83.2122	1.13729	0.957328
3	A3	121	83.4062	1.00886	1.07922
3	A3	122	83.6002	0.881212	1.17818
3	A3	123	83.7943	0.708514	1.2396
3	A3	124	83.9883	0.57151	1.25286
3	A3	125	84.1823	0.413491	1.21403
3	A3	126	84.3763	0.283841	1.12669
3	A3	127	84.5703	0.176302	1.001
3	A3	128	84.7644	0.0915236	0.851323
3	A3	129	84.9584	0.0348181	0.693336
3	A3	130	85.1524	0.00221597	0.541205
3	A3	131	85.3464	-0.0209453	0.405549
3	A3	132	85.5404	-0.0343029	0.292462
3	A3	133	85.7345	-0.0406159	0.203672
3	A3	134	85.9285	-0.0451468	0.137555
3	A3	135	86.1225	-0.052077	0.0905448
3	A3	136	86.3165	-0.0525295	0.0584552
3	A3	137	86.5105	-0.0541995	0.0373804
3	A3	138	86.7046	-0.0509149	0.024106
3	A3	139	86.8986	-0.053578	0.0161497
3	A3	140	87.0926	-0.055879	0.0116387
3	A3	141	87.2866	-0.0549847	0.00918023
3	A3	142	87.4806	-0.0553296	0.00778281
3	A3	143	87.6747	-0.0567426	0.00681403
3	A3	144	87.8687	-0.0581822	0.00595801
3	A3	145	88.0627	-0.0600763	0.00514647
3	A3	146	88.2567	-0.0558109	0.00445597
3	A3	147	88.4507	-0.0589206	0.00398923
3	A3	148	88.6448	-0.0593077	0.00378316
3	A3	149	88.8388	-0.0568475	0.00378654
3	A3	150	89.0328	-0.0600919	0.00391074
3	A3	151	89.2268	-0.0633752	0.00409948
3	A3	152	89.4208	-0.0590472	0.00434362
3	A3	153	89.6149	-0.0571207	0.00462128
3	A3	154	89.8089	-0.0615494	0.00483172
3	A3	155	90.0029	-0.0644178	0.00481754
3	A3	156	90.1969	-0.0638434	0.00448711
3	A3	157	90.3909	-0.0633326	0.00393077
3	A3	158	90.5849	-0.0627756	0.0034047
3	A3	159	90.779	-0.0588012	0.00316907
3	A3	160	90.973	-0.066448	0.00330344
3	A3	161	91.167	-0.0617789	0.00364638
3	A3	162	91.361	-0.0661207	0.00390204
3	A3	163	91.5551	-0.0639296	0.00382974
3	A3	164	91.7491	-0.0678869	0.00338771
3	A3	165	91.9431	-0.0648377	0.00275036
3	A3	166	92.1371	-0.0645413	0.00220445
3	A3	167	92.3311	-0.0655416	0.00199483
3	A3	168	92.5251	-0.0634282	0.00220844
3	A3	169	92.7192	-0.0665533	0.00275252
3	A3	170	92.9132	-0.0685407	0.00342144
3	A3	171	93.1072	-0.0639262	0.0039983
3	A3	172	93.3012	-0.0672333	0.00433393
3	A3	173	93.4953	-0.0709881	0.00437799
3	A3	174	93.6893	-0.0672037	0.00416792
3	A3	175	93.8833	-0.0671552	0.00379219
3	A3	176	94.0773	-0.0689903	0.00334512
3	A3	177	94.2713	-0.071727	0.00289189
3	A3	178	94.4653	-0.0664542	0.00245733
3	A3	179	94.6594	-0.0700953	0.00203783
3	A3	180	94.8534	-0.0707615	0.00162336
4	A4	1	60.1238	2.99457	0.129486
4	A4	2	60.3178	2.981	0.118289
4	A4	3	60.5118	2.95353	0.107809
4	A4	4	60.7059	3.06819	0.1024
4	A4	5	60.8999	2.85838	0.105976
4	A4	6	61.0939	3.00381	0.119846
4	A4	7	61.2879	3.01428	0.141049
4	A4	8	61.4819	2.93674	0.162569
4	A4	9	61.676	2.94639	0.176004
4	A4	10	61.87	2.91604	0.175711
4	A4	11	62.064	2.8175	0.162063
4	A4	12	62.258	2.8058	0.141554
4	A4	13	62.452	2.85845	0.123418
4	A4	14	62.6461	2.85995	0.114742
4	A4	15	62.8401	2.86964	0.117128
4	A4	16	63.0341	2.83491	0.126787
4	A4	17	63.2281	2.80621	0.137672
4	A4	18	63.4221	2.81057	0.145361
4	A4	19	63.6162	2.75912	0.149185
4	A4	20	63.8102	2.72577	0.151437
4	A4	21	64.0042	2.74005	0.154537
4	A4	22	64.1982	2.83767	0.158322
4	A4	23	64.3922	2.68675	0.159519
4	A4	24	64.5863	2.68696	0.153855
4	A4	25	64.7803	2.71238	0.139339
4	A4	26	64.9743	2.61425	0.118497
4	A4	27	65.1683	2.65481	0.0979294
4	A4	28	65.3623	2.61299	0.0853609
4	A4	29	65.5564	2.70661	0.0857664
4	A4	30	65.7504	2.6146	0.0987703
4	A4	31	65.9444	2.75454	0.11873
4	A4	32	66.1384	2.60004	0.137301
4	A4	33	66.3324	2.50246	0.147004
4	A4	34	66.5265	2.68385	0.14416
4	A4	35	66.7205	2.58016	0.130264
4	A4	36	66.9145	2.50197	0.111574
4	A4	37	67.1085	2.45753	0.0968541
4	A4	38	67.3025	2.60697	0.0937584
4	A4	39	67.4966	2.61364	0.105325
4	A4	40	67.6906	2.48659	0.128592
4	A4	41	67.8846	2.57455	0.156312
4	A4	42	68.0786	2.48938	0.18077
4	A4	43	68.2726	2.51275	0.197252
4	A4	44	68.4667	2.35317	0.205199
4	A4	45	68.6607	2.47347	0.206817
4	A4	46	68.8547	2.47195	0.204658
4	A4	47	69.0487	2.36113	0.199963
4	A4	48	69.2427	2.36513	0.192606
4	A4	49	69.4368	2.35588	0.182112
4	A4	50	69.6308	2.34044	0.168695
4	A4	51	69.8248	2.32698	0.153595
4	A4	52	70.0188	2.27129	0.138688
4	A4	53	70.2128	2.30889	0.125693
4	A4	54	70.4069	2.28525	0.115418
4	A4	55	70.6009	2.2823	0.107542
4	A4	56	70.7949	2.27561	0.101122
4	A4	57	70.9889	2.24568	0.0955874
4	A4	58	71.1829	2.22176	0.0915544
4	A4	59	71.377	2.24047	0.0908278
4	A4	60	71.571	2.27764	0.0955342
4	A4	61	71.765	2.15566	0.106859
4	A4	62	71.959	2.27302	0.124053
4	A4	63	72.153	2.20964	0.144173
4	A4	64	72.3471	2.19903	0.162705
4	A4	65	72.5411	2.12655	0.174921
4	A4	66	72.7351	2.21606	0.177572
4	A4	67	72.9291	2.06317	0.170377
4	A4	68	73.1231	2.14682	0.156582
4	A4	69	73.3172	2.00936	0.142036
4	A4	70	73.5112	2.08003	0.132847
4	A4	71	73.7052	2.14508	0.132709
4	A4	72	73.8992	2.06234	0.141416
4	A4	73	74.0932	2.03896	0.155409
4	A4	74	74.2873	2.05382	0.169776
4	A4	75	74.4813	1.98336	0.180332
4	A4	76	74.6753	2.01925	0.184679
4	A4	77	74.8693	1.97075	0.182203
4	A4	78	75.0633	1.93439	0.173579
4	A4	79	75.2574	1.92658	0.160342
4	A4	80	75.4514	1.93432	0.144663
4	A4	81	75.6454	1.90922	0.129204
4	A4	82	75.8394	1.87766	0.116734
4	A4	83	76.0334	1.85656	0.109345
4	A4	84	76.2275	1.94156	0.107497
4	A4	85	76.4215	1.84932	0.10962
4	A4	86	76.6155	1.90868	0.112914
4	A4	87	76.8095	1.82129	0.115137
4	A4	88	77.0035	1.78278	0.116178
4	A4	89	77.1976	1.87456	0.118136
4	A4	90	77.3916	1.78789	0.123668
4	A4	91	77.5856	1.81908	0.133714
4	A4	92	77.7796	1.81784	0.146219
4	A4	93	77.9736	1.77108	0.156901
4	A4	94	78.1677	1.79365	0.161742
4	A4	95	78.3617	1.67931	0.159599
4	A4	96	78.5557	1.69927	0.153105
4	A4	97	78.7497	1.68397	0.147059
4	A4	98	78.9437	1.76551	0.145356
4	A4	99	79.1378	1.6881	0.148654
4	A4	100	79.3318	1.66497	0.154366
4	A4	101	79.5258	1.63514	0.158736
4	A4	102	79.7198	1.63612	0.159282
4	A4	103	79.9138	1.61831	0.155953
4	A4	104	80.1079	1.58743	0.15065
4	A4	105	80.3019	1.59365	0.145852
4	A4	106	80.4959	1.57743	0.143468
4	A4	107	80.6899	1.57815	0.144484
4	A4	108	80.8839	1.53698	0.149377
4	A4	109	81.078	1.53281	0.158792
4	A4	110	81.272	1.52076	0.173925
4	A4	111	81.466	1.51327	0.196385
4	A4	112	81.66	1.48721	0.227727
4	A4	113	81.854	1.48047	0.269135
4	A4	114	82.0481	1.44113	0.321542
4	A4	115	82.2421	1.40549	0.386074
4	A4	116	82.4361	1.37684	0.464342
4	A4	117	82.6301	1.32859	0.558032
4	A4	118	82.8242	1.26606	0.667621
4	A4	119	83.0182	1.21627	0.790537
4	A4	120	83.2122	1.14106	0.919652
4	A4	121	83.4062	1.02238	1.04305
4	A4	122	83.6002	0.891926	1.14567
4	A4	123	83.7943	0.721654	1.21247
4	A4	124	83.9883	0.585962	1.23208
4	A4	125	84.1823	0.424729	1.19963
4	A4	126	84.3763	0.290512	1.11785
4	A4	127	84.5703	0.182565	0.996303
4	A4	128	84.7644	0.0937157	0.849203
4	A4	129	84.9584	0.0359504	0.69244
4	A4	130	85.1524	0.00396964	0.540644
4	A4	131	85.3464	-0.0176567	0.404919
4	A4	132	85.5404	-0.0327248	0.291715
4	A4	133	85.7345	-0.0383256	0.202937
4	A4	134	85.9285	-0.0451732	0.13701
4	A4	135	86.1225	-0.0492112	0.0903697
4	A4	136	86.3165	-0.0513089	0.0588046
4	A4	137	86.5105	-0.0520242	0.0383497
4	A4	138	86.7046	-0.0476101	0.0256749
4	A4	139	86.8986	-0.054408	0.0181482
4	A4	140	87.0926	-0.0545202	0.013776
4	A4	141	87.2866	-0.0559135	0.0111371
4	A4	142	87.4806	-0.0552027	0.00931967
4	A4	143	87.6747	-0.0567663	0.00783116
4	A4	144	87.8687	-0.05738	0.00647758
4	A4	145	88.0627	-0.0602205	0.00523718
4	A4	146	88.2567	-0.0549631	0.00415693
4	A4	147	88.4507	-0.059258	0.00328595
4	A4	148	88.6448	-0.0597318	0.00265002
4	A4	149	88.8388	-0.0564196	0.00226282
4	A4	150	89.0328	-0.0593171	0.0021533
4	A4	151	89.2268	-0.0609714	0.00236926
4	A4	152	89.4208	-0.0580425	0.00292747
4	A4	153	89.6149	-0.055205	0.00373379
4	A4	154	89.8089	-0.0599858	0.00455333
4	A4	155	90.0029	-0.0639704	0.00509642
4	A4	156	90.1969	-0.0638399	0.0051853
4	A4	157	90.3909	-0.0610633	0.00487076
4	A4	158	90.5849	-0.0608846	0.0043917
4	A4	159	90.779	-0.0601575	0.0040071
4	A4	160	90.973	-0.0668214	0.00383828
4	A4	161	91.167	-0.0615778	0.00383317
4	A4	162	91.361	-0.0639081	0.0038466
4	A4	163	91.5551	-0.0621206	0.0037512
4	A4	164	91.7491	-0.0683972	0.00350786
4	A4	165	91.9431	-0.0640171	0.00317786
4	A4	166	92.1371	-0.0633315	0.00288838
4	A4	167	92.3311	-0.0664463	0.00276942
4	A4	168	92.5251	-0.0634605	0.0028886
4	A4	169	92.7192	-0.065853	0.00321556
4	A4	170	92.9132	-0.0683599	0.00363235
4	A4	171	93.1072	-0.0627166	0.00397962
4	A4	172	93.3012	-0.0685301	0.00411633
4	A4	173	93.4953	-0.0695969	0.00397292
4	A4	174	93.6893	-0.0673659	0.00358015
4	A4	175	93.8833	-0.0671022	0.00305585
4	A4	176	94.0773	-0.0683425	0.00254748
4	A4	177	94.2713	-0.0698908	0.00215784
4	A4	178	94.4653	-0.0656824	0.00189893
4	A4	179	94.6594	-0.0693971	0.00170239
4	A4	180	94.8534	-0.0710562	0.00147701
5	A5	1	60.1238	3.18412	0.14542
5	A5	2	60.3178	3.16348	0.133765
5	A5	3	60.5118	3.13495	0.122416
5	A5	4	60.7059	3.25322	0.116074
5	A5	5	60.8999	3.03141	0.119235
5	A5	6	61.0939	3.18272	0.133716
5	A5	7	61.2879	3.19734	0.156608
5	A5	8	61.4819	3.12152	0.180295
5	A5	9	61.676	3.12122	0.195337
5	A5	10	61.87	3.09338	0.19518
5	A5	11	62.064	2.98563	0.179958
5	A5	12	62.258	2.96942	0.1568
5	A5	13	62.452	3.02822	0.136134
5	A5	14	62.6461	3.03126	0.126193
5	A5	15	62.8401	3.03817	0.129109
5	A5	16	63.0341	3.00741	0.140837
5	A5	17	63.2281	2.97723	0.154528
5	A5	18	63.4221	2.97438	0.164851
5	A5	19	63.6162	2.92064	0.170484
5	A5	20	63.8102	2.88796	0.173442
5	A5	21	64.0042	2.9009	0.176135
5	A5	22	64.1982	2.99601	0.178516
5	A5	23	64.3922	2.83647	0.17747
5	A5	24	64.5863	2.84143	0.168975
5	A5	25	64.7803	2.87186	0.151454
5	A5	26	64.9743	2.75839	0.127977
5	A5	27	65.1683	2.80628	0.105701
5	A5	28	65.3623	2.76506	0.0926764
5	A5	29	65.5564	2.86978	0.0938179
5	A5	30	65.7504	2.75949	0.108329
5	A5	31	65.9444	2.90721	0.129983
5	A5	32	66.1384	2.7468	0.149922
5	A5	33	66.3324	2.65014	0.16036
5	A5	34	66.5265	2.83674	0.157543
5	A5	35	66.7205	2.72343	0.14313
5	A5	36	66.9145	2.64782	0.123762
5	A5	37	67.1085	2.59373	0.108729
5	A5	38	67.3025	2.75653	0.106148
5	A5	39	67.4966	2.76115	0.119225
5	A5	40	67.6906	2.62304	0.144734
5	A5	41	67.8846	2.71793	0.174827
5	A5	42	68.0786	2.62793	0.201091
5	A5	43	68.2726	2.65373	0.218289
5	A5	44	68.4667	2.48115	0.225685
5	A5	45	68.6607	2.60372	0.225685
5	A5	46	68.8547	2.61008	0.221298
5	A5	47	69.0487	2.4851	0.214317
5	A5	48	69.2427	2.4937	0.205079
5	A5	49	69.4368	2.48514	0.193348
5	A5	50	69.6308	2.47197	0.179311
5	A5	51	69.8248	2.45925	0.164017
5	A5	52	70.0188	2.39305	0.14913
5	A5	53	70.2128	2.43408	0.136254
5	A5	54	70.4069	2.41149	0.126176
5	A5	55	70.6009	2.41055	0.11856
5	A5	56	70.7949	2.40087	0.112412
5	A5	57	70.9889	2.36604	0.107132
5	A5	58	71.1829	2.34183	0.103376
5	A5	59	71.377	2.36115	0.103057
5	A5	60	71.571	2.40398	0.108386
5	A5	61	71.765	2.27207	0.120516
5	A5	62	71.959	2.3898	0.138552
5	A5	63	72.153	2.32819	0.159359
5	A5	64	72.3471	2.31335	0.17825
5	A5	65	72.5411	2.23954	0.190381
5	A5	66	72.7351	2.33239	0.192456
5	A5	67	72.9291	2.17031	0.184255
5	A5	68	73.1231	2.26273	0.169226
5	A5	69	73.3172	2.11404	0.153557
5	A5	70	73.5112	2.18655	0.143723
5	A5	71	73.7052	2.26105	0.14366
5	A5	72	73.8992	2.16739	0.153171
5	A5	73	74.0932	2.14797	0.168461
5	A5	74	74.2873	2.15884	0.184246
5	A5	75	74.4813	2.08902	0.195951
5	A5	76	74.6753	2.12441	0.200874
5	A5	77	74.8693	2.07231	0.198253
5	A5	78	75.0633	2.03403	0.188805
5	A5	79	75.2574	2.02492	0.174285
5	A5	80	75.4514	2.03067	0.1572
5	A5	81	75.6454	2.01192	0.140551
5	A5	82	75.8394	1.97341	0.127362
5	A5	83	76.0334	1.95059	0.119832
5	A5	84	76.2275	2.03967	0.11835
5	A5	85	76.4215	1.94442	0.121107
5	A5	86	76.6155	2.00595	0.124989
5	A5	87	76.8095	1.91402	0.127507
5	A5	88	77.0035	1.87083	0.128531
5	A5	89	77.1976	1.96528	0.130393
5	A5	90	77.3916	1.87775	0.136088
5	A5	91	77.5856	1.91066	0.146742
5	A5	92	77.7796	1.90894	0.160168
5	A5	93	77.9736	1.85412	0.171662
5	A5	94	78.1677	1.88337	0.176719
5	A5	95	78.3617	1.76288	0.173947
5	A5	96	78.5557	1.78097	0.166151
5	A5	97	78.7497	1.76035	0.158665
5	A5	98	78.9437	1.84931	0.156013
5	A5	99	79.1378	1.77319	0.159218
5	A5	100	79.3318	1.74733	0.165605
5	A5	101	79.5258	1.71552	0.170951
5	A5	102	79.7198	1.71298	0.172213
5	A5	103	79.9138	1.69928	0.169014
5	A5	104	80.1079	1.65967	0.163309
5	A5	105	80.3019	1.66858	0.157958
5	A5	106	80.4959	1.65003	0.155319
5	A5	107	80.6899	1.65949	0.156638
5	A5	108	80.8839	1.61063	0.162326
5	A5	109	81.078	1.60271	0.172721
5	A5	110	81.272	1.59281	0.188675
5	A5	111	81.466	1.58318	0.211621
5	A5	112	81.66	1.55427	0.243172
5	A5	113	81.854	1.54659	0.284718
5	A5	114	82.0481	1.50847	0.337386
5	A5	115	82.2421	1.47614	0.402416
5	A5	116	82.4361	1.43775	0.481488
5	A5	117	82.6301	1.39404	0.576503
5	A5	118	82.8242	1.32818	0.688453
5	A5	119	83.0182	1.27859	0.815598
5	A5	120	83.2122	1.20362	0.951718
5	A5	121	83.4062	1.08728	1.08549
5	A5	122	83.6002	0.961407	1.20171
5	A5	123	83.7943	0.781745	1.28426
5	A5	124	83.9883	0.641019	1.3199
5	A5	125	84.1823	0.471186	1.30146
5	A5	126	84.3763	0.325329	1.22945
5	A5	127	84.5703	0.202007	1.1119
5	A5	128	84.7644	0.0986704	0.962424
5	A5	129	84.9584	0.0304352	0.797409
5	A5	130	85.1524	-0.0113959	0.632903
5	A5	131	85.3464	-0.0378077	0.481933
5	A5	132	85.5404	-0.0568814	0.352904
5	A5	133	85.7345	-0.0657687	0.249299
5	A5	134	85.9285	-0.0722863	0.170553
5	A5	135	86.1225	-0.0793852	0.113542
5	A5	136	86.3165	-0.0808569	0.0740751
5	A5	137	86.5105	-0.0825752	0.0479581
5	A5	138	86.7046	-0.0773127	0.031505
5	A5	139	86.8986	-0.0823903	0.0216642
5	A5	140	87.0926	-0.0842804	0.0159979
5	A5	141	87.2866	-0.0857657	0.0126688
5	A5	142	87.4806	-0.0857494	0.0104407
5	A5	143	87.6747	-0.0878381	0.00863402
5	A5	144	87.8687	-0.0856416	0.00700192
5	A5	145	88.0627	-0.0911456	0.00555902
5	A5	146	88.2567	-0.0845289	0.00442128
5	A5	147	88.4507	-0.090178	0.00369351
5	A5	148	88.6448	-0.0887485	0.00341042
5	A5	149	88.8388	-0.0857029	0.00352526
5	A5	150	89.0328	-0.0896011	0.00393658
5	A5	151	89.2268	-0.0918822	0.0045312
5	A5	152	89.4208	-0.089581	0.00520848
5	A5	153	89.6149	-0.0868444	0.00586908
5	A5	154	89.8089	-0.0928111	0.00639356
5	A5	155	90.0029	-0.0943637	0.00665539
5	A5	156	90.1969	-0.0929258	0.00657543
5	A5	157	90.3909	-0.093147	0.00617104
5	A5	158	90.5849	-0.0942989	0.00555063
5	A5	159	90.779	-0.0928728	0.00485715
5	A5	160	90.973	-0.0985115	0.00420775
5	A5	161	91.167	-0.0921955	0.00366616
5	A5	162	91.361	-0.0965981	0.00324828
5	A5	163	91.5551	-0.0923945	0.00294643
5	A5	164	91.7491	-0.100355	0.0027621
5	A5	165	91.9431	-0.094826	0.00273026
5	A5	166	92.1371	-0.0953651	0.00290731
5	A5	167	92.3311	-0.0955124	0.00331541
5	A5	168	92.5251	-0.0959904	0.00388343
5	A5	169	92.7192	-0.0978302	0.00444452
5	A5	170	92.9132	-0.101423	0.00480709
5	A5	171	93.1072	-0.094937	0.00485136
5	A5	172	93.3012	-0.0997624	0.00458562
5	A5	173	93.4953	-0.102262	0.00413367
5	A5	174	93.6893	-0.0982285	0.00366974
5	A5	175	93.8833	-0.0989841	0.00333546
5	A5	176	94.0773	-0.0982133	0.00317419
5	A5	177	94.2713	-0.104296	0.00311367
5	A5	178	94.4653	-0.0977537	0.00301088
5	A5	179	94.6594	-0.102296	0.00273663
5	A5	180	94.8534	-0.10348	0.00224935
6	A6	1	60.1238	3.20376	0.142388
6	A6	2	60.3178	3.18821	0.130279
6	A6	3	60.5118	3.15776	0.118938
6	A6	4	60.7059	3.28765	0.11304
6	A6	5	60.8999	3.05696	0.116846
6	A6	6	61.0939	3.2069	0.131862
6	A6	7	61.2879	3.22228	0.154967
6	A6	8	61.4819	3.14751	0.178526
6	A6	9	61.676	3.14999	0.193258
6	A6	10	61.87	3.12332	0.192871
6	A6	11	62.064	3.00579	0.177793
6	A6	12	62.258	2.99462	0.15535
6	A6	13	62.452	3.06168	0.135911
6	A6	14	62.6461	3.06152	0.127336
6	A6	15	62.8401	3.06847	0.131236
6	A6	16	63.0341	3.03219	0.143178
6	A6	17	63.2281	2.99579	0.156295
6	A6	18	63.4221	3.00222	0.165594
6	A6	19	63.6162	2.95011	0.170225
6	A6	20	63.8102	2.9156	0.172563
6	A6	21	64.0042	2.92278	0.175158
6	A6	22	64.1982	3.0246	0.177894
6	A6	23	64.3922	2.86535	0.177471
6	A6	24	64.5863	2.868	0.169616
6	A6	25	64.7803	2.89986	0.152525
6	A6	26	64.9743	2.784	0.129164
6	A6	27	65.1683	2.83196	0.106765
6	A6	28	65.3623	2.78695	0.0935876
6	A6	29	65.5564	2.89972	0.0947704
6	A6	30	65.7504	2.78421	0.109606
6	A6	31	65.9444	2.93843	0.131785
6	A6	32	66.1384	2.77087	0.152286
6	A6	33	66.3324	2.67092	0.163169
6	A6	34	66.5265	2.86338	0.160569
6	A6	35	66.7205	2.75275	0.146057
6	A6	36	66.9145	2.6694	0.126205
6	A6	37	67.1085	2.61944	0.110324
6	A6	38	67.3025	2.77544	0.106733
6	A6	39	67.4966	2.78656	0.118985
6	A6	40	67.6906	2.64403	0.144199
6	A6	41	67.8846	2.7462	0.174671
6	A6	42	68.0786	2.65637	0.20187
6	A6	43	68.2726	2.67642	0.220262
6	A6	44	68.4667	2.50242	0.228802
6	A6	45	68.6607	2.62945	0.229681
6	A6	46	68.8547	2.63115	0.225782
6	A6	47	69.0487	2.51368	0.218828
6	A6	48	69.2427	2.51234	0.209179
6	A6	49	69.4368	2.50504	0.19676
6	A6	50	69.6308	2.49123	0.182045
6	A6	51	69.8248	2.47897	0.16634
6	A6	52	70.0188	2.41878	0.15136
6	A6	53	70.2128	2.45696	0.138521
6	A6	54	70.4069	2.43121	0.128327
6	A6	55	70.6009	2.42804	0.120293
6	A6	56	70.7949	2.41754	0.113529
6	A6	57	70.9889	2.38821	0.107704
6	A6	58	71.1829	2.36383	0.103724
6	A6	59	71.377	2.38122	0.103597
6	A6	60	71.571	2.42367	0.109466
6	A6	61	71.765	2.2898	0.122318
6	A6	62	71.959	2.41241	0.141058
6	A6	63	72.153	2.34914	0.162371
6	A6	64	72.3471	2.33296	0.181468
6	A6	65	72.5411	2.25281	0.193515
6	A6	66	72.7351	2.35091	0.195347
6	A6	67	72.9291	2.19127	0.186901
6	A6	68	73.1231	2.28159	0.171752
6	A6	69	73.3172	2.12737	0.156099
6	A6	70	73.5112	2.20548	0.14635
6	A6	71	73.7052	2.27952	0.146319
6	A6	72	73.8992	2.18407	0.155699
6	A6	73	74.0932	2.16461	0.170683
6	A6	74	74.2873	2.17299	0.186098
6	A6	75	74.4813	2.1029	0.197569
6	A6	76	74.6753	2.14147	0.20255
6	A6	77	74.8693	2.09117	0.20026
6	A6	78	75.0633	2.05193	0.191221
6	A6	79	75.2574	2.03735	0.176952
6	A6	80	75.4514	2.04518	0.159856
6	A6	81	75.6454	2.02308	0.143038
6	A6	82	75.8394	1.99127	0.12972
6	A6	83	76.0334	1.96498	0.122226
6	A6	84	76.2275	2.05574	0.120891
6	A6	85	76.4215	1.95519	0.123721
6	A6	86	76.6155	2.02236	0.127403
6	A6	87	76.8095	1.92395	0.129375
6	A6	88	77.0035	1.88277	0.129584
6	A6	89	77.1976	1.98202	0.13057
6	A6	90	77.3916	1.88515	0.13558
6	A6	91	77.5856	1.92616	0.145958
6	A6	92	77.7796	1.92254	0.159633
6	A6	93	77.9736	1.86816	0.171878
6	A6	94	78.1677	1.89881	0.178037
6	A6	95	78.3617	1.77535	0.176507
6	A6	96	78.5557	1.79242	0.169893
6	A6	97	78.7497	1.77459	0.163379
6	A6	98	78.9437	1.86146	0.161383
6	A6	99	79.1378	1.78189	0.16485
6	A6	100	79.3318	1.76109	0.171043
6	A6	101	79.5258	1.72094	0.175736
6	A6	102	79.7198	1.7263	0.175965
6	A6	103	79.9138	1.70406	0.171519
6	A6	104	80.1079	1.66584	0.164538
6	A6	105	80.3019	1.6816	0.157987
6	A6	106	80.4959	1.66211	0.154204
6	A6	107	80.6899	1.6639	0.154336
6	A6	108	80.8839	1.61823	0.158722
6	A6	109	81.078	1.61363	0.167692
6	A6	110	81.272	1.60387	0.182117
6	A6	111	81.466	1.5931	0.203356
6	A6	112	81.66	1.56901	0.232806
6	A6	113	81.854	1.55675	0.271562
6	A6	114	82.0481	1.52266	0.320528
6	A6	115	82.2421	1.48753	0.380915
6	A6	116	82.4361	1.45766	0.454669
6	A6	117	82.6301	1.413	0.544273
6	A6	118	82.8242	1.35022	0.651626
6	A6	119	83.0182	1.30726	0.776199
6	A6	120	83.2122	1.23798	0.913158
6	A6	121	83.4062	1.12623	1.05248
6	A6	122	83.6002	1.00858	1.17975
6	A6	123	83.7943	0.834782	1.27876
6	A6	124	83.9883	0.695416	1.33496
6	A6	125	84.1823	0.518024	1.33881
6	A6	126	84.3763	0.364262	1.28782
6	A6	127	84.5703	0.230374	1.18698
6	A6	128	84.7644	0.111886	1.04769
6	A6	129	84.9584	0.0254356	0.88541
6	A6	130	85.1524	-0.02406	0.716716
6	A6	131	85.3464	-0.0575193	0.556349
6	A6	132	85.5404	-0.0828967	0.415009
6	A6	133	85.7345	-0.0918207	0.298392
6	A6	134	85.9285	-0.0997316	0.207562
6	A6	135	86.1225	-0.110871	0.140284
6	A6	136	86.3165	-0.11424	0.0926482
6	A6	137	86.5105	-0.115199	0.0603778
6	A6	138	86.7046	-0.107807	0.0395526
6	A6	139	86.8986	-0.114388	0.0268266
6	A6	140	87.0926	-0.117528	0.0194275
6	A6	141	87.2866	-0.117429	0.0151573
6	A6	142	87.4806	-0.116885	0.0124402
6	A6	143	87.6747	-0.12237	0.0103377
6	A6	144	87.8687	-0.118725	0.00845918
6	A6	145	88.0627	-0.124563	0.00677506
6	A6	146	88.2567	-0.116464	0.0054042
6	A6	147	88.4507	-0.122682	0.00445173
6	A6	148	88.6448	-0.123245	0.00393964
6	A6	149	88.8388	-0.119584	0.0038259
6	A6	150	89.0328	-0.121772	0.00406748
6	A6	151	89.2268	-0.126621	0.00465935
6	A6	152	89.4208	-0.122169	0.00559546
6	A6	153	89.6149	-0.118515	0.00676531
6	A6	154	89.8089	-0.123888	0.00788304
6	A6	155	90.0029	-0.129543	0.00855633
6	A6	156	90.1969	-0.130397	0.00849251
6	A6	157	90.3909	-0.127036	0.00769443
6	A6	158	90.5849	-0.129036	0.0064772
6	A6	159	90.779	-0.123668	0.00527975
6	A6	160	90.973	-0.134595	0.00441577
6	A6	161	91.167	-0.124932	0.00394203
6	A6	162	91.361	-0.131472	0.00370939
6	A6	163	91.5551	-0.126599	0.00352641
6	A6	164	91.7491	-0.137003	0.00331234
6	A6	165	91.9431	-0.127631	0.00314765
6	A6	166	92.1371	-0.128485	0.00320214
6	A6	167	92.3311	-0.131769	0.00359688
6	A6	168	92.5251	-0.129832	0.00429956
6	A6	169	92.7192	-0.130862	0.00512686
6	A6	170	92.9132	-0.137739	0.00584235
6	A6	171	93.1072	-0.128809	0.00626772
6	A6	172	93.3012	-0.13463	0.00633289
6	A6	173	93.4953	-0.136788	0.00605909
6	A6	174	93.6893	-0.134363	0.00551976
6	A6	175	93.8833	-0.135841	0.00481606
6	A6	176	94.0773	-0.134639	0.00406275
6	A6	177	94.2713	-0.14034	0.00336396
6	A6	178	94.4653	-0.131135	0.00277745
6	A6	179	94.6594	-0.137192	0.00229372
6	A6	180	94.8534	-0.139874	0.00185497
7	A7	1	60.1238	3.26031	0.145287
7	A7	2	60.3178	3.2533	0.133082
7	A7	3	60.5118	3.2217	0.121979
7	A7	4	60.7059	3.34527	0.116642
7	A7	5	60.8999	3.1178	0.121198
7	A7	6	61.0939	3.27183	0.136936
7	A7	7	61.2879	3.28421	0.160569
7	A7	8	61.4819	3.20067	0.184423
7	A7	9	61.676	3.21002	0.199298
7	A7	10	61.87	3.17732	0.198982
7	A7	11	62.064	3.06749	0.18381
7	A7	12	62.258	3.05754	0.16085
7	A7	13	62.452	3.11105	0.140245
7	A7	14	62.6461	3.112	0.129881
7	A7	15	62.8401	3.12449	0.131671
7	A7	16	63.0341	3.08471	0.141589
7	A7	17	63.2281	3.05523	0.153027
7	A7	18	63.4221	3.05779	0.161021
7	A7	19	63.6162	3.00721	0.164647
7	A7	20	63.8102	2.96566	0.1663
7	A7	21	64.0042	2.98174	0.168704
7	A7	22	64.1982	3.08452	0.171971
7	A7	23	64.3922	2.92433	0.172892
7	A7	24	64.5863	2.92964	0.167008
7	A7	25	64.7803	2.95659	0.152061
7	A7	26	64.9743	2.84693	0.130434
7	A7	27	65.1683	2.89029	0.108878
7	A7	28	65.3623	2.84856	0.095532
7	A7	29	65.5564	2.94843	0.0958546
7	A7	30	65.7504	2.83924	0.109787
7	A7	31	65.9444	2.9964	0.131618
7	A7	32	66.1384	2.8359	0.152515
7	A7	33	66.3324	2.73032	0.164223
7	A7	34	66.5265	2.92257	0.162358
7	A7	35	66.7205	2.80634	0.148176
7	A7	36	66.9145	2.72059	0.128359
7	A7	37	67.1085	2.67588	0.112587
7	A7	38	67.3025	2.83708	0.109411
7	A7	39	67.4966	2.84315	0.122223
7	A7	40	67.6906	2.70615	0.147666
7	A7	41	67.8846	2.79592	0.177616
7	A7	42	68.0786	2.70729	0.20348
7	A7	43	68.2726	2.72759	0.220078
7	A7	44	68.4667	2.55878	0.226888
7	A7	45	68.6607	2.68962	0.226516
7	A7	46	68.8547	2.68268	0.222036
7	A7	47	69.0487	2.56555	0.215199
7	A7	48	69.2427	2.57194	0.206294
7	A7	49	69.4368	2.56008	0.195121
7	A7	50	69.6308	2.55248	0.181951
7	A7	51	69.8248	2.53274	0.167828
7	A7	52	70.0188	2.47319	0.154217
7	A7	53	70.2128	2.51554	0.142349
7	A7	54	70.4069	2.4842	0.132642
7	A7	55	70.6009	2.48172	0.124586
7	A7	56	70.7949	2.47087	0.117282
7	A7	57	70.9889	2.44411	0.110402
7	A7	58	71.1829	2.41216	0.104898
7	A7	59	71.377	2.43395	0.102917
7	A7	60	71.571	2.4772	0.106862
7	A7	61	71.765	2.34048	0.118098
7	A7	62	71.959	2.46635	0.135922
7	A7	63	72.153	2.40141	0.157275
7	A7	64	72.3471	2.38998	0.177333
7	A7	65	72.5411	2.31306	0.190907
7	A7	66	72.7351	2.40884	0.194285
7	A7	67	72.9291	2.24262	0.186928
7	A7	68	73.1231	2.33364	0.172186
7	A7	69	73.3172	2.18292	0.156338
7	A7	70	73.5112	2.26183	0.146039
7	A7	71	73.7052	2.3349	0.145403
7	A7	72	73.8992	2.23494	0.154377
7	A7	73	74.0932	2.22032	0.169319
7	A7	74	74.2873	2.22751	0.185101
7	A7	75	74.4813	2.16309	0.197227
7	A7	76	74.6753	2.19494	0.202915
7	A7	77	74.8693	2.14591	0.201133
7	A7	78	75.0633	2.10409	0.192255
7	A7	79	75.2574	2.09226	0.177799
7	A7	80	75.4514	2.09937	0.160267
7	A7	81	75.6454	2.07771	0.142871
7	A7	82	75.8394	2.04381	0.128916
7	A7	83	76.0334	2.01895	0.120795
7	A7	84	76.2275	2.10956	0.118936
7	A7	85	76.4215	2.01054	0.121465
7	A7	86	76.6155	2.07564	0.125198
7	A7	87	76.8095	1.97939	0.127643
7	A7	88	77.0035	1.93954	0.128714
7	A7	89	77.1976	2.03645	0.130778
7	A7	90	77.3916	1.94091	0.136803
7	A7	91	77.5856	1.98245	0.147823
7	A7	92	77.7796	1.97552	0.161543
7	A7	93	77.9736	1.92157	0.173202
7	A7	94	78.1677	1.94981	0.178327
7	A7	95	78.3617	1.82809	0.17564
7	A7	96	78.5557	1.84711	0.168064
7	A7	97	78.7497	1.82904	0.160967
7	A7	98	78.9437	1.91668	0.158765
7	A7	99	79.1378	1.83505	0.162276
7	A7	100	79.3318	1.81574	0.16861
7	A7	101	79.5258	1.77932	0.173458
7	A7	102	79.7198	1.77607	0.173875
7	A7	103	79.9138	1.75952	0.169729
7	A7	104	80.1079	1.72437	0.163235
7	A7	105	80.3019	1.73675	0.157375
7	A7	106	80.4959	1.71572	0.154441
7	A7	107	80.6899	1.71969	0.155509
7	A7	108	80.8839	1.67468	0.160866
7	A7	109	81.078	1.66649	0.170823
7	A7	110	81.272	1.65851	0.186248
7	A7	111	81.466	1.64763	0.208509
7	A7	112	81.66	1.62161	0.23903
7	A7	113	81.854	1.60962	0.278976
7	A7	114	82.0481	1.57056	0.329367
7	A7	115	82.2421	1.54176	0.391548
7	A7	116	82.4361	1.5061	0.467537
7	A7	117	82.6301	1.46093	0.559732
7	A7	118	82.8242	1.39806	0.669733
7	A7	119	83.0182	1.35017	0.796497
7	A7	120	83.2122	1.27874	0.934522
7	A7	121	83.4062	1.16545	1.0731
7	A7	122	83.6002	1.04096	1.19733
7	A7	123	83.7943	0.861518	1.29089
7	A7	124	83.9883	0.722227	1.3396
7	A7	125	84.1823	0.545744	1.33469
7	A7	126	84.3763	0.392974	1.27469
7	A7	127	84.5703	0.260808	1.16567
7	A7	128	84.7644	0.145059	1.01987
7	A7	129	84.9584	0.0653942	0.853354
7	A7	130	85.1524	0.0198678	0.682929
7	A7	131	85.3464	-0.0105433	0.52323
7	A7	132	85.5404	-0.0310392	0.384555
7	A7	133	85.7345	-0.0377294	0.272014
7	A7	134	85.9285	-0.0461176	0.186019
7	A7	135	86.1225	-0.0535207	0.123715
7	A7	136	86.3165	-0.0555334	0.0806696
7	A7	137	86.5105	-0.0577558	0.0522281
7	A7	138	86.7046	-0.0528278	0.034271
7	A7	139	86.8986	-0.0574488	0.0234521
7	A7	140	87.0926	-0.058687	0.0171689
7	A7	141	87.2866	-0.0616488	0.0134844
7	A7	142	87.4806	-0.0603684	0.0110766
7	A7	143	87.6747	-0.0618222	0.00918418
7	A7	144	87.8687	-0.0629177	0.00750199
7	A7	145	88.0627	-0.0668318	0.00602168
7	A7	146	88.2567	-0.058939	0.004854
7	A7	147	88.4507	-0.064212	0.00408187
7	A7	148	88.6448	-0.0651877	0.00368615
7	A7	149	88.8388	-0.0618723	0.00356
7	A7	150	89.0328	-0.0649081	0.0035861
7	A7	151	89.2268	-0.0677079	0.00371172
7	A7	152	89.4208	-0.0652184	0.00395497
7	A7	153	89.6149	-0.0611127	0.00433164
7	A7	154	89.8089	-0.0664643	0.00477073
7	A7	155	90.0029	-0.0686818	0.00511141
7	A7	156	90.1969	-0.0686178	0.00520303
7	A7	157	90.3909	-0.0683434	0.00502405
7	A7	158	90.5849	-0.0680993	0.00470836
7	A7	159	90.779	-0.0647105	0.00445114
7	A7	160	90.973	-0.0740925	0.00437409
7	A7	161	91.167	-0.0663031	0.00445387
7	A7	162	91.361	-0.0708752	0.00455294
7	A7	163	91.5551	-0.0682761	0.00451742
7	A7	164	91.7491	-0.0757085	0.00427768
7	A7	165	91.9431	-0.0702652	0.00389758
7	A7	166	92.1371	-0.0698374	0.00354526
7	A7	167	92.3311	-0.0729061	0.00339901
7	A7	168	92.5251	-0.0695548	0.00354533
7	A7	169	92.7192	-0.0725107	0.00393364
7	A7	170	92.9132	-0.0767623	0.00440966
7	A7	171	93.1072	-0.0686394	0.00479431
7	A7	172	93.3012	-0.074539	0.0049585
7	A7	173	93.4953	-0.0779156	0.00486485
7	A7	174	93.6893	-0.0749736	0.0045678
7	A7	175	93.8833	-0.072855	0.00417244
7	A7	176	94.0773	-0.0744074	0.0037689
7	A7	177	94.2713	-0.0795644	0.00338255
7	A7	178	94.4653	-0.0742773	0.00297708
7	A7	179	94.6594	-0.0762451	0.00250486
7	A7	180	94.8534	-0.078158	0.00195911
8	A8	1	60.1238	3.2627	0.144826
8	A8	2	60.3178	3.25374	0.132981
8	A8	3	60.5118	3.22619	0.122217
8	A8	4	60.7059	3.34371	0.117013
8	A8	5	60.8999	3.12507	0.121285
8	A8	6	61.0939	3.2699	0.136217
8	A8	7	61.2879	3.28336	0.158604
8	A8	8	61.4819	3.20264	0.181081
8	A8	9	61.676	3.2096	0.194886
8	A8	10	61.87	3.18173	0.194221
8	A8	11	62.064	3.07134	0.179674
8	A8	12	62.258	3.05694	0.158299
8	A8	13	62.452	3.11873	0.139937
8	A8	14	62.6461	3.11899	0.13196
8	A8	15	62.8401	3.12722	0.135722
8	A8	16	63.0341	3.08779	0.146805
8	A8	17	63.2281	3.05293	0.158482
8	A8	18	63.4221	3.05811	0.165935
8	A8	19	63.6162	3.00496	0.168503
8	A8	20	63.8102	2.9709	0.168826
8	A8	21	64.0042	2.97987	0.169836
8	A8	22	64.1982	3.07747	0.171842
8	A8	23	64.3922	2.92256	0.171816
8	A8	24	64.5863	2.93445	0.165422
8	A8	25	64.7803	2.95803	0.1504
8	A8	26	64.9743	2.84331	0.129059
8	A8	27	65.1683	2.88995	0.108061
8	A8	28	65.3623	2.84547	0.0954477
8	A8	29	65.5564	2.95066	0.0965076
8	A8	30	65.7504	2.84377	0.110888
8	A8	31	65.9444	2.99772	0.132591
8	A8	32	66.1384	2.82855	0.152735
8	A8	33	66.3324	2.72563	0.163396
8	A8	34	66.5265	2.92216	0.160731
8	A8	35	66.7205	2.80433	0.146416
8	A8	36	66.9145	2.72555	0.127129
8	A8	37	67.1085	2.67762	0.112124
8	A8	38	67.3025	2.83664	0.109409
8	A8	39	67.4966	2.83722	0.122096
8	A8	40	67.6906	2.70227	0.146958
8	A8	41	67.8846	2.79817	0.176252
8	A8	42	68.0786	2.70621	0.201729
8	A8	43	68.2726	2.72846	0.218315
8	A8	44	68.4667	2.56023	0.225377
8	A8	45	68.6607	2.68561	0.225355
8	A8	46	68.8547	2.68112	0.221231
8	A8	47	69.0487	2.56584	0.214715
8	A8	48	69.2427	2.57328	0.20604
8	A8	49	69.4368	2.55984	0.194886
8	A8	50	69.6308	2.54876	0.181412
8	A8	51	69.8248	2.53327	0.166674
8	A8	52	70.0188	2.4701	0.152352
8	A8	53	70.2128	2.51116	0.140019
8	A8	54	70.4069	2.48681	0.130401
8	A8	55	70.6009	2.48078	0.123078
8	A8	56	70.7949	2.47518	0.116973
8	A8	57	70.9889	2.44049	0.111381
8	A8	58	71.1829	2.41422	0.106868
8	A8	59	71.377	2.43397	0.10535
8	A8	60	71.571	2.46933	0.10922
8	A8	61	71.765	2.34214	0.119999
8	A8	62	71.959	2.46445	0.137184
8	A8	63	72.153	2.39893	0.157871
8	A8	64	72.3471	2.38792	0.177317
8	A8	65	72.5411	2.31022	0.190355
8	A8	66	72.7351	2.40443	0.193268
8	A8	67	72.9291	2.24327	0.185504
8	A8	68	73.1231	2.33208	0.170413
8	A8	69	73.3172	2.17763	0.154327
8	A8	70	73.5112	2.25973	0.144021
8	A8	71	73.7052	2.33262	0.143728
8	A8	72	73.8992	2.23677	0.153412
8	A8	73	74.0932	2.21754	0.16926
8	A8	74	74.2873	2.22837	0.185822
8	A8	75	74.4813	2.16113	0.198297
8	A8	76	74.6753	2.1921	0.203787
8	A8	77	74.8693	2.13742	0.201414
8	A8	78	75.0633	2.10357	0.191886
8	A8	79	75.2574	2.08946	0.177019
8	A8	80	75.4514	2.09885	0.159417
8	A8	81	75.6454	2.07627	0.142174
8	A8	82	75.8394	2.03886	0.128394
8	A8	83	76.0334	2.01593	0.120347
8	A8	84	76.2275	2.10627	0.118482
8	A8	85	76.4215	2.00915	0.12103
8	A8	86	76.6155	2.07093	0.124864
8	A8	87	76.8095	1.98098	0.127427
8	A8	88	77.0035	1.93457	0.128473
8	A8	89	77.1976	2.03329	0.130214
8	A8	90	77.3916	1.93715	0.135583
8	A8	91	77.5856	1.97843	0.145732
8	A8	92	77.7796	1.97311	0.158602
8	A8	93	77.9736	1.91936	0.169705
8	A8	94	78.1677	1.94761	0.174783
8	A8	95	78.3617	1.82617	0.172632
8	A8	96	78.5557	1.84547	0.166054
8	A8	97	78.7497	1.83048	0.160108
8	A8	98	78.9437	1.91656	0.158819
8	A8	99	79.1378	1.83426	0.16271
8	A8	100	79.3318	1.80838	0.168877
8	A8	101	79.5258	1.77457	0.173279
8	A8	102	79.7198	1.77635	0.173382
8	A8	103	79.9138	1.75912	0.169363
8	A8	104	80.1079	1.72404	0.163502
8	A8	105	80.3019	1.73266	0.158639
8	A8	106	80.4959	1.71282	0.156873
8	A8	107	80.6899	1.71826	0.159169
8	A8	108	80.8839	1.67013	0.165822
8	A8	109	81.078	1.66308	0.177238
8	A8	110	81.272	1.65645	0.194447
8	A8	111	81.466	1.63931	0.21906
8	A8	112	81.66	1.61352	0.25284
8	A8	113	81.854	1.60306	0.297315
8	A8	114	82.0481	1.56459	0.35378
8	A8	115	82.2421	1.52915	0.423606
8	A8	116	82.4361	1.49344	0.50848
8	A8	117	82.6301	1.4398	0.610046
8	A8	118	82.8242	1.37119	0.728656
8	A8	119	83.0182	1.32069	0.8615
8	A8	120	83.2122	1.23846	1.00097
8	A8	121	83.4062	1.11	1.13436
8	A8	122	83.6002	0.969674	1.24557
8	A8	123	83.7943	0.786728	1.31847
8	A8	124	83.9883	0.639436	1.3408
8	A8	125	84.1823	0.46981	1.30714
8	A8	126	84.3763	0.324467	1.22006
8	A8	127	84.5703	0.20486	1.0894
8	A8	128	84.7644	0.105635	0.930097
8	A8	129	84.9584	0.0434906	0.759158
8	A8	130	85.1524	0.00716196	0.592622
8	A8	131	85.3464	-0.0154098	0.443022
8	A8	132	85.5404	-0.0308343	0.317945
8	A8	133	85.7345	-0.0351821	0.219919
8	A8	134	85.9285	-0.0422595	0.147422
8	A8	135	86.1225	-0.047362	0.0964927
8	A8	136	86.3165	-0.0489742	0.0623074
8	A8	137	86.5105	-0.0497333	0.0402997
8	A8	138	86.7046	-0.0471048	0.0266932
8	A8	139	86.8986	-0.0516408	0.0185942
8	A8	140	87.0926	-0.0526362	0.0138791
8	A8	141	87.2866	-0.052523	0.0110531
8	A8	142	87.4806	-0.0535	0.00914115
8	A8	143	87.6747	-0.0552859	0.00759701
8	A8	144	87.8687	-0.0551103	0.00620444
8	A8	145	88.0627	-0.0572938	0.00496288
8	A8	146	88.2567	-0.0532438	0.00396955
8	A8	147	88.4507	-0.0569474	0.00331764
8	A8	148	88.6448	-0.0562392	0.00303203
8	A8	149	88.8388	-0.0549072	0.00305753
8	A8	150	89.0328	-0.0563104	0.00329534
8	A8	151	89.2268	-0.0592753	0.00365762
8	A8	152	89.4208	-0.0577271	0.00409481
8	A8	153	89.6149	-0.0548709	0.00457266
8	A8	154	89.8089	-0.0582197	0.00502578
8	A8	155	90.0029	-0.0606237	0.00534528
8	A8	156	90.1969	-0.0606242	0.00542767
8	A8	157	90.3909	-0.0604289	0.00524513
8	A8	158	90.5849	-0.0606138	0.00486948
8	A8	159	90.779	-0.0588396	0.00442587
8	A8	160	90.973	-0.0649668	0.00401853
8	A8	161	91.167	-0.0596035	0.00368797
8	A8	162	91.361	-0.0628797	0.00342103
8	A8	163	91.5551	-0.0608561	0.00319208
8	A8	164	91.7491	-0.0651926	0.00300262
8	A8	165	91.9431	-0.0620054	0.00289696
8	A8	166	92.1371	-0.0623485	0.00294427
8	A8	167	92.3311	-0.0639586	0.00319192
8	A8	168	92.5251	-0.0619687	0.00361588
8	A8	169	92.7192	-0.0641154	0.00410331
8	A8	170	92.9132	-0.0671576	0.00448526
8	A8	171	93.1072	-0.0626699	0.0046044
8	A8	172	93.3012	-0.0669747	0.00438266
8	A8	173	93.4953	-0.0678774	0.00385746
8	A8	174	93.6893	-0.0653733	0.00317131
8	A8	175	93.8833	-0.0669097	0.00251556
8	A8	176	94.0773	-0.0652518	0.00204684
8	A8	177	94.2713	-0.0680672	0.00181408
8	A8	178	94.4653	-0.063925	0.00173905
8	A8	179	94.6594	-0.0690821	0.00166878
8	A8	180	94.8534	-0.0693885	0.00147092
9	A9	1	60.1238	3.09959	0.138394
9	A9	2	60.3178	3.08678	0.126157
9	A9	3	60.5118	3.06421	0.114829
9	A9	4	60.7059	3.17546	0.109095
9	A9	5	60.8999	2.96241	0.113132
9	A9	6	61.0939	3.11034	0.128289
9	A9	7	61.2879	3.12247	0.151337
9	A9	8	61.4819	3.04661	0.174695
9	A9	9	61.676	3.04651	0.189314
9	A9	10	61.87	3.02298	0.189136
9	A9	11	62.064	2.91175	0.174606
9	A9	12	62.258	2.90266	0.152761
9	A9	13	62.452	2.96081	0.13356
9	A9	14	62.6461	2.9555	0.124606
9	A9	15	62.8401	2.97235	0.127541
9	A9	16	63.0341	2.93661	0.138174
9	A9	17	63.2281	2.89613	0.149864
9	A9	18	63.4221	2.90594	0.157703
9	A9	19	63.6162	2.85404	0.160807
9	A9	20	63.8102	2.81788	0.161581
9	A9	21	64.0042	2.83029	0.162782
9	A9	22	64.1982	2.92636	0.164705
9	A9	23	64.3922	2.77358	0.164489
9	A9	24	64.5863	2.78311	0.158085
9	A9	25	64.7803	2.80619	0.143492
9	A9	26	64.9743	2.70293	0.123038
9	A9	27	65.1683	2.744	0.103094
9	A9	28	65.3623	2.70292	0.0912062
9	A9	29	65.5564	2.8	0.0922386
9	A9	30	65.7504	2.70087	0.105739
9	A9	31	65.9444	2.84142	0.125978
9	A9	32	66.1384	2.68907	0.144547
9	A9	33	66.3324	2.58776	0.153957
9	A9	34	66.5265	2.77327	0.150624
9	A9	35	66.7205	2.66271	0.136263
9	A9	36	66.9145	2.58774	0.117424
9	A9	37	67.1085	2.5408	0.103134
9	A9	38	67.3025	2.69712	0.101158
9	A9	39	67.4966	2.70143	0.114446
9	A9	40	67.6906	2.56348	0.139773
9	A9	41	67.8846	2.65915	0.169545
9	A9	42	68.0786	2.57255	0.195651
9	A9	43	68.2726	2.59424	0.212988
9	A9	44	68.4667	2.43159	0.220674
9	A9	45	68.6607	2.5476	0.220804
9	A9	46	68.8547	2.54795	0.216147
9	A9	47	69.0487	2.43087	0.208472
9	A9	48	69.2427	2.43801	0.198349
9	A9	49	69.4368	2.43121	0.185893
9	A9	50	69.6308	2.41575	0.171597
9	A9	51	69.8248	2.40558	0.156607
9	A9	52	70.0188	2.34266	0.142436
9	A9	53	70.2128	2.38462	0.130369
9	A9	54	70.4069	2.36209	0.120882
9	A9	55	70.6009	2.35382	0.113517
9	A9	56	70.7949	2.34623	0.107367
9	A9	57	70.9889	2.31931	0.101995
9	A9	58	71.1829	2.29461	0.098133
9	A9	59	71.377	2.31228	0.0976314
9	A9	60	71.571	2.34845	0.102615
9	A9	61	71.765	2.22574	0.114266
9	A9	62	71.959	2.33981	0.13185
9	A9	63	72.153	2.28033	0.15241
9	A9	64	72.3471	2.26867	0.17133
9	A9	65	72.5411	2.19497	0.183686
9	A9	66	72.7351	2.28167	0.18603
9	A9	67	72.9291	2.12842	0.178015
9	A9	68	73.1231	2.21415	0.163043
9	A9	69	73.3172	2.06953	0.147289
9	A9	70	73.5112	2.14468	0.137207
9	A9	71	73.7052	2.21523	0.136697
9	A9	72	73.8992	2.12538	0.145552
9	A9	73	74.0932	2.10467	0.160064
9	A9	74	74.2873	2.11416	0.175151
9	A9	75	74.4813	2.05051	0.186476
9	A9	76	74.6753	2.08164	0.191501
9	A9	77	74.8693	2.03652	0.189442
9	A9	78	75.0633	1.99744	0.180827
9	A9	79	75.2574	1.98518	0.167144
9	A9	80	75.4514	1.99192	0.150693
9	A9	81	75.6454	1.97436	0.134403
9	A9	82	75.8394	1.93842	0.121347
9	A9	83	76.0334	1.91476	0.113853
9	A9	84	76.2275	2.00161	0.112469
9	A9	85	76.4215	1.90967	0.11553
9	A9	86	76.6155	1.97108	0.119976
9	A9	87	76.8095	1.8815	0.123212
9	A9	88	77.0035	1.83876	0.124822
9	A9	89	77.1976	1.93039	0.126781
9	A9	90	77.3916	1.84247	0.131832
9	A9	91	77.5856	1.87706	0.141133
9	A9	92	77.7796	1.8719	0.152859
9	A9	93	77.9736	1.82292	0.162881
9	A9	94	78.1677	1.84996	0.167228
9	A9	95	78.3617	1.73533	0.164756
9	A9	96	78.5557	1.7527	0.158094
9	A9	97	78.7497	1.73357	0.152054
9	A9	98	78.9437	1.82126	0.15052
9	A9	99	79.1378	1.74282	0.154069
9	A9	100	79.3318	1.71924	0.159973
9	A9	101	79.5258	1.68277	0.164351
9	A9	102	79.7198	1.68717	0.164689
9	A9	103	79.9138	1.67306	0.16103
9	A9	104	80.1079	1.63646	0.155446
9	A9	105	80.3019	1.64533	0.150625
9	A9	106	80.4959	1.62628	0.148681
9	A9	107	80.6899	1.63052	0.150793
9	A9	108	80.8839	1.58683	0.157584
9	A9	109	81.078	1.58157	0.169749
9	A9	110	81.272	1.57434	0.188424
9	A9	111	81.466	1.55938	0.215101
9	A9	112	81.66	1.53331	0.251265
9	A9	113	81.854	1.52055	0.298156
9	A9	114	82.0481	1.48296	0.356869
9	A9	115	82.2421	1.44793	0.428653
9	A9	116	82.4361	1.40854	0.514997
9	A9	117	82.6301	1.35765	0.617047
9	A9	118	82.8242	1.29033	0.73422
9	A9	119	83.0182	1.236	0.862438
9	A9	120	83.2122	1.14753	0.992878
9	A9	121	83.4062	1.01837	1.11222
9	A9	122	83.6002	0.879676	1.20481
9	A9	123	83.7943	0.701221	1.2562
9	A9	124	83.9883	0.564597	1.2568
9	A9	125	84.1823	0.410337	1.20425
9	A9	126	84.3763	0.281797	1.10392
9	A9	127	84.5703	0.179625	0.967496
9	A9	128	84.7644	0.0992972	0.810426
9	A9	129	84.9584	0.049831	0.648889
9	A9	130	85.1524	0.0246788	0.497002
9	A9	131	85.3464	0.00753601	0.36482
9	A9	132	85.5404	-0.00567496	0.257499
9	A9	133	85.7345	-0.00766494	0.175654
9	A9	134	85.9285	-0.0122229	0.116613
9	A9	135	86.1225	-0.0179143	0.0760217
9	A9	136	86.3165	-0.0197894	0.0492435
9	A9	137	86.5105	-0.0210148	0.0322309
9	A9	138	86.7046	-0.0154646	0.0218323
9	A9	139	86.8986	-0.0212242	0.0157232
9	A9	140	87.0926	-0.0232121	0.012217
9	A9	141	87.2866	-0.0231141	0.0101212
9	A9	142	87.4806	-0.0216614	0.00866894
9	A9	143	87.6747	-0.0258118	0.00746806
9	A9	144	87.8687	-0.0257529	0.00641325
9	A9	145	88.0627	-0.0269534	0.00555084
9	A9	146	88.2567	-0.0207641	0.00493528
9	A9	147	88.4507	-0.0276449	0.00453594
9	A9	148	88.6448	-0.0277017	0.00423597
9	A9	149	88.8388	-0.0245275	0.00391519
9	A9	150	89.0328	-0.0289566	0.00355354
9	A9	151	89.2268	-0.0291227	0.00326882
9	A9	152	89.4208	-0.0277037	0.00324252
9	A9	153	89.6149	-0.0218051	0.00357338
9	A9	154	89.8089	-0.0302058	0.00417124
9	A9	155	90.0029	-0.0306669	0.00478763
9	A9	156	90.1969	-0.0301038	0.00517111
9	A9	157	90.3909	-0.0310979	0.00522457
9	A9	158	90.5849	-0.0306801	0.00504026
9	A9	159	90.779	-0.0267308	0.00479918
9	A9	160	90.973	-0.0368962	0.00463251
9	A9	161	91.167	-0.0291204	0.00455028
9	A9	162	91.361	-0.0333451	0.00446463
9	A9	163	91.5551	-0.0310314	0.0042656
9	A9	164	91.7491	-0.0358453	0.00389744
9	A9	165	91.9431	-0.0337631	0.00340442
9	A9	166	92.1371	-0.0337171	0.00292683
9	A9	167	92.3311	-0.0337772	0.00263973
9	A9	168	92.5251	-0.0313633	0.00265979
9	A9	169	92.7192	-0.0346396	0.00297619
9	A9	170	92.9132	-0.0385683	0.00345221
9	A9	171	93.1072	-0.0298609	0.00389509
9	A9	172	93.3012	-0.0371927	0.00414847
9	A9	173	93.4953	-0.039223	0.00415583
9	A9	174	93.6893	-0.0359955	0.00396575
9	A9	175	93.8833	-0.0338715	0.00368177
9	A9	176	94.0773	-0.0372584	0.00339039
9	A9	177	94.2713	-0.0406682	0.00311466
9	A9	178	94.4653	-0.0353606	0.00282119
9	A9	179	94.6594	-0.0372076	0.00246487
9	A9	180	94.8534	-0.0401602	0.0020308
10	A10	1	60.1238	3.27174	0.151435
10	A10	2	60.3178	3.25939	0.139431
10	A10	3	60.5118	3.22552	0.127961
10	A10	4	60.7059	3.35326	0.121696
10	A10	5	60.8999	3.11907	0.125045
10	A10	6	61.0939	3.27162	0.139788
10	A10	7	61.2879	3.28992	0.163043
10	A10	8	61.4819	3.20883	0.187244
10	A10	9	61.676	3.21535	0.202936
10	A10	10	61.87	3.18463	0.203478
10	A10	11	62.064	3.06465	0.188886
10	A10	12	62.258	3.05797	0.166193
10	A10	13	62.452	3.11425	0.145728
10	A10	14	62.6461	3.11551	0.135582
10	A10	15	62.8401	3.12591	0.137758
10	A10	16	63.0341	3.08371	0.148185
10	A10	17	63.2281	3.05522	0.160161
10	A10	18	63.4221	3.05598	0.168663
10	A10	19	63.6162	3.00431	0.17272
10	A10	20	63.8102	2.96666	0.174659
10	A10	21	64.0042	2.97614	0.1771
10	A10	22	64.1982	3.07917	0.180027
10	A10	23	64.3922	2.91939	0.180122
10	A10	24	64.5863	2.9225	0.1729
10	A10	25	64.7803	2.95022	0.156188
10	A10	26	64.9743	2.8382	0.132608
10	A10	27	65.1683	2.88349	0.109285
10	A10	28	65.3623	2.83436	0.0947513
10	A10	29	65.5564	2.94474	0.0947043
10	A10	30	65.7504	2.8381	0.109017
10	A10	31	65.9444	2.99129	0.131652
10	A10	32	66.1384	2.8283	0.153386
10	A10	33	66.3324	2.72021	0.165756
10	A10	34	66.5265	2.91532	0.164391
10	A10	35	66.7205	2.80042	0.150666
10	A10	36	66.9145	2.71581	0.131308
10	A10	37	67.1085	2.66787	0.11591
10	A10	38	67.3025	2.82846	0.112895
10	A10	39	67.4966	2.83506	0.125632
10	A10	40	67.6906	2.69191	0.150887
10	A10	41	67.8846	2.79114	0.1807
10	A10	42	68.0786	2.69605	0.20657
10	A10	43	68.2726	2.72281	0.223265
10	A10	44	68.4667	2.54465	0.230146
10	A10	45	68.6607	2.67831	0.229742
10	A10	46	68.8547	2.67341	0.225127
10	A10	47	69.0487	2.55292	0.218079
10	A10	48	69.2427	2.56227	0.208875
10	A10	49	69.4368	2.54872	0.197237
10	A10	50	69.6308	2.53921	0.183359
10	A10	51	69.8248	2.52143	0.168306
10	A10	52	70.0188	2.45806	0.153709
10	A10	53	70.2128	2.50232	0.141065
10	A10	54	70.4069	2.47628	0.13104
10	A10	55	70.6009	2.46737	0.123261
10	A10	56	70.7949	2.46207	0.116801
10	A10	57	70.9889	2.43252	0.11116
10	A10	58	71.1829	2.40211	0.107032
10	A10	59	71.377	2.42344	0.106305
10	A10	60	71.571	2.46255	0.111171
10	A10	61	71.765	2.33065	0.122875
10	A10	62	71.959	2.45094	0.140699
10	A10	63	72.153	2.38815	0.161651
10	A10	64	72.3471	2.37435	0.181046
10	A10	65	72.5411	2.29995	0.193855
10	A10	66	72.7351	2.39143	0.196512
10	A10	67	72.9291	2.22832	0.188568
10	A10	68	73.1231	2.31884	0.173407
10	A10	69	73.3172	2.16959	0.157311
10	A10	70	73.5112	2.24442	0.146956
10	A10	71	73.7052	2.31655	0.146489
10	A10	72	73.8992	2.22423	0.155861
10	A10	73	74.0932	2.20336	0.171332
10	A10	74	74.2873	2.21386	0.18756
10	A10	75	74.4813	2.14488	0.199801
10	A10	76	74.6753	2.18067	0.205132
10	A10	77	74.8693	2.12593	0.202597
10	A10	78	75.0633	2.08589	0.192852
10	A10	79	75.2574	2.07322	0.177763
10	A10	80	75.4514	2.08623	0.160055
10	A10	81	75.6454	2.06275	0.142915
10	A10	82	75.8394	2.02637	0.129411
10	A10	83	76.0334	2.00123	0.121647
10	A10	84	76.2275	2.09314	0.11987
10	A10	85	76.4215	1.99183	0.122207
10	A10	86	76.6155	2.05796	0.125605
10	A10	87	76.8095	1.96354	0.127724
10	A10	88	77.0035	1.92118	0.128567
10	A10	89	77.1976	2.02002	0.130515
10	A10	90	77.3916	1.9247	0.13652
10	A10	91	77.5856	1.96333	0.147626
10	A10	92	77.7796	1.95785	0.161577
10	A10	93	77.9736	1.90584	0.173649
10	A10	94	78.1677	1.93382	0.179352
10	A10	95	78.3617	1.81128	0.177317
10	A10	96	78.5557	1.82828	0.170341
10	A10	97	78.7497	1.81055	0.163691
10	A10	98	78.9437	1.89978	0.161731
10	A10	99	79.1378	1.81782	0.165282
10	A10	100	79.3318	1.79414	0.171504
10	A10	101	79.5258	1.75879	0.176142
10	A10	102	79.7198	1.7594	0.176297
10	A10	103	79.9138	1.74	0.171868
10	A10	104	80.1079	1.70345	0.165126
10	A10	105	80.3019	1.71397	0.15918
10	A10	106	80.4959	1.69844	0.156563
10	A10	107	80.6899	1.69868	0.158671
10	A10	108	80.8839	1.65347	0.166124
10	A10	109	81.078	1.64712	0.179508
10	A10	110	81.272	1.64157	0.199892
10	A10	111	81.466	1.62329	0.228807
10	A10	112	81.66	1.59609	0.267881
10	A10	113	81.854	1.58598	0.318549
10	A10	114	82.0481	1.53934	0.382106
10	A10	115	82.2421	1.50792	0.459962
10	A10	116	82.4361	1.46293	0.553657
10	A10	117	82.6301	1.41168	0.664173
10	A10	118	82.8242	1.33633	0.790473
10	A10	119	83.0182	1.27676	0.927724
10	A10	120	83.2122	1.18193	1.06615
10	A10	121	83.4062	1.0412	1.19145
10	A10	122	83.6002	0.892444	1.28719
10	A10	123	83.7943	0.705292	1.3385
10	A10	124	83.9883	0.559398	1.33574
10	A10	125	84.1823	0.398189	1.27694
10	A10	126	84.3763	0.261838	1.16808
10	A10	127	84.5703	0.154013	1.02168
10	A10	128	84.7644	0.0710767	0.854029
10	A10	129	84.9584	0.0201972	0.682137
10	A10	130	85.1524	-0.00969324	0.520821
10	A10	131	85.3464	-0.0256536	0.38066
10	A10	132	85.5404	-0.0365604	0.267094
10	A10	133	85.7345	-0.0395182	0.180776
10	A10	134	85.9285	-0.0437876	0.118855
10	A10	135	86.1225	-0.0501502	0.0766636
10	A10	136	86.3165	-0.0512789	0.0492133
10	A10	137	86.5105	-0.0512263	0.0321367
10	A10	138	86.7046	-0.0469971	0.022016
10	A10	139	86.8986	-0.053142	0.0163103
10	A10	140	87.0926	-0.0536208	0.0131641
10	A10	141	87.2866	-0.0550014	0.0112721
10	A10	142	87.4806	-0.0554815	0.00981929
10	A10	143	87.6747	-0.0576083	0.0084235
10	A10	144	87.8687	-0.0562584	0.00702583
10	A10	145	88.0627	-0.0602709	0.00573817
10	A10	146	88.2567	-0.0537343	0.00469643
10	A10	147	88.4507	-0.0595867	0.00396729
10	A10	148	88.6448	-0.0596362	0.00352742
10	A10	149	88.8388	-0.0560517	0.00330511
10	A10	150	89.0328	-0.0592462	0.00324955
10	A10	151	89.2268	-0.0623852	0.00337676
10	A10	152	89.4208	-0.0589938	0.00374663
10	A10	153	89.6149	-0.0546528	0.0043736
10	A10	154	89.8089	-0.0617073	0.00514037
10	A10	155	90.0029	-0.0622277	0.00580582
10	A10	156	90.1969	-0.0631679	0.00612792
10	A10	157	90.3909	-0.0637797	0.00601444
10	A10	158	90.5849	-0.0626488	0.00557854
10	A10	159	90.779	-0.0609653	0.00505505
10	A10	160	90.973	-0.0676846	0.00464724
10	A10	161	91.167	-0.0610697	0.00441545
10	A10	162	91.361	-0.0661669	0.00426991
10	A10	163	91.5551	-0.062939	0.00405443
10	A10	164	91.7491	-0.0698025	0.00366198
10	A10	165	91.9431	-0.064629	0.00311648
10	A10	166	92.1371	-0.0659637	0.00257344
10	A10	167	92.3311	-0.0663417	0.00223588
10	A10	168	92.5251	-0.0636384	0.00223547
10	A10	169	92.7192	-0.0661561	0.00255455
10	A10	170	92.9132	-0.0704942	0.00303507
10	A10	171	93.1072	-0.0628168	0.00346104
10	A10	172	93.3012	-0.0684516	0.00366178
10	A10	173	93.4953	-0.0710666	0.00358427
10	A10	174	93.6893	-0.068078	0.00330474
10	A10	175	93.8833	-0.0666129	0.00297481
10	A10	176	94.0773	-0.0680791	0.00272773
10	A10	177	94.2713	-0.0711358	0.00259878
10	A10	178	94.4653	-0.0667545	0.0025122
10	A10	179	94.6594	-0.0706652	0.00234285
10	A10	180	94.8534	-0.0717232	0.00200647
11	A11	1	60.1238	3.30005	0.152043
11	A11	2	60.3178	3.28552	0.139618
11	A11	3	60.5118	3.26346	0.128348
11	A11	4	60.7059	3.38108	0.123022
11	A11	5	60.8999	3.15181	0.127872
11	A11	6	61.0939	3.3072	0.144215
11	A11	7	61.2879	3.32055	0.168612
11	A11	8	61.4819	3.2376	0.193063
11	A11	9	61.676	3.24251	0.20801
11	A11	10	61.87	3.21069	0.207073
11	A11	11	62.064	3.09754	0.190804
11	A11	12	62.258	3.08346	0.166828
11	A11	13	62.452	3.14309	0.145919
11	A11	14	62.6461	3.14784	0.13634
11	A11	15	62.8401	3.15631	0.139936
11	A11	16	63.0341	3.11629	0.152245
11	A11	17	63.2281	3.08304	0.166074
11	A11	18	63.4221	3.08477	0.175966
11	A11	19	63.6162	3.03393	0.180666
11	A11	20	63.8102	2.99407	0.182422
11	A11	21	64.0042	3.00085	0.183987
11	A11	22	64.1982	3.10465	0.185676
11	A11	23	64.3922	2.94165	0.184599
11	A11	24	64.5863	2.94856	0.176616
11	A11	25	64.7803	2.97829	0.159659
11	A11	26	64.9743	2.86442	0.13615
11	A11	27	65.1683	2.91045	0.112849
11	A11	28	65.3623	2.86142	0.0980055
11	A11	29	65.5564	2.96191	0.0973129
11	A11	30	65.7504	2.86164	0.110924
11	A11	31	65.9444	3.01695	0.133162
11	A11	32	66.1384	2.85382	0.154979
11	A11	33	66.3324	2.74578	0.16778
11	A11	34	66.5265	2.94197	0.166834
11	A11	35	66.7205	2.82412	0.153182
11	A11	36	66.9145	2.73705	0.133442
11	A11	37	67.1085	2.69149	0.117389
11	A11	38	67.3025	2.85363	0.113779
11	A11	39	67.4966	2.85659	0.126264
11	A11	40	67.6906	2.71839	0.151691
11	A11	41	67.8846	2.81512	0.181971
11	A11	42	68.0786	2.72281	0.208389
11	A11	43	68.2726	2.74412	0.225563
11	A11	44	68.4667	2.57038	0.23286
11	A11	45	68.6607	2.69993	0.232906
11	A11	46	68.8547	2.6987	0.228845
11	A11	47	69.0487	2.57849	0.222362
11	A11	48	69.2427	2.58738	0.213492
11	A11	49	69.4368	2.5727	0.20171
11	A11	50	69.6308	2.55765	0.187134
11	A11	51	69.8248	2.54375	0.171009
11	A11	52	70.0188	2.48119	0.155335
11	A11	53	70.2128	2.52398	0.141988
11	A11	54	70.4069	2.4992	0.131851
11	A11	55	70.6009	2.49178	0.124486
11	A11	56	70.7949	2.48438	0.118665
11	A11	57	70.9889	2.46016	0.11348
11	A11	58	71.1829	2.42246	0.109339
11	A11	59	71.377	2.44225	0.1081
11	A11	60	71.571	2.48543	0.112225
11	A11	61	71.765	2.3512	0.123377
11	A11	62	71.959	2.47445	0.141177
11	A11	63	72.153	2.41117	0.162721
11	A11	64	72.3471	2.40013	0.183118
11	A11	65	72.5411	2.32117	0.196939
11	A11	66	72.7351	2.41414	0.20022
11	A11	67	72.9291	2.25138	0.192294
11	A11	68	73.1231	2.33994	0.176578
11	A11	69	73.3172	2.18656	0.15961
11	A11	70	73.5112	2.26896	0.148401
11	A11	71	73.7052	2.3385	0.147357
11	A11	72	73.8992	2.24496	0.156513
11	A11	73	74.0932	2.2266	0.172039
11	A11	74	74.2873	2.23496	0.188443
11	A11	75	74.4813	2.16987	0.200881
11	A11	76	74.6753	2.19743	0.206399
11	A11	77	74.8693	2.14962	0.204031
11	A11	78	75.0633	2.10961	0.194364
11	A11	79	75.2574	2.09931	0.179113
11	A11	80	75.4514	2.10491	0.160868
11	A11	81	75.6454	2.08248	0.142864
11	A11	82	75.8394	2.04883	0.128464
11	A11	83	76.0334	2.02367	0.120205
11	A11	84	76.2275	2.11517	0.118682
11	A11	85	76.4215	2.01737	0.122065
11	A11	86	76.6155	2.08555	0.126978
11	A11	87	76.8095	1.98681	0.130536
11	A11	88	77.0035	1.9429	0.132242
11	A11	89	77.1976	2.04171	0.134234
11	A11	90	77.3916	1.94524	0.139555
11	A11	91	77.5856	1.98531	0.14957
11	A11	92	77.7796	1.97936	0.162407
11	A11	93	77.9736	1.9273	0.173623
11	A11	94	78.1677	1.95707	0.178832
11	A11	95	78.3617	1.83512	0.176614
11	A11	96	78.5557	1.85158	0.169633
11	A11	97	78.7497	1.83328	0.163026
11	A11	98	78.9437	1.92388	0.161117
11	A11	99	79.1378	1.84031	0.164789
11	A11	100	79.3318	1.81647	0.171328
11	A11	101	79.5258	1.78422	0.176561
11	A11	102	79.7198	1.78545	0.177559
11	A11	103	79.9138	1.76482	0.174056
11	A11	104	80.1079	1.72724	0.168109
11	A11	105	80.3019	1.7382	0.162699
11	A11	106	80.4959	1.71835	0.16038
11	A11	107	80.6899	1.72235	0.162693
11	A11	108	80.8839	1.67873	0.170407
11	A11	109	81.078	1.67097	0.184148
11	A11	110	81.272	1.66071	0.204902
11	A11	111	81.466	1.64708	0.234066
11	A11	112	81.66	1.61889	0.273185
11	A11	113	81.854	1.60319	0.323732
11	A11	114	82.0481	1.56238	0.387136
11	A11	115	82.2421	1.52641	0.464962
11	A11	116	82.4361	1.48665	0.558814
11	A11	117	82.6301	1.4328	0.669577
11	A11	118	82.8242	1.35732	0.795962
11	A11	119	83.0182	1.29583	0.932785
11	A11	120	83.2122	1.20415	1.0699
11	A11	121	83.4062	1.06157	1.19273
11	A11	122	83.6002	0.914827	1.28466
11	A11	123	83.7943	0.727323	1.33091
11	A11	124	83.9883	0.584825	1.32223
11	A11	125	84.1823	0.42531	1.25734
11	A11	126	84.3763	0.294507	1.14318
11	A11	127	84.5703	0.193021	0.993129
11	A11	128	84.7644	0.115583	0.824115
11	A11	129	84.9584	0.0693306	0.65325
11	A11	130	85.1524	0.0451415	0.494952
11	A11	131	85.3464	0.0270697	0.359045
11	A11	132	85.5404	0.0179058	0.250131
11	A11	133	85.7345	0.0163616	0.168171
11	A11	134	85.9285	0.0120232	0.109891
11	A11	135	86.1225	0.006637	0.070464
11	A11	136	86.3165	0.00570466	0.0449282
11	A11	137	86.5105	0.00363086	0.0290589
11	A11	138	86.7046	0.00999093	0.0196508
11	A11	139	86.8986	0.00388252	0.0144035
11	A11	140	87.0926	0.0024085	0.011673
11	A11	141	87.2866	0.00316691	0.0102749
11	A11	142	87.4806	0.00351031	0.00939718
11	A11	143	87.6747	-0.000114438	0.00857452
11	A11	144	87.8687	-0.00207625	0.00765105
11	A11	145	88.0627	-0.00293002	0.00668224
11	A11	146	88.2567	0.00443437	0.00578768
11	A11	147	88.4507	-0.00265424	0.00501988
11	A11	148	88.6448	-0.00356496	0.0043267
11	A11	149	88.8388	0.000479587	0.00362872
11	A11	150	89.0328	-0.00482081	0.00294309
11	A11	151	89.2268	-0.00463784	0.00243468
11	A11	152	89.4208	-0.00112865	0.00232307
[truncated: 14,248 more rows]
