# Supplementary material for: ASFV pA151R negatively regulates type I IFN production via degrading E3 ligase TRAF6
Source: Front Immunol. 2024 Feb 21;15:1339510. doi: 10.3389/fimmu.2024.1339510 (PMC10914938; doi:10.3389/fimmu.2024.1339510)
Supplement: Supplementary file 1 [file DataSheet_1.zip › fig 1/2021-03-29 fig1 isg56.xls]

## Sheet: Sample Setup
Block Type	Fast 96-Well Block (0.1mL)
Calibration Background is expired	No
Calibration Background performed on	01-19-2021
Calibration HRM MELTDOCTOR is expired	Yes
Calibration HRM MELTDOCTOR performed on	11-03-2016
Calibration Normalization FAM-ROX is expired	No
Calibration Normalization FAM-ROX performed on	01-19-2021
Calibration Normalization VIC-ROX is expired	No
Calibration Normalization VIC-ROX performed on	01-19-2021
Calibration Pure Dye CY3 is expired	No
Calibration Pure Dye CY3 performed on	01-19-2021
Calibration Pure Dye FAM is expired	No
Calibration Pure Dye FAM performed on	01-19-2021
Calibration Pure Dye MELTDOCTOR is expired	Yes
Calibration Pure Dye MELTDOCTOR performed on	11-03-2016
Calibration Pure Dye NED is expired	Yes
Calibration Pure Dye NED performed on	09-17-2019
Calibration Pure Dye ROX is expired	No
Calibration Pure Dye ROX performed on	01-19-2021
Calibration Pure Dye SYBR is expired	No
Calibration Pure Dye SYBR performed on	01-19-2021
Calibration Pure Dye TAMRA is expired	No
Calibration Pure Dye TAMRA performed on	01-19-2021
Calibration Pure Dye VIC is expired	No
Calibration Pure Dye VIC performed on	01-19-2021
Calibration ROI is expired	No
Calibration ROI performed on	01-19-2021
Calibration Uniformity is expired	No
Calibration Uniformity performed on	01-19-2021
Chemistry	SYBR_GREEN
Date Created	2021-03-28 19:24:15 PM PDT
Date Modified	2021-03-29 18:06:46 PM PDT
Experiment Barcode
Experiment Comment
Experiment File Name	D:\LY\A151R daochu\2021-3-28 succss\2021-03-29 ISG56.eds
Experiment Name	2021-03-29 102410
Experiment Run Start Time	2021-03-29 03:33:16 AM PDT
Experiment Run Stop Time	2021-03-29 04:40:57 AM PDT
Experiment Type	Comparative Cт (ΔΔCт)
Instrument Name	278861502
Instrument Serial Number	278861502
Instrument Type	QuantStudio(TM) 6 Flex System
Passive Reference	ROX
Quantification Cycle Method	Ct
Signal Smoothing On	true
Stage/ Cycle where Analysis is performed	Stage 2, Step 2
User Name
Well	Well Position	Sample Name	Sample Color	Biogroup Name	Biogroup Color	Target Name	Target Color	Task	Reporter	Quencher	Quantity	Comments
1	A1	nc1	RGB(176,23,31)			GAPDH	RGB(176,23,31)	UNKNOWN	SYBR	None
2	A2	nc1	RGB(176,23,31)			GAPDH	RGB(176,23,31)	UNKNOWN	SYBR	None
3	A3	nc1	RGB(176,23,31)			GAPDH	RGB(176,23,31)	UNKNOWN	SYBR	None
4	A4	nc2	RGB(0,0,255)			GAPDH	RGB(176,23,31)	UNKNOWN	SYBR	None
5	A5	nc2	RGB(0,0,255)			GAPDH	RGB(176,23,31)	UNKNOWN	SYBR	None
6	A6	nc2	RGB(0,0,255)			GAPDH	RGB(176,23,31)	UNKNOWN	SYBR	None
7	A7	nc3	RGB(0,139,69)			GAPDH	RGB(176,23,31)	UNKNOWN	SYBR	None
8	A8	nc3	RGB(0,139,69)			GAPDH	RGB(176,23,31)	UNKNOWN	SYBR	None
9	A9	nc3	RGB(0,139,69)			GAPDH	RGB(176,23,31)	UNKNOWN	SYBR	None
10	A10	polydadt-1	RGB(255,127,0)			GAPDH	RGB(176,23,31)	UNKNOWN	SYBR	None
11	A11	polydadt-1	RGB(255,127,0)			GAPDH	RGB(176,23,31)	UNKNOWN	SYBR	None
12	A12	polydadt-1	RGB(255,127,0)			GAPDH	RGB(176,23,31)	UNKNOWN	SYBR	None
13	B1	nc1	RGB(176,23,31)			ISG56	RGB(0,0,255)	UNKNOWN	SYBR	None
14	B2	nc1	RGB(176,23,31)			ISG56	RGB(0,0,255)	UNKNOWN	SYBR	None
15	B3	nc1	RGB(176,23,31)			ISG56	RGB(0,0,255)	UNKNOWN	SYBR	None
16	B4	nc2	RGB(0,0,255)			ISG56	RGB(0,0,255)	UNKNOWN	SYBR	None
17	B5	nc2	RGB(0,0,255)			ISG56	RGB(0,0,255)	UNKNOWN	SYBR	None
18	B6	nc2	RGB(0,0,255)			ISG56	RGB(0,0,255)	UNKNOWN	SYBR	None
19	B7	nc3	RGB(0,139,69)			ISG56	RGB(0,0,255)	UNKNOWN	SYBR	None
20	B8	nc3	RGB(0,139,69)			ISG56	RGB(0,0,255)	UNKNOWN	SYBR	None
21	B9	nc3	RGB(0,139,69)			ISG56	RGB(0,0,255)	UNKNOWN	SYBR	None
22	B10	polydadt-1	RGB(255,127,0)			ISG56	RGB(0,0,255)	UNKNOWN	SYBR	None
23	B11	polydadt-1	RGB(255,127,0)			ISG56	RGB(0,0,255)	UNKNOWN	SYBR	None
24	B12	polydadt-1	RGB(255,127,0)			ISG56	RGB(0,0,255)	UNKNOWN	SYBR	None
25	C1	polydadt+200-1	RGB(238,220,130)			GAPDH	RGB(176,23,31)	UNKNOWN	SYBR	None
26	C2	polydadt+200-1	RGB(238,220,130)			GAPDH	RGB(176,23,31)	UNKNOWN	SYBR	None
27	C3	polydadt+200-1	RGB(238,220,130)			GAPDH	RGB(176,23,31)	UNKNOWN	SYBR	None
28	C4	polydadt+200-2	RGB(238,238,0)			GAPDH	RGB(176,23,31)	UNKNOWN	SYBR	None
29	C5	polydadt+200-2	RGB(238,238,0)			GAPDH	RGB(176,23,31)	UNKNOWN	SYBR	None
30	C6	polydadt+200-2	RGB(238,238,0)			GAPDH	RGB(176,23,31)	UNKNOWN	SYBR	None
31	C7	polydadt+200-3	RGB(142,142,56)			GAPDH	RGB(176,23,31)	UNKNOWN	SYBR	None
32	C8	polydadt+200-3	RGB(142,142,56)			GAPDH	RGB(176,23,31)	UNKNOWN	SYBR	None
33	C9	polydadt+200-3	RGB(142,142,56)			GAPDH	RGB(176,23,31)	UNKNOWN	SYBR	None
34	C10	polydadt-2	RGB(139,137,112)			GAPDH	RGB(176,23,31)	UNKNOWN	SYBR	None
35	C11	polydadt-2	RGB(139,137,112)			GAPDH	RGB(176,23,31)	UNKNOWN	SYBR	None
36	C12	polydadt-2	RGB(139,137,112)			GAPDH	RGB(176,23,31)	UNKNOWN	SYBR	None
37	D1	polydadt+200-1	RGB(238,220,130)			ISG56	RGB(0,0,255)	UNKNOWN	SYBR	None
38	D2	polydadt+200-1	RGB(238,220,130)			ISG56	RGB(0,0,255)	UNKNOWN	SYBR	None
39	D3	polydadt+200-1	RGB(238,220,130)			ISG56	RGB(0,0,255)	UNKNOWN	SYBR	None
40	D4	polydadt+200-2	RGB(238,238,0)			ISG56	RGB(0,0,255)	UNKNOWN	SYBR	None
41	D5	polydadt+200-2	RGB(238,238,0)			ISG56	RGB(0,0,255)	UNKNOWN	SYBR	None
42	D6	polydadt+200-2	RGB(238,238,0)			ISG56	RGB(0,0,255)	UNKNOWN	SYBR	None
43	D7	polydadt+200-3	RGB(142,142,56)			ISG56	RGB(0,0,255)	UNKNOWN	SYBR	None
44	D8	polydadt+200-3	RGB(142,142,56)			ISG56	RGB(0,0,255)	UNKNOWN	SYBR	None
45	D9	polydadt+200-3	RGB(142,142,56)			ISG56	RGB(0,0,255)	UNKNOWN	SYBR	None
46	D10	polydadt-2	RGB(139,137,112)			ISG56	RGB(0,0,255)	UNKNOWN	SYBR	None
47	D11	polydadt-2	RGB(139,137,112)			ISG56	RGB(0,0,255)	UNKNOWN	SYBR	None
48	D12	polydadt-2	RGB(139,137,112)			ISG56	RGB(0,0,255)	UNKNOWN	SYBR	None
49	E1	polydadt+100-1	RGB(142,56,142)			GAPDH	RGB(176,23,31)	UNKNOWN	SYBR	None
50	E2	polydadt+100-1	RGB(142,56,142)			GAPDH	RGB(176,23,31)	UNKNOWN	SYBR	None
51	E3	polydadt+100-1	RGB(142,56,142)			GAPDH	RGB(176,23,31)	UNKNOWN	SYBR	None
52	E4	polydadt+100-2	RGB(198,113,113)			GAPDH	RGB(176,23,31)	UNKNOWN	SYBR	None
53	E5	polydadt+100-2	RGB(198,113,113)			GAPDH	RGB(176,23,31)	UNKNOWN	SYBR	None
54	E6	polydadt+100-2	RGB(198,113,113)			GAPDH	RGB(176,23,31)	UNKNOWN	SYBR	None
55	E7	polydadt+100-3	RGB(0,245,255)			GAPDH	RGB(176,23,31)	UNKNOWN	SYBR	None
56	E8	polydadt+100-3	RGB(0,245,255)			GAPDH	RGB(176,23,31)	UNKNOWN	SYBR	None
57	E9	polydadt+100-3	RGB(0,245,255)			GAPDH	RGB(176,23,31)	UNKNOWN	SYBR	None
58	E10	polydadt-3	RGB(238,121,66)			GAPDH	RGB(176,23,31)	UNKNOWN	SYBR	None
59	E11	polydadt-3	RGB(238,121,66)			GAPDH	RGB(176,23,31)	UNKNOWN	SYBR	None
60	E12	polydadt-3	RGB(238,121,66)			GAPDH	RGB(176,23,31)	UNKNOWN	SYBR	None
61	F1	polydadt+100-1	RGB(142,56,142)			ISG56	RGB(0,0,255)	UNKNOWN	SYBR	None
62	F2	polydadt+100-1	RGB(142,56,142)			ISG56	RGB(0,0,255)	UNKNOWN	SYBR	None
63	F3	polydadt+100-1	RGB(142,56,142)			ISG56	RGB(0,0,255)	UNKNOWN	SYBR	None
64	F4	polydadt+100-2	RGB(198,113,113)			ISG56	RGB(0,0,255)	UNKNOWN	SYBR	None
65	F5	polydadt+100-2	RGB(198,113,113)			ISG56	RGB(0,0,255)	UNKNOWN	SYBR	None
66	F6	polydadt+100-2	RGB(198,113,113)			ISG56	RGB(0,0,255)	UNKNOWN	SYBR	None
67	F7	polydadt+100-3	RGB(0,245,255)			ISG56	RGB(0,0,255)	UNKNOWN	SYBR	None
68	F8	polydadt+100-3	RGB(0,245,255)			ISG56	RGB(0,0,255)	UNKNOWN	SYBR	None
69	F9	polydadt+100-3	RGB(0,245,255)			ISG56	RGB(0,0,255)	UNKNOWN	SYBR	None
70	F10	polydadt-3	RGB(238,121,66)			ISG56	RGB(0,0,255)	UNKNOWN	SYBR	None
71	F11	polydadt-3	RGB(238,121,66)			ISG56	RGB(0,0,255)	UNKNOWN	SYBR	None
72	F12	polydadt-3	RGB(238,121,66)			ISG56	RGB(0,0,255)	UNKNOWN	SYBR	None
73	G1	polydadt+400-1	RGB(238,44,44)			GAPDH	RGB(176,23,31)	UNKNOWN	SYBR	None
74	G2	polydadt+400-1	RGB(238,44,44)			GAPDH	RGB(176,23,31)	UNKNOWN	SYBR	None
75	G3	polydadt+400-1	RGB(238,44,44)			GAPDH	RGB(176,23,31)	UNKNOWN	SYBR	None
76	G4	polydadt+400-2	RGB(51,161,201)			GAPDH	RGB(176,23,31)	UNKNOWN	SYBR	None
77	G5	polydadt+400-2	RGB(51,161,201)			GAPDH	RGB(176,23,31)	UNKNOWN	SYBR	None
78	G6	polydadt+400-2	RGB(51,161,201)			GAPDH	RGB(176,23,31)	UNKNOWN	SYBR	None
79	G7	polydadt+400-3	RGB(238,18,137)			GAPDH	RGB(176,23,31)	UNKNOWN	SYBR	None
80	G8	polydadt+400-3	RGB(238,18,137)			GAPDH	RGB(176,23,31)	UNKNOWN	SYBR	None
81	G9	polydadt+400-3	RGB(238,18,137)			GAPDH	RGB(176,23,31)	UNKNOWN	SYBR	None
82	G10
83	G11
84	G12
85	H1	polydadt+400-1	RGB(238,44,44)			ISG56	RGB(0,0,255)	UNKNOWN	SYBR	None
86	H2	polydadt+400-1	RGB(238,44,44)			ISG56	RGB(0,0,255)	UNKNOWN	SYBR	None
87	H3	polydadt+400-1	RGB(238,44,44)			ISG56	RGB(0,0,255)	UNKNOWN	SYBR	None
88	H4	polydadt+400-2	RGB(51,161,201)			ISG56	RGB(0,0,255)	UNKNOWN	SYBR	None
89	H5	polydadt+400-2	RGB(51,161,201)			ISG56	RGB(0,0,255)	UNKNOWN	SYBR	None
90	H6	polydadt+400-2	RGB(51,161,201)			ISG56	RGB(0,0,255)	UNKNOWN	SYBR	None
91	H7	polydadt+400-3	RGB(238,18,137)			ISG56	RGB(0,0,255)	UNKNOWN	SYBR	None
92	H8	polydadt+400-3	RGB(238,18,137)			ISG56	RGB(0,0,255)	UNKNOWN	SYBR	None
93	H9	polydadt+400-3	RGB(238,18,137)			ISG56	RGB(0,0,255)	UNKNOWN	SYBR	None
94	H10
95	H11
96	H12

## Sheet: Amplification Data
Block Type	Fast 96-Well Block (0.1mL)
Calibration Background is expired	No
Calibration Background performed on	01-19-2021
Calibration HRM MELTDOCTOR is expired	Yes
Calibration HRM MELTDOCTOR performed on	11-03-2016
Calibration Normalization FAM-ROX is expired	No
Calibration Normalization FAM-ROX performed on	01-19-2021
Calibration Normalization VIC-ROX is expired	No
Calibration Normalization VIC-ROX performed on	01-19-2021
Calibration Pure Dye CY3 is expired	No
Calibration Pure Dye CY3 performed on	01-19-2021
Calibration Pure Dye FAM is expired	No
Calibration Pure Dye FAM performed on	01-19-2021
Calibration Pure Dye MELTDOCTOR is expired	Yes
Calibration Pure Dye MELTDOCTOR performed on	11-03-2016
Calibration Pure Dye NED is expired	Yes
Calibration Pure Dye NED performed on	09-17-2019
Calibration Pure Dye ROX is expired	No
Calibration Pure Dye ROX performed on	01-19-2021
Calibration Pure Dye SYBR is expired	No
Calibration Pure Dye SYBR performed on	01-19-2021
Calibration Pure Dye TAMRA is expired	No
Calibration Pure Dye TAMRA performed on	01-19-2021
Calibration Pure Dye VIC is expired	No
Calibration Pure Dye VIC performed on	01-19-2021
Calibration ROI is expired	No
Calibration ROI performed on	01-19-2021
Calibration Uniformity is expired	No
Calibration Uniformity performed on	01-19-2021
Chemistry	SYBR_GREEN
Date Created	2021-03-28 19:24:15 PM PDT
Date Modified	2021-03-29 18:06:46 PM PDT
Experiment Barcode
Experiment Comment
Experiment File Name	D:\LY\A151R daochu\2021-3-28 succss\2021-03-29 ISG56.eds
Experiment Name	2021-03-29 102410
Experiment Run Start Time	2021-03-29 03:33:16 AM PDT
Experiment Run Stop Time	2021-03-29 04:40:57 AM PDT
Experiment Type	Comparative Cт (ΔΔCт)
Instrument Name	278861502
Instrument Serial Number	278861502
Instrument Type	QuantStudio(TM) 6 Flex System
Passive Reference	ROX
Quantification Cycle Method	Ct
Signal Smoothing On	true
Stage/ Cycle where Analysis is performed	Stage 2, Step 2
User Name
Well	Cycle	Target Name	Rn	Delta Rn
1	1	GAPDH	-0.00473309	-0.003064
1	2	GAPDH	0.013136	0.0120023
1	3	GAPDH	0.0149882	0.0110516
1	4	GAPDH	0.0118137	0.00507437
1	5	GAPDH	0.00752823	-0.00201394
1	6	GAPDH	0.00631026	-0.00603473
1	7	GAPDH	0.00895011	-0.0061977
1	8	GAPDH	0.0146924	-0.00325827
1	9	GAPDH	0.0110672	-0.00968622
1	10	GAPDH	0.0138087	-0.00974759
1	11	GAPDH	0.0325907	0.00623161
1	12	GAPDH	0.0388715	0.00970956
1	13	GAPDH	0.0369105	0.00494579
1	14	GAPDH	0.0360801	0.00131255
1	15	GAPDH	0.0361833	-0.00138704
1	16	GAPDH	0.0458032	0.00543002
1	17	GAPDH	0.0824795	0.0393036
1	18	GAPDH	0.117604	0.0716255
1	19	GAPDH	0.205478	0.156697
1	20	GAPDH	0.356048	0.304464
1	21	GAPDH	0.613806	0.559418
1	22	GAPDH	0.999824	0.942634
1	23	GAPDH	1.44785	1.38786
1	24	GAPDH	1.86434	1.80154
1	25	GAPDH	2.18925	2.12365
1	26	GAPDH	2.49356	2.42516
1	27	GAPDH	2.68972	2.61851
1	28	GAPDH	2.75681	2.6828
1	29	GAPDH	2.79397	2.71716
1	30	GAPDH	2.7804	2.70079
1	31	GAPDH	2.7827	2.70029
1	32	GAPDH	2.82696	2.74174
1	33	GAPDH	2.8397	2.75168
1	34	GAPDH	2.85211	2.76128
1	35	GAPDH	2.82677	2.73315
1	36	GAPDH	2.82411	2.72768
1	37	GAPDH	2.8609	2.76167
1	38	GAPDH	2.8848	2.78277
1	39	GAPDH	2.91396	2.80912
1	40	GAPDH	2.92123	2.81359
2	1	GAPDH	-0.0162671	0.00762659
2	2	GAPDH	-0.00958566	0.011332
2	3	GAPDH	-0.00833367	0.0096079
2	4	GAPDH	-0.0105991	0.00436639
2	5	GAPDH	-0.0167493	-0.00475983
2	6	GAPDH	-0.0184957	-0.00948238
2	7	GAPDH	-0.0133883	-0.00735103
2	8	GAPDH	0.00118105	0.00424227
2	9	GAPDH	-0.00191382	-0.00182866
2	10	GAPDH	-0.00139517	-0.00428608
2	11	GAPDH	0.00944263	0.00357566
2	12	GAPDH	0.0132075	0.00436446
2	13	GAPDH	0.0140012	0.00218212
2	14	GAPDH	0.0141644	-0.000630805
2	15	GAPDH	0.0170749	-0.000696317
2	16	GAPDH	0.0293618	0.00861447
2	17	GAPDH	0.0601695	0.0364461
2	18	GAPDH	0.101963	0.0752632
2	19	GAPDH	0.193212	0.163536
2	20	GAPDH	0.351948	0.319296
2	21	GAPDH	0.620832	0.585204
2	22	GAPDH	1.0217	0.983098
2	23	GAPDH	1.4949	1.45332
2	24	GAPDH	1.93465	1.8901
2	25	GAPDH	2.27116	2.22363
2	26	GAPDH	2.57421	2.5237
2	27	GAPDH	2.77223	2.71874
2	28	GAPDH	2.8498	2.79334
2	29	GAPDH	2.9016	2.84217
2	30	GAPDH	2.89878	2.83637
2	31	GAPDH	2.90303	2.83764
2	32	GAPDH	2.94407	2.87571
2	33	GAPDH	2.95843	2.88709
2	34	GAPDH	2.97764	2.90333
2	35	GAPDH	2.9546	2.8773
2	36	GAPDH	2.94832	2.86805
2	37	GAPDH	2.97718	2.89393
2	38	GAPDH	3.00161	2.91539
2	39	GAPDH	3.03011	2.94092
2	40	GAPDH	3.03827	2.9461
3	1	GAPDH	0.113298	0.0141674
3	2	GAPDH	0.113993	0.0121732
3	3	GAPDH	0.112438	0.00792918
3	4	GAPDH	0.109959	0.00276059
3	5	GAPDH	0.103202	-0.00668599
3	6	GAPDH	0.105093	-0.00748458
3	7	GAPDH	0.112119	-0.00314789
3	8	GAPDH	0.120987	0.00303006
3	9	GAPDH	0.121265	0.000618516
3	10	GAPDH	0.122115	-0.00122097
3	11	GAPDH	0.128251	0.00222597
3	12	GAPDH	0.130522	0.00180726
3	13	GAPDH	0.131982	0.000577413
3	14	GAPDH	0.133684	-0.000409557
3	15	GAPDH	0.13934	0.00255666
3	16	GAPDH	0.157737	0.0182638
3	17	GAPDH	0.196937	0.0547747
3	18	GAPDH	0.256996	0.112144
3	19	GAPDH	0.37614	0.228599
3	20	GAPDH	0.576461	0.42623
3	21	GAPDH	0.901897	0.748977
3	22	GAPDH	1.34718	1.19157
3	23	GAPDH	1.82576	1.66746
3	24	GAPDH	2.22283	2.06184
3	25	GAPDH	2.50894	2.34527
3	26	GAPDH	2.77011	2.60374
3	27	GAPDH	2.93865	2.7696
3	28	GAPDH	3.00439	2.83264
3	29	GAPDH	3.04952	2.87508
3	30	GAPDH	3.04524	2.86811
3	31	GAPDH	3.04981	2.86999
3	32	GAPDH	3.09121	2.90871
3	33	GAPDH	3.10388	2.91869
3	34	GAPDH	3.11552	2.92764
3	35	GAPDH	3.09419	2.90362
3	36	GAPDH	3.09214	2.89888
3	37	GAPDH	3.12194	2.92598
3	38	GAPDH	3.14799	2.94935
3	39	GAPDH	3.17277	2.97144
3	40	GAPDH	3.17846	2.97444
4	1	GAPDH	0.132887	0.00136685
4	2	GAPDH	0.136026	0.00243831
4	3	GAPDH	0.136616	0.000960693
4	4	GAPDH	0.136889	-0.000832915
4	5	GAPDH	0.140116	0.000326471
4	6	GAPDH	0.14253	0.000672983
4	7	GAPDH	0.144764	0.000839698
4	8	GAPDH	0.146293	0.000301245
4	9	GAPDH	0.145688	-0.00237061
4	10	GAPDH	0.146973	-0.00315339
4	11	GAPDH	0.153791	0.00159766
4	12	GAPDH	0.154791	0.000530785
4	13	GAPDH	0.156694	0.000366113
4	14	GAPDH	0.159156	0.000761263
4	15	GAPDH	0.166133	0.00567009
4	16	GAPDH	0.185596	0.023066
4	17	GAPDH	0.227765	0.0631677
4	18	GAPDH	0.291577	0.124912
4	19	GAPDH	0.418522	0.24979
4	20	GAPDH	0.633807	0.463009
4	21	GAPDH	0.980386	0.80752
4	22	GAPDH	1.45089	1.27596
4	23	GAPDH	1.94853	1.77153
4	24	GAPDH	2.35405	2.17498
4	25	GAPDH	2.64055	2.45942
4	26	GAPDH	2.89518	2.71198
4	27	GAPDH	3.05204	2.86678
4	28	GAPDH	3.11257	2.92523
4	29	GAPDH	3.15556	2.96616
4	30	GAPDH	3.14812	2.95665
4	31	GAPDH	3.151	2.95747
4	32	GAPDH	3.18798	2.99237
4	33	GAPDH	3.19855	3.00087
4	34	GAPDH	3.20629	3.00655
4	35	GAPDH	3.18672	2.98491
4	36	GAPDH	3.18496	2.98108
4	37	GAPDH	3.21186	3.00591
4	38	GAPDH	3.23511	3.0271
4	39	GAPDH	3.25997	3.0499
4	40	GAPDH	3.26963	3.05749
5	1	GAPDH	0.111535	0.00808314
5	2	GAPDH	0.113735	0.00800142
5	3	GAPDH	0.111658	0.00364233
5	4	GAPDH	0.110011	-0.00028687
5	5	GAPDH	0.107891	-0.00468922
5	6	GAPDH	0.111725	-0.00313742
5	7	GAPDH	0.119978	0.00283347
5	8	GAPDH	0.121902	0.0024748
5	9	GAPDH	0.120487	-0.00122294
5	10	GAPDH	0.12164	-0.00235197
5	11	GAPDH	0.128751	0.00247751
5	12	GAPDH	0.130618	0.00206212
5	13	GAPDH	0.130227	-0.000611782
5	14	GAPDH	0.131931	-0.00119001
5	15	GAPDH	0.137531	0.00212768
5	16	GAPDH	0.152167	0.0144817
5	17	GAPDH	0.186044	0.0460761
5	18	GAPDH	0.233664	0.0914146
5	19	GAPDH	0.335556	0.191024
5	20	GAPDH	0.512763	0.365949
5	21	GAPDH	0.807796	0.658699
5	22	GAPDH	1.23907	1.08769
5	23	GAPDH	1.73634	1.58268
5	24	GAPDH	2.18492	2.02898
5	25	GAPDH	2.52424	2.36601
5	26	GAPDH	2.82206	2.66155
5	27	GAPDH	3.01626	2.85347
5	28	GAPDH	3.09921	2.93414
5	29	GAPDH	3.15249	2.98513
5	30	GAPDH	3.15105	2.98141
5	31	GAPDH	3.15595	2.98403
5	32	GAPDH	3.19697	3.02277
5	33	GAPDH	3.21027	3.03379
5	34	GAPDH	3.22583	3.04706
5	35	GAPDH	3.20919	3.02814
5	36	GAPDH	3.20782	3.02449
5	37	GAPDH	3.2352	3.04959
5	38	GAPDH	3.25617	3.06828
5	39	GAPDH	3.28252	3.09234
5	40	GAPDH	3.29087	3.09841
6	1	GAPDH	0.100365	0.00490245
6	2	GAPDH	0.104565	0.00746342
6	3	GAPDH	0.102935	0.00419372
6	4	GAPDH	0.100857	0.000476796
6	5	GAPDH	0.0975543	-0.00446469
6	6	GAPDH	0.100266	-0.00339207
6	7	GAPDH	0.107061	0.00176361
6	8	GAPDH	0.108478	0.00154192
6	9	GAPDH	0.106232	-0.0023435
6	10	GAPDH	0.107482	-0.00273212
6	11	GAPDH	0.11565	0.00379671
6	12	GAPDH	0.116768	0.0032755
6	13	GAPDH	0.11466	-0.000472022
6	14	GAPDH	0.115127	-0.00164385
6	15	GAPDH	0.117818	-0.000591655
6	16	GAPDH	0.130857	0.0108085
6	17	GAPDH	0.162775	0.0410876
6	18	GAPDH	0.204949	0.0816224
6	19	GAPDH	0.296778	0.171812
6	20	GAPDH	0.460144	0.333539
6	21	GAPDH	0.740716	0.612472
6	22	GAPDH	1.1574	1.02752
6	23	GAPDH	1.65587	1.52435
6	24	GAPDH	2.11628	1.98312
6	25	GAPDH	2.47868	2.34388
6	26	GAPDH	2.80097	2.66453
6	27	GAPDH	3.01243	2.87436
6	28	GAPDH	3.10371	2.964
6	29	GAPDH	3.16636	3.02501
6	30	GAPDH	3.17112	3.02812
6	31	GAPDH	3.17932	3.03468
6	32	GAPDH	3.22978	3.0835
6	33	GAPDH	3.24509	3.09718
6	34	GAPDH	3.25928	3.10973
6	35	GAPDH	3.24046	3.08927
6	36	GAPDH	3.2389	3.08607
6	37	GAPDH	3.26886	3.11439
6	38	GAPDH	3.29418	3.13807
6	39	GAPDH	3.32098	3.16323
6	40	GAPDH	3.33066	3.17127
7	1	GAPDH	0.170101	-0.00459423
7	2	GAPDH	0.177175	-4.38688e-05
7	3	GAPDH	0.179851	0.000109131
7	4	GAPDH	0.18041	-0.00185514
7	5	GAPDH	0.184931	0.000143081
7	6	GAPDH	0.187684	0.000373388
7	7	GAPDH	0.189442	-0.000392045
7	8	GAPDH	0.194185	0.00182748
7	9	GAPDH	0.194575	-0.000305315
7	10	GAPDH	0.19591	-0.00149294
7	11	GAPDH	0.203325	0.0033987
7	12	GAPDH	0.204275	0.0018249
7	13	GAPDH	0.203481	-0.00149194
7	14	GAPDH	0.205357	-0.00213929
7	15	GAPDH	0.210082	6.30565e-05
7	16	GAPDH	0.222198	0.00965646
7	17	GAPDH	0.251559	0.0364943
7	18	GAPDH	0.289454	0.0718657
7	19	GAPDH	0.374324	0.154212
7	20	GAPDH	0.524827	0.302193
7	21	GAPDH	0.787247	0.562089
7	22	GAPDH	1.18765	0.95997
7	23	GAPDH	1.67886	1.44865
7	24	GAPDH	2.15134	1.91862
7	25	GAPDH	2.52639	2.29114
7	26	GAPDH	2.85655	2.61878
7	27	GAPDH	3.07452	2.83422
7	28	GAPDH	3.1661	2.92328
7	29	GAPDH	3.22504	2.9797
7	30	GAPDH	3.22908	2.98122
7	31	GAPDH	3.23564	2.98525
7	32	GAPDH	3.27867	3.02576
7	33	GAPDH	3.29221	3.03677
7	34	GAPDH	3.30669	3.04874
7	35	GAPDH	3.29026	3.02978
7	36	GAPDH	3.28973	3.02673
7	37	GAPDH	3.32041	3.05488
7	38	GAPDH	3.34381	3.07576
7	39	GAPDH	3.36851	3.09793
7	40	GAPDH	3.3792	3.1061
8	1	GAPDH	0.139872	0.00265574
8	2	GAPDH	0.139815	0.000285373
8	3	GAPDH	0.138854	-0.00298933
8	4	GAPDH	0.140365	-0.00379185
8	5	GAPDH	0.148305	0.00183546
8	6	GAPDH	0.152922	0.00413826
8	7	GAPDH	0.153494	0.00239735
8	8	GAPDH	0.154139	0.000728773
8	9	GAPDH	0.155443	-0.000280832
8	10	GAPDH	0.156959	-0.00107796
8	11	GAPDH	0.162558	0.00220742
8	12	GAPDH	0.163179	0.000515271
8	13	GAPDH	0.163062	-0.00191501
8	14	GAPDH	0.165523	-0.00176756
8	15	GAPDH	0.17259	0.00298653
8	16	GAPDH	0.186105	0.0141878
8	17	GAPDH	0.216315	0.0420846
8	18	GAPDH	0.260672	0.0841285
8	19	GAPDH	0.353352	0.174495
8	20	GAPDH	0.517302	0.336131
8	21	GAPDH	0.798117	0.614633
8	22	GAPDH	1.21884	1.03304
8	23	GAPDH	1.72111	1.533
8	24	GAPDH	2.18624	1.99581
8	25	GAPDH	2.54883	2.35609
8	26	GAPDH	2.86897	2.67392
8	27	GAPDH	3.07827	2.8809
8	28	GAPDH	3.16905	2.96937
8	29	GAPDH	3.22593	3.02394
8	30	GAPDH	3.22779	3.02349
8	31	GAPDH	3.2342	3.02758
8	32	GAPDH	3.28091	3.07198
8	33	GAPDH	3.29427	3.08303
8	34	GAPDH	3.30722	3.09366
8	35	GAPDH	3.29057	3.0747
8	36	GAPDH	3.2893	3.07111
8	37	GAPDH	3.31959	3.09909
8	38	GAPDH	3.34273	3.11992
8	39	GAPDH	3.36764	3.14251
8	40	GAPDH	3.37886	3.15142
9	1	GAPDH	0.148335	0.0105073
9	2	GAPDH	0.150111	0.00959747
9	3	GAPDH	0.147958	0.00475946
9	4	GAPDH	0.145398	-0.000484975
9	5	GAPDH	0.140595	-0.00797399
9	6	GAPDH	0.146537	-0.00471716
9	7	GAPDH	0.159409	0.00547061
9	8	GAPDH	0.16009	0.00346577
9	9	GAPDH	0.158682	-0.000627164
9	10	GAPDH	0.160369	-0.00162522
9	11	GAPDH	0.168403	0.00372354
9	12	GAPDH	0.16875	0.0013855
9	13	GAPDH	0.168655	-0.0013949
9	14	GAPDH	0.170753	-0.00198146
9	15	GAPDH	0.175999	0.000579168
9	16	GAPDH	0.190181	0.0120759
9	17	GAPDH	0.222492	0.0417022
9	18	GAPDH	0.267079	0.0836036
9	19	GAPDH	0.359193	0.173032
9	20	GAPDH	0.521611	0.332765
9	21	GAPDH	0.796148	0.604617
9	22	GAPDH	1.20006	1.00584
9	23	GAPDH	1.67131	1.47441
9	24	GAPDH	2.09903	1.89944
9	25	GAPDH	2.42856	2.22629
9	26	GAPDH	2.71735	2.51239
9	27	GAPDH	2.90444	2.6968
9	28	GAPDH	2.9884	2.77807
9	29	GAPDH	3.0402	2.82718
9	30	GAPDH	3.04135	2.82565
9	31	GAPDH	3.04767	2.82928
9	32	GAPDH	3.09087	2.8698
9	33	GAPDH	3.10373	2.87998
9	34	GAPDH	3.1145	2.88807
9	35	GAPDH	3.09421	2.86509
9	36	GAPDH	3.09322	2.86142
9	37	GAPDH	3.12507	2.89058
9	38	GAPDH	3.14921	2.91203
9	39	GAPDH	3.1744	2.93454
9	40	GAPDH	3.18433	2.94178
10	1	GAPDH	0.152878	-0.000817067
10	2	GAPDH	0.156907	0.00160398
10	3	GAPDH	0.16062	0.0037096
10	4	GAPDH	0.161715	0.00319795
10	5	GAPDH	0.157583	-0.00254233
10	6	GAPDH	0.15848	-0.0032523
10	7	GAPDH	0.161476	-0.00186394
10	8	GAPDH	0.164746	-0.000201026
10	9	GAPDH	0.164527	-0.00202789
10	10	GAPDH	0.165755	-0.00240691
10	11	GAPDH	0.172251	0.00248131
10	12	GAPDH	0.172541	0.00116448
10	13	GAPDH	0.173346	0.000362179
10	14	GAPDH	0.175971	0.00137888
10	15	GAPDH	0.183941	0.00774157
10	16	GAPDH	0.204235	0.0264283
10	17	GAPDH	0.249332	0.0699182
10	18	GAPDH	0.317594	0.136572
10	19	GAPDH	0.453013	0.270385
10	20	GAPDH	0.681377	0.497141
10	21	GAPDH	1.04281	0.856966
10	22	GAPDH	1.52418	1.33673
10	23	GAPDH	2.02291	1.83385
10	24	GAPDH	2.42444	2.23377
10	25	GAPDH	2.70617	2.5139
10	26	GAPDH	2.9596	2.76572
10	27	GAPDH	3.12159	2.9261
10	28	GAPDH	3.18242	2.98533
10	29	GAPDH	3.22038	3.02168
10	30	GAPDH	3.20913	3.00882
10	31	GAPDH	3.21158	3.00967
10	32	GAPDH	3.24932	3.04579
10	33	GAPDH	3.26027	3.05514
10	34	GAPDH	3.26869	3.06195
10	35	GAPDH	3.24985	3.04151
10	36	GAPDH	3.24917	3.03922
10	37	GAPDH	3.27968	3.06812
10	38	GAPDH	3.3032	3.09003
10	39	GAPDH	3.32543	3.11065
10	40	GAPDH	3.33552	3.11914
11	1	GAPDH	0.256434	-0.013909
11	2	GAPDH	0.25915	-0.0111186
11	3	GAPDH	0.267281	-0.00291402
11	4	GAPDH	0.2687	-0.00142093
11	5	GAPDH	0.268621	-0.00142625
11	6	GAPDH	0.272313	0.00233974
11	7	GAPDH	0.273342	0.00344316
11	8	GAPDH	0.271836	0.00201055
11	9	GAPDH	0.268588	-0.00116371
11	10	GAPDH	0.269259	-0.000418514
11	11	GAPDH	0.274561	0.00495722
11	12	GAPDH	0.269999	0.000469989
11	13	GAPDH	0.265353	-0.0041025
11	14	GAPDH	0.267607	-0.00177472
11	15	GAPDH	0.271755	0.00244752
11	16	GAPDH	0.285574	0.0163405
11	17	GAPDH	0.320814	0.0516548
11	18	GAPDH	0.367605	0.0985189
11	19	GAPDH	0.471332	0.20232
11	20	GAPDH	0.653461	0.384523
11	21	GAPDH	0.956519	0.687655
11	22	GAPDH	1.39375	1.12496
11	23	GAPDH	1.88158	1.61287
11	24	GAPDH	2.30576	2.03712
11	25	GAPDH	2.6234	2.35483
11	26	GAPDH	2.90746	2.63896
11	27	GAPDH	3.09115	2.82273
11	28	GAPDH	3.16589	2.89755
11	29	GAPDH	3.21234	2.94406
11	30	GAPDH	3.20834	2.94014
11	31	GAPDH	3.21331	2.94518
11	32	GAPDH	3.2586	2.99055
11	33	GAPDH	3.2709	3.00292
11	34	GAPDH	3.28165	3.01375
11	35	GAPDH	3.26542	2.99759
11	36	GAPDH	3.26348	2.99572
11	37	GAPDH	3.29025	3.02257
11	38	GAPDH	3.31268	3.04507
11	39	GAPDH	3.34149	3.07396
11	40	GAPDH	3.35056	3.0831
12	1	GAPDH	0.161005	0.00745886
12	2	GAPDH	0.164118	0.00762379
12	3	GAPDH	0.160864	0.00142117
12	4	GAPDH	0.159772	-0.00261987
12	5	GAPDH	0.161626	-0.00371371
12	6	GAPDH	0.166093	-0.0021954
12	7	GAPDH	0.173808	0.00257076
12	8	GAPDH	0.178305	0.00411907
12	9	GAPDH	0.17839	0.00125626
12	10	GAPDH	0.179863	-0.000219366
12	11	GAPDH	0.187256	0.00422459
12	12	GAPDH	0.187731	0.00175142
12	13	GAPDH	0.18619	-0.00273766
12	14	GAPDH	0.188019	-0.00385725
12	15	GAPDH	0.19352	-0.00130543
12	16	GAPDH	0.207889	0.0101158
12	17	GAPDH	0.241491	0.0407694
12	18	GAPDH	0.285439	0.0817688
12	19	GAPDH	0.380199	0.17358
12	20	GAPDH	0.54865	0.339082
12	21	GAPDH	0.833208	0.620692
12	22	GAPDH	1.24611	1.03064
12	23	GAPDH	1.72265	1.50424
12	24	GAPDH	2.15382	1.93246
12	25	GAPDH	2.48739	2.26308
12	26	GAPDH	2.78418	2.55692
12	27	GAPDH	2.97975	2.74954
12	28	GAPDH	3.06323	2.83008
12	29	GAPDH	3.11812	2.88202
12	30	GAPDH	3.11819	2.87914
12	31	GAPDH	3.12479	2.88279
12	32	GAPDH	3.17029	2.92534
12	33	GAPDH	3.18449	2.93659
12	34	GAPDH	3.19713	2.94629
12	35	GAPDH	3.17702	2.92322
12	36	GAPDH	3.17659	2.91985
12	37	GAPDH	3.20992	2.95023
12	38	GAPDH	3.23398	2.97134
12	39	GAPDH	3.25716	2.99157
12	40	GAPDH	3.26471	2.99617
13	1	ISG56	0.313271	0.00852539
13	2	ISG56	0.314331	0.00845891
13	3	ISG56	0.311063	0.00406456
13	4	ISG56	0.307426	-0.000698375
13	5	ISG56	0.298651	-0.0105997
13	6	ISG56	0.302407	-0.00796992
13	7	ISG56	0.307169	-0.00433468
13	8	ISG56	0.318455	0.00582461
13	9	ISG56	0.319883	0.00612688
13	10	ISG56	0.320928	0.0060449
13	11	ISG56	0.325969	0.00996016
13	12	ISG56	0.322176	0.00504037
13	13	ISG56	0.317133	-0.00112915
13	14	ISG56	0.317232	-0.00215568
13	15	ISG56	0.317709	-0.00280596
13	16	ISG56	0.318214	-0.00342665
13	17	ISG56	0.320522	-0.00224492
13	18	ISG56	0.322197	-0.0016964
13	19	ISG56	0.328389	0.00336917
13	20	ISG56	0.338457	0.0123102
13	21	ISG56	0.362841	0.0355688
13	22	ISG56	0.411429	0.0830298
13	23	ISG56	0.498787	0.169262
13	24	ISG56	0.647538	0.316886
13	25	ISG56	0.902686	0.570908
13	26	ISG56	1.32002	0.987113
13	27	ISG56	1.84009	1.50605
13	28	ISG56	2.33898	2.00382
13	29	ISG56	2.72082	2.38454
13	30	ISG56	2.94448	2.60707
13	31	ISG56	3.0838	2.74526
13	32	ISG56	3.25881	2.91915
13	33	ISG56	3.33283	2.99204
13	34	ISG56	3.42068	3.07876
13	35	ISG56	3.45081	3.10777
13	36	ISG56	3.46439	3.12023
13	37	ISG56	3.52365	3.17836
13	38	ISG56	3.57709	3.23067
13	39	ISG56	3.62408	3.27653
13	40	ISG56	3.64905	3.30037
14	1	ISG56	0.26959	0.0071909
14	2	ISG56	0.272329	0.00813361
14	3	ISG56	0.269462	0.00347122
14	4	ISG56	0.26611	-0.00167564
14	5	ISG56	0.259567	-0.0100148
14	6	ISG56	0.266187	-0.0051907
14	7	ISG56	0.273253	8.05935e-05
14	8	ISG56	0.279444	0.00447566
14	9	ISG56	0.278944	0.00218044
14	10	ISG56	0.281178	0.00261884
14	11	ISG56	0.291377	0.0110214
14	12	ISG56	0.287436	0.00528478
14	13	ISG56	0.28324	-0.000705958
14	14	ISG56	0.284364	-0.00137809
14	15	ISG56	0.283718	-0.00381976
14	16	ISG56	0.284535	-0.0047984
14	17	ISG56	0.290022	-0.00110673
14	18	ISG56	0.292481	-0.000442875
14	19	ISG56	0.299304	0.00458389
14	20	ISG56	0.309973	0.0134578
14	21	ISG56	0.337123	0.0388118
14	22	ISG56	0.390336	0.0902292
14	23	ISG56	0.482866	0.180964
14	24	ISG56	0.642601	0.338904
14	25	ISG56	0.917851	0.612358
14	26	ISG56	1.36661	1.05932
14	27	ISG56	1.91715	1.60807
14	28	ISG56	2.43302	2.12214
14	29	ISG56	2.82427	2.5116
14	30	ISG56	3.05287	2.7384
14	31	ISG56	3.19496	2.87869
14	32	ISG56	3.37864	3.06058
14	33	ISG56	3.44749	3.12763
14	34	ISG56	3.54128	3.21962
14	35	ISG56	3.56912	3.24567
14	36	ISG56	3.5815	3.25625
14	37	ISG56	3.64254	3.3155
14	38	ISG56	3.70084	3.37201
14	39	ISG56	3.75182	3.42119
14	40	ISG56	3.77726	3.44483
15	1	ISG56	0.195089	-0.00245078
15	2	ISG56	0.201714	0.00319392
15	3	ISG56	0.201449	0.0019485
15	4	ISG56	0.198992	-0.00149001
15	5	ISG56	0.194678	-0.006784
15	6	ISG56	0.197919	-0.00452407
15	7	ISG56	0.203067	-0.000356645
15	8	ISG56	0.207357	0.00295239
15	9	ISG56	0.206486	0.00110079
15	10	ISG56	0.208068	0.0017021
15	11	ISG56	0.216722	0.00937516
15	12	ISG56	0.215207	0.00687952
15	13	ISG56	0.209938	0.000630185
15	14	ISG56	0.208048	-0.00224018
15	15	ISG56	0.208713	-0.00255606
15	16	ISG56	0.209165	-0.0030852
15	17	ISG56	0.210965	-0.0022659
15	18	ISG56	0.212925	-0.00128657
15	19	ISG56	0.221442	0.00624993
15	20	ISG56	0.232464	0.0162914
15	21	ISG56	0.258857	0.0417034
15	22	ISG56	0.308761	0.0906269
15	23	ISG56	0.400296	0.181181
15	24	ISG56	0.557824	0.337729
15	25	ISG56	0.827514	0.606437
15	26	ISG56	1.26914	1.04708
15	27	ISG56	1.8067	1.58366
15	28	ISG56	2.30657	2.08255
15	29	ISG56	2.68622	2.46122
15	30	ISG56	2.91022	2.68424
15	31	ISG56	3.05075	2.82379
15	32	ISG56	3.21952	2.99158
15	33	ISG56	3.28715	3.05823
15	34	ISG56	3.37994	3.15004
15	35	ISG56	3.40971	3.17883
15	36	ISG56	3.42261	3.19075
15	37	ISG56	3.48211	3.24926
15	38	ISG56	3.53463	3.30081
15	39	ISG56	3.58515	3.35035
15	40	ISG56	3.61137	3.37558
16	1	ISG56	0.273645	0.00396699
16	2	ISG56	0.276511	0.00469424
16	3	ISG56	0.276776	0.00282039
16	4	ISG56	0.274608	-0.00148714
16	5	ISG56	0.26917	-0.00906437
16	6	ISG56	0.273527	-0.00684564
16	7	ISG56	0.279313	-0.00319923
16	8	ISG56	0.290262	0.00561102
16	9	ISG56	0.291974	0.00518453
16	10	ISG56	0.293551	0.00462232
16	11	ISG56	0.300962	0.00989403
16	12	ISG56	0.298339	0.00513216
16	13	ISG56	0.294814	-0.00053123
16	14	ISG56	0.29596	-0.0015243
16	15	ISG56	0.297188	-0.00243579
16	16	ISG56	0.297962	-0.00380035
16	17	ISG56	0.301452	-0.00244904
16	18	ISG56	0.304113	-0.00192735
16	19	ISG56	0.31472	0.00654024
16	20	ISG56	0.331443	0.0211248
16	21	ISG56	0.368594	0.0561365
16	22	ISG56	0.438716	0.124119
16	23	ISG56	0.562898	0.246163
16	24	ISG56	0.774074	0.4552
16	25	ISG56	1.11504	0.794029
16	26	ISG56	1.62241	1.29926
16	27	ISG56	2.18178	1.85649
16	28	ISG56	2.63009	2.30266
16	29	ISG56	2.93827	2.6087
16	30	ISG56	3.11587	2.78417
16	31	ISG56	3.2278	2.89395
16	32	ISG56	3.3817	3.04572
16	33	ISG56	3.44231	3.10419
16	34	ISG56	3.52547	3.18521
16	35	ISG56	3.54873	3.20633
16	36	ISG56	3.55829	3.21375
16	37	ISG56	3.61117	3.26449
16	38	ISG56	3.66202	3.3132
16	39	ISG56	3.70957	3.35861
16	40	ISG56	3.7358	3.3827
17	1	ISG56	0.273796	0.000348849
17	2	ISG56	0.277479	0.00198184
17	3	ISG56	0.277269	-0.000278809
17	4	ISG56	0.275505	-0.00409285
17	5	ISG56	0.273104	-0.00854442
17	6	ISG56	0.281175	-0.00252342
17	7	ISG56	0.288906	0.00315783
17	8	ISG56	0.291539	0.00374002
17	9	ISG56	0.293248	0.00339894
17	10	ISG56	0.295552	0.00365295
17	11	ISG56	0.30356	0.00961106
17	12	ISG56	0.301829	0.00583008
17	13	ISG56	0.298759	0.000709534
17	14	ISG56	0.297216	-0.00288349
17	15	ISG56	0.298185	-0.00396459
17	16	ISG56	0.299429	-0.00477086
17	17	ISG56	0.304304	-0.00194608
17	18	ISG56	0.307204	-0.0010959
17	19	ISG56	0.317272	0.00692197
17	20	ISG56	0.332814	0.0204132
17	21	ISG56	0.369361	0.0549101
17	22	ISG56	0.442407	0.125906
17	23	ISG56	0.567899	0.249348
17	24	ISG56	0.780234	0.459633
17	25	ISG56	1.12371	0.801057
17	26	ISG56	1.63275	1.30805
17	27	ISG56	2.1923	1.86555
17	28	ISG56	2.64529	2.31649
17	29	ISG56	2.95704	2.62619
17	30	ISG56	3.14108	2.80818
17	31	ISG56	3.2599	2.92495
17	32	ISG56	3.41943	3.08242
17	33	ISG56	3.48165	3.1426
17	34	ISG56	3.55981	3.21871
17	35	ISG56	3.58215	3.239
17	36	ISG56	3.59447	3.24927
17	37	ISG56	3.66001	3.31276
17	38	ISG56	3.71059	3.36128
17	39	ISG56	3.75249	3.40113
17	40	ISG56	3.77696	3.42356
18	1	ISG56	0.207792	-0.00409464
18	2	ISG56	0.214869	0.000343096
18	3	ISG56	0.217094	-7.05426e-05
18	4	ISG56	0.215804	-0.0039996
18	5	ISG56	0.213885	-0.00855696
18	6	ISG56	0.217895	-0.00718653
18	7	ISG56	0.223995	-0.00372543
18	8	ISG56	0.236528	0.00616924
18	9	ISG56	0.239197	0.00619873
18	10	ISG56	0.241439	0.00580204
18	11	ISG56	0.251863	0.0135866
18	12	ISG56	0.251154	0.0102393
18	13	ISG56	0.245508	0.00195436
18	14	ISG56	0.244671	-0.00152217
18	15	ISG56	0.244829	-0.00400244
18	16	ISG56	0.245453	-0.00601773
18	17	ISG56	0.249541	-0.00456835
18	18	ISG56	0.252448	-0.00430048
18	19	ISG56	0.263783	0.00439566
18	20	ISG56	0.28054	0.0185133
18	21	ISG56	0.318737	0.0540719
18	22	ISG56	0.391135	0.123831
18	23	ISG56	0.519227	0.249284
18	24	ISG56	0.738321	0.465739
18	25	ISG56	1.08876	0.813536
18	26	ISG56	1.6092	1.33134
18	27	ISG56	2.18188	1.90138
18	28	ISG56	2.64111	2.35797
18	29	ISG56	2.95304	2.66726
18	30	ISG56	3.1279	2.83948
18	31	ISG56	3.23959	2.94854
18	32	ISG56	3.4001	3.10641
18	33	ISG56	3.46078	3.16445
18	34	ISG56	3.54454	3.24557
18	35	ISG56	3.5732	3.27159
18	36	ISG56	3.58321	3.27896
18	37	ISG56	3.63438	3.3275
18	38	ISG56	3.68449	3.37496
18	39	ISG56	3.73362	3.42146
18	40	ISG56	3.75582	3.44101
19	1	ISG56	0.290571	0.00664472
19	2	ISG56	0.291142	0.00509119
19	3	ISG56	0.288527	0.000350311
19	4	ISG56	0.286102	-0.00419957
19	5	ISG56	0.282548	-0.00987839
19	6	ISG56	0.291377	-0.00317375
19	7	ISG56	0.300592	0.0039156
19	8	ISG56	0.303664	0.00486318
19	9	ISG56	0.305655	0.00472848
19	10	ISG56	0.307665	0.00461426
19	11	ISG56	0.313942	0.00876558
19	12	ISG56	0.311188	0.00388692
19	13	ISG56	0.307893	-0.00153286
19	14	ISG56	0.308594	-0.00295755
19	15	ISG56	0.310867	-0.00280954
19	16	ISG56	0.312814	-0.00298739
19	17	ISG56	0.316013	-0.00191295
19	18	ISG56	0.318379	-0.00167232
19	19	ISG56	0.327831	0.00565454
19	20	ISG56	0.342761	0.01846
19	21	ISG56	0.377381	0.0509552
19	22	ISG56	0.442724	0.114173
19	23	ISG56	0.557884	0.227208
19	24	ISG56	0.753391	0.42059
19	25	ISG56	1.07445	0.739527
19	26	ISG56	1.56134	1.22429
19	27	ISG56	2.11585	1.77667
19	28	ISG56	2.58144	2.24014
19	29	ISG56	2.90451	2.56108
19	30	ISG56	3.08912	2.74357
19	31	ISG56	3.20805	2.86037
19	32	ISG56	3.36822	3.01842
19	33	ISG56	3.42985	3.07792
19	34	ISG56	3.50588	3.15183
19	35	ISG56	3.53259	3.17641
19	36	ISG56	3.54337	3.18507
19	37	ISG56	3.59676	3.23633
19	38	ISG56	3.64526	3.28271
19	39	ISG56	3.69279	3.32811
19	40	ISG56	3.71784	3.35104
20	1	ISG56	0.282538	0.00943004
20	2	ISG56	0.285814	0.0105487
20	3	ISG56	0.283781	0.006357
20	4	ISG56	0.279876	0.000293833
20	5	ISG56	0.269851	-0.0118892
20	6	ISG56	0.272659	-0.0112389
20	7	ISG56	0.278961	-0.00709545
20	8	ISG56	0.29349	0.00527594
20	9	ISG56	0.296817	0.00644443
20	10	ISG56	0.298782	0.00625199
20	11	ISG56	0.30704	0.0123511
20	12	ISG56	0.304623	0.0077759
20	13	ISG56	0.29966	0.000655739
20	14	ISG56	0.299411	-0.00175158
20	15	ISG56	0.300021	-0.00329957
20	16	ISG56	0.300828	-0.00465102
20	17	ISG56	0.304684	-0.00295276
20	18	ISG56	0.307268	-0.00252751
20	19	ISG56	0.316683	0.00473024
20	20	ISG56	0.331085	0.0169736
20	21	ISG56	0.365562	0.0492922
20	22	ISG56	0.431674	0.113246
20	23	ISG56	0.54753	0.226945
20	24	ISG56	0.743947	0.421204
20	25	ISG56	1.06671	0.741811
20	26	ISG56	1.56063	1.23357
20	27	ISG56	2.12279	1.79357
20	28	ISG56	2.59691	2.26554
20	29	ISG56	2.92656	2.59303
20	30	ISG56	3.11644	2.78075
20	31	ISG56	3.23803	2.90018
20	32	ISG56	3.40229	3.06228
20	33	ISG56	3.46354	3.12137
20	34	ISG56	3.54772	3.2034
20	35	ISG56	3.56992	3.22344
20	36	ISG56	3.58028	3.23164
20	37	ISG56	3.6397	3.2889
20	38	ISG56	3.68977	3.33681
20	39	ISG56	3.73918	3.38406
20	40	ISG56	3.76487	3.40759
21	1	ISG56	0.290116	0.00884071
21	2	ISG56	0.291175	0.00799229
21	3	ISG56	0.288327	0.00323641
21	4	ISG56	0.285013	-0.001986
21	5	ISG56	0.277372	-0.011535
21	6	ISG56	0.280743	-0.0100718
21	7	ISG56	0.286973	-0.0057505
21	8	ISG56	0.303817	0.009186
21	9	ISG56	0.304726	0.00818712
21	10	ISG56	0.305492	0.00704435
21	11	ISG56	0.311938	0.0115824
21	12	ISG56	0.308925	0.00666205
21	13	ISG56	0.304746	0.00057445
21	14	ISG56	0.304068	-0.00201138
21	15	ISG56	0.30434	-0.00364755
21	16	ISG56	0.304981	-0.00491448
21	17	ISG56	0.30813	-0.00367348
21	18	ISG56	0.310829	-0.00288264
21	19	ISG56	0.32111	0.00549029
21	20	ISG56	0.335333	0.0178052
21	21	ISG56	0.369501	0.0500652
21	22	ISG56	0.436164	0.114821
21	23	ISG56	0.552373	0.229121
21	24	ISG56	0.7494	0.42424
21	25	ISG56	1.07196	0.74489
21	26	ISG56	1.56089	1.23192
21	27	ISG56	2.11517	1.78429
21	28	ISG56	2.57197	2.23918
21	29	ISG56	2.8895	2.5548
21	30	ISG56	3.07161	2.735
21	31	ISG56	3.18618	2.84766
21	32	ISG56	3.33823	2.99781
21	33	ISG56	3.4	3.05767
21	34	ISG56	3.48252	3.13828
21	35	ISG56	3.50324	3.1571
21	36	ISG56	3.51305	3.165
21	37	ISG56	3.56953	3.21957
21	38	ISG56	3.61974	3.26787
21	39	ISG56	3.66525	3.31147
21	40	ISG56	3.69043	3.33474
22	1	ISG56	0.232126	0.0152683
22	2	ISG56	0.23767	0.0164648
22	3	ISG56	0.238905	0.0133521
22	4	ISG56	0.23554	0.00563921
22	5	ISG56	0.225641	-0.00860774
22	6	ISG56	0.227475	-0.0111221
22	7	ISG56	0.234139	-0.00880576
22	8	ISG56	0.251059	0.00376651
22	9	ISG56	0.251047	-0.000593011
22	10	ISG56	0.25246	-0.00352783
22	11	ISG56	0.263712	0.00337566
22	12	ISG56	0.267332	0.00264871
22	13	ISG56	0.272906	0.00387421
22	14	ISG56	0.280338	0.00695862
22	15	ISG56	0.299467	0.0217398
22	16	ISG56	0.343604	0.0615294
22	17	ISG56	0.435939	0.149516
22	18	ISG56	0.577442	0.286671
22	19	ISG56	0.838241	0.543123
22	20	ISG56	1.23378	0.934309
22	21	ISG56	1.76542	1.46161
22	22	ISG56	2.3397	2.03153
22	23	ISG56	2.77821	2.4657
22	24	ISG56	3.03515	2.71829
22	25	ISG56	3.19314	2.87193
22	26	ISG56	3.38819	3.06263
22	27	ISG56	3.5254	3.1955
22	28	ISG56	3.57409	3.23984
22	29	ISG56	3.60929	3.27069
22	30	ISG56	3.59528	3.25234
22	31	ISG56	3.60285	3.25555
22	32	ISG56	3.66653	3.31489
22	33	ISG56	3.68787	3.33188
22	34	ISG56	3.7158	3.35547
22	35	ISG56	3.7055	3.34081
22	36	ISG56	3.70902	3.33999
22	37	ISG56	3.75703	3.38365
22	38	ISG56	3.79373	3.416
22	39	ISG56	3.82907	3.447
22	40	ISG56	3.84449	3.45806
23	1	ISG56	0.264984	0.0167628
23	2	ISG56	0.269688	0.0173546
23	3	ISG56	0.268378	0.0119339
23	4	ISG56	0.264751	0.00419465
23	5	ISG56	0.256327	-0.00834011
23	6	ISG56	0.259574	-0.00920455
23	7	ISG56	0.266511	-0.00637967
23	8	ISG56	0.279472	0.00247044
23	9	ISG56	0.280782	-0.000330912
23	10	ISG56	0.282664	-0.00256042
23	11	ISG56	0.292865	0.00352907
23	12	ISG56	0.295382	0.00193444
23	13	ISG56	0.300312	0.00275315
23	14	ISG56	0.307751	0.00608038
23	15	ISG56	0.326913	0.0211307
23	16	ISG56	0.368942	0.0590486
23	17	ISG56	0.457424	0.143419
23	18	ISG56	0.592847	0.27473
23	19	ISG56	0.842554	0.520326
23	20	ISG56	1.22407	0.897735
23	21	ISG56	1.73599	1.40554
23	22	ISG56	2.2883	1.95374
23	23	ISG56	2.71092	2.37225
23	24	ISG56	2.95367	2.61089
23	25	ISG56	3.10284	2.75594
23	26	ISG56	3.29488	2.94387
23	27	ISG56	3.42984	3.07472
23	28	ISG56	3.47642	3.11719
23	29	ISG56	3.50654	3.1432
23	30	ISG56	3.49281	3.12535
23	31	ISG56	3.49956	3.128
23	32	ISG56	3.55783	3.18215
23	33	ISG56	3.57925	3.19946
23	34	ISG56	3.6109	3.227
23	35	ISG56	3.59545	3.20744
23	36	ISG56	3.5955	3.20338
23	37	ISG56	3.63905	3.24281
23	38	ISG56	3.6752	3.27486
23	39	ISG56	3.71283	3.30837
23	40	ISG56	3.72705	3.31848
24	1	ISG56	0.256057	0.00967233
24	2	ISG56	0.262594	0.0130496
24	3	ISG56	0.26177	0.00906638
24	4	ISG56	0.25919	0.00332666
24	5	ISG56	0.254611	-0.00441137
24	6	ISG56	0.256922	-0.00525994
24	7	ISG56	0.261463	-0.00387825
24	8	ISG56	0.267581	-0.000920014
24	9	ISG56	0.267929	-0.00373127
24	10	ISG56	0.270064	-0.00475668
24	11	ISG56	0.280722	0.00274256
24	12	ISG56	0.284226	0.00308641
24	13	ISG56	0.289034	0.00473552
24	14	ISG56	0.295672	0.00821392
24	15	ISG56	0.313941	0.0233229
24	16	ISG56	0.354509	0.0607313
24	17	ISG56	0.440397	0.14346
24	18	ISG56	0.569154	0.269058
24	19	ISG56	0.806266	0.50301
24	20	ISG56	1.16347	0.857058
24	21	ISG56	1.64386	1.33429
24	22	ISG56	2.15835	1.84562
24	23	ISG56	2.54882	2.23293
24	24	ISG56	2.77165	2.45259
24	25	ISG56	2.90938	2.58717
24	26	ISG56	3.08804	2.76266
24	27	ISG56	3.21515	2.88662
24	28	ISG56	3.25901	2.92732
24	29	ISG56	3.28673	2.95188
24	30	ISG56	3.27349	2.93548
24	31	ISG56	3.27928	2.93811
24	32	ISG56	3.33002	2.98569
24	33	ISG56	3.34911	3.00162
24	34	ISG56	3.3773	3.02665
24	35	ISG56	3.36544	3.01163
24	36	ISG56	3.36763	3.01066
24	37	ISG56	3.40863	3.04851
24	38	ISG56	3.44305	3.07976
24	39	ISG56	3.47469	3.10824
24	40	ISG56	3.48737	3.11776
25	1	GAPDH	0.200179	0.0120848
25	2	GAPDH	0.201847	0.0115842
25	3	GAPDH	0.197965	0.00553407
25	4	GAPDH	0.194876	0.00027671
25	5	GAPDH	0.189684	-0.00708368
25	6	GAPDH	0.195244	-0.00369208
25	7	GAPDH	0.204635	0.00353055
25	8	GAPDH	0.2056	0.00232721
25	9	GAPDH	0.203456	-0.00198431
25	10	GAPDH	0.205038	-0.00257074
25	11	GAPDH	0.213242	0.0034647
25	12	GAPDH	0.212809	0.000863102
25	13	GAPDH	0.213169	-0.000945072
25	14	GAPDH	0.216562	0.000279528
25	15	GAPDH	0.224821	0.00637073
25	16	GAPDH	0.244358	0.0237387
25	17	GAPDH	0.289891	0.0671041
25	18	GAPDH	0.359575	0.134619
25	19	GAPDH	0.498826	0.271702
25	20	GAPDH	0.729259	0.499966
25	21	GAPDH	1.08714	0.855683
25	22	GAPDH	1.55136	1.31773
25	23	GAPDH	2.01027	1.77447
25	24	GAPDH	2.35964	2.12168
25	25	GAPDH	2.59862	2.35849
25	26	GAPDH	2.82442	2.58211
25	27	GAPDH	2.96877	2.7243
25	28	GAPDH	3.01875	2.77211
25	29	GAPDH	3.04585	2.79704
25	30	GAPDH	3.02708	2.7761
25	31	GAPDH	3.02771	2.77457
25	32	GAPDH	3.06222	2.80691
25	33	GAPDH	3.07231	2.81483
25	34	GAPDH	3.07858	2.81893
25	35	GAPDH	3.0577	2.79588
25	36	GAPDH	3.05715	2.79317
25	37	GAPDH	3.08819	2.82204
25	38	GAPDH	3.11152	2.84319
25	39	GAPDH	3.1326	2.86211
25	40	GAPDH	3.14023	2.86757
26	1	GAPDH	0.210608	0.00443718
26	2	GAPDH	0.211649	0.00269029
26	3	GAPDH	0.210796	-0.000951879
26	4	GAPDH	0.211553	-0.00298291
26	5	GAPDH	0.217396	7.22801e-05
26	6	GAPDH	0.221827	0.00171494
26	7	GAPDH	0.224669	0.00176868
26	8	GAPDH	0.228237	0.00254839
26	9	GAPDH	0.228493	1.55413e-05
26	10	GAPDH	0.229992	-0.00127281
26	11	GAPDH	0.236656	0.00260264
26	12	GAPDH	0.235585	-0.00125663
26	13	GAPDH	0.237608	-0.00202253
26	14	GAPDH	0.242183	-0.000235716
26	15	GAPDH	0.251327	0.00612055
26	16	GAPDH	0.274611	0.0266157
26	17	GAPDH	0.327477	0.0766941
26	18	GAPDH	0.404249	0.150678
26	19	GAPDH	0.556121	0.299761
26	20	GAPDH	0.807149	0.548001
26	21	GAPDH	1.1905	0.928566
26	22	GAPDH	1.67884	1.41412
26	23	GAPDH	2.15095	1.88344
26	24	GAPDH	2.50668	2.23638
26	25	GAPDH	2.74566	2.47257
26	26	GAPDH	2.97363	2.69775
26	27	GAPDH	3.12677	2.84811
26	28	GAPDH	3.17032	2.88887
26	29	GAPDH	3.19146	2.90722
26	30	GAPDH	3.17437	2.88734
26	31	GAPDH	3.1773	2.88748
26	32	GAPDH	3.21964	2.92703
26	33	GAPDH	3.23193	2.93654
26	34	GAPDH	3.23984	2.94165
26	35	GAPDH	3.21589	2.91492
26	36	GAPDH	3.21348	2.90972
26	37	GAPDH	3.24709	2.94054
26	38	GAPDH	3.26974	2.9604
26	39	GAPDH	3.28801	2.97588
26	40	GAPDH	3.29494	2.98003
27	1	GAPDH	0.19652	0.00437677
27	2	GAPDH	0.199097	0.00331763
27	3	GAPDH	0.198942	-0.00047396
27	4	GAPDH	0.199251	-0.00380143
27	5	GAPDH	0.203827	-0.00286202
27	6	GAPDH	0.211149	0.000822729
27	7	GAPDH	0.220269	0.0063061
27	8	GAPDH	0.221956	0.00435703
27	9	GAPDH	0.221167	-6.84885e-05
27	10	GAPDH	0.222838	-0.00203433
27	11	GAPDH	0.230747	0.0022377
27	12	GAPDH	0.230336	-0.00180986
27	13	GAPDH	0.233288	-0.00249427
27	14	GAPDH	0.23924	-0.0001792
27	15	GAPDH	0.252027	0.00897158
27	16	GAPDH	0.278822	0.0321304
27	17	GAPDH	0.334324	0.0839953
27	18	GAPDH	0.42512	0.171155
27	19	GAPDH	0.597224	0.339623
27	20	GAPDH	0.874087	0.612849
27	21	GAPDH	1.28054	1.01566
27	22	GAPDH	1.7751	1.50659
27	23	GAPDH	2.23289	1.96075
27	24	GAPDH	2.56261	2.28683
27	25	GAPDH	2.77529	2.49586
27	26	GAPDH	2.98454	2.70149
27	27	GAPDH	3.1167	2.83001
27	28	GAPDH	3.15557	2.86523
27	29	GAPDH	3.17447	2.88051
27	30	GAPDH	3.15352	2.85592
27	31	GAPDH	3.15405	2.85281
27	32	GAPDH	3.19028	2.8854
27	33	GAPDH	3.19954	2.89102
27	34	GAPDH	3.20235	2.89019
27	35	GAPDH	3.18081	2.86502
27	36	GAPDH	3.17882	2.8594
27	37	GAPDH	3.20597	2.88291
27	38	GAPDH	3.23185	2.90515
27	39	GAPDH	3.25841	2.92808
27	40	GAPDH	3.26858	2.93461
28	1	GAPDH	0.187202	0.00835633
28	2	GAPDH	0.188825	0.00579243
28	3	GAPDH	0.187392	0.000172724
28	4	GAPDH	0.187173	-0.0042337
28	5	GAPDH	0.190566	-0.00502737
28	6	GAPDH	0.199422	-0.000358556
28	7	GAPDH	0.212231	0.00826263
28	8	GAPDH	0.213643	0.00548818
28	9	GAPDH	0.214314	0.00197139
28	10	GAPDH	0.215528	-0.00100194
28	11	GAPDH	0.22052	-0.000196745
28	12	GAPDH	0.222506	-0.00239798
28	13	GAPDH	0.226412	-0.00267863
28	14	GAPDH	0.233273	-5.06612e-06
28	15	GAPDH	0.246606	0.0091405
28	16	GAPDH	0.276316	0.0346641
28	17	GAPDH	0.338775	0.0929356
28	18	GAPDH	0.435043	0.185016
28	19	GAPDH	0.618242	0.364029
28	20	GAPDH	0.906888	0.648488
28	21	GAPDH	1.31918	1.0566
28	22	GAPDH	1.80307	1.53629
28	23	GAPDH	2.23338	1.96242
28	24	GAPDH	2.531	2.25585
28	25	GAPDH	2.72155	2.44221
28	26	GAPDH	2.90681	2.62328
28	27	GAPDH	3.02571	2.73799
28	28	GAPDH	3.06596	2.77406
28	29	GAPDH	3.08364	2.78756
28	30	GAPDH	3.06371	2.76344
28	31	GAPDH	3.06358	2.75912
28	32	GAPDH	3.09747	2.78882
28	33	GAPDH	3.1056	2.79277
28	34	GAPDH	3.10898	2.79196
28	35	GAPDH	3.08959	2.76838
28	36	GAPDH	3.08696	2.76157
28	37	GAPDH	3.11124	2.78165
28	38	GAPDH	3.13529	2.80152
28	39	GAPDH	3.16272	2.82477
28	40	GAPDH	3.17136	2.82922
29	1	GAPDH	0.158376	-0.00456057
29	2	GAPDH	0.170695	0.00243504
29	3	GAPDH	0.177018	0.00343503
29	4	GAPDH	0.17919	0.000283936
29	5	GAPDH	0.177693	-0.00653729
29	6	GAPDH	0.182809	-0.00674396
29	7	GAPDH	0.193528	-0.00134875
29	8	GAPDH	0.207529	0.00732877
29	9	GAPDH	0.210281	0.00475768
29	10	GAPDH	0.211775	0.000928008
29	11	GAPDH	0.22002	0.00384898
29	12	GAPDH	0.221989	0.000495189
29	13	GAPDH	0.224411	-0.00240643
29	14	GAPDH	0.2281	-0.00404116
29	15	GAPDH	0.237869	0.000404783
29	16	GAPDH	0.259526	0.0167378
29	17	GAPDH	0.309445	0.061334
29	18	GAPDH	0.383416	0.129981
29	19	GAPDH	0.530559	0.271801
29	20	GAPDH	0.776254	0.512173
29	21	GAPDH	1.15665	0.887248
29	22	GAPDH	1.64827	1.37355
29	23	GAPDH	2.13512	1.85507
29	24	GAPDH	2.50949	2.22411
29	25	GAPDH	2.76338	2.47268
29	26	GAPDH	2.99618	2.70016
29	27	GAPDH	3.15208	2.85073
29	28	GAPDH	3.20422	2.89755
29	29	GAPDH	3.23353	2.92154
29	30	GAPDH	3.21987	2.90255
29	31	GAPDH	3.22214	2.8995
29	32	GAPDH	3.26149	2.93353
29	33	GAPDH	3.27161	2.93833
29	34	GAPDH	3.27721	2.9386
29	35	GAPDH	3.25936	2.91543
29	36	GAPDH	3.25876	2.90951
29	37	GAPDH	3.28952	2.93494
29	38	GAPDH	3.31268	2.95278
29	39	GAPDH	3.3352	2.96997
29	40	GAPDH	3.34627	2.97572
30	1	GAPDH	0.176548	0.00562498
30	2	GAPDH	0.180001	0.0047423
30	3	GAPDH	0.1782	-0.00139607
30	4	GAPDH	0.177765	-0.0061674
30	5	GAPDH	0.181623	-0.00664542
30	6	GAPDH	0.19111	-0.00149552
30	7	GAPDH	0.206581	0.00963926
30	8	GAPDH	0.209236	0.00795748
30	9	GAPDH	0.209924	0.00430941
30	10	GAPDH	0.211552	0.00160089
30	11	GAPDH	0.218181	0.00389345
30	12	GAPDH	0.218153	-0.000471153
30	13	GAPDH	0.217856	-0.00510476
30	14	GAPDH	0.221177	-0.00612018
30	15	GAPDH	0.229982	-0.00165156
30	16	GAPDH	0.249728	0.0137579
30	17	GAPDH	0.291666	0.0513591
30	18	GAPDH	0.354577	0.109934
30	19	GAPDH	0.482532	0.233552
30	20	GAPDH	0.698287	0.444971
30	21	GAPDH	1.04524	0.787585
30	22	GAPDH	1.51392	1.25193
30	23	GAPDH	2.00516	1.73884
30	24	GAPDH	2.40973	2.13907
30	25	GAPDH	2.69175	2.41675
30	26	GAPDH	2.94646	2.66712
30	27	GAPDH	3.11308	2.82941
30	28	GAPDH	3.17666	2.88865
30	29	GAPDH	3.215	2.92265
30	30	GAPDH	3.20357	2.90689
30	31	GAPDH	3.2055	2.90449
30	32	GAPDH	3.24326	2.9379
30	33	GAPDH	3.25432	2.94463
30	34	GAPDH	3.26579	2.95176
30	35	GAPDH	3.24937	2.93101
30	36	GAPDH	3.24904	2.92634
30	37	GAPDH	3.28128	2.95424
30	38	GAPDH	3.30415	2.97278
30	39	GAPDH	3.32679	2.99108
30	40	GAPDH	3.33401	2.99396
31	1	GAPDH	0.162808	0.0116013
31	2	GAPDH	0.166238	0.00940641
31	3	GAPDH	0.168014	0.00555725
31	4	GAPDH	0.168577	0.000495006
31	5	GAPDH	0.168047	-0.00566003
31	6	GAPDH	0.171572	-0.00776009
31	7	GAPDH	0.179129	-0.00582865
31	8	GAPDH	0.197924	0.00734119
31	9	GAPDH	0.202013	0.00580464
31	10	GAPDH	0.203351	0.00151839
31	11	GAPDH	0.210918	0.00346011
31	12	GAPDH	0.213263	0.000179994
31	13	GAPDH	0.216566	-0.00214243
31	14	GAPDH	0.221368	-0.00296538
31	15	GAPDH	0.234533	0.00457455
31	16	GAPDH	0.262148	0.0265637
31	17	GAPDH	0.31771	0.0765006
31	18	GAPDH	0.404284	0.157449
31	19	GAPDH	0.570202	0.317743
31	20	GAPDH	0.843531	0.585447
31	21	GAPDH	1.25502	0.991313
31	22	GAPDH	1.77143	1.5021
31	23	GAPDH	2.26289	1.98793
31	24	GAPDH	2.62911	2.34852
31	25	GAPDH	2.87547	2.58926
31	26	GAPDH	3.10857	2.81673
31	27	GAPDH	3.26074	2.96328
31	28	GAPDH	3.3091	3.00601
31	29	GAPDH	3.33582	3.02711
31	30	GAPDH	3.32247	3.00813
31	31	GAPDH	3.32376	3.0038
31	32	GAPDH	3.3606	3.03501
31	33	GAPDH	3.37127	3.04006
31	34	GAPDH	3.38339	3.04656
31	35	GAPDH	3.3643	3.02184
31	36	GAPDH	3.36272	3.01463
31	37	GAPDH	3.39517	3.04146
31	38	GAPDH	3.41931	3.05997
31	39	GAPDH	3.44541	3.08045
31	40	GAPDH	3.45344	3.08285
32	1	GAPDH	0.261635	-0.000734523
32	2	GAPDH	0.26656	0.00105187
32	3	GAPDH	0.26887	0.000223138
32	4	GAPDH	0.268882	-0.00290332
32	5	GAPDH	0.270839	-0.00408465
32	6	GAPDH	0.276382	-0.00168114
32	7	GAPDH	0.283254	0.0020526
32	8	GAPDH	0.288812	0.00447205
32	9	GAPDH	0.291261	0.00378235
32	10	GAPDH	0.29294	0.00232282
32	11	GAPDH	0.298452	0.00469602
32	12	GAPDH	0.295797	-0.00109727
32	13	GAPDH	0.295526	-0.00450739
32	14	GAPDH	0.299896	-0.0032752
32	15	GAPDH	0.307994	0.00168326
32	16	GAPDH	0.326331	0.0168819
32	17	GAPDH	0.368281	0.0556937
32	18	GAPDH	0.427769	0.112043
32	19	GAPDH	0.551221	0.232356
32	20	GAPDH	0.762022	0.440018
32	21	GAPDH	1.10139	0.776249
32	22	GAPDH	1.56607	1.23779
32	23	GAPDH	2.05542	1.724
32	24	GAPDH	2.4586	2.12404
32	25	GAPDH	2.74356	2.40587
32	26	GAPDH	3.00097	2.66014
32	27	GAPDH	3.17532	2.83135
32	28	GAPDH	3.24195	2.89484
32	29	GAPDH	3.27938	2.92913
32	30	GAPDH	3.26889	2.9155
32	31	GAPDH	3.27146	2.91494
32	32	GAPDH	3.31085	2.95119
32	33	GAPDH	3.32369	2.96089
32	34	GAPDH	3.33956	2.97361
32	35	GAPDH	3.31841	2.94933
32	36	GAPDH	3.31632	2.94409
32	37	GAPDH	3.34823	2.97287
32	38	GAPDH	3.37218	2.99368
32	39	GAPDH	3.3945	3.01286
32	40	GAPDH	3.39932	3.01455
33	1	GAPDH	0.138281	0.00530329
33	2	GAPDH	0.143034	0.00572019
33	3	GAPDH	0.145391	0.00374096
33	4	GAPDH	0.145458	-0.000527914
33	5	GAPDH	0.144406	-0.00591621
33	6	GAPDH	0.1485	-0.0061581
33	7	GAPDH	0.157901	-0.0010928
33	8	GAPDH	0.171123	0.00779241
33	9	GAPDH	0.171023	0.00335703
33	10	GAPDH	0.171907	-9.55493e-05
33	11	GAPDH	0.180082	0.00374417
33	12	GAPDH	0.181733	0.00105902
33	13	GAPDH	0.182791	-0.00221917
33	14	GAPDH	0.185662	-0.00368386
33	15	GAPDH	0.194202	0.000520183
33	16	GAPDH	0.214912	0.0168942
33	17	GAPDH	0.259512	0.0571578
33	18	GAPDH	0.323619	0.116929
33	19	GAPDH	0.454604	0.243578
33	20	GAPDH	0.674899	0.459537
33	21	GAPDH	1.02399	0.804288
33	22	GAPDH	1.4932	1.26917
33	23	GAPDH	1.98254	1.75417
33	24	GAPDH	2.37882	2.14612
33	25	GAPDH	2.65782	2.42078
33	26	GAPDH	2.90871	2.66733
33	27	GAPDH	3.07414	2.82843
33	28	GAPDH	3.13797	2.88792
33	29	GAPDH	3.17899	2.9246
33	30	GAPDH	3.17242	2.9137
33	31	GAPDH	3.17644	2.91338
33	32	GAPDH	3.21803	2.95063
33	33	GAPDH	3.22973	2.958
33	34	GAPDH	3.23939	2.96332
33	35	GAPDH	3.22131	2.94091
33	36	GAPDH	3.2202	2.93546
33	37	GAPDH	3.24994	2.96086
33	38	GAPDH	3.27258	2.97917
33	39	GAPDH	3.29902	3.00127
33	40	GAPDH	3.30971	3.00763
34	1	GAPDH	0.197117	0.0179711
34	2	GAPDH	0.199868	0.0162646
34	3	GAPDH	0.197236	0.00917455
34	4	GAPDH	0.194005	0.00148634
34	5	GAPDH	0.186995	-0.00998158
34	6	GAPDH	0.190516	-0.0109181
34	7	GAPDH	0.200981	-0.00491046
34	8	GAPDH	0.218472	0.00812321
34	9	GAPDH	0.219637	0.0048301
34	10	GAPDH	0.22072	0.00145504
34	11	GAPDH	0.229036	0.00531396
34	12	GAPDH	0.230041	0.00186127
34	13	GAPDH	0.230032	-0.00260522
34	14	GAPDH	0.233266	-0.00382906
34	15	GAPDH	0.241588	3.53803e-05
34	16	GAPDH	0.259244	0.0132336
34	17	GAPDH	0.298936	0.0484677
34	18	GAPDH	0.355994	0.101069
34	19	GAPDH	0.474332	0.214949
34	20	GAPDH	0.676885	0.413044
34	21	GAPDH	1.01026	0.741965
34	22	GAPDH	1.47541	1.20266
34	23	GAPDH	1.98173	1.70451
34	24	GAPDH	2.41377	2.1321
34	25	GAPDH	2.73035	2.44422
34	26	GAPDH	3.01321	2.72262
34	27	GAPDH	3.1982	2.90315
34	28	GAPDH	3.27203	2.97253
34	29	GAPDH	3.31621	3.01225
34	30	GAPDH	3.30861	3.00019
34	31	GAPDH	3.3129	3.00002
34	32	GAPDH	3.35737	3.04004
34	33	GAPDH	3.3715	3.04971
34	34	GAPDH	3.38725	3.061
34	35	GAPDH	3.36622	3.03551
34	36	GAPDH	3.36388	3.02871
34	37	GAPDH	3.39461	3.05499
34	38	GAPDH	3.4195	3.07542
34	39	GAPDH	3.441	3.09247
34	40	GAPDH	3.45109	3.09809
35	1	GAPDH	0.197195	0.0135278
35	2	GAPDH	0.199801	0.01174
35	3	GAPDH	0.19855	0.00609485
35	4	GAPDH	0.196588	-0.000261736
35	5	GAPDH	0.193061	-0.00818297
35	6	GAPDH	0.197597	-0.00804059
35	7	GAPDH	0.207174	-0.00285776
35	8	GAPDH	0.221284	0.00685703
35	9	GAPDH	0.224546	0.0057255
35	10	GAPDH	0.226068	0.00285294
35	11	GAPDH	0.232746	0.00513646
35	12	GAPDH	0.232097	9.39236e-05
35	13	GAPDH	0.233169	-0.0032288
35	14	GAPDH	0.236603	-0.00418884
35	15	GAPDH	0.243139	-0.00204741
35	16	GAPDH	0.259284	0.00970327
35	17	GAPDH	0.296423	0.0424481
35	18	GAPDH	0.349621	0.0912522
35	19	GAPDH	0.459807	0.197043
35	20	GAPDH	0.651007	0.383849
35	21	GAPDH	0.973462	0.701911
35	22	GAPDH	1.43458	1.15863
35	23	GAPDH	1.95343	1.67309
35	24	GAPDH	2.40898	2.12424
35	25	GAPDH	2.75086	2.46173
35	26	GAPDH	3.05459	2.76107
35	27	GAPDH	3.25629	2.95837
35	28	GAPDH	3.33629	3.03397
35	29	GAPDH	3.38894	3.08224
35	30	GAPDH	3.38728	3.07618
35	31	GAPDH	3.39295	3.07745
35	32	GAPDH	3.43899	3.11911
35	33	GAPDH	3.45254	3.12826
35	34	GAPDH	3.46468	3.136
35	35	GAPDH	3.44358	3.11051
35	36	GAPDH	3.44231	3.10484
35	37	GAPDH	3.47641	3.13455
35	38	GAPDH	3.50212	3.15587
35	39	GAPDH	3.527	3.17635
35	40	GAPDH	3.53778	3.18274
36	1	GAPDH	0.163601	0.00262306
36	2	GAPDH	0.169843	0.00408076
36	3	GAPDH	0.170899	0.000353091
36	4	GAPDH	0.171064	-0.00426589
36	5	GAPDH	0.175592	-0.00452164
36	6	GAPDH	0.182345	-0.0025531
36	7	GAPDH	0.193828	0.00414628
36	8	GAPDH	0.200941	0.00647546
36	9	GAPDH	0.202763	0.00351274
36	10	GAPDH	0.204816	0.000782113
36	11	GAPDH	0.213477	0.00465888
36	12	GAPDH	0.214018	0.000416025
36	13	GAPDH	0.214903	-0.00348308
36	14	GAPDH	0.217649	-0.00552088
36	15	GAPDH	0.223195	-0.00475894
36	16	GAPDH	0.237173	0.00443587
36	17	GAPDH	0.272109	0.0345874
36	18	GAPDH	0.318068	0.0757625
36	19	GAPDH	0.415235	0.168146
36	20	GAPDH	0.584216	0.332343
36	21	GAPDH	0.868422	0.611764
36	22	GAPDH	1.28309	1.02165
36	23	GAPDH	1.75933	1.49311
36	24	GAPDH	2.18393	1.91292
36	25	GAPDH	2.50722	2.23142
36	26	GAPDH	2.79665	2.51607
36	27	GAPDH	2.98652	2.70116
36	28	GAPDH	3.06759	2.77744
36	29	GAPDH	3.11913	2.8242
36	30	GAPDH	3.11495	2.81524
36	31	GAPDH	3.12048	2.81598
36	32	GAPDH	3.16519	2.85591
36	33	GAPDH	3.17935	2.86529
36	34	GAPDH	3.1928	2.87395
36	35	GAPDH	3.17419	2.85056
36	36	GAPDH	3.17326	2.84484
36	37	GAPDH	3.20295	2.86975
36	38	GAPDH	3.22658	2.88859
36	39	GAPDH	3.25292	2.91015
36	40	GAPDH	3.2627	2.91515
37	1	ISG56	0.275153	0.0306699
37	2	ISG56	0.276652	0.0277401
37	3	ISG56	0.273422	0.0200817
37	4	ISG56	0.26764	0.00987174
37	5	ISG56	0.253823	-0.0083745
37	6	ISG56	0.254342	-0.0122837
37	7	ISG56	0.257609	-0.0134449
37	8	ISG56	0.265982	-0.00950066
37	9	ISG56	0.273775	-0.00613577
37	10	ISG56	0.280737	-0.00360211
37	11	ISG56	0.29893	0.0101616
37	12	ISG56	0.299714	0.00651741
37	13	ISG56	0.304334	0.00670909
37	14	ISG56	0.312878	0.0108247
37	15	ISG56	0.332025	0.0255427
37	16	ISG56	0.373002	0.0620916
37	17	ISG56	0.458389	0.14305
37	18	ISG56	0.588735	0.268967
37	19	ISG56	0.825761	0.501566
37	20	ISG56	1.18364	0.855015
37	21	ISG56	1.65617	1.32312
37	22	ISG56	2.1604	1.82291
37	23	ISG56	2.53954	2.19763
37	24	ISG56	2.75764	2.4113
37	25	ISG56	2.89072	2.53995
37	26	ISG56	3.06239	2.7072
37	27	ISG56	3.18994	2.83032
37	28	ISG56	3.23451	2.87046
37	29	ISG56	3.2651	2.89662
37	30	ISG56	3.25019	2.87728
37	31	ISG56	3.25606	2.87872
37	32	ISG56	3.31008	2.92832
37	33	ISG56	3.33032	2.94413
37	34	ISG56	3.35954	2.96892
37	35	ISG56	3.34531	2.95026
37	36	ISG56	3.34623	2.94675
37	37	ISG56	3.38593	2.98202
37	38	ISG56	3.42128	3.01294
37	39	ISG56	3.45667	3.04391
37	40	ISG56	3.47034	3.05314
38	1	ISG56	0.282336	0.0212853
38	2	ISG56	0.285719	0.0197441
38	3	ISG56	0.283311	0.0124113
38	4	ISG56	0.27922	0.00339588
38	5	ISG56	0.2711	-0.00964769
38	6	ISG56	0.274384	-0.0112878
38	7	ISG56	0.282518	-0.00807839
38	8	ISG56	0.302503	0.00698172
38	9	ISG56	0.303387	0.00294233
38	10	ISG56	0.304495	-0.000874833
38	11	ISG56	0.313561	0.00326743
38	12	ISG56	0.31462	-0.000597586
38	13	ISG56	0.32163	0.00148767
38	14	ISG56	0.331556	0.0064894
38	15	ISG56	0.351859	0.0218681
38	16	ISG56	0.395987	0.0610722
38	17	ISG56	0.488819	0.148979
38	18	ISG56	0.630275	0.285512
38	19	ISG56	0.888803	0.539115
38	20	ISG56	1.26865	0.914038
38	21	ISG56	1.76655	1.40702
38	22	ISG56	2.28133	1.91687
38	23	ISG56	2.66284	2.29345
38	24	ISG56	2.87786	2.50355
38	25	ISG56	3.00896	2.62973
38	26	ISG56	3.18837	2.80421
38	27	ISG56	3.31639	2.92731
38	28	ISG56	3.3636	2.9696
38	29	ISG56	3.39058	2.99165
38	30	ISG56	3.37293	2.96908
38	31	ISG56	3.37987	2.97109
38	32	ISG56	3.44038	3.02667
38	33	ISG56	3.45973	3.0411
38	34	ISG56	3.48014	3.05659
38	35	ISG56	3.46656	3.03809
38	36	ISG56	3.46834	3.03494
38	37	ISG56	3.50885	3.07052
38	38	ISG56	3.5467	3.10345
38	39	ISG56	3.58564	3.13746
38	40	ISG56	3.60103	3.14794
39	1	ISG56	0.294463	0.0259301
39	2	ISG56	0.297965	0.0235697
39	3	ISG56	0.29669	0.0164321
39	4	ISG56	0.293003	0.00688327
39	5	ISG56	0.284567	-0.0074151
39	6	ISG56	0.287054	-0.0107906
39	7	ISG56	0.291763	-0.0119438
39	8	ISG56	0.303686	-0.00588336
39	9	ISG56	0.313418	-0.00201441
39	10	ISG56	0.319631	-0.0016636
39	11	ISG56	0.336738	0.00958151
39	12	ISG56	0.336569	0.00354998
39	13	ISG56	0.342146	0.00326407
39	14	ISG56	0.35195	0.00720573
39	15	ISG56	0.372661	0.0220539
39	16	ISG56	0.418076	0.0616065
39	17	ISG56	0.51239	0.150059
39	18	ISG56	0.657384	0.28919
39	19	ISG56	0.916808	0.542752
39	20	ISG56	1.30606	0.926142
39	21	ISG56	1.81925	1.43347
39	22	ISG56	2.35653	1.96489
39	23	ISG56	2.75764	2.36013
39	24	ISG56	2.98621	2.58284
39	25	ISG56	3.12944	2.72021
39	26	ISG56	3.31178	2.89668
39	27	ISG56	3.44082	3.01986
39	28	ISG56	3.48285	3.05604
39	29	ISG56	3.5153	3.08262
39	30	ISG56	3.50644	3.0679
39	31	ISG56	3.51321	3.06881
39	32	ISG56	3.56696	3.11669
39	33	ISG56	3.58693	3.1308
39	34	ISG56	3.6194	3.1574
39	35	ISG56	3.61386	3.146
39	36	ISG56	3.61727	3.14355
39	37	ISG56	3.65988	3.1803
39	38	ISG56	3.69268	3.20724
39	39	ISG56	3.72189	3.23058
39	40	ISG56	3.73632	3.23916
40	1	ISG56	0.212088	-0.00640279
40	2	ISG56	0.222782	-0.00182506
40	3	ISG56	0.234131	0.00340786
40	4	ISG56	0.248555	0.0117152
40	5	ISG56	0.240049	-0.00290643
40	6	ISG56	0.241026	-0.00804615
40	7	ISG56	0.246543	-0.00864474
40	8	ISG56	0.257905	-0.00339886
40	9	ISG56	0.266878	-0.000542394
40	10	ISG56	0.273721	0.000184074
40	11	ISG56	0.284345	0.00469183
40	12	ISG56	0.286924	0.00115511
40	13	ISG56	0.29427	0.00238446
40	14	ISG56	0.306565	0.0085638
40	15	ISG56	0.333209	0.0290911
40	16	ISG56	0.388408	0.0781737
40	17	ISG56	0.504289	0.187939
40	18	ISG56	0.68238	0.359913
40	19	ISG56	0.988287	0.659705
40	20	ISG56	1.41332	1.07862
40	21	ISG56	1.92338	1.58257
40	22	ISG56	2.40615	2.05922
40	23	ISG56	2.73329	2.38025
40	24	ISG56	2.91406	2.55489
40	25	ISG56	3.03133	2.66605
40	26	ISG56	3.18352	2.81212
40	27	ISG56	3.29595	2.91843
40	28	ISG56	3.33382	2.95019
40	29	ISG56	3.35876	2.96902
40	30	ISG56	3.34582	2.94996
40	31	ISG56	3.35163	2.94966
40	32	ISG56	3.40119	2.9931
40	33	ISG56	3.42037	3.00617
40	34	ISG56	3.44966	3.02934
40	35	ISG56	3.43695	3.01051
40	36	ISG56	3.43535	3.00279
40	37	ISG56	3.47637	3.03769
40	38	ISG56	3.51179	3.067
40	39	ISG56	3.54492	3.09401
40	40	ISG56	3.56158	3.10456
41	1	ISG56	0.280017	0.0228787
41	2	ISG56	0.282306	0.0193926
41	3	ISG56	0.280273	0.0115834
41	4	ISG56	0.277178	0.00271327
41	5	ISG56	0.271294	-0.00894578
41	6	ISG56	0.275363	-0.0106515
41	7	ISG56	0.283959	-0.00783065
41	8	ISG56	0.304197	0.00663194
41	9	ISG56	0.307299	0.00395886
41	10	ISG56	0.308619	-0.000496994
41	11	ISG56	0.317206	0.00231531
41	12	ISG56	0.321388	0.000722115
41	13	ISG56	0.330106	0.00366436
41	14	ISG56	0.344355	0.0121387
41	15	ISG56	0.373127	0.0351355
41	16	ISG56	0.430322	0.0865548
41	17	ISG56	0.547591	0.198048
41	18	ISG56	0.728859	0.373541
41	19	ISG56	1.04191	0.68082
41	20	ISG56	1.47618	1.10931
41	21	ISG56	2.00059	1.62795
41	22	ISG56	2.49548	2.11706
41	23	ISG56	2.82467	2.44048
41	24	ISG56	3.00932	2.61935
41	25	ISG56	3.12344	2.7277
41	26	ISG56	3.28466	2.88314
41	27	ISG56	3.39375	2.98645
41	28	ISG56	3.43144	3.01837
41	29	ISG56	3.45432	3.03547
41	30	ISG56	3.44366	3.01904
41	31	ISG56	3.45057	3.02017
41	32	ISG56	3.5045	3.06833
41	33	ISG56	3.52253	3.08059
41	34	ISG56	3.54753	3.09981
41	35	ISG56	3.54033	3.08684
41	36	ISG56	3.54321	3.08394
41	37	ISG56	3.58338	3.11833
41	38	ISG56	3.61452	3.1437
41	39	ISG56	3.64717	3.17057
41	40	ISG56	3.66468	3.18231
42	1	ISG56	0.30644	0.0128179
42	2	ISG56	0.313401	0.0148054
42	3	ISG56	0.317639	0.0140707
42	4	ISG56	0.314811	0.00626966
42	5	ISG56	0.303141	-0.0103737
42	6	ISG56	0.306448	-0.0120389
42	7	ISG56	0.314178	-0.00928247
42	8	ISG56	0.329233	0.000799589
42	9	ISG56	0.335479	0.00207277
42	10	ISG56	0.338397	1.71428e-05
42	11	ISG56	0.34837	0.00501716
42	12	ISG56	0.351774	0.00344806
42	13	ISG56	0.360695	0.00739602
42	14	ISG56	0.37451	0.0162382
42	15	ISG56	0.403217	0.0399725
42	16	ISG56	0.46468	0.0964615
42	17	ISG56	0.586229	0.213037
42	18	ISG56	0.775075	0.396911
42	19	ISG56	1.09734	0.714201
42	20	ISG56	1.54586	1.15775
42	21	ISG56	2.08622	1.69314
42	22	ISG56	2.58899	2.19094
42	23	ISG56	2.92662	2.5236
42	24	ISG56	3.11472	2.70672
42	25	ISG56	3.23522	2.82225
42	26	ISG56	3.40359	2.98564
42	27	ISG56	3.5266	3.10368
42	28	ISG56	3.56498	3.13709
42	29	ISG56	3.58317	3.15031
42	30	ISG56	3.568	3.13016
42	31	ISG56	3.57484	3.13202
42	32	ISG56	3.63095	3.18316
42	33	ISG56	3.65123	3.19847
42	34	ISG56	3.67979	3.22206
42	35	ISG56	3.66582	3.20311
42	36	ISG56	3.66705	3.19937
42	37	ISG56	3.70778	3.23513
42	38	ISG56	3.74224	3.26462
42	39	ISG56	3.77964	3.29705
42	40	ISG56	3.79571	3.30814
43	1	ISG56	0.307498	0.0200508
43	2	ISG56	0.31106	0.0168365
43	3	ISG56	0.311592	0.010592
43	4	ISG56	0.309533	0.00175657
43	5	ISG56	0.305146	-0.00940734
43	6	ISG56	0.310418	-0.0109114
43	7	ISG56	0.320702	-0.00740358
43	8	ISG56	0.343952	0.00906979
43	9	ISG56	0.347606	0.00594742
43	10	ISG56	0.348954	0.000518937
43	11	ISG56	0.357795	0.00258282
43	12	ISG56	0.360459	-0.00152988
43	13	ISG56	0.36755	-0.0012153
43	14	ISG56	0.377713	0.00217186
43	15	ISG56	0.401036	0.0187178
43	16	ISG56	0.44816	0.0590654
43	17	ISG56	0.543291	0.14742
43	18	ISG56	0.687211	0.284564
43	19	ISG56	0.950846	0.541422
43	20	ISG56	1.34461	0.928412
43	21	ISG56	1.86804	1.44507
43	22	ISG56	2.4184	1.98865
43	23	ISG56	2.82646	2.38993
43	24	ISG56	3.06092	2.61762
43	25	ISG56	3.20495	2.75487
43	26	ISG56	3.39633	2.93947
43	27	ISG56	3.52859	3.06496
43	28	ISG56	3.57614	3.10573
43	29	ISG56	3.60755	3.13036
43	30	ISG56	3.59986	3.11589
43	31	ISG56	3.60863	3.11789
43	32	ISG56	3.67001	3.17249
43	33	ISG56	3.6919	3.18761
43	34	ISG56	3.7243	3.21323
43	35	ISG56	3.71134	3.1935
43	36	ISG56	3.71195	3.18733
43	37	ISG56	3.75287	3.22147
43	38	ISG56	3.78869	3.25051
43	39	ISG56	3.82913	3.28418
43	40	ISG56	3.84443	3.2927
44	1	ISG56	0.318732	0.0204481
44	2	ISG56	0.323418	0.0196924
44	3	ISG56	0.32288	0.013714
44	4	ISG56	0.319493	0.00488582
44	5	ISG56	0.310857	-0.00919176
44	6	ISG56	0.314992	-0.0104983
44	7	ISG56	0.321836	-0.00909464
44	8	ISG56	0.334611	-0.0017611
44	9	ISG56	0.345126	0.0033126
44	10	ISG56	0.349091	0.00183658
44	11	ISG56	0.357564	0.0048678
44	12	ISG56	0.358925	0.000787888
44	13	ISG56	0.364719	0.00114116
44	14	ISG56	0.373971	0.00495171
44	15	ISG56	0.394149	0.0196887
44	16	ISG56	0.438455	0.0585537
44	17	ISG56	0.530162	0.14482
44	18	ISG56	0.667432	0.276648
44	19	ISG56	0.92028	0.524055
44	20	ISG56	1.30409	0.902422
44	21	ISG56	1.81762	1.41052
44	22	ISG56	2.36436	1.95181
44	23	ISG56	2.77537	2.35738
44	24	ISG56	3.01316	2.58973
44	25	ISG56	3.15766	2.72879
44	26	ISG56	3.34288	2.90857
44	27	ISG56	3.47882	3.03907
44	28	ISG56	3.52324	3.07804
44	29	ISG56	3.55192	3.10128
44	30	ISG56	3.54278	3.08671
44	31	ISG56	3.54984	3.08832
44	32	ISG56	3.60705	3.14009
44	33	ISG56	3.62815	3.15575
44	34	ISG56	3.66429	3.18645
44	35	ISG56	3.65457	3.17128
44	36	ISG56	3.65486	3.16613
44	37	ISG56	3.69447	3.20031
44	38	ISG56	3.72883	3.22922
44	39	ISG56	3.7636	3.25855
44	40	ISG56	3.77906	3.26857
45	1	ISG56	0.271214	0.0116121
45	2	ISG56	0.274472	0.00908514
45	3	ISG56	0.281371	0.0101993
45	4	ISG56	0.280418	0.0034617
45	5	ISG56	0.273017	-0.00972423
45	6	ISG56	0.277475	-0.0110509
45	7	ISG56	0.287266	-0.0070443
45	8	ISG56	0.306454	0.00635833
45	9	ISG56	0.311516	0.00563606
45	10	ISG56	0.313224	0.00155936
45	11	ISG56	0.320633	0.00318281
45	12	ISG56	0.322123	-0.00111178
45	13	ISG56	0.327553	-0.00146634
45	14	ISG56	0.338314	0.00350983
45	15	ISG56	0.35946	0.0188706
45	16	ISG56	0.403865	0.0574912
45	17	ISG56	0.492366	0.140208
45	18	ISG56	0.629846	0.271903
45	19	ISG56	0.882648	0.51892
45	20	ISG56	1.26235	0.89284
45	21	ISG56	1.77226	1.39696
45	22	ISG56	2.31623	1.93515
45	23	ISG56	2.72774	2.34087
45	24	ISG56	2.96516	2.57251
45	25	ISG56	3.11196	2.71353
45	26	ISG56	3.29794	2.89372
45	27	ISG56	3.43218	3.02217
45	28	ISG56	3.48162	3.06583
45	29	ISG56	3.515	3.09343
45	30	ISG56	3.50658	3.07922
45	31	ISG56	3.51488	3.08173
45	32	ISG56	3.57384	3.13491
45	33	ISG56	3.59315	3.14843
45	34	ISG56	3.61608	3.16558
45	35	ISG56	3.60296	3.14667
45	36	ISG56	3.60641	3.14434
45	37	ISG56	3.65443	3.18657
45	38	ISG56	3.69014	3.2165
45	39	ISG56	3.72341	3.24398
45	40	ISG56	3.73868	3.25347
46	1	ISG56	0.299273	0.0236444
46	2	ISG56	0.303241	0.0211871
46	3	ISG56	0.303086	0.0146074
46	4	ISG56	0.299931	0.00502785
46	5	ISG56	0.29181	-0.00951822
46	6	ISG56	0.295795	-0.0119582
46	7	ISG56	0.302511	-0.0116671
46	8	ISG56	0.319398	-0.00120502
46	9	ISG56	0.331521	0.00449306
46	10	ISG56	0.337668	0.00421533
46	11	ISG56	0.346834	0.00695681
46	12	ISG56	0.346327	2.43138e-05
46	13	ISG56	0.351751	-0.000976243
46	14	ISG56	0.360725	0.00157331
46	15	ISG56	0.382113	0.0165361
46	16	ISG56	0.424156	0.0521538
46	17	ISG56	0.510628	0.132202
46	18	ISG56	0.644514	0.259662
46	19	ISG56	0.88784	0.496564
46	20	ISG56	1.26311	0.865409
46	21	ISG56	1.77768	1.37355
46	22	ISG56	2.335	1.92445
46	23	ISG56	2.76674	2.34976
46	24	ISG56	3.02521	2.60181
46	25	ISG56	3.18228	2.75245
46	26	ISG56	3.37282	2.93657
46	27	ISG56	3.50794	3.06526
46	28	ISG56	3.5655	3.1164
46	29	ISG56	3.60292	3.1474
46	30	ISG56	3.59091	3.12896
46	31	ISG56	3.59741	3.12904
46	32	ISG56	3.65519	3.18039
46	33	ISG56	3.67677	3.19554
46	34	ISG56	3.71052	3.22287
46	35	ISG56	3.6944	3.20033
46	36	ISG56	3.69606	3.19556
46	37	ISG56	3.7444	3.23747
46	38	ISG56	3.77855	3.26521
46	39	ISG56	3.81282	3.29305
46	40	ISG56	3.82873	3.30253
47	1	ISG56	0.264372	0.0226426
47	2	ISG56	0.271286	0.0231621
47	3	ISG56	0.27132	0.0168006
47	4	ISG56	0.267122	0.00620872
47	5	ISG56	0.259026	-0.00828209
47	6	ISG56	0.261765	-0.0119387
47	7	ISG56	0.269211	-0.0108872
47	8	ISG56	0.28705	0.00055716
47	9	ISG56	0.29075	-0.00213807
47	10	ISG56	0.294028	-0.00525414
47	11	ISG56	0.309705	0.00402779
47	12	ISG56	0.316812	0.00474055
47	13	ISG56	0.324632	0.00616549
47	14	ISG56	0.33199	0.00712888
47	15	ISG56	0.349969	0.018713
47	16	ISG56	0.392042	0.0543908
47	17	ISG56	0.48042	0.136374
47	18	ISG56	0.611501	0.261061
47	19	ISG56	0.856706	0.499871
47	20	ISG56	1.23156	0.868327
47	21	ISG56	1.74115	1.37152
47	22	ISG56	2.29772	1.9217
47	23	ISG56	2.72613	2.34371
47	24	ISG56	2.97689	2.58808
47	25	ISG56	3.13033	2.73512
47	26	ISG56	3.32275	2.92115
47	27	ISG56	3.46018	3.05218
47	28	ISG56	3.50916	3.09477
47	29	ISG56	3.54248	3.1217
47	30	ISG56	3.52835	3.10117
47	31	ISG56	3.53425	3.10067
47	32	ISG56	3.59219	3.15222
47	33	ISG56	3.61251	3.16615
47	34	ISG56	3.64384	3.19108
47	35	ISG56	3.63484	3.17568
47	36	ISG56	3.6367	3.17115
47	37	ISG56	3.67937	3.20743
47	38	ISG56	3.71522	3.23688
47	39	ISG56	3.74847	3.26374
47	40	ISG56	3.76349	3.27236
48	1	ISG56	0.281304	0.0238984
48	2	ISG56	0.28424	0.0216207
48	3	ISG56	0.282423	0.0145892
48	4	ISG56	0.278521	0.00547275
48	5	ISG56	0.268465	-0.00979696
48	6	ISG56	0.271234	-0.0122421
48	7	ISG56	0.277272	-0.0114181
48	8	ISG56	0.292898	-0.00100659
48	9	ISG56	0.303621	0.00450212
48	10	ISG56	0.308872	0.00453907
48	11	ISG56	0.315132	0.0055853
48	12	ISG56	0.31443	-0.000331156
48	13	ISG56	0.320081	0.000106451
48	14	ISG56	0.328883	0.00369369
48	15	ISG56	0.348326	0.0179229
48	16	ISG56	0.390571	0.0549541
48	17	ISG56	0.477745	0.136914
48	18	ISG56	0.612051	0.266005
48	19	ISG56	0.857886	0.506627
48	20	ISG56	1.23494	0.878465
48	21	ISG56	1.74929	1.3876
48	22	ISG56	2.30855	1.94165
48	23	ISG56	2.7405	2.36838
48	24	ISG56	2.99615	2.61882
48	25	ISG56	3.15311	2.77056
48	26	ISG56	3.34137	2.95361
48	27	ISG56	3.47354	3.08056
48	28	ISG56	3.51985	3.12166
48	29	ISG56	3.55662	3.15322
48	30	ISG56	3.56596	3.15735
48	31	ISG56	3.57692	3.16309
48	32	ISG56	3.62832	3.20928
48	33	ISG56	3.64526	3.221
48	34	ISG56	3.67048	3.24101
48	35	ISG56	3.6756	3.24091
48	36	ISG56	3.67482	3.23492
48	37	ISG56	3.68933	3.24422
48	38	ISG56	3.70688	3.25655
48	39	ISG56	3.69156	3.23602
48	40	ISG56	3.68424	3.22348
49	1	GAPDH	0.212381	0.0338835
49	2	GAPDH	0.246964	0.070205
49	3	GAPDH	0.225317	0.0502968
49	4	GAPDH	0.199231	0.0259498
49	5	GAPDH	0.136716	-0.0348271
49	6	GAPDH	0.127368	-0.0424368
49	7	GAPDH	0.141891	-0.0261748
49	8	GAPDH	0.154517	-0.0118108
49	9	GAPDH	0.137482	-0.0271074
49	10	GAPDH	0.146606	-0.0162449
49	11	GAPDH	0.205993	0.0448814
49	12	GAPDH	0.21691	0.0575363
49	13	GAPDH	0.175132	0.0174971
49	14	GAPDH	0.145903	-0.00999361
49	15	GAPDH	0.126592	-0.027566
49	16	GAPDH	0.125487	-0.026932
49	17	GAPDH	0.136231	-0.0144503
49	18	GAPDH	0.151714	0.00277122
49	19	GAPDH	0.212629	0.0654255
49	20	GAPDH	0.289085	0.14362
49	21	GAPDH	0.450799	0.307072
49	22	GAPDH	0.706073	0.564085
49	23	GAPDH	1.06205	0.921801
49	24	GAPDH	1.45223	1.31372
49	25	GAPDH	1.78994	1.65317
49	26	GAPDH	2.16738	2.03235
49	27	GAPDH	2.39904	2.26574
49	28	GAPDH	2.47354	2.34198
49	29	GAPDH	2.50349	2.37367
49	30	GAPDH	2.4731	2.34502
49	31	GAPDH	2.47376	2.34742
49	32	GAPDH	2.5259	2.4013
[truncated: 1,888 more rows]

## Sheet: Results
Block Type	Fast 96-Well Block (0.1mL)
Calibration Background is expired	No
Calibration Background performed on	01-19-2021
Calibration HRM MELTDOCTOR is expired	Yes
Calibration HRM MELTDOCTOR performed on	11-03-2016
Calibration Normalization FAM-ROX is expired	No
Calibration Normalization FAM-ROX performed on	01-19-2021
Calibration Normalization VIC-ROX is expired	No
Calibration Normalization VIC-ROX performed on	01-19-2021
Calibration Pure Dye CY3 is expired	No
Calibration Pure Dye CY3 performed on	01-19-2021
Calibration Pure Dye FAM is expired	No
Calibration Pure Dye FAM performed on	01-19-2021
Calibration Pure Dye MELTDOCTOR is expired	Yes
Calibration Pure Dye MELTDOCTOR performed on	11-03-2016
Calibration Pure Dye NED is expired	Yes
Calibration Pure Dye NED performed on	09-17-2019
Calibration Pure Dye ROX is expired	No
Calibration Pure Dye ROX performed on	01-19-2021
Calibration Pure Dye SYBR is expired	No
Calibration Pure Dye SYBR performed on	01-19-2021
Calibration Pure Dye TAMRA is expired	No
Calibration Pure Dye TAMRA performed on	01-19-2021
Calibration Pure Dye VIC is expired	No
Calibration Pure Dye VIC performed on	01-19-2021
Calibration ROI is expired	No
Calibration ROI performed on	01-19-2021
Calibration Uniformity is expired	No
Calibration Uniformity performed on	01-19-2021
Chemistry	SYBR_GREEN
Date Created	2021-03-28 19:24:15 PM PDT
Date Modified	2021-03-29 18:06:46 PM PDT
Experiment Barcode
Experiment Comment
Experiment File Name	D:\LY\A151R daochu\2021-3-28 succss\2021-03-29 ISG56.eds
Experiment Name	2021-03-29 102410
Experiment Run Start Time	2021-03-29 03:33:16 AM PDT
Experiment Run Stop Time	2021-03-29 04:40:57 AM PDT
Experiment Type	Comparative Cт (ΔΔCт)
Instrument Name	278861502
Instrument Serial Number	278861502
Instrument Type	QuantStudio(TM) 6 Flex System
Passive Reference	ROX
Quantification Cycle Method	Ct
Signal Smoothing On	true
Stage/ Cycle where Analysis is performed	Stage 2, Step 2
User Name
Well	Well Position	Omit	Sample Name	Target Name	Task	Reporter	Quencher	Quantity	Quantity Mean	Quantity SD	RQ	RQ Min	RQ Max	CT	Ct Mean	Ct SD	Delta Ct	Delta Ct Mean	Delta Ct SE	Delta Delta Ct	Automatic Ct Threshold	Ct Threshold	Automatic Baseline	Baseline Start	Baseline End	Comments	Tm1	Tm2	Tm3	HIGHSD
1	A1	FALSE	nc1	GAPDH	UNKNOWN	SYBR	None							19.8785	19.6661	0.306538					TRUE	0.28251	TRUE	1	40		83.9748			N
2	A2	FALSE	nc1	GAPDH	UNKNOWN	SYBR	None							19.8051	19.6661	0.306538					TRUE	0.28251	TRUE	1	40		83.9748			N
3	A3	FALSE	nc1	GAPDH	UNKNOWN	SYBR	None							19.3147	19.6661	0.306538					TRUE	0.28251	TRUE	1	40		83.9748			N
4	A4	FALSE	nc2	GAPDH	UNKNOWN	SYBR	None							19.1756	19.499	0.28978					TRUE	0.28251	TRUE	1	40		83.9748			N
5	A5	FALSE	nc2	GAPDH	UNKNOWN	SYBR	None							19.5862	19.499	0.28978					TRUE	0.28251	TRUE	1	40		84.0714			N
6	A6	FALSE	nc2	GAPDH	UNKNOWN	SYBR	None							19.7351	19.499	0.28978					TRUE	0.28251	TRUE	1	40		84.0714			N
7	A7	FALSE	nc3	GAPDH	UNKNOWN	SYBR	None							19.8912	19.7829	0.0939413					TRUE	0.28251	TRUE	1	40		84.0714			N
8	A8	FALSE	nc3	GAPDH	UNKNOWN	SYBR	None							19.7234	19.7829	0.0939413					TRUE	0.28251	TRUE	1	40		83.9748			N
9	A9	FALSE	nc3	GAPDH	UNKNOWN	SYBR	None							19.7342	19.7829	0.0939413					TRUE	0.28251	TRUE	1	40		83.8783			N
10	A10	FALSE	polydadt-1	GAPDH	UNKNOWN	SYBR	None							19.0485	19.4188	0.336885					TRUE	0.28251	TRUE	1	40		83.8783			N
11	A11	FALSE	polydadt-1	GAPDH	UNKNOWN	SYBR	None							19.5009	19.4188	0.336885					TRUE	0.28251	TRUE	1	40		83.8783			N
12	A12	FALSE	polydadt-1	GAPDH	UNKNOWN	SYBR	None							19.7071	19.4188	0.336885					TRUE	0.28251	TRUE	1	40		83.8783			N
13	B1	FALSE	nc1	ISG56	UNKNOWN	SYBR	None				1	0.707002	1.41442	23.7902	23.7228	0.058404		4.05672	0.180164	0	TRUE	0.275908	TRUE	1	40		83.2989			N
14	B2	FALSE	nc1	ISG56	UNKNOWN	SYBR	None				1	0.707002	1.41442	23.6865	23.7228	0.058404		4.05672	0.180164	0	TRUE	0.275908	TRUE	1	40		83.2023			N
15	B3	FALSE	nc1	ISG56	UNKNOWN	SYBR	None				1	0.707002	1.41442	23.6918	23.7228	0.058404		4.05672	0.180164	0	TRUE	0.275908	TRUE	1	40		83.2023			N
16	B4	FALSE	nc2	ISG56	UNKNOWN	SYBR	None				1.29972	0.941617	1.79402	23.1921	23.1775	0.0131731		3.67852	0.167477	-0.378204	TRUE	0.275908	TRUE	1	40		83.2989			N
17	B5	FALSE	nc2	ISG56	UNKNOWN	SYBR	None				1.29972	0.941617	1.79402	23.1739	23.1775	0.0131731		3.67852	0.167477	-0.378204	TRUE	0.275908	TRUE	1	40		83.2989			N
18	B6	FALSE	nc2	ISG56	UNKNOWN	SYBR	None				1.29972	0.941617	1.79402	23.1665	23.1775	0.0131731		3.67852	0.167477	-0.378204	TRUE	0.275908	TRUE	1	40		83.2989			N
19	B7	FALSE	nc3	ISG56	UNKNOWN	SYBR	None				1.43325	1.29059	1.59167	23.3236	23.3204	0.00883466		3.53744	0.0544763	-0.519286	TRUE	0.275908	TRUE	1	40		83.2989			N
20	B8	FALSE	nc3	ISG56	UNKNOWN	SYBR	None				1.43325	1.29059	1.59167	23.3271	23.3204	0.00883466		3.53744	0.0544763	-0.519286	TRUE	0.275908	TRUE	1	40		83.2023			N
21	B9	FALSE	nc3	ISG56	UNKNOWN	SYBR	None				1.43325	1.29059	1.59167	23.3104	23.3204	0.00883466		3.53744	0.0544763	-0.519286	TRUE	0.275908	TRUE	1	40		83.2023			N
22	B10	FALSE	polydadt-1	ISG56	UNKNOWN	SYBR	None				45.6839	31.3397	66.5934	17.9202	17.9619	0.0393657		-1.45689	0.195824	-5.51361	TRUE	0.275908	TRUE	1	40		83.2023			N
23	B11	FALSE	polydadt-1	ISG56	UNKNOWN	SYBR	None				45.6839	31.3397	66.5934	17.9673	17.9619	0.0393657		-1.45689	0.195824	-5.51361	TRUE	0.275908	TRUE	1	40		83.2989			N
24	B12	FALSE	polydadt-1	ISG56	UNKNOWN	SYBR	None				45.6839	31.3397	66.5934	17.9983	17.9619	0.0393657		-1.45689	0.195824	-5.51361	TRUE	0.275908	TRUE	1	40		83.2989			N
25	C1	FALSE	polydadt+200-1	GAPDH	UNKNOWN	SYBR	None							19.036	18.8845	0.163657					TRUE	0.28251	TRUE	1	40		83.9748			N
26	C2	FALSE	polydadt+200-1	GAPDH	UNKNOWN	SYBR	None							18.9065	18.8845	0.163657					TRUE	0.28251	TRUE	1	40		83.9748			N
27	C3	FALSE	polydadt+200-1	GAPDH	UNKNOWN	SYBR	None							18.7109	18.8845	0.163657					TRUE	0.28251	TRUE	1	40		83.9748			N
28	C4	FALSE	polydadt+200-2	GAPDH	UNKNOWN	SYBR	None							18.5942	18.9623	0.340045					TRUE	0.28251	TRUE	1	40		83.8783			N
29	C5	FALSE	polydadt+200-2	GAPDH	UNKNOWN	SYBR	None							19.028	18.9623	0.340045					TRUE	0.28251	TRUE	1	40		83.9748			N
30	C6	FALSE	polydadt+200-2	GAPDH	UNKNOWN	SYBR	None							19.2647	18.9623	0.340045					TRUE	0.28251	TRUE	1	40		84.0714			N
31	C7	FALSE	polydadt+200-3	GAPDH	UNKNOWN	SYBR	None							18.8193	19.0999	0.245847					TRUE	0.28251	TRUE	1	40		83.9748			N
32	C8	FALSE	polydadt+200-3	GAPDH	UNKNOWN	SYBR	None							19.2773	19.0999	0.245847					TRUE	0.28251	TRUE	1	40		83.9748			N
33	C9	FALSE	polydadt+200-3	GAPDH	UNKNOWN	SYBR	None							19.2031	19.0999	0.245847					TRUE	0.28251	TRUE	1	40		83.8783			N
34	C10	FALSE	polydadt-2	GAPDH	UNKNOWN	SYBR	None							19.3925	19.551	0.177602					TRUE	0.28251	TRUE	1	40		83.9748			N
35	C11	FALSE	polydadt-2	GAPDH	UNKNOWN	SYBR	None							19.5176	19.551	0.177602					TRUE	0.28251	TRUE	1	40		83.9748			N
36	C12	FALSE	polydadt-2	GAPDH	UNKNOWN	SYBR	None							19.743	19.551	0.177602					TRUE	0.28251	TRUE	1	40		84.0714			N
37	D1	FALSE	polydadt+200-1	ISG56	UNKNOWN	SYBR	None				31.9706	26.454	38.6377	17.9973	17.9425	0.0477192		-0.941951	0.0984219	-4.99867	TRUE	0.275908	TRUE	1	40		83.3955			N
38	D2	FALSE	polydadt+200-1	ISG56	UNKNOWN	SYBR	None				31.9706	26.454	38.6377	17.9206	17.9425	0.0477192		-0.941951	0.0984219	-4.99867	TRUE	0.275908	TRUE	1	40		83.3955			N
39	D3	FALSE	polydadt+200-1	ISG56	UNKNOWN	SYBR	None				31.9706	26.454	38.6377	17.9097	17.9425	0.0477192		-0.941951	0.0984219	-4.99867	TRUE	0.275908	TRUE	1	40		83.3955			N
40	D4	FALSE	polydadt+200-2	ISG56	UNKNOWN	SYBR	None				46.0156	31.1976	67.8716	17.5706	17.495	0.0819347		-1.46733	0.201944	-5.52405	TRUE	0.275908	TRUE	1	40		83.3955			N
41	D5	FALSE	polydadt+200-2	ISG56	UNKNOWN	SYBR	None				46.0156	31.1976	67.8716	17.5064	17.495	0.0819347		-1.46733	0.201944	-5.52405	TRUE	0.275908	TRUE	1	40		83.3955			N
42	D6	FALSE	polydadt+200-2	ISG56	UNKNOWN	SYBR	None				46.0156	31.1976	67.8716	17.4079	17.495	0.0819347		-1.46733	0.201944	-5.52405	TRUE	0.275908	TRUE	1	40		83.3955			N
43	D7	FALSE	polydadt+200-3	ISG56	UNKNOWN	SYBR	None				36.6805	27.8657	48.2837	17.9283	17.9597	0.0273613		-1.14022	0.142816	-5.19694	TRUE	0.275908	TRUE	1	40		83.3955			N
44	D8	FALSE	polydadt+200-3	ISG56	UNKNOWN	SYBR	None				36.6805	27.8657	48.2837	17.9718	17.9597	0.0273613		-1.14022	0.142816	-5.19694	TRUE	0.275908	TRUE	1	40		83.3955			N
45	D9	FALSE	polydadt+200-3	ISG56	UNKNOWN	SYBR	None				36.6805	27.8657	48.2837	17.9789	17.9597	0.0273613		-1.14022	0.142816	-5.19694	TRUE	0.275908	TRUE	1	40		83.3955			N
46	D10	FALSE	polydadt-2	ISG56	UNKNOWN	SYBR	None				47.4035	38.8687	57.8125	18.0597	18.0408	0.0194013		-1.5102	0.103148	-5.56692	TRUE	0.275908	TRUE	1	40		83.3955			N
47	D11	FALSE	polydadt-2	ISG56	UNKNOWN	SYBR	None				47.4035	38.8687	57.8125	18.0418	18.0408	0.0194013		-1.5102	0.103148	-5.56692	TRUE	0.275908	TRUE	1	40		83.492			N
48	D12	FALSE	polydadt-2	ISG56	UNKNOWN	SYBR	None				47.4035	38.8687	57.8125	18.0209	18.0408	0.0194013		-1.5102	0.103148	-5.56692	TRUE	0.275908	TRUE	1	40		83.492			N
49	E1	FALSE	polydadt+100-1	GAPDH	UNKNOWN	SYBR	None							20.8619	20.0829	0.688056					TRUE	0.28251	TRUE	1	40		84.168			Y
50	E2	FALSE	polydadt+100-1	GAPDH	UNKNOWN	SYBR	None							19.8288	20.0829	0.688056					TRUE	0.28251	TRUE	1	40		84.0714			Y
51	E3	FALSE	polydadt+100-1	GAPDH	UNKNOWN	SYBR	None							19.5581	20.0829	0.688056					TRUE	0.28251	TRUE	1	40		84.0714			Y
52	E4	FALSE	polydadt+100-2	GAPDH	UNKNOWN	SYBR	None							19.6338	19.5192	0.128029					TRUE	0.28251	TRUE	1	40		84.0714			N
53	E5	FALSE	polydadt+100-2	GAPDH	UNKNOWN	SYBR	None							19.3811	19.5192	0.128029					TRUE	0.28251	TRUE	1	40		84.0714			N
54	E6	FALSE	polydadt+100-2	GAPDH	UNKNOWN	SYBR	None							19.5428	19.5192	0.128029					TRUE	0.28251	TRUE	1	40		84.0714			N
55	E7	FALSE	polydadt+100-3	GAPDH	UNKNOWN	SYBR	None							19.375	19.4408	0.0569831					TRUE	0.28251	TRUE	1	40		84.0714			N
56	E8	FALSE	polydadt+100-3	GAPDH	UNKNOWN	SYBR	None							19.4756	19.4408	0.0569831					TRUE	0.28251	TRUE	1	40		84.0714			N
57	E9	FALSE	polydadt+100-3	GAPDH	UNKNOWN	SYBR	None							19.4718	19.4408	0.0569831					TRUE	0.28251	TRUE	1	40		84.0714			N
58	E10	FALSE	polydadt-3	GAPDH	UNKNOWN	SYBR	None							19.813	19.9077	0.0861234					TRUE	0.28251	TRUE	1	40		84.168			N
59	E11	FALSE	polydadt-3	GAPDH	UNKNOWN	SYBR	None							19.9288	19.9077	0.0861234					TRUE	0.28251	TRUE	1	40		84.168			N
60	E12	FALSE	polydadt-3	GAPDH	UNKNOWN	SYBR	None							19.9813	19.9077	0.0861234					TRUE	0.28251	TRUE	1	40		84.2645			N
61	F1	FALSE	polydadt+100-1	ISG56	UNKNOWN	SYBR	None				85.3088	39.7088	183.274	17.7066	17.725	0.0159462		-2.3579	0.397356	-6.41462	TRUE	0.275908	TRUE	1	40		83.3955			N
62	F2	FALSE	polydadt+100-1	ISG56	UNKNOWN	SYBR	None				85.3088	39.7088	183.274	17.7333	17.725	0.0159462		-2.3579	0.397356	-6.41462	TRUE	0.275908	TRUE	1	40		83.3955			N
63	F3	FALSE	polydadt+100-1	ISG56	UNKNOWN	SYBR	None				85.3088	39.7088	183.274	17.7352	17.725	0.0159462		-2.3579	0.397356	-6.41462	TRUE	0.275908	TRUE	1	40		83.3955			N
64	F4	FALSE	polydadt+100-2	ISG56	UNKNOWN	SYBR	None				55.5819	48.0673	64.2714	17.7526	17.7794	0.0264475		-1.73982	0.0754781	-5.79654	TRUE	0.275908	TRUE	1	40		83.3955			N
65	F5	FALSE	polydadt+100-2	ISG56	UNKNOWN	SYBR	None				55.5819	48.0673	64.2714	17.7802	17.7794	0.0264475		-1.73982	0.0754781	-5.79654	TRUE	0.275908	TRUE	1	40		83.3955			N
66	F6	FALSE	polydadt+100-2	ISG56	UNKNOWN	SYBR	None				55.5819	48.0673	64.2714	17.8055	17.7794	0.0264475		-1.73982	0.0754781	-5.79654	TRUE	0.275908	TRUE	1	40		83.3955			N
67	F7	FALSE	polydadt+100-3	ISG56	UNKNOWN	SYBR	None				46.5848	43.2354	50.1936	17.9787	17.9557	0.0355311		-1.48506	0.0387709	-5.54179	TRUE	0.275908	TRUE	1	40		83.3955			N
68	F8	FALSE	polydadt+100-3	ISG56	UNKNOWN	SYBR	None				46.5848	43.2354	50.1936	17.9148	17.9557	0.0355311		-1.48506	0.0387709	-5.54179	TRUE	0.275908	TRUE	1	40		83.3955			N
69	F9	FALSE	polydadt+100-3	ISG56	UNKNOWN	SYBR	None				46.5848	43.2354	50.1936	17.9737	17.9557	0.0355311		-1.48506	0.0387709	-5.54179	TRUE	0.275908	TRUE	1	40		83.492			N
70	F10	FALSE	polydadt-3	ISG56	UNKNOWN	SYBR	None				62.235	53.6971	72.1304	17.8882	18.0048	0.101092		-1.90293	0.0766742	-5.95965	TRUE	0.275908	TRUE	1	40		83.492			N
71	F11	FALSE	polydadt-3	ISG56	UNKNOWN	SYBR	None				62.235	53.6971	72.1304	18.0685	18.0048	0.101092		-1.90293	0.0766742	-5.95965	TRUE	0.275908	TRUE	1	40		83.492			N
72	F12	FALSE	polydadt-3	ISG56	UNKNOWN	SYBR	None				62.235	53.6971	72.1304	18.0576	18.0048	0.101092		-1.90293	0.0766742	-5.95965	TRUE	0.275908	TRUE	1	40		83.5886			N
73	G1	FALSE	polydadt+400-1	GAPDH	UNKNOWN	SYBR	None							20.2415	19.8485	0.351963					TRUE	0.28251	TRUE	1	40		84.0714			N
74	G2	FALSE	polydadt+400-1	GAPDH	UNKNOWN	SYBR	None							19.742	19.8485	0.351963					TRUE	0.28251	TRUE	1	40		84.0714			N
75	G3	FALSE	polydadt+400-1	GAPDH	UNKNOWN	SYBR	None							19.5622	19.8485	0.351963					TRUE	0.28251	TRUE	1	40		84.0714			N
76	G4	FALSE	polydadt+400-2	GAPDH	UNKNOWN	SYBR	None							19.374	19.5804	0.180176					TRUE	0.28251	TRUE	1	40		83.9748			N
77	G5	FALSE	polydadt+400-2	GAPDH	UNKNOWN	SYBR	None							19.6608	19.5804	0.180176					TRUE	0.28251	TRUE	1	40		84.0714			N
78	G6	FALSE	polydadt+400-2	GAPDH	UNKNOWN	SYBR	None							19.7063	19.5804	0.180176					TRUE	0.28251	TRUE	1	40		84.0714			N
79	G7	FALSE	polydadt+400-3	GAPDH	UNKNOWN	SYBR	None							19.7209	19.4466	0.304994					TRUE	0.28251	TRUE	1	40		84.168			N
80	G8	FALSE	polydadt+400-3	GAPDH	UNKNOWN	SYBR	None							19.5007	19.4466	0.304994					TRUE	0.28251	TRUE	1	40		84.168			N
81	G9	FALSE	polydadt+400-3	GAPDH	UNKNOWN	SYBR	None							19.1182	19.4466	0.304994					TRUE	0.28251	TRUE	1	40		84.0714			N
85	H1	FALSE	polydadt+400-1	ISG56	UNKNOWN	SYBR	None				42.2866	27.8529	64.2002	18.6506	18.5031	0.131666		-1.34541	0.216959	-5.40213	TRUE	0.275908	TRUE	1	40		83.3955			N
86	H2	FALSE	polydadt+400-1	ISG56	UNKNOWN	SYBR	None				42.2866	27.8529	64.2002	18.4614	18.5031	0.131666		-1.34541	0.216959	-5.40213	TRUE	0.275908	TRUE	1	40		83.3955			N
87	H3	FALSE	polydadt+400-1	ISG56	UNKNOWN	SYBR	None				42.2866	27.8529	64.2002	18.3974	18.5031	0.131666		-1.34541	0.216959	-5.40213	TRUE	0.275908	TRUE	1	40		83.3955			N
88	H4	FALSE	polydadt+400-2	ISG56	UNKNOWN	SYBR	None				27.0619	21.917	33.4145	18.8154	18.8789	0.0596039		-0.701467	0.109569	-4.75819	TRUE	0.275908	TRUE	1	40		83.492			N
89	H5	FALSE	polydadt+400-2	ISG56	UNKNOWN	SYBR	None				27.0619	21.917	33.4145	18.8876	18.8789	0.0596039		-0.701467	0.109569	-4.75819	TRUE	0.275908	TRUE	1	40		83.492			N
90	H6	FALSE	polydadt+400-2	ISG56	UNKNOWN	SYBR	None				27.0619	21.917	33.4145	18.9337	18.8789	0.0596039		-0.701467	0.109569	-4.75819	TRUE	0.275908	TRUE	1	40		83.5886			N
91	H7	FALSE	polydadt+400-3	ISG56	UNKNOWN	SYBR	None				25.7382	18.3353	36.13	18.8217	18.8175	0.0121266		-0.629116	0.176228	-4.68584	TRUE	0.275908	TRUE	1	40		83.5886			N
92	H8	FALSE	polydadt+400-3	ISG56	UNKNOWN	SYBR	None				25.7382	18.3353	36.13	18.827	18.8175	0.0121266		-0.629116	0.176228	-4.68584	TRUE	0.275908	TRUE	1	40		83.492			N
93	H9	FALSE	polydadt+400-3	ISG56	UNKNOWN	SYBR	None				25.7382	18.3353	36.13	18.8038	18.8175	0.0121266		-0.629116	0.176228	-4.68584	TRUE	0.275908	TRUE	1	40		83.492			N
Analysis Type	Singleplex
Endogenous Control	GAPDH
RQ Min/Max Confidence Level	95.0
Reference Sample	nc1

## Sheet: Melt Curve Raw Data
Block Type	Fast 96-Well Block (0.1mL)
Calibration Background is expired	No
Calibration Background performed on	01-19-2021
Calibration HRM MELTDOCTOR is expired	Yes
Calibration HRM MELTDOCTOR performed on	11-03-2016
Calibration Normalization FAM-ROX is expired	No
Calibration Normalization FAM-ROX performed on	01-19-2021
Calibration Normalization VIC-ROX is expired	No
Calibration Normalization VIC-ROX performed on	01-19-2021
Calibration Pure Dye CY3 is expired	No
Calibration Pure Dye CY3 performed on	01-19-2021
Calibration Pure Dye FAM is expired	No
Calibration Pure Dye FAM performed on	01-19-2021
Calibration Pure Dye MELTDOCTOR is expired	Yes
Calibration Pure Dye MELTDOCTOR performed on	11-03-2016
Calibration Pure Dye NED is expired	Yes
Calibration Pure Dye NED performed on	09-17-2019
Calibration Pure Dye ROX is expired	No
Calibration Pure Dye ROX performed on	01-19-2021
Calibration Pure Dye SYBR is expired	No
Calibration Pure Dye SYBR performed on	01-19-2021
Calibration Pure Dye TAMRA is expired	No
Calibration Pure Dye TAMRA performed on	01-19-2021
Calibration Pure Dye VIC is expired	No
Calibration Pure Dye VIC performed on	01-19-2021
Calibration ROI is expired	No
Calibration ROI performed on	01-19-2021
Calibration Uniformity is expired	No
Calibration Uniformity performed on	01-19-2021
Chemistry	SYBR_GREEN
Date Created	2021-03-28 19:24:15 PM PDT
Date Modified	2021-03-29 18:06:46 PM PDT
Experiment Barcode
Experiment Comment
Experiment File Name	D:\LY\A151R daochu\2021-3-28 succss\2021-03-29 ISG56.eds
Experiment Name	2021-03-29 102410
Experiment Run Start Time	2021-03-29 03:33:16 AM PDT
Experiment Run Stop Time	2021-03-29 04:40:57 AM PDT
Experiment Type	Comparative Cт (ΔΔCт)
Instrument Name	278861502
Instrument Serial Number	278861502
Instrument Type	QuantStudio(TM) 6 Flex System
Passive Reference	ROX
Quantification Cycle Method	Ct
Signal Smoothing On	true
Stage/ Cycle where Analysis is performed	Stage 2, Step 2
User Name
Well	Well Position	Reading	Temperature	Fluorescence	Derivative
1	A1	1	60.124	2.83122	0.134555
1	A1	2	60.3171	2.7576	0.137376
1	A1	3	60.5103	2.86614	0.145078
1	A1	4	60.7034	2.80484	0.155947
1	A1	5	60.8965	2.80893	0.166184
1	A1	6	61.0896	2.74973	0.171609
1	A1	7	61.2827	2.72511	0.169805
1	A1	8	61.4759	2.72707	0.161386
1	A1	9	61.669	2.72161	0.149664
1	A1	10	61.8621	2.66678	0.139023
1	A1	11	62.0552	2.66007	0.13287
1	A1	12	62.2484	2.75483	0.132288
1	A1	13	62.4415	2.63969	0.136073
1	A1	14	62.6346	2.6686	0.141968
1	A1	15	62.8277	2.6085	0.148104
1	A1	16	63.0209	2.64661	0.153593
1	A1	17	63.214	2.56811	0.157993
1	A1	18	63.4071	2.66301	0.160549
1	A1	19	63.6002	2.56164	0.160124
1	A1	20	63.7934	2.54856	0.155987
1	A1	21	63.9865	2.50762	0.148612
1	A1	22	64.1796	2.54958	0.139672
1	A1	23	64.3727	2.53802	0.131241
1	A1	24	64.5659	2.49188	0.125013
1	A1	25	64.759	2.48034	0.122091
1	A1	26	64.9521	2.51583	0.123239
1	A1	27	65.1452	2.45392	0.129027
1	A1	28	65.3383	2.48184	0.139478
1	A1	29	65.5315	2.42277	0.153466
1	A1	30	65.7246	2.50826	0.168484
1	A1	31	65.9177	2.37031	0.181273
1	A1	32	66.1108	2.44856	0.189136
1	A1	33	66.304	2.33299	0.191099
1	A1	34	66.4971	2.33762	0.188055
1	A1	35	66.6902	2.36526	0.181753
1	A1	36	66.8833	2.32862	0.173496
1	A1	37	67.0765	2.31031	0.16364
1	A1	38	67.2696	2.26903	0.152287
1	A1	39	67.4627	2.29987	0.140441
1	A1	40	67.6558	2.22183	0.130448
1	A1	41	67.849	2.24239	0.12516
1	A1	42	68.0421	2.29988	0.126302
1	A1	43	68.2352	2.21919	0.133297
1	A1	44	68.4283	2.22968	0.143418
1	A1	45	68.6215	2.22262	0.153235
1	A1	46	68.8146	2.17786	0.160285
1	A1	47	69.0077	2.15313	0.163853
1	A1	48	69.2008	2.14878	0.164511
1	A1	49	69.394	2.18078	0.162982
1	A1	50	69.5871	2.12278	0.15943
1	A1	51	69.7802	2.0842	0.153626
1	A1	52	69.9733	2.08752	0.145669
1	A1	53	70.1665	2.0875	0.136395
1	A1	54	70.3596	2.08026	0.127101
1	A1	55	70.5527	2.02795	0.118816
1	A1	56	70.7458	2.07392	0.111808
1	A1	57	70.9389	2.03266	0.105877
1	A1	58	71.1321	2.03501	0.101344
1	A1	59	71.3252	2.01329	0.100009
1	A1	60	71.5183	1.99297	0.104981
1	A1	61	71.7114	1.94879	0.118918
1	A1	62	71.9046	2.1234	0.141448
1	A1	63	72.0977	1.97002	0.167798
1	A1	64	72.2908	1.96615	0.190135
1	A1	65	72.4839	1.9159	0.201276
1	A1	66	72.6771	1.88638	0.198441
1	A1	67	72.8702	1.87066	0.184625
1	A1	68	73.0633	1.86117	0.166762
1	A1	69	73.2564	1.8723	0.152
1	A1	70	73.4496	1.87433	0.144365
1	A1	71	73.6427	1.83764	0.143559
1	A1	72	73.8358	1.84701	0.146162
1	A1	73	74.0289	1.80445	0.148194
1	A1	74	74.2221	1.76318	0.147377
1	A1	75	74.4152	1.79455	0.143889
1	A1	76	74.6083	1.75329	0.139463
1	A1	77	74.8014	1.77507	0.135775
1	A1	78	74.9946	1.75591	0.133339
1	A1	79	75.1877	1.72811	0.131576
1	A1	80	75.3808	1.69457	0.129708
1	A1	81	75.5739	1.72065	0.127578
1	A1	82	75.7671	1.68683	0.125812
1	A1	83	75.9602	1.69516	0.12537
1	A1	84	76.1533	1.66538	0.12703
1	A1	85	76.3464	1.65359	0.13115
1	A1	86	76.5396	1.67355	0.137696
1	A1	87	76.7327	1.6169	0.146239
1	A1	88	76.9258	1.61339	0.155788
1	A1	89	77.1189	1.6327	0.164655
1	A1	90	77.312	1.59418	0.170761
1	A1	91	77.5052	1.54852	0.172471
1	A1	92	77.6983	1.53526	0.169503
1	A1	93	77.8914	1.51742	0.163211
1	A1	94	78.0845	1.53472	0.155903
1	A1	95	78.2777	1.52008	0.149697
1	A1	96	78.4708	1.48506	0.145738
1	A1	97	78.6639	1.46839	0.144117
1	A1	98	78.857	1.45226	0.144169
1	A1	99	79.0502	1.4803	0.144708
1	A1	100	79.2433	1.458	0.144248
1	A1	101	79.4364	1.39705	0.141564
1	A1	102	79.6295	1.39377	0.136523
1	A1	103	79.8227	1.38225	0.130558
1	A1	104	80.0158	1.40709	0.126207
1	A1	105	80.2089	1.39489	0.125908
1	A1	106	80.402	1.34296	0.130833
1	A1	107	80.5952	1.36431	0.140475
1	A1	108	80.7883	1.34447	0.153104
1	A1	109	80.9814	1.34521	0.166853
1	A1	110	81.1745	1.28875	0.181019
1	A1	111	81.3677	1.27461	0.197075
1	A1	112	81.5608	1.24101	0.218725
1	A1	113	81.7539	1.29101	0.250755
1	A1	114	81.947	1.23205	0.297164
1	A1	115	82.1402	1.21667	0.359763
1	A1	116	82.3333	1.16893	0.438127
1	A1	117	82.5264	1.11746	0.530679
1	A1	118	82.7195	1.04331	0.63577
1	A1	119	82.9126	0.999785	0.751595
1	A1	120	83.1058	0.932675	0.874778
1	A1	121	83.2989	0.806459	0.998565
1	A1	122	83.492	0.701875	1.11202
1	A1	123	83.6851	0.560992	1.20113
1	A1	124	83.8783	0.407233	1.25186
1	A1	125	84.0714	0.220326	1.25385
1	A1	126	84.2645	0.112165	1.20367
1	A1	127	84.4576	-0.0280902	1.10595
1	A1	128	84.6508	-0.106342	0.972312
1	A1	129	84.8439	-0.17361	0.818479
1	A1	130	85.037	-0.222461	0.660686
1	A1	131	85.2301	-0.244924	0.512613
1	A1	132	85.4233	-0.263376	0.383526
1	A1	133	85.6164	-0.27397	0.277824
1	A1	134	85.8095	-0.278824	0.195735
1	A1	135	86.0026	-0.290992	0.1347
1	A1	136	86.1958	-0.295718	0.0908986
1	A1	137	86.3889	-0.290456	0.0604591
1	A1	138	86.582	-0.294076	0.0401059
1	A1	139	86.7751	-0.300209	0.0272628
1	A1	140	86.9683	-0.288908	0.0198284
1	A1	141	87.1614	-0.295349	0.0159036
1	A1	142	87.3545	-0.297555	0.01368
1	A1	143	87.5476	-0.305251	0.0115474
1	A1	144	87.7408	-0.297755	0.00835134
1	A1	145	87.9339	-0.304672	0.00366313
1	A1	146	88.127	-0.308565	-0.00207481
1	A1	147	88.3201	-0.298985	-0.00763684
1	A1	148	88.5132	-0.304754	-0.0113883
1	A1	149	88.7064	-0.288427	-0.0118911
1	A1	150	88.8995	-0.287068	-0.00853038
1	A1	151	89.0926	-0.287515	-0.00185594
1	A1	152	89.2857	-0.296108	0.00657344
1	A1	153	89.4789	-0.304258	0.0147814
1	A1	154	89.672	-0.296469	0.0210775
1	A1	155	89.8651	-0.306485	0.0245192
1	A1	156	90.0582	-0.310941	0.0249886
1	A1	157	90.2514	-0.31096	0.0229937
1	A1	158	90.4445	-0.310344	0.019394
1	A1	159	90.6376	-0.316303	0.0151663
1	A1	160	90.8307	-0.311478	0.0112069
1	A1	161	91.0239	-0.312236	0.0081395
1	A1	162	91.217	-0.305159	0.00616721
1	A1	163	91.4101	-0.320308	0.0050561
1	A1	164	91.6032	-0.313987	0.00429632
1	A1	165	91.7964	-0.315066	0.00335894
1	A1	166	91.9895	-0.314982	0.00189325
1	A1	167	92.1826	-0.309087	-0.000215073
1	A1	168	92.3757	-0.318596	-0.00285177
1	A1	169	92.5688	-0.315193	-0.00563454
1	A1	170	92.762	-0.317045	-0.00785595
1	A1	171	92.9551	-0.302822	-0.00858965
1	A1	172	93.1482	-0.299915	-0.00707088
1	A1	173	93.3413	-0.308501	-0.00318628
1	A1	174	93.5345	-0.309037	0.00228841
1	A1	175	93.7276	-0.311199	0.00793884
1	A1	176	93.9207	-0.317826	0.0123269
1	A1	177	94.1138	-0.31933	0.0145796
1	A1	178	94.307	-0.314023	0.0146149
1	A1	179	94.5001	-0.31938	0.0129604
1	A1	180	94.6932	-0.320971	0.0103778
1	A1	181	94.8863	-0.3213	0.00755253
2	A2	1	60.124	2.85871	0.14411
2	A2	2	60.3171	2.78985	0.150113
2	A2	3	60.5103	2.8811	0.160488
2	A2	4	60.7034	2.82139	0.172807
2	A2	5	60.8965	2.81929	0.183098
2	A2	6	61.0896	2.75901	0.187568
2	A2	7	61.2827	2.73955	0.184385
2	A2	8	61.4759	2.73774	0.174535
2	A2	9	61.669	2.72841	0.161299
2	A2	10	61.8621	2.67538	0.148725
2	A2	11	62.0552	2.67402	0.13995
2	A2	12	62.2484	2.74798	0.136128
2	A2	13	62.4415	2.64075	0.136489
2	A2	14	62.6346	2.67711	0.139306
2	A2	15	62.8277	2.61976	0.14304
2	A2	16	63.0209	2.65098	0.146856
2	A2	17	63.214	2.58152	0.150295
2	A2	18	63.4071	2.65883	0.152713
2	A2	19	63.6002	2.57045	0.153174
2	A2	20	63.7934	2.56453	0.150945
2	A2	21	63.9865	2.52956	0.146076
2	A2	22	64.1796	2.55768	0.139546
2	A2	23	64.3727	2.54719	0.132892
2	A2	24	64.5659	2.4916	0.127729
2	A2	25	64.759	2.49522	0.125422
2	A2	26	64.9521	2.52526	0.126873
2	A2	27	65.1452	2.46689	0.132297
2	A2	28	65.3383	2.49273	0.14102
2	A2	29	65.5315	2.43427	0.151474
2	A2	30	65.7246	2.49469	0.161572
2	A2	31	65.9177	2.38044	0.169391
2	A2	32	66.1108	2.45137	0.173845
2	A2	33	66.304	2.35493	0.174948
2	A2	34	66.4971	2.36111	0.173429
2	A2	35	66.6902	2.38645	0.169943
2	A2	36	66.8833	2.3372	0.164552
2	A2	37	67.0765	2.32302	0.156907
2	A2	38	67.2696	2.2887	0.147092
2	A2	39	67.4627	2.31694	0.136361
2	A2	40	67.6558	2.24308	0.127104
2	A2	41	67.849	2.27206	0.121872
2	A2	42	68.0421	2.3035	0.122046
2	A2	43	68.2352	2.23618	0.127038
2	A2	44	68.4283	2.24679	0.134578
2	A2	45	68.6215	2.24494	0.141918
2	A2	46	68.8146	2.20231	0.147173
2	A2	47	69.0077	2.17436	0.149934
2	A2	48	69.2008	2.17277	0.150849
2	A2	49	69.394	2.20282	0.150611
2	A2	50	69.5871	2.15689	0.14926
2	A2	51	69.7802	2.11195	0.146314
2	A2	52	69.9733	2.12027	0.141466
2	A2	53	70.1665	2.11516	0.135117
2	A2	54	70.3596	2.10184	0.128224
2	A2	55	70.5527	2.06032	0.121634
2	A2	56	70.7458	2.10386	0.115584
2	A2	57	70.9389	2.06044	0.109914
2	A2	58	71.1321	2.05421	0.104999
2	A2	59	71.3252	2.034	0.10261
2	A2	60	71.5183	2.02499	0.105688
2	A2	61	71.7114	1.9892	0.116641
2	A2	62	71.9046	2.12276	0.135078
2	A2	63	72.0977	2.00299	0.156764
2	A2	64	72.2908	1.98757	0.175018
2	A2	65	72.4839	1.94236	0.183953
2	A2	66	72.6771	1.92747	0.181526
2	A2	67	72.8702	1.91035	0.170392
2	A2	68	73.0633	1.90458	0.156196
2	A2	69	73.2564	1.90387	0.144561
2	A2	70	73.4496	1.89902	0.138586
2	A2	71	73.6427	1.87616	0.138025
2	A2	72	73.8358	1.87873	0.140234
2	A2	73	74.0289	1.84637	0.142059
2	A2	74	74.2221	1.8074	0.14155
2	A2	75	74.4152	1.82929	0.138634
2	A2	76	74.6083	1.79126	0.134572
2	A2	77	74.8014	1.81189	0.130765
2	A2	78	74.9946	1.78914	0.127828
2	A2	79	75.1877	1.76982	0.125491
2	A2	80	75.3808	1.74512	0.123233
2	A2	81	75.5739	1.75654	0.120993
2	A2	82	75.7671	1.72158	0.119383
2	A2	83	75.9602	1.73857	0.119332
2	A2	84	76.1533	1.7126	0.121529
2	A2	85	76.3464	1.70676	0.126104
2	A2	86	76.5396	1.70075	0.132659
2	A2	87	76.7327	1.66735	0.140444
2	A2	88	76.9258	1.65845	0.14841
2	A2	89	77.1189	1.67171	0.15517
2	A2	90	77.312	1.63665	0.159178
2	A2	91	77.5052	1.60107	0.159297
2	A2	92	77.6983	1.58495	0.155496
2	A2	93	77.8914	1.57135	0.149056
2	A2	94	78.0845	1.5818	0.142028
2	A2	95	78.2777	1.57318	0.136303
2	A2	96	78.4708	1.53764	0.132925
2	A2	97	78.6639	1.5272	0.131985
2	A2	98	78.857	1.51307	0.132843
2	A2	99	79.0502	1.53246	0.134342
2	A2	100	79.2433	1.51306	0.135085
2	A2	101	79.4364	1.4594	0.133965
2	A2	102	79.6295	1.45488	0.130885
2	A2	103	79.8227	1.44785	0.12709
2	A2	104	80.0158	1.46302	0.124701
2	A2	105	80.2089	1.45423	0.125689
2	A2	106	80.402	1.4009	0.130952
2	A2	107	80.5952	1.42385	0.140054
2	A2	108	80.7883	1.40332	0.151643
2	A2	109	80.9814	1.40065	0.164355
2	A2	110	81.1745	1.3491	0.177835
2	A2	111	81.3677	1.33921	0.193534
2	A2	112	81.5608	1.30739	0.214736
2	A2	113	81.7539	1.34457	0.245622
2	A2	114	81.947	1.28948	0.289771
2	A2	115	82.1402	1.27894	0.349062
2	A2	116	82.3333	1.2287	0.423636
2	A2	117	82.5264	1.17942	0.512697
2	A2	118	82.7195	1.11836	0.615154
2	A2	119	82.9126	1.06674	0.729227
2	A2	120	83.1058	1.00241	0.850982
2	A2	121	83.2989	0.886184	0.972777
2	A2	122	83.492	0.771925	1.0829
2	A2	123	83.6851	0.634277	1.1671
2	A2	124	83.8783	0.479987	1.21185
2	A2	125	84.0714	0.310744	1.20796
2	A2	126	84.2645	0.197844	1.15334
2	A2	127	84.4576	0.0745053	1.0537
2	A2	128	84.6508	-0.00218249	0.921056
2	A2	129	84.8439	-0.0672789	0.770812
2	A2	130	85.037	-0.109134	0.618387
2	A2	131	85.2301	-0.130171	0.476485
2	A2	132	85.4233	-0.146521	0.353538
2	A2	133	85.6164	-0.155825	0.253423
2	A2	134	85.8095	-0.163151	0.176194
2	A2	135	86.0026	-0.169049	0.119355
2	A2	136	86.1958	-0.170834	0.0792056
2	A2	137	86.3889	-0.170498	0.0518806
2	A2	138	86.582	-0.172342	0.0339402
2	A2	139	86.7751	-0.17277	0.0225812
2	A2	140	86.9683	-0.173666	0.0156294
2	A2	141	87.1614	-0.175054	0.0114549
2	A2	142	87.3545	-0.175355	0.00887138
2	A2	143	87.5476	-0.176806	0.00703215
2	A2	144	87.7408	-0.173779	0.00534414
2	A2	145	87.9339	-0.178377	0.00344103
2	A2	146	88.127	-0.177734	0.00123163
2	A2	147	88.3201	-0.180054	-0.00103667
2	A2	148	88.5132	-0.179031	-0.00281482
2	A2	149	88.7064	-0.171286	-0.00346186
2	A2	150	88.8995	-0.172567	-0.00256526
2	A2	151	89.0926	-0.171225	-0.000191452
2	A2	152	89.2857	-0.175504	0.00309773
2	A2	153	89.4789	-0.179239	0.00647618
2	A2	154	89.672	-0.175063	0.00918322
2	A2	155	89.8651	-0.180347	0.010763
2	A2	156	90.0582	-0.181642	0.0111199
2	A2	157	90.2514	-0.182812	0.0104278
2	A2	158	90.4445	-0.180654	0.00899259
2	A2	159	90.6376	-0.183986	0.00714648
2	A2	160	90.8307	-0.183985	0.00519704
2	A2	161	91.0239	-0.184608	0.00340745
2	A2	162	91.217	-0.177985	0.00197791
2	A2	163	91.4101	-0.186417	0.00101907
2	A2	164	91.6032	-0.181487	0.000534338
2	A2	165	91.7964	-0.183337	0.000428258
2	A2	166	91.9895	-0.182994	0.000535753
2	A2	167	92.1826	-0.180328	0.000659109
2	A2	168	92.3757	-0.184923	0.000619571
2	A2	169	92.5688	-0.184717	0.000336719
2	A2	170	92.762	-0.185273	-9.32301e-05
2	A2	171	92.9551	-0.181958	-0.000396889
2	A2	172	93.1482	-0.177662	-0.000250009
2	A2	173	93.3413	-0.183705	0.000527949
2	A2	174	93.5345	-0.183863	0.00184965
2	A2	175	93.7276	-0.183215	0.00339986
2	A2	176	93.9207	-0.184388	0.00479931
2	A2	177	94.1138	-0.185813	0.00576305
2	A2	178	94.307	-0.185576	0.00615986
2	A2	179	94.5001	-0.186121	0.00598344
2	A2	180	94.6932	-0.187952	0.00530676
2	A2	181	94.8863	-0.190131	0.00426436
3	A3	1	60.124	3.04491	0.140753
3	A3	2	60.3171	2.96656	0.145348
3	A3	3	60.5103	3.06351	0.154176
3	A3	4	60.7034	3.00772	0.16539
3	A3	5	60.8965	2.99746	0.175536
3	A3	6	61.0896	2.9481	0.18096
3	A3	7	61.2827	2.93331	0.179471
3	A3	8	61.4759	2.92476	0.171382
3	A3	9	61.669	2.91273	0.15937
3	A3	10	61.8621	2.85749	0.147304
3	A3	11	62.0552	2.85803	0.138576
3	A3	12	62.2484	2.93416	0.134785
3	A3	13	62.4415	2.83123	0.135429
3	A3	14	62.6346	2.86303	0.138723
3	A3	15	62.8277	2.81005	0.142862
3	A3	16	63.0209	2.83027	0.14678
3	A3	17	63.214	2.76553	0.149972
3	A3	18	63.4071	2.84519	0.151908
3	A3	19	63.6002	2.75988	0.151815
3	A3	20	63.7934	2.75217	0.14912
3	A3	21	63.9865	2.7054	0.144055
3	A3	22	64.1796	2.74464	0.137746
3	A3	23	64.3727	2.73465	0.131743
3	A3	24	64.5659	2.68596	0.127436
3	A3	25	64.759	2.67559	0.125795
3	A3	26	64.9521	2.70997	0.127435
3	A3	27	65.1452	2.65331	0.132644
3	A3	28	65.3383	2.67291	0.141209
3	A3	29	65.5315	2.61607	0.152132
3	A3	30	65.7246	2.68587	0.163609
3	A3	31	65.9177	2.57009	0.173458
3	A3	32	66.1108	2.63492	0.179905
3	A3	33	66.304	2.53925	0.182228
3	A3	34	66.4971	2.53928	0.180771
3	A3	35	66.6902	2.56117	0.176333
3	A3	36	66.8833	2.52051	0.169458
3	A3	37	67.0765	2.50173	0.160334
3	A3	38	67.2696	2.47101	0.14938
3	A3	39	67.4627	2.49117	0.137951
3	A3	40	67.6558	2.42344	0.128389
3	A3	41	67.849	2.44878	0.123121
3	A3	42	68.0421	2.48311	0.123358
3	A3	43	68.2352	2.4188	0.128304
3	A3	44	68.4283	2.42293	0.135523
3	A3	45	68.6215	2.41622	0.142238
3	A3	46	68.8146	2.38068	0.146703
3	A3	47	69.0077	2.35536	0.148749
3	A3	48	69.2008	2.34811	0.149238
3	A3	49	69.394	2.38157	0.148978
3	A3	50	69.5871	2.3316	0.148014
3	A3	51	69.7802	2.29314	0.145776
3	A3	52	69.9733	2.2969	0.141793
3	A3	53	70.1665	2.29376	0.136258
3	A3	54	70.3596	2.27986	0.129959
3	A3	55	70.5527	2.23403	0.123717
3	A3	56	70.7458	2.28096	0.117925
3	A3	57	70.9389	2.23188	0.112692
3	A3	58	71.1321	2.23421	0.108609
3	A3	59	71.3252	2.21384	0.107452
3	A3	60	71.5183	2.19343	0.111921
3	A3	61	71.7114	2.1662	0.124046
3	A3	62	71.9046	2.29795	0.143097
3	A3	63	72.0977	2.17165	0.164686
3	A3	64	72.2908	2.15546	0.182198
3	A3	65	72.4839	2.11307	0.189963
3	A3	66	72.6771	2.09573	0.186178
3	A3	67	72.8702	2.07984	0.173671
3	A3	68	73.0633	2.07184	0.158177
3	A3	69	73.2564	2.07006	0.145372
3	A3	70	73.4496	2.06666	0.13841
3	A3	71	73.6427	2.04535	0.13711
3	A3	72	73.8358	2.04669	0.138881
3	A3	73	74.0289	2.01723	0.140611
3	A3	74	74.2221	1.97014	0.140392
3	A3	75	74.4152	1.99839	0.138196
3	A3	76	74.6083	1.9624	0.135267
3	A3	77	74.8014	1.98119	0.132872
3	A3	78	74.9946	1.95593	0.131378
3	A3	79	75.1877	1.93945	0.130248
3	A3	80	75.3808	1.90638	0.128782
3	A3	81	75.5739	1.92084	0.126872
3	A3	82	75.7671	1.8911	0.125163
3	A3	83	75.9602	1.89997	0.124634
3	A3	84	76.1533	1.87714	0.126023
3	A3	85	76.3464	1.86211	0.129554
3	A3	86	76.5396	1.86776	0.134994
3	A3	87	76.7327	1.82936	0.141794
3	A3	88	76.9258	1.81914	0.149077
3	A3	89	77.1189	1.83517	0.155567
3	A3	90	77.312	1.79577	0.159773
3	A3	91	77.5052	1.76555	0.160556
3	A3	92	77.6983	1.74531	0.157778
3	A3	93	77.8914	1.73364	0.152483
3	A3	94	78.0845	1.74305	0.146394
3	A3	95	78.2777	1.73499	0.141092
3	A3	96	78.4708	1.68936	0.137502
3	A3	97	78.6639	1.68696	0.13587
3	A3	98	78.857	1.66766	0.135897
3	A3	99	79.0502	1.69509	0.136774
3	A3	100	79.2433	1.6715	0.137258
3	A3	101	79.4364	1.61233	0.136153
3	A3	102	79.6295	1.61353	0.133109
3	A3	103	79.8227	1.60612	0.129119
3	A3	104	80.0158	1.61386	0.126182
3	A3	105	80.2089	1.61186	0.12634
3	A3	106	80.402	1.55623	0.130736
3	A3	107	80.5952	1.57709	0.139268
3	A3	108	80.7883	1.56038	0.150914
3	A3	109	80.9814	1.55936	0.16449
3	A3	110	81.1745	1.50305	0.179612
3	A3	111	81.3677	1.49798	0.197473
3	A3	112	81.5608	1.46286	0.220975
3	A3	113	81.7539	1.49529	0.253941
3	A3	114	81.947	1.44254	0.29977
3	A3	115	82.1402	1.4296	0.360421
3	A3	116	82.3333	1.37411	0.436324
3	A3	117	82.5264	1.33031	0.527024
3	A3	118	82.7195	1.2637	0.631643
3	A3	119	82.9126	1.21219	0.748352
3	A3	120	83.1058	1.14194	0.872909
3	A3	121	83.2989	1.02425	0.997215
3	A3	122	83.492	0.901489	1.1091
3	A3	123	83.6851	0.763991	1.19399
3	A3	124	83.8783	0.601976	1.23819
3	A3	125	84.0714	0.42907	1.23251
3	A3	126	84.2645	0.313274	1.17496
3	A3	127	84.4576	0.186469	1.07142
3	A3	128	84.6508	0.107546	0.934161
3	A3	129	84.8439	0.0402762	0.778943
3	A3	130	85.037	-8.93175e-05	0.621609
3	A3	131	85.2301	-0.0218302	0.475336
3	A3	132	85.4233	-0.0352278	0.348979
3	A3	133	85.6164	-0.044769	0.246701
3	A3	134	85.8095	-0.0498378	0.168613
3	A3	135	86.0026	-0.0536602	0.11204
3	A3	136	86.1958	-0.0555575	0.072909
3	A3	137	86.3889	-0.0577191	0.0469073
3	A3	138	86.582	-0.0566234	0.0302104
3	A3	139	86.7751	-0.0596425	0.0197875
3	A3	140	86.9683	-0.0578204	0.0134153
3	A3	141	87.1614	-0.0611275	0.00954998
3	A3	142	87.3545	-0.0592286	0.00716409
3	A3	143	87.5476	-0.0620293	0.00559481
3	A3	144	87.7408	-0.0597261	0.00442147
3	A3	145	87.9339	-0.060688	0.00338618
3	A3	146	88.127	-0.0633102	0.00236673
3	A3	147	88.3201	-0.0614224	0.00138593
3	A3	148	88.5132	-0.06347	0.000611691
3	A3	149	88.7064	-0.0595277	0.000299177
3	A3	150	88.8995	-0.0621728	0.000667397
3	A3	151	89.0926	-0.0585466	0.00176118
3	A3	152	89.2857	-0.0608381	0.00337936
3	A3	153	89.4789	-0.0646131	0.00512183
3	A3	154	89.672	-0.0619783	0.00653838
3	A3	155	89.8651	-0.0665682	0.00730183
3	A3	156	90.0582	-0.065157	0.00731875
3	A3	157	90.2514	-0.0671986	0.00673373
3	A3	158	90.4445	-0.0656455	0.00584128
3	A3	159	90.6376	-0.0673505	0.00495525
3	A3	160	90.8307	-0.0660173	0.00428942
3	A3	161	91.0239	-0.0673402	0.00389047
3	A3	162	91.217	-0.0661856	0.00364677
3	A3	163	91.4101	-0.0702479	0.00337121
3	A3	164	91.6032	-0.0689952	0.00291994
3	A3	165	91.7964	-0.0689282	0.00227871
3	A3	166	91.9895	-0.0682821	0.00155858
3	A3	167	92.1826	-0.0661824	0.000906241
3	A3	168	92.3757	-0.0692424	0.000406033
3	A3	169	92.5688	-0.0688551	6.05937e-05
3	A3	170	92.762	-0.0702677	-0.000138029
3	A3	171	92.9551	-0.067757	-0.000128881
3	A3	172	93.1482	-0.0657184	0.000208342
3	A3	173	93.3413	-0.0672305	0.000943922
3	A3	174	93.5345	-0.0686387	0.00198261
3	A3	175	93.7276	-0.0698503	0.00305249
3	A3	176	93.9207	-0.0697916	0.00382206
3	A3	177	94.1138	-0.0713644	0.00406431
3	A3	178	94.307	-0.071397	0.00375688
3	A3	179	94.5001	-0.070057	0.00306454
3	A3	180	94.6932	-0.0710045	0.00223438
3	A3	181	94.8863	-0.0706395	0.00147907
4	A4	1	60.124	3.15511	0.145705
4	A4	2	60.3171	3.08044	0.151217
4	A4	3	60.5103	3.18242	0.161537
4	A4	4	60.7034	3.12253	0.174347
4	A4	5	60.8965	3.11279	0.185562
4	A4	6	61.0896	3.05592	0.191053
4	A4	7	61.2827	3.04037	0.188579
4	A4	8	61.4759	3.02979	0.178811
4	A4	9	61.669	3.02166	0.164959
4	A4	10	61.8621	2.96753	0.151313
4	A4	11	62.0552	2.96687	0.141457
4	A4	12	62.2484	3.03993	0.137053
4	A4	13	62.4415	2.93782	0.137676
4	A4	14	62.6346	2.96752	0.141652
4	A4	15	62.8277	2.91877	0.14718
4	A4	16	63.0209	2.94173	0.152916
4	A4	17	63.214	2.87509	0.157815
4	A4	18	63.4071	2.94919	0.160773
4	A4	19	63.6002	2.86	0.16069
4	A4	20	63.7934	2.85143	0.15705
4	A4	21	63.9865	2.81027	0.150431
4	A4	22	64.1796	2.84942	0.142415
4	A4	23	64.3727	2.83036	0.134963
4	A4	24	64.5659	2.78578	0.129767
4	A4	25	64.759	2.77953	0.127973
4	A4	26	64.9521	2.81292	0.130194
4	A4	27	65.1452	2.7533	0.136519
4	A4	28	65.3383	2.77394	0.146373
4	A4	29	65.5315	2.71977	0.158361
4	A4	30	65.7246	2.78332	0.17036
4	A4	31	65.9177	2.66417	0.180072
4	A4	32	66.1108	2.7377	0.185813
4	A4	33	66.304	2.63156	0.187113
4	A4	34	66.4971	2.63698	0.184637
4	A4	35	66.6902	2.6575	0.179495
4	A4	36	66.8833	2.61699	0.172439
4	A4	37	67.0765	2.59621	0.163685
4	A4	38	67.2696	2.56891	0.153475
4	A4	39	67.4627	2.5919	0.142861
4	A4	40	67.6558	2.51796	0.133921
4	A4	41	67.849	2.53475	0.129036
4	A4	42	68.0421	2.57882	0.129583
4	A4	43	68.2352	2.51449	0.135005
4	A4	44	68.4283	2.51516	0.142936
4	A4	45	68.6215	2.51108	0.1504
4	A4	46	68.8146	2.47036	0.155293
4	A4	47	69.0077	2.4453	0.157157
4	A4	48	69.2008	2.43388	0.156817
4	A4	49	69.394	2.46805	0.155315
4	A4	50	69.5871	2.42194	0.153069
4	A4	51	69.7802	2.3801	0.149839
4	A4	52	69.9733	2.38363	0.145336
4	A4	53	70.1665	2.38006	0.139771
4	A4	54	70.3596	2.36814	0.133825
4	A4	55	70.5527	2.32286	0.128169
4	A4	56	70.7458	2.36427	0.123048
4	A4	57	70.9389	2.31625	0.118463
4	A4	58	71.1321	2.32125	0.114927
4	A4	59	71.3252	2.29874	0.114157
4	A4	60	71.5183	2.27664	0.118814
4	A4	61	71.7114	2.24643	0.130921
4	A4	62	71.9046	2.37923	0.149786
4	A4	63	72.0977	2.2574	0.171082
4	A4	64	72.2908	2.23306	0.188242
4	A4	65	72.4839	2.19213	0.19562
4	A4	66	72.6771	2.17757	0.191408
4	A4	67	72.8702	2.15995	0.178453
4	A4	68	73.0633	2.14822	0.162567
4	A4	69	73.2564	2.14857	0.14956
4	A4	70	73.4496	2.14404	0.142714
4	A4	71	73.6427	2.12532	0.14187
4	A4	72	73.8358	2.12689	0.1443
4	A4	73	74.0289	2.09207	0.146633
4	A4	74	74.2221	2.04666	0.14671
4	A4	75	74.4152	2.0738	0.144364
4	A4	76	74.6083	2.03288	0.140843
4	A4	77	74.8014	2.05729	0.137481
4	A4	78	74.9946	2.03536	0.134701
4	A4	79	75.1877	2.00801	0.13204
4	A4	80	75.3808	1.97648	0.128965
4	A4	81	75.5739	1.99532	0.125676
4	A4	82	75.7671	1.96693	0.123209
4	A4	83	75.9602	1.97509	0.122859
4	A4	84	76.1533	1.95154	0.125476
4	A4	85	76.3464	1.94018	0.131147
4	A4	86	76.5396	1.94372	0.139288
4	A4	87	76.7327	1.90219	0.148857
4	A4	88	76.9258	1.89541	0.15842
4	A4	89	77.1189	1.90581	0.166193
4	A4	90	77.312	1.86846	0.170356
4	A4	91	77.5052	1.82845	0.169779
4	A4	92	77.6983	1.8118	0.164725
4	A4	93	77.8914	1.79925	0.156908
4	A4	94	78.0845	1.81519	0.148744
4	A4	95	78.2777	1.80217	0.142263
4	A4	96	78.4708	1.75836	0.138463
4	A4	97	78.6639	1.75546	0.137331
4	A4	98	78.857	1.73818	0.138152
4	A4	99	79.0502	1.76098	0.139727
4	A4	100	79.2433	1.73885	0.140583
4	A4	101	79.4364	1.67582	0.1395
4	A4	102	79.6295	1.68502	0.136271
4	A4	103	79.8227	1.66764	0.132111
4	A4	104	80.0158	1.68314	0.12923
4	A4	105	80.2089	1.67644	0.129766
4	A4	106	80.402	1.62194	0.134784
4	A4	107	80.5952	1.64569	0.143914
4	A4	108	80.7883	1.62511	0.155754
4	A4	109	80.9814	1.62024	0.168816
4	A4	110	81.1745	1.56601	0.18266
4	A4	111	81.3677	1.55716	0.198752
4	A4	112	81.5608	1.52551	0.220479
4	A4	113	81.7539	1.56362	0.252114
4	A4	114	81.947	1.50728	0.297261
4	A4	115	82.1402	1.49188	0.357778
4	A4	116	82.3333	1.44258	0.433857
4	A4	117	82.5264	1.392	0.524926
4	A4	118	82.7195	1.32924	0.630321
4	A4	119	82.9126	1.27749	0.748788
4	A4	120	83.1058	1.20731	0.876862
4	A4	121	83.2989	1.09485	1.00713
4	A4	122	83.492	0.970274	1.12769
4	A4	123	83.6851	0.829299	1.22365
4	A4	124	83.8783	0.665107	1.28032
4	A4	125	84.0714	0.483698	1.28705
4	A4	126	84.2645	0.360754	1.24017
4	A4	127	84.4576	0.223042	1.14399
4	A4	128	84.6508	0.132626	1.00976
4	A4	129	84.8439	0.0537465	0.852915
4	A4	130	85.037	0.00801703	0.689859
4	A4	131	85.2301	-0.0188466	0.534956
4	A4	132	85.4233	-0.0353009	0.398538
4	A4	133	85.6164	-0.0452976	0.286118
4	A4	134	85.8095	-0.0539489	0.19876
4	A4	135	86.0026	-0.0600828	0.134273
4	A4	136	86.1958	-0.0617808	0.0887071
4	A4	137	86.3889	-0.0624352	0.0576803
4	A4	138	86.582	-0.0647117	0.037238
4	A4	139	86.7751	-0.0662665	0.0242153
4	A4	140	86.9683	-0.063724	0.0162408
4	A4	141	87.1614	-0.0658524	0.0115738
4	A4	142	87.3545	-0.0663685	0.00892533
4	A4	143	87.5476	-0.068084	0.00733971
4	A4	144	87.7408	-0.0669171	0.00614661
4	A4	145	87.9339	-0.0698311	0.00495456
4	A4	146	88.127	-0.070345	0.00364458
4	A4	147	88.3201	-0.0675994	0.00233177
4	A4	148	88.5132	-0.0708543	0.00128166
4	A4	149	88.7064	-0.0677861	0.000788711
4	A4	150	88.8995	-0.0680019	0.00104388
4	A4	151	89.0926	-0.0671306	0.00203482
4	A4	152	89.2857	-0.0682241	0.0035239
4	A4	153	89.4789	-0.0713464	0.00512219
4	A4	154	89.672	-0.0708107	0.00642912
4	A4	155	89.8651	-0.0722989	0.0071684
4	A4	156	90.0582	-0.0730857	0.00725566
4	A4	157	90.2514	-0.073553	0.00678074
4	A4	158	90.4445	-0.0733893	0.00593901
4	A4	159	90.6376	-0.0756883	0.00495957
4	A4	160	90.8307	-0.0741173	0.00405318
4	A4	161	91.0239	-0.0744748	0.00337418
4	A4	162	91.217	-0.0722421	0.00299019
4	A4	163	91.4101	-0.0771908	0.00287079
4	A4	164	91.6032	-0.075997	0.00290823
4	A4	165	91.7964	-0.0744721	0.00296045
4	A4	166	91.9895	-0.0759672	0.00288945
4	A4	167	92.1826	-0.075733	0.00258491
4	A4	168	92.3757	-0.0784143	0.00199131
4	A4	169	92.5688	-0.0766641	0.00115257
4	A4	170	92.762	-0.0774064	0.000245254
4	A4	171	92.9551	-0.0753576	-0.000454527
4	A4	172	93.1482	-0.0734626	-0.000688473
4	A4	173	93.3413	-0.0756819	-0.000358427
4	A4	174	93.5345	-0.0753612	0.00040628
4	A4	175	93.7276	-0.0769356	0.00131188
4	A4	176	93.9207	-0.077778	0.00205264
4	A4	177	94.1138	-0.0768602	0.00244793
4	A4	178	94.307	-0.0764861	0.00248171
4	A4	179	94.5001	-0.0771496	0.00224564
4	A4	180	94.6932	-0.0786705	0.00185396
4	A4	181	94.8863	-0.0783926	0.00139543
5	A5	1	60.124	3.19583	0.149939
5	A5	2	60.3171	3.12062	0.155408
5	A5	3	60.5103	3.21778	0.165522
5	A5	4	60.7034	3.15655	0.178096
5	A5	5	60.8965	3.14998	0.189192
5	A5	6	61.0896	3.09891	0.194729
5	A5	7	61.2827	3.07516	0.192384
5	A5	8	61.4759	3.06427	0.182695
5	A5	9	61.669	3.06015	0.168831
5	A5	10	61.8621	3.00226	0.155182
5	A5	11	62.0552	2.99565	0.145485
5	A5	12	62.2484	3.08148	0.141418
5	A5	13	62.4415	2.9757	0.14236
5	A5	14	62.6346	3.00007	0.146327
5	A5	15	62.8277	2.95022	0.151324
5	A5	16	63.0209	2.97592	0.156109
5	A5	17	63.214	2.90105	0.160016
5	A5	18	63.4071	2.98699	0.162357
5	A5	19	63.6002	2.89359	0.162267
5	A5	20	63.7934	2.88568	0.159168
5	A5	21	63.9865	2.84293	0.153375
5	A5	22	64.1796	2.88052	0.146199
5	A5	23	64.3727	2.86714	0.139482
5	A5	24	64.5659	2.81004	0.134976
5	A5	25	64.759	2.81612	0.133959
5	A5	26	64.9521	2.84045	0.137087
5	A5	27	65.1452	2.78603	0.144312
5	A5	28	65.3383	2.8077	0.154755
5	A5	29	65.5315	2.7411	0.166688
5	A5	30	65.7246	2.81123	0.177816
5	A5	31	65.9177	2.69392	0.18592
5	A5	32	66.1108	2.7559	0.189663
5	A5	33	66.304	2.66067	0.189061
5	A5	34	66.4971	2.65934	0.185249
5	A5	35	66.6902	2.68695	0.179565
5	A5	36	66.8833	2.64153	0.17267
5	A5	37	67.0765	2.62702	0.164404
5	A5	38	67.2696	2.59739	0.154557
5	A5	39	67.4627	2.61294	0.143924
5	A5	40	67.6558	2.53927	0.134655
5	A5	41	67.849	2.56445	0.129453
5	A5	42	68.0421	2.60687	0.130045
5	A5	43	68.2352	2.53632	0.136026
5	A5	44	68.4283	2.5487	0.144937
5	A5	45	68.6215	2.53441	0.153571
5	A5	46	68.8146	2.49479	0.159615
5	A5	47	69.0077	2.46733	0.16249
5	A5	48	69.2008	2.46217	0.162957
5	A5	49	69.394	2.4955	0.161976
5	A5	50	69.5871	2.44044	0.159881
5	A5	51	69.7802	2.4016	0.156406
5	A5	52	69.9733	2.40446	0.151366
5	A5	53	70.1665	2.40253	0.14517
5	A5	54	70.3596	2.38956	0.138698
5	A5	55	70.5527	2.3412	0.1327
5	A5	56	70.7458	2.38475	0.127352
5	A5	57	70.9389	2.33947	0.122506
5	A5	58	71.1321	2.33969	0.118565
5	A5	59	71.3252	2.31362	0.117299
5	A5	60	71.5183	2.29536	0.121574
5	A5	61	71.7114	2.26352	0.13363
5	A5	62	71.9046	2.40552	0.152804
5	A5	63	72.0977	2.27071	0.174548
5	A5	64	72.2908	2.25518	0.191942
5	A5	65	72.4839	2.20665	0.19912
5	A5	66	72.6771	2.19095	0.194383
5	A5	67	72.8702	2.17565	0.180966
5	A5	68	73.0633	2.16732	0.165067
5	A5	69	73.2564	2.16794	0.152586
5	A5	70	73.4496	2.16405	0.146494
5	A5	71	73.6427	2.14052	0.146128
5	A5	72	73.8358	2.13765	0.148396
5	A5	73	74.0289	2.1051	0.149954
5	A5	74	74.2221	2.06287	0.149051
5	A5	75	74.4152	2.0879	0.146056
5	A5	76	74.6083	2.04898	0.142582
5	A5	77	74.8014	2.07366	0.140003
5	A5	78	74.9946	2.04891	0.138483
5	A5	79	75.1877	2.02682	0.13716
5	A5	80	75.3808	1.98662	0.13516
5	A5	81	75.5739	2.00653	0.132499
5	A5	82	75.7671	1.97864	0.130184
5	A5	83	75.9602	1.98987	0.129562
5	A5	84	76.1533	1.96079	0.131566
5	A5	85	76.3464	1.94837	0.136389
5	A5	86	76.5396	1.95118	0.143608
5	A5	87	76.7327	1.91241	0.152364
5	A5	88	76.9258	1.90666	0.161361
5	A5	89	77.1189	1.91523	0.168841
5	A5	90	77.312	1.87677	0.172933
5	A5	91	77.5052	1.83521	0.172446
5	A5	92	77.6983	1.82106	0.167624
5	A5	93	77.8914	1.80887	0.160185
5	A5	94	78.0845	1.82256	0.152479
5	A5	95	78.2777	1.8124	0.146386
5	A5	96	78.4708	1.76466	0.142723
5	A5	97	78.6639	1.75822	0.141381
5	A5	98	78.857	1.74538	0.141713
5	A5	99	79.0502	1.76816	0.14272
5	A5	100	79.2433	1.7433	0.143165
5	A5	101	79.4364	1.68342	0.141985
5	A5	102	79.6295	1.68858	0.139
5	A5	103	79.8227	1.67583	0.13531
5	A5	104	80.0158	1.68681	0.132918
5	A5	105	80.2089	1.68384	0.133742
5	A5	106	80.402	1.62294	0.138713
5	A5	107	80.5952	1.64904	0.147488
5	A5	108	80.7883	1.62583	0.158833
5	A5	109	80.9814	1.62794	0.171476
5	A5	110	81.1745	1.56785	0.185114
5	A5	111	81.3677	1.56043	0.201188
5	A5	112	81.5608	1.52826	0.222926
5	A5	113	81.7539	1.56747	0.254395
5	A5	114	81.947	1.50748	0.299037
5	A5	115	82.1402	1.49415	0.358675
5	A5	116	82.3333	1.44368	0.433609
5	A5	117	82.5264	1.39642	0.523531
5	A5	118	82.7195	1.32929	0.628194
5	A5	119	82.9126	1.28202	0.746894
5	A5	120	83.1058	1.21298	0.876766
5	A5	121	83.2989	1.0994	1.01087
5	A5	122	83.492	0.978104	1.13741
5	A5	123	83.6851	0.839932	1.24105
5	A5	124	83.8783	0.669448	1.30606
5	A5	125	84.0714	0.481673	1.32043
5	A5	126	84.2645	0.3522	1.27918
5	A5	127	84.4576	0.208609	1.18584
5	A5	128	84.6508	0.113875	1.05151
5	A5	129	84.8439	0.0325868	0.892109
5	A5	130	85.037	-0.0160367	0.724793
5	A5	131	85.2301	-0.045876	0.564704
5	A5	132	85.4233	-0.0658493	0.42281
5	A5	133	85.6164	-0.0759261	0.305102
5	A5	134	85.8095	-0.0855776	0.213009
5	A5	135	86.0026	-0.090667	0.144607
5	A5	136	86.1958	-0.0932378	0.0960899
5	A5	137	86.3889	-0.0945031	0.0630666
5	A5	138	86.582	-0.0958885	0.0414217
5	A5	139	86.7751	-0.0978872	0.0277265
5	A5	140	86.9683	-0.0965073	0.019323
5	A5	141	87.1614	-0.0995044	0.0142403
5	A5	142	87.3545	-0.0998233	0.0110605
5	A5	143	87.5476	-0.101635	0.00879436
5	A5	144	87.7408	-0.0992614	0.00679258
5	A5	145	87.9339	-0.102703	0.00470319
5	A5	146	88.127	-0.104782	0.00246539
5	A5	147	88.3201	-0.101381	0.000300784
5	A5	148	88.5132	-0.102798	-0.00135489
5	A5	149	88.7064	-0.0997816	-0.00201003
5	A5	150	88.8995	-0.0989285	-0.00133188
5	A5	151	89.0926	-0.09674	0.000674776
5	A5	152	89.2857	-0.100353	0.00361809
5	A5	153	89.4789	-0.103763	0.00682777
5	A5	154	89.672	-0.100614	0.00956725
5	A5	155	89.8651	-0.106195	0.0112527
5	A5	156	90.0582	-0.108183	0.0115999
5	A5	157	90.2514	-0.109106	0.0106664
5	A5	158	90.4445	-0.107271	0.00879688
5	A5	159	90.6376	-0.109344	0.00649875
5	A5	160	90.8307	-0.108602	0.00428923
5	A5	161	91.0239	-0.108208	0.00256211
5	A5	162	91.217	-0.105674	0.00151106
5	A5	163	91.4101	-0.110233	0.00112288
5	A5	164	91.6032	-0.107516	0.00122664
5	A5	165	91.7964	-0.107995	0.00156721
5	A5	166	91.9895	-0.110356	0.00187317
5	A5	167	92.1826	-0.107141	0.00191103
5	A5	168	92.3757	-0.110339	0.00154277
5	A5	169	92.5688	-0.111697	0.000795718
5	A5	170	92.762	-0.111226	-9.21289e-05
5	A5	171	92.9551	-0.106963	-0.000721751
5	A5	172	93.1482	-0.104651	-0.000705597
5	A5	173	93.3413	-0.108255	0.000116417
5	A5	174	93.5345	-0.109354	0.00156516
5	A5	175	93.7276	-0.109727	0.00320471
5	A5	176	93.9207	-0.111641	0.00456249
5	A5	177	94.1138	-0.110713	0.00533239
5	A5	178	94.307	-0.111408	0.00544289
5	A5	179	94.5001	-0.111748	0.0049958
5	A5	180	94.6932	-0.114577	0.00416619
5	A5	181	94.8863	-0.11335	0.00313962
6	A6	1	60.124	3.22089	0.144707
6	A6	2	60.3171	3.14967	0.149425
6	A6	3	60.5103	3.25477	0.15976
6	A6	4	60.7034	3.19452	0.173611
6	A6	5	60.8965	3.18852	0.18667
6	A6	6	61.0896	3.13086	0.194193
6	A6	7	61.2827	3.1113	0.193201
6	A6	8	61.4759	3.10031	0.183866
6	A6	9	61.669	3.08898	0.169389
6	A6	10	61.8621	3.03464	0.154513
6	A6	11	62.0552	3.03072	0.143476
6	A6	12	62.2484	3.11428	0.138417
6	A6	13	62.4415	3.00944	0.139016
6	A6	14	62.6346	3.03776	0.143414
6	A6	15	62.8277	2.98454	0.149586
6	A6	16	63.0209	3.01184	0.156134
6	A6	17	63.214	2.93405	0.162102
6	A6	18	63.4071	3.02988	0.166387
6	A6	19	63.6002	2.92544	0.167643
6	A6	20	63.7934	2.91864	0.164912
6	A6	21	63.9865	2.87577	0.15842
6	A6	22	64.1796	2.90935	0.149741
6	A6	23	64.3727	2.89345	0.141202
6	A6	24	64.5659	2.84636	0.135028
6	A6	25	64.759	2.84634	0.132734
6	A6	26	64.9521	2.87567	0.134974
6	A6	27	65.1452	2.81758	0.141587
6	A6	28	65.3383	2.83489	0.151685
6	A6	29	65.5315	2.77391	0.163683
6	A6	30	65.7246	2.84925	0.175452
6	A6	31	65.9177	2.72295	0.184788
6	A6	32	66.1108	2.79629	0.190128
6	A6	33	66.304	2.69202	0.191091
6	A6	34	66.4971	2.69069	0.18842
6	A6	35	66.6902	2.72036	0.183264
6	A6	36	66.8833	2.67188	0.176365
6	A6	37	67.0765	2.65757	0.167861
6	A6	38	67.2696	2.62458	0.157893
6	A6	39	67.4627	2.64812	0.147458
6	A6	40	67.6558	2.568	0.13865
6	A6	41	67.849	2.59883	0.133908
6	A6	42	68.0421	2.63397	0.134682
6	A6	43	68.2352	2.56301	0.140481
6	A6	44	68.4283	2.56973	0.148969
6	A6	45	68.6215	2.57001	0.157129
6	A6	46	68.8146	2.52284	0.162692
6	A6	47	69.0077	2.49344	0.164932
6	A6	48	69.2008	2.48884	0.164407
6	A6	49	69.394	2.51766	0.162064
6	A6	50	69.5871	2.46705	0.158485
6	A6	51	69.7802	2.42655	0.15384
6	A6	52	69.9733	2.43515	0.148317
6	A6	53	70.1665	2.42911	0.142462
6	A6	54	70.3596	2.41954	0.136999
6	A6	55	70.5527	2.36849	0.132323
6	A6	56	70.7458	2.41337	0.128198
6	A6	57	70.9389	2.36776	0.124132
6	A6	58	71.1321	2.36503	0.120363
6	A6	59	71.3252	2.34247	0.118734
6	A6	60	71.5183	2.31814	0.122416
6	A6	61	71.7114	2.2852	0.134076
6	A6	62	71.9046	2.43973	0.15341
6	A6	63	72.0977	2.29832	0.175977
6	A6	64	72.2908	2.28175	0.194657
6	A6	65	72.4839	2.23115	0.203183
6	A6	66	72.6771	2.21668	0.19944
6	A6	67	72.8702	2.20261	0.186398
6	A6	68	73.0633	2.18858	0.170229
6	A6	69	73.2564	2.18907	0.157032
6	A6	70	73.4496	2.18587	0.150092
6	A6	71	73.6427	2.16532	0.149034
6	A6	72	73.8358	2.16032	0.150886
6	A6	73	74.0289	2.12891	0.152226
6	A6	74	74.2221	2.08219	0.151087
6	A6	75	74.4152	2.1107	0.14765
6	A6	76	74.6083	2.06888	0.143495
6	A6	77	74.8014	2.09463	0.140166
6	A6	78	74.9946	2.07177	0.138131
6	A6	79	75.1877	2.04295	0.1368
6	A6	80	75.3808	2.01121	0.135347
6	A6	81	75.5739	2.03425	0.133523
6	A6	82	75.7671	2.00095	0.131869
6	A6	83	75.9602	2.00576	0.131357
6	A6	84	76.1533	1.97712	0.132922
6	A6	85	76.3464	1.96857	0.137174
6	A6	86	76.5396	1.97349	0.144277
6	A6	87	76.7327	1.93617	0.153759
6	A6	88	76.9258	1.92782	0.164272
6	A6	89	77.1189	1.93654	0.173598
6	A6	90	77.312	1.89385	0.179236
6	A6	91	77.5052	1.85592	0.179473
6	A6	92	77.6983	1.83487	0.174333
6	A6	93	77.8914	1.82382	0.165676
6	A6	94	78.0845	1.83945	0.156313
6	A6	95	78.2777	1.82296	0.148737
6	A6	96	78.4708	1.78206	0.144324
6	A6	97	78.6639	1.77899	0.143234
6	A6	98	78.857	1.76138	0.144677
6	A6	99	79.0502	1.78325	0.147163
6	A6	100	79.2433	1.7584	0.148825
6	A6	101	79.4364	1.69725	0.148108
6	A6	102	79.6295	1.69843	0.14466
6	A6	103	79.8227	1.68601	0.139771
6	A6	104	80.0158	1.69864	0.135871
6	A6	105	80.2089	1.69618	0.135339
6	A6	106	80.402	1.63576	0.139416
6	A6	107	80.5952	1.65946	0.147804
6	A6	108	80.7883	1.63966	0.159061
6	A6	109	80.9814	1.64036	0.171543
6	A6	110	81.1745	1.57929	0.18458
6	A6	111	81.3677	1.56943	0.1994
6	A6	112	81.5608	1.53811	0.219237
6	A6	113	81.7539	1.57738	0.24832
6	A6	114	81.947	1.52361	0.290249
6	A6	115	82.1402	1.50919	0.34686
6	A6	116	82.3333	1.45653	0.418346
6	A6	117	82.5264	1.41111	0.504383
6	A6	118	82.7195	1.34593	0.605073
6	A6	119	82.9126	1.301	0.720593
6	A6	120	83.1058	1.23803	0.849379
6	A6	121	83.2989	1.12755	0.985853
6	A6	122	83.492	1.01543	1.11915
6	A6	123	83.6851	0.878911	1.234
6	A6	124	83.8783	0.707855	1.31374
6	A6	125	84.0714	0.509771	1.34455
6	A6	126	84.2645	0.379435	1.31922
6	A6	127	84.4576	0.223423	1.23912
6	A6	128	84.6508	0.121272	1.11367
6	A6	129	84.8439	0.0264017	0.957909
6	A6	130	85.037	-0.0314984	0.789042
6	A6	131	85.2301	-0.0666669	0.623097
6	A6	132	85.4233	-0.0874051	0.472499
6	A6	133	85.6164	-0.102625	0.344862
6	A6	134	85.8095	-0.11254	0.243026
6	A6	135	86.0026	-0.119242	0.166031
6	A6	136	86.1958	-0.120837	0.110557
6	A6	137	86.3889	-0.123494	0.0723162
6	A6	138	86.582	-0.124659	0.0470687
6	A6	139	86.7751	-0.126641	0.0311408
6	A6	140	86.9683	-0.123957	0.0215615
6	A6	141	87.1614	-0.126616	0.015994
6	A6	142	87.3545	-0.128675	0.0126303
6	A6	143	87.5476	-0.1319	0.0101357
6	A6	144	87.7408	-0.128839	0.00764774
6	A6	145	87.9339	-0.132889	0.00479188
6	A6	146	88.127	-0.133372	0.00166651
6	A6	147	88.3201	-0.129871	-0.00124011
6	A6	148	88.5132	-0.133371	-0.00323042
6	A6	149	88.7064	-0.126048	-0.00367049
6	A6	150	88.8995	-0.125132	-0.00228252
6	A6	151	89.0926	-0.123964	0.000677523
6	A6	152	89.2857	-0.13062	0.00447178
6	A6	153	89.4789	-0.133555	0.00815374
6	A6	154	89.672	-0.129832	0.0109143
6	A6	155	89.8651	-0.134524	0.0123165
6	A6	156	90.0582	-0.136872	0.0123321
6	A6	157	90.2514	-0.136918	0.0112311
6	A6	158	90.4445	-0.136642	0.00942989
6	A6	159	90.6376	-0.1392	0.00737018
6	A6	160	90.8307	-0.136126	0.005434
6	A6	161	91.0239	-0.139553	0.00388053
6	A6	162	91.217	-0.133878	0.00280715
6	A6	163	91.4101	-0.140541	0.00215341
6	A6	164	91.6032	-0.138416	0.00175383
6	A6	165	91.7964	-0.137618	0.0014149
6	A6	166	91.9895	-0.139123	0.000977461
6	A6	167	92.1826	-0.136532	0.000348637
6	A6	168	92.3757	-0.140477	-0.000475672
6	A6	169	92.5688	-0.13785	-0.00137608
6	A6	170	92.762	-0.13998	-0.00208862
6	A6	171	92.9551	-0.135579	-0.00226168
6	A6	172	93.1482	-0.131874	-0.00161681
6	A6	173	93.3413	-0.13673	-0.00013521
6	A6	174	93.5345	-0.137822	0.00187157
6	A6	175	93.7276	-0.138574	0.0038841
6	A6	176	93.9207	-0.141364	0.00541705
6	A6	177	94.1138	-0.139006	0.00621164
6	A6	178	94.307	-0.138828	0.00626445
6	A6	179	94.5001	-0.141724	0.00572339
6	A6	180	94.6932	-0.144423	0.00477282
6	A6	181	94.8863	-0.142423	0.00359088
7	A7	1	60.124	3.29025	0.149799
7	A7	2	60.3171	3.20949	0.15575
7	A7	3	60.5103	3.31186	0.166522
7	A7	4	60.7034	3.25434	0.179716
7	A7	5	60.8965	3.24178	0.191112
7	A7	6	61.0896	3.18737	0.196403
7	A7	7	61.2827	3.16544	0.193213
7	A7	8	61.4759	3.15857	0.182233
7	A7	9	61.669	3.14887	0.166932
7	A7	10	61.8621	3.09122	0.152049
7	A7	11	62.0552	3.08946	0.141644
7	A7	12	62.2484	3.17628	0.137632
7	A7	13	62.4415	3.06491	0.139509
7	A7	14	62.6346	3.096	0.145231
7	A7	15	62.8277	3.04492	0.15254
7	A7	16	63.0209	3.07225	0.159743
7	A7	17	63.214	2.99364	0.165644
7	A7	18	63.4071	3.07688	0.169107
7	A7	19	63.6002	2.98657	0.169039
7	A7	20	63.7934	2.97291	0.164946
7	A7	21	63.9865	2.93031	0.157509
7	A7	22	64.1796	2.96885	0.148566
7	A7	23	64.3727	2.95172	0.14045
7	A7	24	64.5659	2.90507	0.135196
7	A7	25	64.759	2.90192	0.134056
7	A7	26	64.9521	2.93117	0.137418
7	A7	27	65.1452	2.87601	0.144877
7	A7	28	65.3383	2.89622	0.155324
7	A7	29	65.5315	2.82709	0.167049
7	A7	30	65.7246	2.89829	0.178002
7	A7	31	65.9177	2.78097	0.186267
7	A7	32	66.1108	2.84998	0.190676
7	A7	33	66.304	2.74721	0.191171
7	A7	34	66.4971	2.74715	0.1886
7	A7	35	66.6902	2.77649	0.183963
7	A7	36	66.8833	2.72821	0.177706
7	A7	37	67.0765	2.71096	0.169663
7	A7	38	67.2696	2.68069	0.159779
7	A7	39	67.4627	2.70034	0.149022
7	A7	40	67.6558	2.62457	0.139596
7	A7	41	67.849	2.6487	0.134101
7	A7	42	68.0421	2.68787	0.13409
7	A7	43	68.2352	2.6224	0.139058
7	A7	44	68.4283	2.62595	0.146624
7	A7	45	68.6215	2.61592	0.153816
7	A7	46	68.8146	2.57966	0.158586
7	A7	47	69.0077	2.55036	0.160522
7	A7	48	69.2008	2.54399	0.160408
7	A7	49	69.394	2.58027	0.159142
7	A7	50	69.5871	2.52257	0.156974
7	A7	51	69.7802	2.48395	0.153606
7	A7	52	69.9733	2.49149	0.148832
7	A7	53	70.1665	2.48491	0.143026
7	A7	54	70.3596	2.47668	0.137002
7	A7	55	70.5527	2.42232	0.131452
7	A7	56	70.7458	2.47247	0.126563
7	A7	57	70.9389	2.41991	0.122245
7	A7	58	71.1321	2.42426	0.118957
7	A7	59	71.3252	2.40334	0.11844
7	A7	60	71.5183	2.37821	0.123442
7	A7	61	71.7114	2.34458	0.136076
7	A7	62	71.9046	2.4903	0.155635
7	A7	63	72.0977	2.35261	0.177621
7	A7	64	72.2908	2.3386	0.195188
7	A7	65	72.4839	2.2889	0.202475
7	A7	66	72.6771	2.27599	0.197688
7	A7	67	72.8702	2.2541	0.18395
7	A7	68	73.0633	2.24631	0.167447
7	A7	69	73.2564	2.24865	0.154202
7	A7	70	73.4496	2.24645	0.14741
7	A7	71	73.6427	2.21886	0.146605
7	A7	72	73.8358	2.22101	0.14878
7	A7	73	74.0289	2.18618	0.150538
7	A7	74	74.2221	2.13952	0.149953
7	A7	75	74.4152	2.17193	0.147185
7	A7	76	74.6083	2.13102	0.14368
7	A7	77	74.8014	2.15014	0.140785
7	A7	78	74.9946	2.12801	0.138818
7	A7	79	75.1877	2.10318	0.137193
7	A7	80	75.3808	2.06976	0.135267
7	A7	81	75.5739	2.08966	0.133093
7	A7	82	75.7671	2.05956	0.131493
7	A7	83	75.9602	2.0653	0.131542
7	A7	84	76.1533	2.0397	0.133976
7	A7	85	76.3464	2.02499	0.138927
7	A7	86	76.5396	2.03545	0.146003
7	A7	87	76.7327	1.99016	0.154425
7	A7	88	76.9258	1.98059	0.163034
7	A7	89	77.1189	1.99103	0.17031
7	A7	90	77.312	1.95442	0.174628
7	A7	91	77.5052	1.91793	0.174878
7	A7	92	77.6983	1.8994	0.171075
7	A7	93	77.8914	1.88718	0.164472
7	A7	94	78.0845	1.89558	0.156997
7	A7	95	78.2777	1.88102	0.150423
7	A7	96	78.4708	1.84222	0.145839
7	A7	97	78.6639	1.83551	0.143589
7	A7	98	78.857	1.82018	0.143378
7	A7	99	79.0502	1.84004	0.14428
7	A7	100	79.2433	1.82014	0.144864
7	A7	101	79.4364	1.75778	0.143755
7	A7	102	79.6295	1.76256	0.140498
7	A7	103	79.8227	1.74652	0.136098
7	A7	104	80.0158	1.761	0.132685
7	A7	105	80.2089	1.75457	0.132476
7	A7	106	80.402	1.69745	0.136716
7	A7	107	80.5952	1.72529	0.145211
7	A7	108	80.7883	1.70328	0.156608
7	A7	109	80.9814	1.70058	0.169294
7	A7	110	81.1745	1.64076	0.182589
7	A7	111	81.3677	1.6355	0.197731
7	A7	112	81.5608	1.60125	0.217991
7	A7	113	81.7539	1.6418	0.247671
7	A7	114	81.947	1.58484	0.290474
7	A7	115	82.1402	1.57274	0.348353
7	A7	116	82.3333	1.52129	0.421581
7	A7	117	82.5264	1.47562	0.509774
7	A7	118	82.7195	1.40986	0.612749
7	A7	119	82.9126	1.36035	0.73018
7	A7	120	83.1058	1.29993	0.859917
7	A7	121	83.2989	1.18296	0.995919
7	A7	122	83.492	1.06944	1.12718
7	A7	123	83.6851	0.933812	1.23865
7	A7	124	83.8783	0.761044	1.31424
7	A7	125	84.0714	0.567413	1.34081
7	A7	126	84.2645	0.436103	1.31173
7	A7	127	84.4576	0.285274	1.22863
7	A7	128	84.6508	0.181411	1.10094
7	A7	129	84.8439	0.0875753	0.943552
7	A7	130	85.037	0.0314971	0.773509
7	A7	131	85.2301	-0.0010003	0.606842
7	A7	132	85.4233	-0.0206395	0.45611
7	A7	133	85.6164	-0.0321261	0.329096
7	A7	134	85.8095	-0.0411126	0.228704
7	A7	135	86.0026	-0.0453257	0.153863
7	A7	136	86.1958	-0.048951	0.100974
7	A7	137	86.3889	-0.0490368	0.0653941
7	A7	138	86.582	-0.0515885	0.0425405
7	A7	139	86.7751	-0.0528239	0.0284901
7	A7	140	86.9683	-0.0502744	0.0201585
7	A7	141	87.1614	-0.0553057	0.0152501
7	A7	142	87.3545	-0.0562486	0.0121413
7	A7	143	87.5476	-0.0578925	0.00977273
7	A7	144	87.7408	-0.0548131	0.00755673
7	A7	145	87.9339	-0.0596256	0.00529
7	A7	146	88.127	-0.0595946	0.0030682
7	A7	147	88.3201	-0.0551443	0.00119856
7	A7	148	88.5132	-0.0607021	8.91011e-05
7	A7	149	88.7064	-0.054912	9.41848e-05
7	A7	150	88.8995	-0.0547552	0.00133857
7	A7	151	89.0926	-0.0539184	0.00359819
7	A7	152	89.2857	-0.0588608	0.0063234
7	A7	153	89.4789	-0.062873	0.00881927
7	A7	154	89.672	-0.058338	0.0104955
7	A7	155	89.8651	-0.0639644	0.0110559
7	A7	156	90.0582	-0.0644071	0.0105466
7	A7	157	90.2514	-0.06526	0.00927684
7	A7	158	90.4445	-0.0640419	0.00767746
7	A7	159	90.6376	-0.0653315	0.00615944
7	A7	160	90.8307	-0.0642822	0.00500521
7	A7	161	91.0239	-0.0668501	0.00431074
7	A7	162	91.217	-0.0625986	0.00399124
7	A7	163	91.4101	-0.0691371	0.00384782
7	A7	164	91.6032	-0.0674875	0.0036668
7	A7	165	91.7964	-0.0662834	0.00330284
7	A7	166	91.9895	-0.0677065	0.0027085
7	A7	167	92.1826	-0.0667996	0.00191454
7	A7	168	92.3757	-0.0678294	0.00100539
7	A7	169	92.5688	-0.0682846	0.000126185
7	A7	170	92.762	-0.0686158	-0.000498826
7	A7	171	92.9551	-0.0652322	-0.00060232
7	A7	172	93.1482	-0.0634995	1.94053e-06
7	A7	173	93.3413	-0.0650176	0.0012704
7	A7	174	93.5345	-0.0685398	0.00288326
7	A7	175	93.7276	-0.0696372	0.00437099
7	A7	176	93.9207	-0.0707048	0.00534222
7	A7	177	94.1138	-0.0694114	0.00564946
7	A7	178	94.307	-0.0674903	0.00538365
7	A7	179	94.5001	-0.0716586	0.00473824
7	A7	180	94.6932	-0.0729925	0.00387913
7	A7	181	94.8863	-0.07222	0.00291365
8	A8	1	60.124	3.30768	0.151176
8	A8	2	60.3171	3.22829	0.156095
8	A8	3	60.5103	3.32687	0.165363
8	A8	4	60.7034	3.26859	0.17692
8	A8	5	60.8965	3.26196	0.187019
8	A8	6	61.0896	3.20238	0.191803
8	A8	7	61.2827	3.18902	0.189128
8	A8	8	61.4759	3.17806	0.179628
8	A8	9	61.669	3.16818	0.166448
8	A8	10	61.8621	3.11471	0.153874
8	A8	11	62.0552	3.10942	0.145485
8	A8	12	62.2484	3.18952	0.142815
8	A8	13	62.4415	3.08938	0.14511
8	A8	14	62.6346	3.11145	0.150283
8	A8	15	62.8277	3.05818	0.15626
8	A8	16	63.0209	3.08614	0.161743
8	A8	17	63.214	3.0093	0.16602
8	A8	18	63.4071	3.09336	0.168359
8	A8	19	63.6002	3.0022	0.167822
8	A8	20	63.7934	2.99128	0.163795
8	A8	21	63.9865	2.94876	0.156651
8	A8	22	64.1796	2.98143	0.147906
8	A8	23	64.3727	2.96967	0.1397
8	A8	24	64.5659	2.92057	0.134071
8	A8	25	64.759	2.91745	0.132453
8	A8	26	64.9521	2.94666	0.135498
8	A8	27	65.1452	2.89357	0.143042
8	A8	28	65.3383	2.91178	0.154093
8	A8	29	65.5315	2.84696	0.166888
8	A8	30	65.7246	2.91606	0.179159
8	A8	31	65.9177	2.79881	0.188716
8	A8	32	66.1108	2.86419	0.194143
8	A8	33	66.304	2.76217	0.195217
8	A8	34	66.4971	2.76339	0.192704
8	A8	35	66.6902	2.79212	0.187622
8	A8	36	66.8833	2.74175	0.180548
8	A8	37	67.0765	2.72197	0.171592
8	A8	38	67.2696	2.68964	0.161052
8	A8	39	67.4627	2.71874	0.150154
8	A8	40	67.6558	2.64087	0.141102
8	A8	41	67.849	2.66159	0.136222
8	A8	42	68.0421	2.70334	0.136708
8	A8	43	68.2352	2.62813	0.141831
8	A8	44	68.4283	2.63969	0.149224
8	A8	45	68.6215	2.62909	0.156079
8	A8	46	68.8146	2.59051	0.160506
8	A8	47	69.0077	2.56366	0.16214
8	A8	48	69.2008	2.55356	0.161717
8	A8	49	69.394	2.58974	0.16009
8	A8	50	69.5871	2.53423	0.157549
8	A8	51	69.7802	2.4952	0.153904
8	A8	52	69.9733	2.50108	0.149078
8	A8	53	70.1665	2.49683	0.143523
8	A8	54	70.3596	2.48549	0.138046
8	A8	55	70.5527	2.43611	0.133243
8	A8	56	70.7458	2.48243	0.129131
8	A8	57	70.9389	2.42814	0.125438
8	A8	58	71.1321	2.43597	0.12249
8	A8	59	71.3252	2.40856	0.12198
8	A8	60	71.5183	2.38972	0.126709
8	A8	61	71.7114	2.35045	0.138904
8	A8	62	71.9046	2.49744	0.157999
8	A8	63	72.0977	2.3622	0.179608
8	A8	64	72.2908	2.34364	0.196935
8	A8	65	72.4839	2.29877	0.204076
8	A8	66	72.6771	2.28032	0.199116
8	A8	67	72.8702	2.26283	0.185041
8	A8	68	73.0633	2.25234	0.16799
8	A8	69	73.2564	2.25271	0.154101
8	A8	70	73.4496	2.24949	0.146832
8	A8	71	73.6427	2.23012	0.146011
8	A8	72	73.8358	2.22749	0.148789
8	A8	73	74.0289	2.19294	0.151682
8	A8	74	74.2221	2.14961	0.152452
8	A8	75	74.4152	2.17484	0.150842
8	A8	76	74.6083	2.13695	0.147934
8	A8	77	74.8014	2.1546	0.14486
8	A8	78	74.9946	2.1304	0.141912
8	A8	79	75.1877	2.108	0.138669
8	A8	80	75.3808	2.07156	0.134808
8	A8	81	75.5739	2.09053	0.130812
8	A8	82	75.7671	2.06358	0.127923
8	A8	83	75.9602	2.07311	0.127466
8	A8	84	76.1533	2.04593	0.130167
8	A8	85	76.3464	2.03408	0.135912
8	A8	86	76.5396	2.03735	0.143972
8	A8	87	76.7327	1.99525	0.153288
8	A8	88	76.9258	1.98858	0.162541
8	A8	89	77.1189	1.9955	0.170114
8	A8	90	77.312	1.96394	0.174327
8	A8	91	77.5052	1.92044	0.174091
8	A8	92	77.6983	1.90101	0.169616
8	A8	93	77.8914	1.89107	0.162512
8	A8	94	78.0845	1.90524	0.155069
8	A8	95	78.2777	1.88924	0.149214
8	A8	96	78.4708	1.8507	0.14587
8	A8	97	78.6639	1.84145	0.144998
8	A8	98	78.857	1.81981	0.14591
8	A8	99	79.0502	1.84917	0.147468
8	A8	100	79.2433	1.82529	0.148235
8	A8	101	79.4364	1.7619	0.146968
8	A8	102	79.6295	1.76294	0.143412
8	A8	103	79.8227	1.75248	0.138792
8	A8	104	80.0158	1.76082	0.13544
8	A8	105	80.2089	1.76181	0.135718
8	A8	106	80.402	1.70103	0.140919
8	A8	107	80.5952	1.72635	0.150816
8	A8	108	80.7883	1.70461	0.164016
8	A8	109	80.9814	1.70104	0.178943
8	A8	110	81.1745	1.64452	0.19504
8	A8	111	81.3677	1.62922	0.213725
8	A8	112	81.5608	1.59989	0.238444
8	A8	113	81.7539	1.63876	0.273634
8	A8	114	81.947	1.57725	0.323114
8	A8	115	82.1402	1.55941	0.388961
8	A8	116	82.3333	1.50319	0.471524
8	A8	117	82.5264	1.45575	0.570239
8	A8	118	82.7195	1.38312	0.684152
8	A8	119	82.9126	1.32665	0.811292
8	A8	120	83.1058	1.25119	0.947009
8	A8	121	83.2989	1.1216	1.08241
8	A8	122	83.492	0.987281	1.20418
8	A8	123	83.6851	0.837777	1.29647
8	A8	124	83.8783	0.660676	1.34445
8	A8	125	84.0714	0.47262	1.33827
8	A8	126	84.2645	0.346217	1.27584
8	A8	127	84.4576	0.210384	1.16356
8	A8	128	84.6508	0.121301	1.01467
8	A8	129	84.8439	0.0470296	0.846162
8	A8	130	85.037	0.00534022	0.67516
8	A8	131	85.2301	-0.0201767	0.515992
8	A8	132	85.4233	-0.0342038	0.37838
8	A8	133	85.6164	-0.0437647	0.266975
8	A8	134	85.8095	-0.0485923	0.182
8	A8	135	86.0026	-0.053829	0.120586
8	A8	136	86.1958	-0.0555741	0.078295
8	A8	137	86.3889	-0.0568095	0.0504084
8	A8	138	86.582	-0.0578367	0.0327346
8	A8	139	86.7751	-0.0584004	0.0219382
8	A8	140	86.9683	-0.0586103	0.0155311
8	A8	141	87.1614	-0.0597147	0.0117247
8	A8	142	87.3545	-0.061734	0.00927976
8	A8	143	87.5476	-0.0634046	0.00740236
8	A8	144	87.7408	-0.0614404	0.00566855
8	A8	145	87.9339	-0.0634953	0.00394927
8	A8	146	88.127	-0.0630834	0.00232792
8	A8	147	88.3201	-0.061977	0.00101845
8	A8	148	88.5132	-0.0645874	0.000282588
8	A8	149	88.7064	-0.0608321	0.00033398
8	A8	150	88.8995	-0.0603515	0.00123418
8	A8	151	89.0926	-0.0609043	0.00282306
8	A8	152	89.2857	-0.0631721	0.00473834
8	A8	153	89.4789	-0.0665627	0.00653412
8	A8	154	89.672	-0.0641941	0.00783764
8	A8	155	89.8651	-0.0663014	0.00845467
8	A8	156	90.0582	-0.0677366	0.00837844
8	A8	157	90.2514	-0.0685382	0.00773055
8	A8	158	90.4445	-0.0684447	0.00669619
8	A8	159	90.6376	-0.0698234	0.00548726
8	A8	160	90.8307	-0.0693171	0.00431977
8	A8	161	91.0239	-0.0688898	0.00337732
8	A8	162	91.217	-0.0673878	0.0027602
8	A8	163	91.4101	-0.0709282	0.00245242
8	A8	164	91.6032	-0.0703721	0.00233744
8	A8	165	91.7964	-0.0695936	0.00225707
8	A8	166	91.9895	-0.0707102	0.0020753
8	A8	167	92.1826	-0.069845	0.00171569
8	A8	168	92.3757	-0.0709347	0.0011761
8	A8	169	92.5688	-0.0715591	0.00054088
8	A8	170	92.762	-0.0715874	-1.45987e-05
8	A8	171	92.9551	-0.0691558	-0.000262726
8	A8	172	93.1482	-0.0667437	-2.31873e-05
8	A8	173	93.3413	-0.0707	0.000722826
8	A8	174	93.5345	-0.0707186	0.0017901
8	A8	175	93.7276	-0.0716027	0.0028648
8	A8	176	93.9207	-0.0718694	0.00365141
8	A8	177	94.1138	-0.0725419	0.00399064
8	A8	178	94.307	-0.0713274	0.00388226
8	A8	179	94.5001	-0.0739869	0.00342929
8	A8	180	94.6932	-0.0734696	0.00276786
8	A8	181	94.8863	-0.073289	0.00202773
9	A9	1	60.124	3.12158	0.139024
9	A9	2	60.3171	3.04993	0.144413
9	A9	3	60.5103	3.1494	0.154485
9	A9	4	60.7034	3.08866	0.167009
9	A9	5	60.8965	3.08088	0.178017
9	A9	6	61.0896	3.02825	0.183442
9	A9	7	61.2827	3.01091	0.180999
9	A9	8	61.4759	3.00148	0.171259
9	A9	9	61.669	2.99224	0.157388
9	A9	10	61.8621	2.93679	0.143741
9	A9	11	62.0552	2.94179	0.134065
9	A9	12	62.2484	3.01322	0.130138
9	A9	13	62.4415	2.91306	0.131505
9	A9	14	62.6346	2.94348	0.136316
9	A9	15	62.8277	2.89606	0.142578
9	A9	16	63.0209	2.91564	0.148891
9	A9	17	63.214	2.847	0.154346
9	A9	18	63.4071	2.9247	0.158035
9	A9	19	63.6002	2.84055	0.158918
9	A9	20	63.7934	2.83026	0.156282
9	A9	21	63.9865	2.78713	0.150353
9	A9	22	64.1796	2.82003	0.142425
9	A9	23	64.3727	2.80938	0.134438
9	A9	24	64.5659	2.75693	0.128345
9	A9	25	64.759	2.75776	0.12568
9	A9	26	64.9521	2.78475	0.127344
9	A9	27	65.1452	2.73526	0.133504
9	A9	28	65.3383	2.75254	0.143486
9	A9	29	65.5315	2.69201	0.155745
9	A9	30	65.7246	2.7587	0.168094
9	A9	31	65.9177	2.64567	0.178234
9	A9	32	66.1108	2.71375	0.184499
9	A9	33	66.304	2.61019	0.186373
9	A9	34	66.4971	2.61229	0.184414
9	A9	35	66.6902	2.63714	0.179591
9	A9	36	66.8833	2.58937	0.172541
9	A9	37	67.0765	2.57855	0.163438
9	A9	38	67.2696	2.54328	0.152581
9	A9	39	67.4627	2.56568	0.141197
9	A9	40	67.6558	2.4909	0.131598
9	A9	41	67.849	2.5181	0.126339
9	A9	42	68.0421	2.55831	0.126835
9	A9	43	68.2352	2.4872	0.13243
9	A9	44	68.4283	2.4957	0.140619
9	A9	45	68.6215	2.4884	0.148341
9	A9	46	68.8146	2.44776	0.15346
9	A9	47	69.0077	2.42316	0.155496
9	A9	48	69.2008	2.41357	0.155204
9	A9	49	69.394	2.44834	0.153543
9	A9	50	69.5871	2.39617	0.150906
9	A9	51	69.7802	2.35805	0.147162
9	A9	52	69.9733	2.36121	0.142205
9	A9	53	70.1665	2.36004	0.136393
9	A9	54	70.3596	2.35177	0.130431
9	A9	55	70.5527	2.29984	0.124891
9	A9	56	70.7458	2.34224	0.119909
9	A9	57	70.9389	2.2972	0.115463
9	A9	58	71.1321	2.30165	0.112124
9	A9	59	71.3252	2.27939	0.111679
9	A9	60	71.5183	2.25825	0.116771
9	A9	61	71.7114	2.22634	0.129285
9	A9	62	71.9046	2.3628	0.148322
9	A9	63	72.0977	2.23432	0.169381
9	A9	64	72.2908	2.21691	0.18586
9	A9	65	72.4839	2.17101	0.192273
9	A9	66	72.6771	2.15469	0.187135
9	A9	67	72.8702	2.14265	0.173634
9	A9	68	73.0633	2.13255	0.157747
9	A9	69	73.2564	2.13374	0.145175
9	A9	70	73.4496	2.12826	0.138872
9	A9	71	73.6427	2.10629	0.138343
9	A9	72	73.8358	2.10739	0.1407
9	A9	73	74.0289	2.07592	0.14266
9	A9	74	74.2221	2.0323	0.142292
9	A9	75	74.4152	2.05898	0.13967
9	A9	76	74.6083	2.01727	0.136212
9	A9	77	74.8014	2.04044	0.133369
9	A9	78	74.9946	2.02159	0.131616
9	A9	79	75.1877	1.99532	0.130415
9	A9	80	75.3808	1.96571	0.128969
9	A9	81	75.5739	1.98236	0.127058
9	A9	82	75.7671	1.94803	0.125293
9	A9	83	75.9602	1.9602	0.124741
9	A9	84	76.1533	1.93371	0.126322
9	A9	85	76.3464	1.9246	0.130437
9	A9	86	76.5396	1.92722	0.136921
9	A9	87	76.7327	1.88728	0.145117
9	A9	88	76.9258	1.88072	0.15387
9	A9	89	77.1189	1.89197	0.161542
9	A9	90	77.312	1.85171	0.166315
9	A9	91	77.5052	1.82174	0.166869
9	A9	92	77.6983	1.79698	0.163108
9	A9	93	77.8914	1.78826	0.156319
9	A9	94	78.0845	1.79785	0.148585
9	A9	95	78.2777	1.78537	0.141847
9	A9	96	78.4708	1.74761	0.137265
9	A9	97	78.6639	1.74105	0.135146
9	A9	98	78.857	1.72307	0.135108
9	A9	99	79.0502	1.74814	0.136199
9	A9	100	79.2433	1.72506	0.137047
9	A9	101	79.4364	1.66882	0.136372
9	A9	102	79.6295	1.66905	0.13377
9	A9	103	79.8227	1.65874	0.130196
9	A9	104	80.0158	1.66801	0.127667
9	A9	105	80.2089	1.66459	0.12831
9	A9	106	80.402	1.60932	0.133407
9	A9	107	80.5952	1.63266	0.142976
9	A9	108	80.7883	1.61432	0.156033
9	A9	109	80.9814	1.61118	0.171397
9	A9	110	81.1745	1.55536	0.18876
9	A9	111	81.3677	1.5435	0.209563
9	A9	112	81.5608	1.51242	0.237085
9	A9	113	81.7539	1.54961	0.275494
9	A9	114	81.947	1.48795	0.328316
9	A9	115	82.1402	1.47056	0.39732
9	A9	116	82.3333	1.41416	0.482451
9	A9	117	82.5264	1.36031	0.582528
9	A9	118	82.7195	1.28976	0.695667
9	A9	119	82.9126	1.23123	0.818695
9	A9	120	83.1058	1.14942	0.94575
9	A9	121	83.2989	1.01937	1.06714
9	A9	122	83.492	0.882352	1.16965
9	A9	123	83.6851	0.735982	1.23877
9	A9	124	83.8783	0.573529	1.26219
9	A9	125	84.0714	0.402179	1.23325
9	A9	126	84.2645	0.29102	1.15304
9	A9	127	84.4576	0.173717	1.03034
9	A9	128	84.6508	0.104678	0.87957
9	A9	129	84.8439	0.047151	0.717451
9	A9	130	85.037	0.0157936	0.559616
9	A9	131	85.2301	-0.000463387	0.418039
9	A9	132	85.4233	-0.00955102	0.299789
9	A9	133	85.6164	-0.0180821	0.207111
9	A9	134	85.8095	-0.0221631	0.138499
9	A9	135	86.0026	-0.0247755	0.0902072
9	A9	136	86.1958	-0.0275379	0.0577089
9	A9	137	86.3889	-0.0266007	0.0367275
9	A9	138	86.582	-0.0267995	0.0237491
9	A9	139	86.7751	-0.0290844	0.0161125
9	A9	140	86.9683	-0.028571	0.0118731
9	A9	141	87.1614	-0.0295832	0.00961107
9	A9	142	87.3545	-0.0294762	0.00828314
9	A9	143	87.5476	-0.0329244	0.00714665
9	A9	144	87.7408	-0.0313201	0.00574633
9	A9	145	87.9339	-0.035144	0.00392765
9	A9	146	88.127	-0.0342478	0.00183066
9	A9	147	88.3201	-0.0303836	-0.000172758
9	A9	148	88.5132	-0.0346942	-0.00160792
9	A9	149	88.7064	-0.029831	-0.00206773
9	A9	150	88.8995	-0.0294475	-0.00137303
9	A9	151	89.0926	-0.028939	0.000338986
9	A9	152	89.2857	-0.0299819	0.00264337
9	A9	153	89.4789	-0.0361955	0.00496852
9	A9	154	89.672	-0.0313015	0.00678654
9	A9	155	89.8651	-0.0345522	0.0077653
9	A9	156	90.0582	-0.0367534	0.00782901
9	A9	157	90.2514	-0.036904	0.00713328
9	A9	158	90.4445	-0.0365361	0.0059923
9	A9	159	90.6376	-0.0369897	0.00478449
9	A9	160	90.8307	-0.0361756	0.00384531
9	A9	161	91.0239	-0.0368713	0.00336455
9	A9	162	91.217	-0.0347411	0.00332712
9	A9	163	91.4101	-0.0399544	0.00353483
9	A9	164	91.6032	-0.0392735	0.00370534
9	A9	165	91.7964	-0.037945	0.00359476
9	A9	166	91.9895	-0.0392644	0.00307866
9	A9	167	92.1826	-0.0396904	0.00216756
9	A9	168	92.3757	-0.0389145	0.000986794
9	A9	169	92.5688	-0.0396711	-0.000238944
9	A9	170	92.762	-0.0408813	-0.00120101
9	A9	171	92.9551	-0.035195	-0.00156958
9	A9	172	93.1482	-0.0360675	-0.00112923
9	A9	173	93.3413	-0.0362019	7.02205e-05
9	A9	174	93.5345	-0.0377665	0.0016653
9	A9	175	93.7276	-0.0413764	0.00310914
9	A9	176	93.9207	-0.0413329	0.0039273
9	A9	177	94.1138	-0.0411017	0.0039397
9	A9	178	94.307	-0.039372	0.00330586
9	A9	179	94.5001	-0.0395784	0.00238157
9	A9	180	94.6932	-0.0414227	0.00150572
9	A9	181	94.8863	-0.0405713	0.000860367
10	A10	1	60.124	3.29049	0.149923
10	A10	2	60.3171	3.21697	0.155354
10	A10	3	60.5103	3.31984	0.16561
10	A10	4	60.7034	3.26005	0.178304
10	A10	5	60.8965	3.24604	0.189239
10	A10	6	61.0896	3.1943	0.194225
10	A10	7	61.2827	3.17129	0.191082
10	A10	8	61.4759	3.16385	0.180698
10	A10	9	61.669	3.15607	0.166593
10	A10	10	61.8621	3.10149	0.15331
10	A10	11	62.0552	3.09928	0.144493
10	A10	12	62.2484	3.18093	0.141598
10	A10	13	62.4415	3.06759	0.143796
10	A10	14	62.6346	3.10262	0.148995
10	A10	15	62.8277	3.04836	0.155159
10	A10	16	63.0209	3.07387	0.160994
10	A10	17	63.214	2.99715	0.165745
10	A10	18	63.4071	3.08324	0.168629
10	A10	19	63.6002	2.98862	0.168714
10	A10	20	63.7934	2.97796	0.165403
10	A10	21	63.9865	2.93742	0.159038
10	A10	22	64.1796	2.97632	0.151023
10	A10	23	64.3727	2.95338	0.143359
10	A10	24	64.5659	2.90214	0.137998
10	A10	25	64.759	2.90658	0.13638
10	A10	26	64.9521	2.93756	0.139222
10	A10	27	65.1452	2.87671	0.146447
10	A10	28	65.3383	2.89257	0.157145
10	A10	29	65.5315	2.83667	0.16963
10	A10	30	65.7246	2.89975	0.181688
10	A10	31	65.9177	2.78173	0.191101
10	A10	32	66.1108	2.85336	0.196363
10	A10	33	66.304	2.74605	0.197187
10	A10	34	66.4971	2.74485	0.194377
10	A10	35	66.6902	2.77372	0.189081
10	A10	36	66.8833	2.72468	0.181964
10	A10	37	67.0765	2.71297	0.173045
10	A10	38	67.2696	2.67586	0.16238
10	A10	39	67.4627	2.69725	0.151014
10	A10	40	67.6558	2.61716	0.14125
10	A10	41	67.849	2.64978	0.135801
10	A10	42	68.0421	2.68545	0.136282
10	A10	43	68.2352	2.61713	0.142127
10	A10	44	68.4283	2.62167	0.15075
10	A10	45	68.6215	2.61817	0.15889
10	A10	46	68.8146	2.56899	0.164241
10	A10	47	69.0077	2.54534	0.166279
10	A10	48	69.2008	2.53701	0.165847
10	A10	49	69.394	2.57035	0.16402
10	A10	50	69.5871	2.51714	0.161244
10	A10	51	69.7802	2.47767	0.157332
10	A10	52	69.9733	2.48119	0.152105
10	A10	53	70.1665	2.47616	0.145923
10	A10	54	70.3596	2.4642	0.139589
10	A10	55	70.5527	2.41989	0.13379
10	A10	56	70.7458	2.45753	0.128675
10	A10	57	70.9389	2.41188	0.124087
10	A10	58	71.1321	2.41804	0.120429
10	A10	59	71.3252	2.38718	0.119459
10	A10	60	71.5183	2.3687	0.124033
10	A10	61	71.7114	2.33538	0.136402
10	A10	62	71.9046	2.48214	0.155953
10	A10	63	72.0977	2.34172	0.178192
10	A10	64	72.2908	2.32704	0.196206
10	A10	65	72.4839	2.27904	0.204024
10	A10	66	72.6771	2.26502	0.199733
10	A10	67	72.8702	2.24533	0.186334
10	A10	68	73.0633	2.2327	0.169923
10	A10	69	73.2564	2.23592	0.156523
10	A10	70	73.4496	2.23513	0.149456
10	A10	71	73.6427	2.20556	0.148478
10	A10	72	73.8358	2.20682	0.150793
10	A10	73	74.0289	2.17603	0.153058
10	A10	74	74.2221	2.13007	0.153194
10	A10	75	74.4152	2.15796	0.151057
10	A10	76	74.6083	2.11382	0.147817
10	A10	77	74.8014	2.13543	0.144698
10	A10	78	74.9946	2.11286	0.142094
10	A10	79	75.1877	2.08816	0.139604
10	A10	80	75.3808	2.05449	0.136786
10	A10	81	75.5739	2.07404	0.133858
10	A10	82	75.7671	2.04266	0.131771
10	A10	83	75.9602	2.04811	0.131688
10	A10	84	76.1533	2.02556	0.134343
10	A10	85	76.3464	2.01653	0.139759
10	A10	86	76.5396	2.01436	0.147355
10	A10	87	76.7327	1.97183	0.156165
10	A10	88	76.9258	1.9659	0.164921
10	A10	89	77.1189	1.97576	0.172058
10	A10	90	77.312	1.93955	0.175976
10	A10	91	77.5052	1.89745	0.175676
10	A10	92	77.6983	1.87947	0.171399
10	A10	93	77.8914	1.86899	0.164679
10	A10	94	78.0845	1.88393	0.15762
10	A10	95	78.2777	1.86612	0.151908
10	A10	96	78.4708	1.82485	0.148292
10	A10	97	78.6639	1.81492	0.146707
10	A10	98	78.857	1.7995	0.146615
10	A10	99	79.0502	1.82355	0.147128
10	A10	100	79.2433	1.79973	0.147074
10	A10	101	79.4364	1.74009	0.145399
10	A10	102	79.6295	1.74004	0.141907
10	A10	103	79.8227	1.72988	0.137751
10	A10	104	80.0158	1.74212	0.135108
10	A10	105	80.2089	1.73375	0.136196
10	A10	106	80.402	1.67907	0.14227
10	A10	107	80.5952	1.7042	0.1532
10	A10	108	80.7883	1.68022	0.167781
10	A10	109	80.9814	1.67987	0.184603
10	A10	110	81.1745	1.61864	0.203214
10	A10	111	81.3677	1.60662	0.225073
10	A10	112	81.5608	1.57428	0.253692
10	A10	113	81.7539	1.60826	0.293664
10	A10	114	81.947	1.54837	0.349043
10	A10	115	82.1402	1.52681	0.422081
10	A10	116	82.3333	1.47146	0.513004
10	A10	117	82.5264	1.41415	0.620595
10	A10	118	82.7195	1.33862	0.742597
10	A10	119	82.9126	1.27269	0.875174
10	A10	120	83.1058	1.18605	1.01159
10	A10	121	83.2989	1.04666	1.14118
10	A10	122	83.492	0.901289	1.24972
10	A10	123	83.6851	0.74354	1.32179
10	A10	124	83.8783	0.569338	1.34447
10	A10	125	84.0714	0.390611	1.31096
10	A10	126	84.2645	0.269869	1.22282
10	A10	127	84.4576	0.148005	1.0898
10	A10	128	84.6508	0.0757158	0.927589
10	A10	129	84.8439	0.0173424	0.754184
10	A10	130	85.037	-0.0139632	0.586217
10	A10	131	85.2301	-0.0329068	0.43626
10	A10	132	85.4233	-0.0430309	0.311596
10	A10	133	85.6164	-0.0488671	0.21441
10	A10	134	85.8095	-0.053727	0.14296
10	A10	135	86.0026	-0.0556806	0.093155
10	A10	136	86.1958	-0.0586418	0.0600541
10	A10	137	86.3889	-0.0585279	0.0389568
10	A10	138	86.582	-0.0606516	0.0259889
10	A10	139	86.7751	-0.0619813	0.0182545
10	A10	140	86.9683	-0.0601967	0.0137171
10	A10	141	87.1614	-0.0630367	0.0109848
10	A10	142	87.3545	-0.0636334	0.0091206
10	A10	143	87.5476	-0.0667272	0.00752377
10	A10	144	87.7408	-0.0635315	0.00586892
10	A10	145	87.9339	-0.0663737	0.0040678
10	A10	146	88.127	-0.0671991	0.00223037
10	A10	147	88.3201	-0.0640515	0.000615456
10	A10	148	88.5132	-0.0670465	-0.000439524
10	A10	149	88.7064	-0.0639579	-0.000622601
10	A10	150	88.8995	-0.0631683	0.000222209
10	A10	151	89.0926	-0.0622741	0.00198702
10	A10	152	89.2857	-0.0638101	0.0042854
10	A10	153	89.4789	-0.070173	0.00656524
10	A10	154	89.672	-0.0662938	0.00830333
10	A10	155	89.8651	-0.068948	0.00917887
10	A10	156	90.0582	-0.070799	0.00914146
10	A10	157	90.2514	-0.0717634	0.00836586
10	A10	158	90.4445	-0.0702274	0.0071499
10	A10	159	90.6376	-0.0719822	0.00581663
10	A10	160	90.8307	-0.0730382	0.00464364
10	A10	161	91.0239	-0.0708692	0.00381174
10	A10	162	91.217	-0.0692995	0.00336892
10	A10	163	91.4101	-0.075046	0.00322544
10	A10	164	91.6032	-0.0736534	0.00319597
10	A10	165	91.7964	-0.0719674	0.00307503
10	A10	166	91.9895	-0.07439	0.00270605
10	A10	167	92.1826	-0.0729884	0.00201722
10	A10	168	92.3757	-0.0748401	0.00103612
10	A10	169	92.5688	-0.0740218	-9.30357e-05
10	A10	170	92.762	-0.0752042	-0.00110193
10	A10	171	92.9551	-0.071107	-0.00164984
10	A10	172	93.1482	-0.0691909	-0.00145867
10	A10	173	93.3413	-0.0724078	-0.000473942
10	A10	174	93.5345	-0.0719196	0.00106171
10	A10	175	93.7276	-0.0743536	0.00269499
10	A10	176	93.9207	-0.0752912	0.0039659
10	A10	177	94.1138	-0.0750281	0.0045992
10	A10	178	94.307	-0.0745761	0.00457189
10	A10	179	94.5001	-0.0755259	0.00404601
10	A10	180	94.6932	-0.0763819	0.00324586
10	A10	181	94.8863	-0.076871	0.00236693
11	A11	1	60.124	3.34344	0.153429
11	A11	2	60.3171	3.25997	0.158874
11	A11	3	60.5103	3.36715	0.168888
11	A11	4	60.7034	3.30054	0.181255
11	A11	5	60.8965	3.2924	0.192005
11	A11	6	61.0896	3.24362	0.19704
11	A11	7	61.2827	3.21845	0.194061
11	A11	8	61.4759	3.20875	0.183705
11	A11	9	61.669	3.20304	0.169283
11	A11	10	61.8621	3.14335	0.155356
11	A11	11	62.0552	3.14259	0.145806
11	A11	12	62.2484	3.22839	0.142428
11	A11	13	62.4415	3.11521	0.14466
11	A11	14	62.6346	3.14515	0.150517
11	A11	15	62.8277	3.09673	0.157871
11	A11	16	63.0209	3.12034	0.165203
11	A11	17	63.214	3.04333	0.17144
11	A11	18	63.4071	3.12823	0.175472
11	A11	19	63.6002	3.03318	0.176124
11	A11	20	63.7934	3.02222	0.172712
11	A11	21	63.9865	2.97712	0.165649
11	A11	22	64.1796	3.01527	0.15648
11	A11	23	64.3727	3.00033	0.147322
11	A11	24	64.5659	2.9467	0.140209
11	A11	25	64.759	2.94207	0.136726
11	A11	26	64.9521	2.97541	0.137885
11	A11	27	65.1452	2.92144	0.144021
11	A11	28	65.3383	2.93774	0.154578
11	A11	29	65.5315	2.87782	0.16797
11	A11	30	65.7246	2.94853	0.181742
11	A11	31	65.9177	2.82567	0.193194
11	A11	32	66.1108	2.89851	0.200275
11	A11	33	66.304	2.78778	0.202275
11	A11	34	66.4971	2.78893	0.199805
11	A11	35	66.6902	2.81571	0.194076
11	A11	36	66.8833	2.76654	0.186032
11	A11	37	67.0765	2.75101	0.176084
11	A11	38	67.2696	2.7189	0.16465
11	A11	39	67.4627	2.74029	0.152956
11	A11	40	67.6558	2.66258	0.143235
11	A11	41	67.849	2.69085	0.137952
11	A11	42	68.0421	2.72665	0.138468
11	A11	43	68.2352	2.65627	0.14412
11	A11	44	68.4283	2.66625	0.152434
11	A11	45	68.6215	2.65664	0.160401
11	A11	46	68.8146	2.61001	0.165919
11	A11	47	69.0077	2.59087	0.168481
11	A11	48	69.2008	2.5798	0.168731
11	A11	49	69.394	2.61346	0.167448
11	A11	50	69.5871	2.55512	0.16487
11	A11	51	69.7802	2.51641	0.160806
11	A11	52	69.9733	2.52356	0.155241
11	A11	53	70.1665	2.51566	0.148699
11	A11	54	70.3596	2.5098	0.141993
11	A11	55	70.5527	2.4573	0.135684
11	A11	56	70.7458	2.49836	0.129806
11	A11	57	70.9389	2.45147	0.124276
11	A11	58	71.1321	2.45299	0.119807
11	A11	59	71.3252	2.43242	0.118567
11	A11	60	71.5183	2.41196	0.123682
11	A11	61	71.7114	2.37644	0.137351
11	A11	62	71.9046	2.52429	0.158572
11	A11	63	72.0977	2.38644	0.182281
11	A11	64	72.2908	2.36648	0.201063
11	A11	65	72.4839	2.31587	0.208721
11	A11	66	72.6771	2.30354	0.20347
11	A11	67	72.8702	2.28617	0.188682
11	A11	68	73.0633	2.27385	0.170904
11	A11	69	73.2564	2.27471	0.156496
11	A11	70	73.4496	2.27433	0.148928
11	A11	71	73.6427	2.24743	0.147897
11	A11	72	73.8358	2.25	0.150393
11	A11	73	74.0289	2.21814	0.152832
11	A11	74	74.2221	2.16906	0.152992
11	A11	75	74.4152	2.19622	0.150779
11	A11	76	74.6083	2.15653	0.147565
11	A11	77	74.8014	2.17887	0.144786
11	A11	78	74.9946	2.1562	0.142903
11	A11	79	75.1877	2.13089	0.141379
11	A11	80	75.3808	2.09517	0.139508
11	A11	81	75.5739	2.11519	0.13723
11	A11	82	75.7671	2.08376	0.135306
11	A11	83	75.9602	2.09294	0.134843
11	A11	84	76.1533	2.06212	0.136692
11	A11	85	76.3464	2.05223	0.141154
11	A11	86	76.5396	2.0586	0.148017
11	A11	87	76.7327	2.01474	0.156621
11	A11	88	76.9258	2.00508	0.165782
11	A11	89	77.1189	2.02158	0.173725
11	A11	90	77.312	1.97798	0.178425
11	A11	91	77.5052	1.94058	0.178416
11	A11	92	77.6983	1.91987	0.173639
11	A11	93	77.8914	1.90702	0.165639
11	A11	94	78.0845	1.92055	0.156848
11	A11	95	78.2777	1.9105	0.149475
11	A11	96	78.4708	1.86455	0.144773
11	A11	97	78.6639	1.86179	0.142972
11	A11	98	78.857	1.84149	0.143536
11	A11	99	79.0502	1.86729	0.145329
11	A11	100	79.2433	1.84591	0.146791
11	A11	101	79.4364	1.78387	0.14648
11	A11	102	79.6295	1.78333	0.143929
11	A11	103	79.8227	1.77262	0.140189
11	A11	104	80.0158	1.78299	0.137516
11	A11	105	80.2089	1.77854	0.138302
11	A11	106	80.402	1.72122	0.143961
11	A11	107	80.5952	1.74879	0.154418
11	A11	108	80.7883	1.72257	0.168409
11	A11	109	80.9814	1.72183	0.184429
11	A11	110	81.1745	1.66156	0.201982
11	A11	111	81.3677	1.65143	0.222598
11	A11	112	81.5608	1.61606	0.249934
11	A11	113	81.7539	1.65367	0.288718
11	A11	114	81.947	1.59653	0.343033
11	A11	115	82.1402	1.57466	0.415034
11	A11	116	82.3333	1.51763	0.504801
11	A11	117	82.5264	1.46254	0.611053
11	A11	118	82.7195	1.38754	0.731626
11	A11	119	82.9126	1.32963	0.862924
11	A11	120	83.1058	1.24108	0.998481
11	A11	121	83.2989	1.10519	1.12783
11	A11	122	83.492	0.961426	1.23688
11	A11	123	83.6851	0.809998	1.31022
11	A11	124	83.8783	0.637664	1.33488
11	A11	125	84.0714	0.459458	1.30392
11	A11	126	84.2645	0.34202	1.21866
11	A11	127	84.4576	0.220356	1.08853
11	A11	128	84.6508	0.150578	0.928847
11	A11	129	84.8439	0.0884544	0.757293
11	A11	130	85.037	0.0553944	0.590314
11	A11	131	85.2301	0.0385638	0.440488
11	A11	132	85.4233	0.0287183	0.315278
11	A11	133	85.6164	0.0209793	0.217145
11	A11	134	85.8095	0.017487	0.144612
11	A11	135	86.0026	0.0143623	0.0937891
11	A11	136	86.1958	0.0130778	0.059848
11	A11	137	86.3889	0.0129067	0.0381389
11	A11	138	86.582	0.0101282	0.0248048
11	A11	139	86.7751	0.00972736	0.0169529
11	A11	140	86.9683	0.0121856	0.0125381
11	A11	141	87.1614	0.00892228	0.010134
11	A11	142	87.3545	0.00830635	0.00872768
[truncated: 14,338 more rows]
