# Supplementary material for: ASFV pA151R negatively regulates type I IFN production via degrading E3 ligase TRAF6
Source: Front Immunol. 2024 Feb 21;15:1339510. doi: 10.3389/fimmu.2024.1339510 (PMC10914938; doi:10.3389/fimmu.2024.1339510)
Supplement: Supplementary file 1 [file DataSheet_1.zip › fig 1/2021-03-31 fig1 mx1.xls]

## Sheet: Sample Setup
Block Type	Fast 96-Well Block (0.1mL)
Calibration Background is expired	No
Calibration Background performed on	01-19-2021
Calibration HRM MELTDOCTOR is expired	Yes
Calibration HRM MELTDOCTOR performed on	11-03-2016
Calibration Normalization FAM-ROX is expired	No
Calibration Normalization FAM-ROX performed on	01-19-2021
Calibration Normalization VIC-ROX is expired	No
Calibration Normalization VIC-ROX performed on	01-19-2021
Calibration Pure Dye CY3 is expired	No
Calibration Pure Dye CY3 performed on	01-19-2021
Calibration Pure Dye FAM is expired	No
Calibration Pure Dye FAM performed on	01-19-2021
Calibration Pure Dye MELTDOCTOR is expired	Yes
Calibration Pure Dye MELTDOCTOR performed on	11-03-2016
Calibration Pure Dye NED is expired	Yes
Calibration Pure Dye NED performed on	09-17-2019
Calibration Pure Dye ROX is expired	No
Calibration Pure Dye ROX performed on	01-19-2021
Calibration Pure Dye SYBR is expired	No
Calibration Pure Dye SYBR performed on	01-19-2021
Calibration Pure Dye TAMRA is expired	No
Calibration Pure Dye TAMRA performed on	01-19-2021
Calibration Pure Dye VIC is expired	No
Calibration Pure Dye VIC performed on	01-19-2021
Calibration ROI is expired	No
Calibration ROI performed on	01-19-2021
Calibration Uniformity is expired	No
Calibration Uniformity performed on	01-19-2021
Chemistry	SYBR_GREEN
Date Created	2021-03-31 01:07:50 AM PDT
Date Modified	2021-03-31 18:40:22 PM PDT
Experiment Barcode
Experiment Comment
Experiment File Name	D:\LY\A151R daochu\2021-3-28 succss\2021-03-31 MX1.eds
Experiment Name	2021-03-31 160745
Experiment Run Start Time	2021-03-31 09:16:54 AM PDT
Experiment Run Stop Time	2021-03-31 10:23:40 AM PDT
Experiment Type	Comparative Cт (ΔΔCт)
Instrument Name	278861502
Instrument Serial Number	278861502
Instrument Type	QuantStudio(TM) 6 Flex System
Passive Reference	ROX
Quantification Cycle Method	Ct
Signal Smoothing On	true
Stage/ Cycle where Analysis is performed	Stage 2, Step 2
User Name
Well	Well Position	Sample Name	Sample Color	Biogroup Name	Biogroup Color	Target Name	Target Color	Task	Reporter	Quencher	Quantity	Comments
1	A1	nc1	RGB(176,23,31)			GAPDH	RGB(176,23,31)	UNKNOWN	SYBR	None
2	A2	nc1	RGB(176,23,31)			GAPDH	RGB(176,23,31)	UNKNOWN	SYBR	None
3	A3	nc1	RGB(176,23,31)			GAPDH	RGB(176,23,31)	UNKNOWN	SYBR	None
4	A4	nc2	RGB(0,0,255)			GAPDH	RGB(176,23,31)	UNKNOWN	SYBR	None
5	A5	nc2	RGB(0,0,255)			GAPDH	RGB(176,23,31)	UNKNOWN	SYBR	None
6	A6	nc2	RGB(0,0,255)			GAPDH	RGB(176,23,31)	UNKNOWN	SYBR	None
7	A7	nc3	RGB(0,139,69)			GAPDH	RGB(176,23,31)	UNKNOWN	SYBR	None
8	A8	nc3	RGB(0,139,69)			GAPDH	RGB(176,23,31)	UNKNOWN	SYBR	None
9	A9	nc3	RGB(0,139,69)			GAPDH	RGB(176,23,31)	UNKNOWN	SYBR	None
10	A10	polydadt-1	RGB(255,127,0)			GAPDH	RGB(176,23,31)	UNKNOWN	SYBR	None
11	A11	polydadt-1	RGB(255,127,0)			GAPDH	RGB(176,23,31)	UNKNOWN	SYBR	None
12	A12	polydadt-1	RGB(255,127,0)			GAPDH	RGB(176,23,31)	UNKNOWN	SYBR	None
13	B1	nc1	RGB(176,23,31)			MX1	RGB(0,0,255)	UNKNOWN	SYBR	None
14	B2	nc1	RGB(176,23,31)			MX1	RGB(0,0,255)	UNKNOWN	SYBR	None
15	B3	nc1	RGB(176,23,31)			MX1	RGB(0,0,255)	UNKNOWN	SYBR	None
16	B4	nc2	RGB(0,0,255)			MX1	RGB(0,0,255)	UNKNOWN	SYBR	None
17	B5	nc2	RGB(0,0,255)			MX1	RGB(0,0,255)	UNKNOWN	SYBR	None
18	B6	nc2	RGB(0,0,255)			MX1	RGB(0,0,255)	UNKNOWN	SYBR	None
19	B7	nc3	RGB(0,139,69)			MX1	RGB(0,0,255)	UNKNOWN	SYBR	None
20	B8	nc3	RGB(0,139,69)			MX1	RGB(0,0,255)	UNKNOWN	SYBR	None
21	B9	nc3	RGB(0,139,69)			MX1	RGB(0,0,255)	UNKNOWN	SYBR	None
22	B10	polydadt-1	RGB(255,127,0)			MX1	RGB(0,0,255)	UNKNOWN	SYBR	None
23	B11	polydadt-1	RGB(255,127,0)			MX1	RGB(0,0,255)	UNKNOWN	SYBR	None
24	B12	polydadt-1	RGB(255,127,0)			MX1	RGB(0,0,255)	UNKNOWN	SYBR	None
25	C1	polydadt+100-1	RGB(142,56,142)			GAPDH	RGB(176,23,31)	UNKNOWN	SYBR	None
26	C2	polydadt+100-1	RGB(142,56,142)			GAPDH	RGB(176,23,31)	UNKNOWN	SYBR	None
27	C3	polydadt+100-1	RGB(142,56,142)			GAPDH	RGB(176,23,31)	UNKNOWN	SYBR	None
28	C4	polydadt+100-2	RGB(198,113,113)			GAPDH	RGB(176,23,31)	UNKNOWN	SYBR	None
29	C5	polydadt+100-2	RGB(198,113,113)			GAPDH	RGB(176,23,31)	UNKNOWN	SYBR	None
30	C6	polydadt+100-2	RGB(198,113,113)			GAPDH	RGB(176,23,31)	UNKNOWN	SYBR	None
31	C7	polydadt+100-3	RGB(0,245,255)			GAPDH	RGB(176,23,31)	UNKNOWN	SYBR	None
32	C8	polydadt+100-3	RGB(0,245,255)			GAPDH	RGB(176,23,31)	UNKNOWN	SYBR	None
33	C9	polydadt+100-3	RGB(0,245,255)			GAPDH	RGB(176,23,31)	UNKNOWN	SYBR	None
34	C10	polydadt-2	RGB(139,137,112)			GAPDH	RGB(176,23,31)	UNKNOWN	SYBR	None
35	C11	polydadt-2	RGB(139,137,112)			GAPDH	RGB(176,23,31)	UNKNOWN	SYBR	None
36	C12	polydadt-2	RGB(139,137,112)			GAPDH	RGB(176,23,31)	UNKNOWN	SYBR	None
37	D1	polydadt+100-1	RGB(142,56,142)			MX1	RGB(0,0,255)	UNKNOWN	SYBR	None
38	D2	polydadt+100-1	RGB(142,56,142)			MX1	RGB(0,0,255)	UNKNOWN	SYBR	None
39	D3	polydadt+100-1	RGB(142,56,142)			MX1	RGB(0,0,255)	UNKNOWN	SYBR	None
40	D4	polydadt+100-2	RGB(198,113,113)			MX1	RGB(0,0,255)	UNKNOWN	SYBR	None
41	D5	polydadt+100-2	RGB(198,113,113)			MX1	RGB(0,0,255)	UNKNOWN	SYBR	None
42	D6	polydadt+100-2	RGB(198,113,113)			MX1	RGB(0,0,255)	UNKNOWN	SYBR	None
43	D7	polydadt+100-3	RGB(0,245,255)			MX1	RGB(0,0,255)	UNKNOWN	SYBR	None
44	D8	polydadt+100-3	RGB(0,245,255)			MX1	RGB(0,0,255)	UNKNOWN	SYBR	None
45	D9	polydadt+100-3	RGB(0,245,255)			MX1	RGB(0,0,255)	UNKNOWN	SYBR	None
46	D10	polydadt-2	RGB(139,137,112)			MX1	RGB(0,0,255)	UNKNOWN	SYBR	None
47	D11	polydadt-2	RGB(139,137,112)			MX1	RGB(0,0,255)	UNKNOWN	SYBR	None
48	D12	polydadt-2	RGB(139,137,112)			MX1	RGB(0,0,255)	UNKNOWN	SYBR	None
49	E1	polydadt+200-1	RGB(238,220,130)			GAPDH	RGB(176,23,31)	UNKNOWN	SYBR	None
50	E2	polydadt+200-1	RGB(238,220,130)			GAPDH	RGB(176,23,31)	UNKNOWN	SYBR	None
51	E3	polydadt+200-1	RGB(238,220,130)			GAPDH	RGB(176,23,31)	UNKNOWN	SYBR	None
52	E4	polydadt+200-2	RGB(238,238,0)			GAPDH	RGB(176,23,31)	UNKNOWN	SYBR	None
53	E5	polydadt+200-2	RGB(238,238,0)			GAPDH	RGB(176,23,31)	UNKNOWN	SYBR	None
54	E6	polydadt+200-2	RGB(238,238,0)			GAPDH	RGB(176,23,31)	UNKNOWN	SYBR	None
55	E7	polydadt+200-3	RGB(142,142,56)			GAPDH	RGB(176,23,31)	UNKNOWN	SYBR	None
56	E8	polydadt+200-3	RGB(142,142,56)			GAPDH	RGB(176,23,31)	UNKNOWN	SYBR	None
57	E9	polydadt+200-3	RGB(142,142,56)			GAPDH	RGB(176,23,31)	UNKNOWN	SYBR	None
58	E10	polydadt-3	RGB(238,121,66)			GAPDH	RGB(176,23,31)	UNKNOWN	SYBR	None
59	E11	polydadt-3	RGB(238,121,66)			GAPDH	RGB(176,23,31)	UNKNOWN	SYBR	None
60	E12	polydadt-3	RGB(238,121,66)			GAPDH	RGB(176,23,31)	UNKNOWN	SYBR	None
61	F1	polydadt+200-1	RGB(238,220,130)			MX1	RGB(0,0,255)	UNKNOWN	SYBR	None
62	F2	polydadt+200-1	RGB(238,220,130)			MX1	RGB(0,0,255)	UNKNOWN	SYBR	None
63	F3	polydadt+200-1	RGB(238,220,130)			MX1	RGB(0,0,255)	UNKNOWN	SYBR	None
64	F4	polydadt+200-2	RGB(238,238,0)			MX1	RGB(0,0,255)	UNKNOWN	SYBR	None
65	F5	polydadt+200-2	RGB(238,238,0)			MX1	RGB(0,0,255)	UNKNOWN	SYBR	None
66	F6	polydadt+200-2	RGB(238,238,0)			MX1	RGB(0,0,255)	UNKNOWN	SYBR	None
67	F7	polydadt+200-3	RGB(142,142,56)			MX1	RGB(0,0,255)	UNKNOWN	SYBR	None
68	F8	polydadt+200-3	RGB(142,142,56)			MX1	RGB(0,0,255)	UNKNOWN	SYBR	None
69	F9	polydadt+200-3	RGB(142,142,56)			MX1	RGB(0,0,255)	UNKNOWN	SYBR	None
70	F10	polydadt-3	RGB(238,121,66)			MX1	RGB(0,0,255)	UNKNOWN	SYBR	None
71	F11	polydadt-3	RGB(238,121,66)			MX1	RGB(0,0,255)	UNKNOWN	SYBR	None
72	F12	polydadt-3	RGB(238,121,66)			MX1	RGB(0,0,255)	UNKNOWN	SYBR	None
73	G1	polydadt+400-1	RGB(238,44,44)			GAPDH	RGB(176,23,31)	UNKNOWN	SYBR	None
74	G2	polydadt+400-1	RGB(238,44,44)			GAPDH	RGB(176,23,31)	UNKNOWN	SYBR	None
75	G3	polydadt+400-1	RGB(238,44,44)			GAPDH	RGB(176,23,31)	UNKNOWN	SYBR	None
76	G4	polydadt+400-2	RGB(51,161,201)			GAPDH	RGB(176,23,31)	UNKNOWN	SYBR	None
77	G5	polydadt+400-2	RGB(51,161,201)			GAPDH	RGB(176,23,31)	UNKNOWN	SYBR	None
78	G6	polydadt+400-2	RGB(51,161,201)			GAPDH	RGB(176,23,31)	UNKNOWN	SYBR	None
79	G7	polydadt+400-3	RGB(238,18,137)			GAPDH	RGB(176,23,31)	UNKNOWN	SYBR	None
80	G8	polydadt+400-3	RGB(238,18,137)			GAPDH	RGB(176,23,31)	UNKNOWN	SYBR	None
81	G9	polydadt+400-3	RGB(238,18,137)			GAPDH	RGB(176,23,31)	UNKNOWN	SYBR	None
82	G10
83	G11
84	G12
85	H1	polydadt+400-1	RGB(238,44,44)			MX1	RGB(0,0,255)	UNKNOWN	SYBR	None
86	H2	polydadt+400-1	RGB(238,44,44)			MX1	RGB(0,0,255)	UNKNOWN	SYBR	None
87	H3	polydadt+400-1	RGB(238,44,44)			MX1	RGB(0,0,255)	UNKNOWN	SYBR	None
88	H4	polydadt+400-2	RGB(51,161,201)			MX1	RGB(0,0,255)	UNKNOWN	SYBR	None
89	H5	polydadt+400-2	RGB(51,161,201)			MX1	RGB(0,0,255)	UNKNOWN	SYBR	None
90	H6	polydadt+400-2	RGB(51,161,201)			MX1	RGB(0,0,255)	UNKNOWN	SYBR	None
91	H7	polydadt+400-3	RGB(238,18,137)			MX1	RGB(0,0,255)	UNKNOWN	SYBR	None
92	H8	polydadt+400-3	RGB(238,18,137)			MX1	RGB(0,0,255)	UNKNOWN	SYBR	None
93	H9	polydadt+400-3	RGB(238,18,137)			MX1	RGB(0,0,255)	UNKNOWN	SYBR	None
94	H10
95	H11
96	H12

## Sheet: Amplification Data
Block Type	Fast 96-Well Block (0.1mL)
Calibration Background is expired	No
Calibration Background performed on	01-19-2021
Calibration HRM MELTDOCTOR is expired	Yes
Calibration HRM MELTDOCTOR performed on	11-03-2016
Calibration Normalization FAM-ROX is expired	No
Calibration Normalization FAM-ROX performed on	01-19-2021
Calibration Normalization VIC-ROX is expired	No
Calibration Normalization VIC-ROX performed on	01-19-2021
Calibration Pure Dye CY3 is expired	No
Calibration Pure Dye CY3 performed on	01-19-2021
Calibration Pure Dye FAM is expired	No
Calibration Pure Dye FAM performed on	01-19-2021
Calibration Pure Dye MELTDOCTOR is expired	Yes
Calibration Pure Dye MELTDOCTOR performed on	11-03-2016
Calibration Pure Dye NED is expired	Yes
Calibration Pure Dye NED performed on	09-17-2019
Calibration Pure Dye ROX is expired	No
Calibration Pure Dye ROX performed on	01-19-2021
Calibration Pure Dye SYBR is expired	No
Calibration Pure Dye SYBR performed on	01-19-2021
Calibration Pure Dye TAMRA is expired	No
Calibration Pure Dye TAMRA performed on	01-19-2021
Calibration Pure Dye VIC is expired	No
Calibration Pure Dye VIC performed on	01-19-2021
Calibration ROI is expired	No
Calibration ROI performed on	01-19-2021
Calibration Uniformity is expired	No
Calibration Uniformity performed on	01-19-2021
Chemistry	SYBR_GREEN
Date Created	2021-03-31 01:07:50 AM PDT
Date Modified	2021-03-31 18:40:22 PM PDT
Experiment Barcode
Experiment Comment
Experiment File Name	D:\LY\A151R daochu\2021-3-28 succss\2021-03-31 MX1.eds
Experiment Name	2021-03-31 160745
Experiment Run Start Time	2021-03-31 09:16:54 AM PDT
Experiment Run Stop Time	2021-03-31 10:23:40 AM PDT
Experiment Type	Comparative Cт (ΔΔCт)
Instrument Name	278861502
Instrument Serial Number	278861502
Instrument Type	QuantStudio(TM) 6 Flex System
Passive Reference	ROX
Quantification Cycle Method	Ct
Signal Smoothing On	true
Stage/ Cycle where Analysis is performed	Stage 2, Step 2
User Name
Well	Cycle	Target Name	Rn	Delta Rn
1	1	GAPDH	0.0467957	0.0106303
1	2	GAPDH	0.0371131	0.00397726
1	3	GAPDH	0.0250364	-0.00506988
1	4	GAPDH	0.0229645	-0.0041122
1	5	GAPDH	0.0251211	0.00107394
1	6	GAPDH	0.0291308	0.00811313
1	7	GAPDH	0.0242781	0.00628997
1	8	GAPDH	0.0167864	0.00182785
1	9	GAPDH	0.00867043	-0.00325862
1	10	GAPDH	0.00664372	-0.0022558
1	11	GAPDH	0.00521258	-0.000657402
1	12	GAPDH	0.000537809	-0.00230264
1	13	GAPDH	-0.000972004	-0.000782914
1	14	GAPDH	-0.00208406	0.00113456
1	15	GAPDH	0.00157857	0.00782673
1	16	GAPDH	0.0233742	0.0326519
1	17	GAPDH	0.0588152	0.0711225
1	18	GAPDH	0.117535	0.132872
1	19	GAPDH	0.238311	0.256677
1	20	GAPDH	0.44375	0.465146
1	21	GAPDH	0.764682	0.789108
1	22	GAPDH	1.20311	1.23057
1	23	GAPDH	1.67232	1.7028
1	24	GAPDH	2.11297	2.14648
1	25	GAPDH	2.41067	2.44722
1	26	GAPDH	2.60564	2.64522
1	27	GAPDH	2.72371	2.76631
1	28	GAPDH	2.8168	2.86243
1	29	GAPDH	2.86858	2.91724
1	30	GAPDH	2.91491	2.9666
1	31	GAPDH	2.95518	3.0099
1	32	GAPDH	2.95833	3.01608
1	33	GAPDH	2.94662	3.0074
1	34	GAPDH	2.94258	3.00639
1	35	GAPDH	2.94797	3.01481
1	36	GAPDH	2.94735	3.01722
1	37	GAPDH	2.95492	3.02782
1	38	GAPDH	2.96073	3.03666
1	39	GAPDH	2.95709	3.03605
1	40	GAPDH	2.95349	3.03548
2	1	GAPDH	-0.00674488	0.00803276
2	2	GAPDH	-0.00944987	0.00508378
2	3	GAPDH	-0.0157518	-0.00146209
2	4	GAPDH	-0.0164133	-0.00236766
2	5	GAPDH	-0.0133205	0.000481168
2	6	GAPDH	-0.0108056	0.00275206
2	7	GAPDH	-0.0114296	0.00188412
2	8	GAPDH	-0.0120515	0.00101819
2	9	GAPDH	-0.012796	2.97662e-05
2	10	GAPDH	-0.0130567	-0.000474932
2	11	GAPDH	-0.0129943	-0.000656541
2	12	GAPDH	-0.0130546	-0.000960807
2	13	GAPDH	-0.0120931	-0.000243277
2	14	GAPDH	-0.00708254	0.00452325
2	15	GAPDH	5.1149e-05	0.011413
2	16	GAPDH	0.021512	0.0326298
2	17	GAPDH	0.0585674	0.0694413
2	18	GAPDH	0.126247	0.136877
2	19	GAPDH	0.256836	0.267222
2	20	GAPDH	0.475576	0.485718
2	21	GAPDH	0.809244	0.819142
2	22	GAPDH	1.25531	1.26497
2	23	GAPDH	1.72467	1.73408
2	24	GAPDH	2.14659	2.15576
2	25	GAPDH	2.43522	2.44414
2	26	GAPDH	2.62551	2.63419
2	27	GAPDH	2.74052	2.74895
2	28	GAPDH	2.83388	2.84207
2	29	GAPDH	2.8875	2.89545
2	30	GAPDH	2.93609	2.94379
2	31	GAPDH	2.97654	2.98399
2	32	GAPDH	2.97905	2.98626
2	33	GAPDH	2.97415	2.98112
2	34	GAPDH	2.96735	2.97407
2	35	GAPDH	2.96866	2.97515
2	36	GAPDH	2.96985	2.97609
2	37	GAPDH	2.97995	2.98594
2	38	GAPDH	2.98285	2.9886
2	39	GAPDH	2.98047	2.98597
2	40	GAPDH	2.97706	2.98232
3	1	GAPDH	0.128096	0.00534878
3	2	GAPDH	0.125841	0.00334532
3	3	GAPDH	0.121159	-0.00108523
3	4	GAPDH	0.120727	-0.00126552
3	5	GAPDH	0.123205	0.00146396
3	6	GAPDH	0.124915	0.00342551
3	7	GAPDH	0.121085	-0.000152658
3	8	GAPDH	0.119838	-0.00114809
3	9	GAPDH	0.11942	-0.00131404
3	10	GAPDH	0.119631	-0.000852171
3	11	GAPDH	0.120838	0.000606891
3	12	GAPDH	0.119787	-0.000193003
3	13	GAPDH	0.120242	0.000514347
3	14	GAPDH	0.12499	0.00551331
3	15	GAPDH	0.132707	0.0134824
3	16	GAPDH	0.151535	0.032562
3	17	GAPDH	0.185034	0.0663123
3	18	GAPDH	0.249542	0.131071
3	19	GAPDH	0.373791	0.255573
3	20	GAPDH	0.584738	0.466771
3	21	GAPDH	0.913614	0.795899
3	22	GAPDH	1.35968	1.24222
3	23	GAPDH	1.8388	1.72159
3	24	GAPDH	2.28705	2.17009
3	25	GAPDH	2.60066	2.48395
3	26	GAPDH	2.80227	2.68581
3	27	GAPDH	2.92586	2.80965
3	28	GAPDH	3.02343	2.90747
3	29	GAPDH	3.08024	2.96453
3	30	GAPDH	3.12727	3.01182
3	31	GAPDH	3.16919	3.05399
3	32	GAPDH	3.17254	3.05759
3	33	GAPDH	3.17269	3.058
3	34	GAPDH	3.171	3.05656
3	35	GAPDH	3.17094	3.05674
3	36	GAPDH	3.1698	3.05586
3	37	GAPDH	3.17763	3.06394
3	38	GAPDH	3.17913	3.06569
3	39	GAPDH	3.17491	3.06172
3	40	GAPDH	3.17186	3.05893
4	1	GAPDH	0.163025	0.00524616
4	2	GAPDH	0.161531	0.00442742
4	3	GAPDH	0.15562	-0.00080877
4	4	GAPDH	0.154658	-0.00109503
4	5	GAPDH	0.156784	0.00170635
4	6	GAPDH	0.158303	0.00390011
4	7	GAPDH	0.153393	-0.000334367
4	8	GAPDH	0.151218	-0.00183386
4	9	GAPDH	0.150265	-0.00211157
4	10	GAPDH	0.150325	-0.00137575
4	11	GAPDH	0.151188	0.000162076
4	12	GAPDH	0.150767	0.000416325
4	13	GAPDH	0.15105	0.00137449
4	14	GAPDH	0.15495	0.00595041
4	15	GAPDH	0.162021	0.0136963
4	16	GAPDH	0.181769	0.0341203
4	17	GAPDH	0.216216	0.0692424
4	18	GAPDH	0.278127	0.131829
4	19	GAPDH	0.401104	0.25548
4	20	GAPDH	0.610747	0.465799
4	21	GAPDH	0.938124	0.793851
4	22	GAPDH	1.38744	1.24384
4	23	GAPDH	1.87498	1.73206
4	24	GAPDH	2.33437	2.19213
4	25	GAPDH	2.65604	2.51447
4	26	GAPDH	2.86607	2.72518
4	27	GAPDH	2.99164	2.85142
4	28	GAPDH	3.08891	2.94937
4	29	GAPDH	3.1459	3.00703
4	30	GAPDH	3.19338	3.05518
4	31	GAPDH	3.23939	3.10187
4	32	GAPDH	3.24275	3.1059
4	33	GAPDH	3.24143	3.10527
4	34	GAPDH	3.23964	3.10414
4	35	GAPDH	3.24079	3.10597
4	36	GAPDH	3.23952	3.10538
4	37	GAPDH	3.24608	3.11261
4	38	GAPDH	3.24795	3.11516
4	39	GAPDH	3.24774	3.11563
4	40	GAPDH	3.24699	3.11555
5	1	GAPDH	0.115496	0.00809515
5	2	GAPDH	0.11034	0.00308401
5	3	GAPDH	0.106218	-0.000892383
5	4	GAPDH	0.105963	-0.00100096
5	5	GAPDH	0.107637	0.000818064
5	6	GAPDH	0.111028	0.00435511
5	7	GAPDH	0.107409	0.000881582
5	8	GAPDH	0.105872	-0.000510189
5	9	GAPDH	0.104578	-0.0016582
5	10	GAPDH	0.104121	-0.0019697
5	11	GAPDH	0.104107	-0.00183793
5	12	GAPDH	0.104128	-0.0016711
5	13	GAPDH	0.105192	-0.000461751
5	14	GAPDH	0.109456	0.00394746
5	15	GAPDH	0.115341	0.00997835
5	16	GAPDH	0.133769	0.0285517
5	17	GAPDH	0.167409	0.0623376
5	18	GAPDH	0.229346	0.12442
5	19	GAPDH	0.34847	0.24369
5	20	GAPDH	0.553704	0.449069
5	21	GAPDH	0.874965	0.770476
5	22	GAPDH	1.32301	1.21866
5	23	GAPDH	1.81701	1.71281
5	24	GAPDH	2.28454	2.18049
5	25	GAPDH	2.6191	2.51519
5	26	GAPDH	2.84112	2.73736
5	27	GAPDH	2.98156	2.87795
5	28	GAPDH	3.08793	2.98446
5	29	GAPDH	3.15085	3.04753
5	30	GAPDH	3.20331	3.10013
5	31	GAPDH	3.25398	3.15094
5	32	GAPDH	3.26586	3.16297
5	33	GAPDH	3.26425	3.16151
5	34	GAPDH	3.25659	3.15399
5	35	GAPDH	3.25364	3.15119
5	36	GAPDH	3.2529	3.1506
5	37	GAPDH	3.26478	3.16263
5	38	GAPDH	3.26981	3.16779
5	39	GAPDH	3.26574	3.16387
5	40	GAPDH	3.26128	3.15956
6	1
6	2
6	3
6	4
6	5
6	6
6	7
6	8
6	9
6	10
6	11
6	12
6	13
6	14
6	15
6	16
6	17
6	18
6	19
6	20
6	21
6	22
6	23
6	24
6	25
6	26
6	27
6	28
6	29
6	30
6	31
6	32
6	33
6	34
6	35
6	36
6	37
6	38
6	39
6	40
7	1	GAPDH	0.161945	0.00542018
7	2	GAPDH	0.159121	0.00302076
7	3	GAPDH	0.154965	-0.000710861
7	4	GAPDH	0.154257	-0.000995141
7	5	GAPDH	0.155209	0.000381805
7	6	GAPDH	0.158279	0.00387643
7	7	GAPDH	0.155065	0.00108639
7	8	GAPDH	0.153286	-0.000268245
7	9	GAPDH	0.15124	-0.00188976
7	10	GAPDH	0.150861	-0.00184433
7	11	GAPDH	0.151345	-0.000936639
7	12	GAPDH	0.150573	-0.00128388
7	13	GAPDH	0.150965	-0.000468242
7	14	GAPDH	0.154061	0.00305247
7	15	GAPDH	0.158762	0.00817755
7	16	GAPDH	0.17544	0.0252799
7	17	GAPDH	0.204765	0.0550291
7	18	GAPDH	0.257202	0.107891
7	19	GAPDH	0.362571	0.213684
7	20	GAPDH	0.546804	0.398341
7	21	GAPDH	0.843911	0.695873
7	22	GAPDH	1.27326	1.12565
7	23	GAPDH	1.77399	1.6268
7	24	GAPDH	2.27327	2.1265
7	25	GAPDH	2.6426	2.49626
7	26	GAPDH	2.88904	2.74313
7	27	GAPDH	3.04151	2.89601
7	28	GAPDH	3.15772	3.01265
7	29	GAPDH	3.22406	3.07942
7	30	GAPDH	3.28058	3.13636
7	31	GAPDH	3.32892	3.18512
7	32	GAPDH	3.33408	3.19071
7	33	GAPDH	3.32774	3.1848
7	34	GAPDH	3.32906	3.18654
7	35	GAPDH	3.33112	3.18903
7	36	GAPDH	3.33012	3.18844
7	37	GAPDH	3.33888	3.19763
7	38	GAPDH	3.34441	3.20358
7	39	GAPDH	3.34306	3.20266
7	40	GAPDH	3.34131	3.20133
8	1	GAPDH	0.170238	0.00570983
8	2	GAPDH	0.168531	0.00366102
8	3	GAPDH	0.165985	0.000772754
8	4	GAPDH	0.165624	7.0383e-05
8	5	GAPDH	0.166763	0.000867367
8	6	GAPDH	0.169288	0.00305043
8	7	GAPDH	0.165802	-0.0007777
8	8	GAPDH	0.16475	-0.00217096
8	9	GAPDH	0.165065	-0.00219792
8	10	GAPDH	0.165502	-0.00210293
8	11	GAPDH	0.167264	-0.000683155
8	12	GAPDH	0.167589	-0.000700117
8	13	GAPDH	0.168537	-9.31222e-05
8	14	GAPDH	0.172937	0.00396498
8	15	GAPDH	0.179333	0.0100191
8	16	GAPDH	0.199354	0.0296982
8	17	GAPDH	0.232374	0.0623759
8	18	GAPDH	0.291594	0.121254
8	19	GAPDH	0.406055	0.235373
8	20	GAPDH	0.603985	0.432961
8	21	GAPDH	0.916438	0.745072
8	22	GAPDH	1.35521	1.1835
8	23	GAPDH	1.84935	1.6773
8	24	GAPDH	2.3274	2.15501
8	25	GAPDH	2.67605	2.50332
8	26	GAPDH	2.91017	2.73709
8	27	GAPDH	3.05415	2.88073
8	28	GAPDH	3.16708	2.99333
8	29	GAPDH	3.23241	3.05831
8	30	GAPDH	3.28678	3.11234
8	31	GAPDH	3.33909	3.1643
8	32	GAPDH	3.34781	3.17268
8	33	GAPDH	3.34539	3.16992
8	34	GAPDH	3.342	3.16619
8	35	GAPDH	3.34292	3.16677
8	36	GAPDH	3.34218	3.16569
8	37	GAPDH	3.35307	3.17623
8	38	GAPDH	3.36136	3.18418
8	39	GAPDH	3.35757	3.18005
8	40	GAPDH	3.35201	3.17415
9	1	GAPDH	0.153289	0.00779593
9	2	GAPDH	0.148782	0.00494986
9	3	GAPDH	0.141918	-0.000252716
9	4	GAPDH	0.140206	-0.000304366
9	5	GAPDH	0.139751	0.000901419
9	6	GAPDH	0.139566	0.00237738
9	7	GAPDH	0.135115	-0.000412689
9	8	GAPDH	0.132898	-0.000968773
9	9	GAPDH	0.130192	-0.00201354
9	10	GAPDH	0.129325	-0.00122007
9	11	GAPDH	0.129103	0.000219319
9	12	GAPDH	0.127232	9.21054e-06
9	13	GAPDH	0.127227	0.00166483
9	14	GAPDH	0.130609	0.00670778
9	15	GAPDH	0.136584	0.0143433
9	16	GAPDH	0.153263	0.032684
9	17	GAPDH	0.181006	0.0620875
9	18	GAPDH	0.232533	0.115275
9	19	GAPDH	0.335038	0.219441
9	20	GAPDH	0.510423	0.396487
9	21	GAPDH	0.780899	0.668624
9	22	GAPDH	1.15328	1.04266
9	23	GAPDH	1.55834	1.44939
9	24	GAPDH	1.93372	1.82643
9	25	GAPDH	2.19953	2.09389
9	26	GAPDH	2.37524	2.27127
9	27	GAPDH	2.48426	2.38195
9	28	GAPDH	2.56354	2.46289
9	29	GAPDH	2.60607	2.50709
9	30	GAPDH	2.64562	2.54829
9	31	GAPDH	2.6783	2.58264
9	32	GAPDH	2.67952	2.58552
9	33	GAPDH	2.67017	2.57782
9	34	GAPDH	2.66363	2.57295
9	35	GAPDH	2.66551	2.57649
9	36	GAPDH	2.66353	2.57617
9	37	GAPDH	2.66434	2.57864
9	38	GAPDH	2.66487	2.58083
9	39	GAPDH	2.65854	2.57616
9	40	GAPDH	2.65257	2.57185
10	1
10	2
10	3
10	4
10	5
10	6
10	7
10	8
10	9
10	10
10	11
10	12
10	13
10	14
10	15
10	16
10	17
10	18
10	19
10	20
10	21
10	22
10	23
10	24
10	25
10	26
10	27
10	28
10	29
10	30
10	31
10	32
10	33
10	34
10	35
10	36
10	37
10	38
10	39
10	40
11	1	GAPDH	0.256688	-0.0537054
11	2	GAPDH	0.291526	-0.0163187
11	3	GAPDH	0.30444	-0.000856078
11	4	GAPDH	0.302729	-1.80906e-05
11	5	GAPDH	0.303251	0.00305284
11	6	GAPDH	0.303223	0.00557361
11	7	GAPDH	0.293271	-0.00182937
11	8	GAPDH	0.288623	-0.00392911
11	9	GAPDH	0.285468	-0.00453555
11	10	GAPDH	0.284656	-0.00279843
11	11	GAPDH	0.285633	0.000727548
11	12	GAPDH	0.283347	0.000989814
11	13	GAPDH	0.283431	0.00362283
11	14	GAPDH	0.28997	0.0127108
11	15	GAPDH	0.29887	0.024159
11	16	GAPDH	0.326931	0.0547694
11	17	GAPDH	0.372132	0.102519
11	18	GAPDH	0.454682	0.187617
11	19	GAPDH	0.614328	0.349813
11	20	GAPDH	0.873905	0.611938
11	21	GAPDH	1.24829	0.988876
11	22	GAPDH	1.71362	1.45675
11	23	GAPDH	2.16499	1.91067
11	24	GAPDH	2.55535	2.30358
11	25	GAPDH	2.80887	2.55964
11	26	GAPDH	2.97057	2.72389
11	27	GAPDH	3.07436	2.83024
11	28	GAPDH	3.15705	2.91547
11	29	GAPDH	3.19811	2.95908
11	30	GAPDH	3.2426	3.00612
11	31	GAPDH	3.282	3.04807
11	32	GAPDH	3.28744	3.05606
11	33	GAPDH	3.28195	3.05312
11	34	GAPDH	3.27979	3.05351
11	35	GAPDH	3.28057	3.05683
11	36	GAPDH	3.2791	3.05792
11	37	GAPDH	3.28669	3.06806
11	38	GAPDH	3.2907	3.07461
11	39	GAPDH	3.28803	3.07449
11	40	GAPDH	3.28525	3.07426
12	1	GAPDH	0.226874	0.00496232
12	2	GAPDH	0.223685	0.00274325
12	3	GAPDH	0.217497	-0.00247512
12	4	GAPDH	0.216814	-0.00218842
12	5	GAPDH	0.22009	0.00205747
12	6	GAPDH	0.223285	0.00622198
12	7	GAPDH	0.216243	0.000149418
12	8	GAPDH	0.213824	-0.00129973
12	9	GAPDH	0.212346	-0.00180856
12	10	GAPDH	0.212147	-0.00103773
12	11	GAPDH	0.212575	0.000360075
12	12	GAPDH	0.210908	-0.00033712
12	13	GAPDH	0.210633	0.00035775
12	14	GAPDH	0.214638	0.00533198
12	15	GAPDH	0.220841	0.0125055
12	16	GAPDH	0.238104	0.0307374
12	17	GAPDH	0.260864	0.0544671
12	18	GAPDH	0.318297	0.11287
12	19	GAPDH	0.43808	0.233623
12	20	GAPDH	0.642335	0.438848
12	21	GAPDH	0.959695	0.757177
12	22	GAPDH	1.39447	1.19292
12	23	GAPDH	1.86606	1.66548
12	24	GAPDH	2.31481	2.1152
12	25	GAPDH	2.63408	2.43544
12	26	GAPDH	2.84681	2.64914
12	27	GAPDH	2.98357	2.78687
12	28	GAPDH	3.08812	2.89239
12	29	GAPDH	3.14592	2.95116
12	30	GAPDH	3.198	3.00421
12	31	GAPDH	3.24942	3.0566
12	32	GAPDH	3.25978	3.06793
12	33	GAPDH	3.25398	3.0631
12	34	GAPDH	3.25274	3.06283
12	35	GAPDH	3.25314	3.0642
12	36	GAPDH	3.25242	3.06445
12	37	GAPDH	3.2618	3.0748
12	38	GAPDH	3.26701	3.08098
12	39	GAPDH	3.2664	3.08134
12	40	GAPDH	3.26374	3.07965
13	1	MX1	0.343809	0.00987925
13	2	MX1	0.338001	0.00479515
13	3	MX1	0.332002	-0.000480162
13	4	MX1	0.331775	1.69981e-05
13	5	MX1	0.335772	0.00473846
13	6	MX1	0.339006	0.00869653
13	7	MX1	0.330881	0.00129563
13	8	MX1	0.327834	-0.00102755
13	9	MX1	0.325153	-0.00298387
13	10	MX1	0.324789	-0.00262359
13	11	MX1	0.32563	-0.00105822
13	12	MX1	0.323291	-0.00267357
13	13	MX1	0.321324	-0.00391684
13	14	MX1	0.318882	-0.00563384
13	15	MX1	0.319282	-0.0045105
13	16	MX1	0.322466	-0.000601781
13	17	MX1	0.320494	-0.00185005
13	18	MX1	0.319571	-0.00204905
13	19	MX1	0.324123	0.00322713
13	20	MX1	0.324728	0.00455678
13	21	MX1	0.326325	0.00687749
13	22	MX1	0.334792	0.0160684
13	23	MX1	0.346811	0.0288116
13	24	MX1	0.375858	0.0585828
13	25	MX1	0.422812	0.106261
13	26	MX1	0.505865	0.190038
13	27	MX1	0.653551	0.338448
13	28	MX1	0.903746	0.589368
13	29	MX1	1.27712	0.963461
13	30	MX1	1.77075	1.45782
13	31	MX1	2.31955	2.00734
13	32	MX1	2.73534	2.42385
13	33	MX1	3.02767	2.71692
13	34	MX1	3.20634	2.89631
13	35	MX1	3.33007	3.02076
13	36	MX1	3.40912	3.10054
13	37	MX1	3.47357	3.16571
13	38	MX1	3.4996	3.19247
13	39	MX1	3.50917	3.20276
13	40	MX1	3.51309	3.2074
14	1	MX1	0.27992	0.00876143
14	2	MX1	0.273977	0.0032202
14	3	MX1	0.267998	-0.00235575
14	4	MX1	0.268087	-0.00186511
14	5	MX1	0.273001	0.00345091
14	6	MX1	0.277695	0.00854754
14	7	MX1	0.269707	0.00096136
14	8	MX1	0.267263	-0.00108003
14	9	MX1	0.266877	-0.00106414
14	10	MX1	0.266395	-0.00114407
14	11	MX1	0.267067	-6.91808e-05
14	12	MX1	0.265182	-0.00155253
14	13	MX1	0.263478	-0.0028544
14	14	MX1	0.260639	-0.00529154
14	15	MX1	0.26143	-0.00409834
14	16	MX1	0.26653	0.00140398
14	17	MX1	0.265059	0.00033566
14	18	MX1	0.263599	-0.000722793
14	19	MX1	0.266076	0.00215665
14	20	MX1	0.268759	0.0052418
14	21	MX1	0.271837	0.00872233
14	22	MX1	0.281055	0.018342
14	23	MX1	0.293429	0.0311188
14	24	MX1	0.32842	0.0665119
14	25	MX1	0.37846	0.116954
14	26	MX1	0.470048	0.208944
14	27	MX1	0.631288	0.370586
14	28	MX1	0.906149	0.645849
14	29	MX1	1.30685	1.04696
14	30	MX1	1.83212	1.57262
14	31	MX1	2.41404	2.15494
14	32	MX1	2.85029	2.5916
14	33	MX1	3.15651	2.89822
14	34	MX1	3.3378	3.07991
14	35	MX1	3.45505	3.19757
14	36	MX1	3.53825	3.28117
14	37	MX1	3.61968	3.363
14	38	MX1	3.64453	3.38826
14	39	MX1	3.64727	3.3914
14	40	MX1	3.65023	3.39475
15	1	MX1	0.197115	0.00432573
15	2	MX1	0.192335	0.000284757
15	3	MX1	0.187023	-0.00428932
15	4	MX1	0.186631	-0.00394241
15	5	MX1	0.190146	0.000310325
15	6	MX1	0.195158	0.00606079
15	7	MX1	0.191391	0.00303238
15	8	MX1	0.18957	0.00194914
15	9	MX1	0.188041	0.00115884
15	10	MX1	0.187608	0.00146456
15	11	MX1	0.18723	0.00182511
15	12	MX1	0.183848	-0.000819234
15	13	MX1	0.182294	-0.00163428
15	14	MX1	0.180221	-0.00296922
15	15	MX1	0.180057	-0.00239492
15	16	MX1	0.181037	-0.000676231
15	17	MX1	0.178682	-0.00229281
15	18	MX1	0.178076	-0.0021603
15	19	MX1	0.181048	0.00154931
15	20	MX1	0.182588	0.00382827
15	21	MX1	0.184826	0.00680471
15	22	MX1	0.194822	0.0175388
15	23	MX1	0.208533	0.0319883
15	24	MX1	0.240007	0.0642009
15	25	MX1	0.288303	0.113235
15	26	MX1	0.378815	0.204485
15	27	MX1	0.537934	0.364342
15	28	MX1	0.807551	0.634698
15	29	MX1	1.20422	1.0321
15	30	MX1	1.72188	1.55051
15	31	MX1	2.28909	2.11845
15	32	MX1	2.71639	2.54649
15	33	MX1	3.01605	2.84689
15	34	MX1	3.19666	3.02824
15	35	MX1	3.31328	3.14559
15	36	MX1	3.39566	3.22872
15	37	MX1	3.47083	3.30463
15	38	MX1	3.48996	3.32449
15	39	MX1	3.49529	3.33056
15	40	MX1	3.49752	3.33353
16	1	MX1	0.292857	0.00670786
16	2	MX1	0.289777	0.00369738
16	3	MX1	0.285318	-0.000692287
16	4	MX1	0.284682	-0.00125862
16	5	MX1	0.288507	0.00263676
16	6	MX1	0.292951	0.00715005
16	7	MX1	0.288168	0.00243687
16	8	MX1	0.285931	0.000269204
16	9	MX1	0.282648	-0.00294414
16	10	MX1	0.282435	-0.00308755
16	11	MX1	0.285716	0.000263159
16	12	MX1	0.285238	-0.000145459
16	13	MX1	0.283264	-0.00205024
16	14	MX1	0.279417	-0.00582709
16	15	MX1	0.279989	-0.00518616
16	16	MX1	0.285432	0.000326319
16	17	MX1	0.28502	-1.57508e-05
16	18	MX1	0.283875	-0.00109051
16	19	MX1	0.285716	0.000819105
16	20	MX1	0.287973	0.00314646
16	21	MX1	0.290007	0.00524988
16	22	MX1	0.298374	0.013686
16	23	MX1	0.311367	0.0267493
16	24	MX1	0.34007	0.0555215
16	25	MX1	0.384906	0.100428
16	26	MX1	0.466605	0.182196
16	27	MX1	0.610669	0.32633
16	28	MX1	0.856764	0.572494
16	29	MX1	1.23019	0.945993
16	30	MX1	1.73427	1.45013
16	31	MX1	2.30649	2.02243
16	32	MX1	2.76044	2.47645
16	33	MX1	3.08002	2.7961
16	34	MX1	3.27442	2.99057
16	35	MX1	3.40457	3.12079
16	36	MX1	3.49433	3.21061
16	37	MX1	3.56984	3.28619
16	38	MX1	3.5912	3.30762
16	39	MX1	3.60364	3.32014
16	40	MX1	3.61456	3.33112
17	1	MX1	0.283435	0.00442556
17	2	MX1	0.280966	0.00216416
17	3	MX1	0.27583	-0.00276377
17	4	MX1	0.275017	-0.00336819
17	5	MX1	0.279536	0.00135822
17	6	MX1	0.284573	0.0066037
17	7	MX1	0.280475	0.00271312
17	8	MX1	0.279085	0.00153098
17	9	MX1	0.27657	-0.000775147
17	10	MX1	0.276351	-0.000786322
17	11	MX1	0.27799	0.0010605
17	12	MX1	0.275818	-0.000903682
17	13	MX1	0.274333	-0.00218026
17	14	MX1	0.273596	-0.00270979
17	15	MX1	0.274211	-0.00188689
17	16	MX1	0.276712	0.000822771
17	17	MX1	0.273777	-0.00190429
17	18	MX1	0.272658	-0.00281511
17	19	MX1	0.276182	0.000916949
17	20	MX1	0.276717	0.00165989
17	21	MX1	0.278277	0.00342732
17	22	MX1	0.286687	0.012046
17	23	MX1	0.298547	0.0241134
17	24	MX1	0.324567	0.0503413
17	25	MX1	0.365279	0.0912616
17	26	MX1	0.439556	0.165747
17	27	MX1	0.570559	0.296958
17	28	MX1	0.800901	0.527508
17	29	MX1	1.15541	0.882229
17	30	MX1	1.64376	1.37078
17	31	MX1	2.21385	1.94108
17	32	MX1	2.68823	2.41567
17	33	MX1	3.03576	2.76341
17	34	MX1	3.25561	2.98347
17	35	MX1	3.40248	3.13054
17	36	MX1	3.50029	3.22856
17	37	MX1	3.587	3.31548
17	38	MX1	3.61438	3.34307
17	39	MX1	3.62602	3.35491
17	40	MX1	3.63129	3.36039
18	1	MX1	0.212561	-0.00206677
18	2	MX1	0.210383	-0.00372765
18	3	MX1	0.208681	-0.00491258
18	4	MX1	0.209035	-0.00404084
18	5	MX1	0.213057	0.000498216
18	6	MX1	0.218511	0.00646932
18	7	MX1	0.21406	0.00253506
18	8	MX1	0.212404	0.00139552
18	9	MX1	0.212191	0.00169974
18	10	MX1	0.212074	0.00209977
18	11	MX1	0.211941	0.00248395
18	12	MX1	0.207982	-0.000957966
18	13	MX1	0.206234	-0.00218882
18	14	MX1	0.20406	-0.00384554
18	15	MX1	0.204573	-0.00281597
18	16	MX1	0.207925	0.00105315
18	17	MX1	0.204829	-0.00152556
18	18	MX1	0.204121	-0.00171607
18	19	MX1	0.207626	0.00230576
18	20	MX1	0.206266	0.00146283
18	21	MX1	0.208135	0.00384895
18	22	MX1	0.219311	0.0155414
18	23	MX1	0.232145	0.0288925
18	24	MX1	0.260948	0.0582127
18	25	MX1	0.304927	0.102709
18	26	MX1	0.389493	0.187792
18	27	MX1	0.536819	0.335635
18	28	MX1	0.790914	0.590248
18	29	MX1	1.1758	0.975646
18	30	MX1	1.69454	1.49491
18	31	MX1	2.28333	2.08421
18	32	MX1	2.7429	2.54431
18	33	MX1	3.07114	2.87306
18	34	MX1	3.27602	3.07845
18	35	MX1	3.41116	3.21411
18	36	MX1	3.50256	3.30603
18	37	MX1	3.58674	3.39073
18	38	MX1	3.61677	3.42127
18	39	MX1	3.62282	3.42785
18	40	MX1	3.62712	3.43266
19	1	MX1	0.304813	0.00773868
19	2	MX1	0.301982	0.00514462
19	3	MX1	0.295518	-0.00108163
19	4	MX1	0.294854	-0.00150873
19	5	MX1	0.29868	0.00255469
19	6	MX1	0.301539	0.00565076
19	7	MX1	0.296038	0.000386716
19	8	MX1	0.294451	-0.000962826
19	9	MX1	0.294678	-0.000498868
19	10	MX1	0.29477	-0.000169318
19	11	MX1	0.294858	0.000155554
19	12	MX1	0.293137	-0.00132831
19	13	MX1	0.292102	-0.00212591
19	14	MX1	0.29077	-0.00322106
19	15	MX1	0.291228	-0.00252596
19	16	MX1	0.293819	0.000302429
19	17	MX1	0.291822	-0.00145737
19	18	MX1	0.290763	-0.00227921
19	19	MX1	0.295393	0.00258837
19	20	MX1	0.298088	0.00552065
19	21	MX1	0.3003	0.00796983
19	22	MX1	0.309759	0.0176656
19	23	MX1	0.323841	0.031985
19	24	MX1	0.355145	0.0635258
19	25	MX1	0.4056	0.114219
19	26	MX1	0.495769	0.204624
19	27	MX1	0.656383	0.365476
19	28	MX1	0.926564	0.635893
19	29	MX1	1.32167	1.03123
19	30	MX1	1.83218	1.54198
19	31	MX1	2.39391	2.10395
19	32	MX1	2.81791	2.52819
19	33	MX1	3.1058	2.81631
19	34	MX1	3.28061	2.99136
19	35	MX1	3.39768	3.10867
19	36	MX1	3.47595	3.18718
19	37	MX1	3.55054	3.262
19	38	MX1	3.57676	3.28847
19	39	MX1	3.5844	3.29634
19	40	MX1	3.58786	3.30003
20	1	MX1	0.291446	0.00194954
20	2	MX1	0.288069	-0.000847788
20	3	MX1	0.286071	-0.00226553
20	4	MX1	0.286483	-0.00127429
20	5	MX1	0.289748	0.00256986
20	6	MX1	0.293193	0.0065947
20	7	MX1	0.287216	0.00119719
20	8	MX1	0.285114	-0.000324596
20	9	MX1	0.284051	-0.000808544
20	10	MX1	0.284041	-0.000239278
20	11	MX1	0.284688	0.000987487
20	12	MX1	0.281791	-0.00132948
20	13	MX1	0.279888	-0.00265338
20	14	MX1	0.276774	-0.00518782
20	15	MX1	0.277183	-0.00419953
20	16	MX1	0.280944	0.000141489
20	17	MX1	0.2797	-0.000522614
20	18	MX1	0.278886	-0.000757086
20	19	MX1	0.281674	0.0026102
20	20	MX1	0.283945	0.00546122
20	21	MX1	0.286154	0.00824978
20	22	MX1	0.295169	0.0178436
20	23	MX1	0.308777	0.0320312
20	24	MX1	0.339777	0.0636116
20	25	MX1	0.38949	0.113903
20	26	MX1	0.481293	0.206287
20	27	MX1	0.640517	0.36609
20	28	MX1	0.9117	0.637852
20	29	MX1	1.31322	1.03995
20	30	MX1	1.8363	1.56361
20	31	MX1	2.40974	2.13764
20	32	MX1	2.84155	2.57002
20	33	MX1	3.14145	2.8705
20	34	MX1	3.3209	3.05053
20	35	MX1	3.44059	3.1708
20	36	MX1	3.52241	3.2532
20	37	MX1	3.59554	3.3269
20	38	MX1	3.6197	3.35165
20	39	MX1	3.63372	3.36625
20	40	MX1	3.63981	3.37291
21	1	MX1	0.303313	0.00586293
21	2	MX1	0.299519	0.00215593
21	3	MX1	0.296713	-0.000561999
21	4	MX1	0.296809	-0.000378461
21	5	MX1	0.299605	0.0025043
21	6	MX1	0.302944	0.00593144
21	7	MX1	0.297677	0.000751541
21	8	MX1	0.29591	-0.000927387
21	9	MX1	0.294673	-0.00207688
21	10	MX1	0.295062	-0.00160092
21	11	MX1	0.297189	0.000613887
21	12	MX1	0.294182	-0.00230601
21	13	MX1	0.294124	-0.00227676
21	14	MX1	0.292784	-0.00352916
21	15	MX1	0.293321	-0.00290407
21	16	MX1	0.296526	0.000387706
21	17	MX1	0.295173	-0.000877358
21	18	MX1	0.295015	-0.000948123
21	19	MX1	0.298627	0.00275126
21	20	MX1	0.301235	0.00544698
21	21	MX1	0.304136	0.0084353
21	22	MX1	0.314945	0.0193324
21	23	MX1	0.329857	0.0343314
21	24	MX1	0.364129	0.0686908
21	25	MX1	0.418518	0.123167
21	26	MX1	0.515728	0.220465
21	27	MX1	0.686769	0.391593
21	28	MX1	0.970949	0.675861
21	29	MX1	1.37815	1.08315
21	30	MX1	1.89455	1.59964
21	31	MX1	2.44269	2.14786
21	32	MX1	2.84067	2.54593
21	33	MX1	3.10653	2.81188
21	34	MX1	3.26783	2.97326
21	35	MX1	3.37487	3.0804
21	36	MX1	3.44959	3.15521
21	37	MX1	3.52061	3.22631
21	38	MX1	3.54418	3.24996
21	39	MX1	3.5516	3.25747
21	40	MX1	3.55214	3.2581
22	1	MX1	0.249027	0.00363598
22	2	MX1	0.24493	0.000112316
22	3	MX1	0.240384	-0.00386007
22	4	MX1	0.240474	-0.00319585
22	5	MX1	0.244839	0.00174222
22	6	MX1	0.24973	0.00720704
22	7	MX1	0.243722	0.00177308
22	8	MX1	0.241368	-6.98246e-06
22	9	MX1	0.239615	-0.00118633
22	10	MX1	0.239329	-0.000899234
22	11	MX1	0.239853	0.000198654
22	12	MX1	0.238382	-0.000698307
22	13	MX1	0.237549	-0.000957542
22	14	MX1	0.237816	-0.000116684
22	15	MX1	0.240172	0.00281317
22	16	MX1	0.251019	0.0142334
22	17	MX1	0.261119	0.0249069
22	18	MX1	0.27712	0.0414824
22	19	MX1	0.318893	0.0838285
22	20	MX1	0.389543	0.155052
22	21	MX1	0.515407	0.28149
22	22	MX1	0.737184	0.503841
22	23	MX1	1.07804	0.845266
22	24	MX1	1.56282	1.33062
22	25	MX1	2.10167	1.87004
22	26	MX1	2.6053	2.37425
22	27	MX1	2.99059	2.76011
22	28	MX1	3.26044	3.03054
22	29	MX1	3.41767	3.18835
22	30	MX1	3.53241	3.30366
22	31	MX1	3.6371	3.40892
22	32	MX1	3.66668	3.43907
22	33	MX1	3.66746	3.44043
22	34	MX1	3.67058	3.44412
22	35	MX1	3.67757	3.45168
22	36	MX1	3.6777	3.45239
22	37	MX1	3.68747	3.46273
22	38	MX1	3.69425	3.47009
22	39	MX1	3.69355	3.46997
22	40	MX1	3.68844	3.46542
23	1	MX1	0.292762	0.00860627
23	2	MX1	0.284963	0.00124712
23	3	MX1	0.278756	-0.00452142
23	4	MX1	0.279138	-0.00370019
23	5	MX1	0.284614	0.00221548
23	6	MX1	0.289875	0.00791544
23	7	MX1	0.282696	0.00117526
23	8	MX1	0.280481	-0.000600573
23	9	MX1	0.280526	-0.000116585
23	10	MX1	0.280469	0.000265479
23	11	MX1	0.280305	0.000540522
23	12	MX1	0.278346	-0.000978981
23	13	MX1	0.277594	-0.00129146
23	14	MX1	0.277544	-0.000902989
23	15	MX1	0.279528	0.00152003
23	16	MX1	0.288836	0.0112672
23	17	MX1	0.296383	0.0192536
23	18	MX1	0.310439	0.0337487
23	19	MX1	0.349796	0.0735452
23	20	MX1	0.41604	0.140228
23	21	MX1	0.534769	0.259397
23	22	MX1	0.743705	0.468771
23	23	MX1	1.06519	0.7907
23	24	MX1	1.52634	1.25229
23	25	MX1	2.04055	1.76694
23	26	MX1	2.52271	2.24953
23	27	MX1	2.88761	2.61488
23	28	MX1	3.14558	2.87328
23	29	MX1	3.2995	3.02764
23	30	MX1	3.41856	3.14714
23	31	MX1	3.5144	3.24342
23	32	MX1	3.53921	3.26867
23	33	MX1	3.54188	3.27178
23	34	MX1	3.54335	3.27368
23	35	MX1	3.54621	3.27699
23	36	MX1	3.54608	3.2773
23	37	MX1	3.55915	3.2908
23	38	MX1	3.57123	3.30332
23	39	MX1	3.56744	3.29997
23	40	MX1	3.55923	3.2922
24	1	MX1	0.251919	0.00520402
24	2	MX1	0.246803	0.000848471
24	3	MX1	0.241284	-0.00390989
24	4	MX1	0.240868	-0.00356516
24	5	MX1	0.244147	0.000474051
24	6	MX1	0.249909	0.00699656
24	7	MX1	0.244367	0.0022157
24	8	MX1	0.24205	0.000659066
24	9	MX1	0.240298	-0.00033201
24	10	MX1	0.239969	9.91408e-05
24	11	MX1	0.240452	0.00134288
24	12	MX1	0.2373	-0.00104826
24	13	MX1	0.235876	-0.00171147
24	14	MX1	0.235607	-0.00122061
24	15	MX1	0.2375	0.00143298
24	16	MX1	0.24681	0.0115044
24	17	MX1	0.256194	0.0216487
24	18	MX1	0.270296	0.0365112
24	19	MX1	0.306792	0.0737677
24	20	MX1	0.369038	0.136775
24	21	MX1	0.477773	0.24627
24	22	MX1	0.669491	0.438749
24	23	MX1	0.965145	0.735163
24	24	MX1	1.38072	1.1515
24	25	MX1	1.83827	1.6098
24	26	MX1	2.26139	2.03369
24	27	MX1	2.58027	2.35333
24	28	MX1	2.80671	2.58054
24	29	MX1	2.94112	2.71571
24	30	MX1	3.04142	2.81676
24	31	MX1	3.13112	2.90722
24	32	MX1	3.15582	2.93269
24	33	MX1	3.16139	2.93902
24	34	MX1	3.16115	2.93954
24	35	MX1	3.16733	2.94647
24	36	MX1	3.17028	2.95018
24	37	MX1	3.18098	2.96165
24	38	MX1	3.18985	2.97128
24	39	MX1	3.18824	2.97043
24	40	MX1	3.18497	2.96792
25	1
25	2
25	3
25	4
25	5
25	6
25	7
25	8
25	9
25	10
25	11
25	12
25	13
25	14
25	15
25	16
25	17
25	18
25	19
25	20
25	21
25	22
25	23
25	24
25	25
25	26
25	27
25	28
25	29
25	30
25	31
25	32
25	33
25	34
25	35
25	36
25	37
25	38
25	39
25	40
26	1	GAPDH	0.211119	0.00316191
26	2	GAPDH	0.209527	0.00205377
26	3	GAPDH	0.207812	0.000823209
26	4	GAPDH	0.206621	0.000116616
26	5	GAPDH	0.206398	0.000377929
26	6	GAPDH	0.208703	0.00316764
26	7	GAPDH	0.204045	-0.00100611
26	8	GAPDH	0.202382	-0.00218465
26	9	GAPDH	0.201309	-0.00277332
26	10	GAPDH	0.201332	-0.00226623
26	11	GAPDH	0.202741	-0.00037273
26	12	GAPDH	0.203748	0.00111878
26	13	GAPDH	0.205144	0.00299886
26	14	GAPDH	0.212494	0.0108336
26	15	GAPDH	0.224654	0.0234777
26	16	GAPDH	0.254666	0.0539746
26	17	GAPDH	0.305593	0.105386
26	18	GAPDH	0.399258	0.199535
26	19	GAPDH	0.574442	0.375204
26	20	GAPDH	0.856401	0.657647
26	21	GAPDH	1.25427	1.056
26	22	GAPDH	1.73717	1.53938
26	23	GAPDH	2.19385	1.99655
26	24	GAPDH	2.58005	2.38323
26	25	GAPDH	2.82369	2.62736
26	26	GAPDH	2.97844	2.78259
26	27	GAPDH	3.06848	2.87312
26	28	GAPDH	3.14583	2.95095
26	29	GAPDH	3.18823	2.99383
26	30	GAPDH	3.2281	3.03419
26	31	GAPDH	3.26429	3.07087
26	32	GAPDH	3.26755	3.07461
26	33	GAPDH	3.25654	3.06408
26	34	GAPDH	3.25482	3.06284
26	35	GAPDH	3.25866	3.06717
26	36	GAPDH	3.25728	3.06628
26	37	GAPDH	3.26219	3.07167
26	38	GAPDH	3.26772	3.07769
26	39	GAPDH	3.26515	3.0756
26	40	GAPDH	3.26399	3.07492
27	1	GAPDH	0.177037	0.00034094
27	2	GAPDH	0.178243	0.00137286
27	3	GAPDH	0.176179	-0.000865853
27	4	GAPDH	0.176159	-0.00105991
27	5	GAPDH	0.179449	0.00205589
27	6	GAPDH	0.181752	0.004184
27	7	GAPDH	0.177152	-0.000590598
27	8	GAPDH	0.175787	-0.00213012
27	9	GAPDH	0.175847	-0.00224451
27	10	GAPDH	0.176375	-0.00189061
27	11	GAPDH	0.17879	0.000350232
27	12	GAPDH	0.179221	0.000606238
27	13	GAPDH	0.180374	0.00158525
27	14	GAPDH	0.187295	0.00833175
27	15	GAPDH	0.199111	0.0199736
27	16	GAPDH	0.22608	0.0467683
27	17	GAPDH	0.2711	0.0916136
27	18	GAPDH	0.354635	0.174974
27	19	GAPDH	0.512487	0.332652
27	20	GAPDH	0.769797	0.589787
27	21	GAPDH	1.14503	0.964846
27	22	GAPDH	1.6176	1.43724
27	23	GAPDH	2.07914	1.89861
27	24	GAPDH	2.48109	2.30038
27	25	GAPDH	2.74515	2.56426
27	26	GAPDH	2.91201	2.73095
27	27	GAPDH	3.01663	2.8354
27	28	GAPDH	3.10046	2.91905
27	29	GAPDH	3.14461	2.96304
27	30	GAPDH	3.1862	3.00445
27	31	GAPDH	3.22635	3.04442
27	32	GAPDH	3.22744	3.04534
27	33	GAPDH	3.2232	3.04092
27	34	GAPDH	3.22107	3.03862
27	35	GAPDH	3.22197	3.03935
27	36	GAPDH	3.22005	3.03725
27	37	GAPDH	3.22764	3.04466
27	38	GAPDH	3.23966	3.05651
27	39	GAPDH	3.23534	3.05202
27	40	GAPDH	3.2266	3.0431
28	1	GAPDH	0.199882	-0.00318548
28	2	GAPDH	0.200839	-0.00186506
28	3	GAPDH	0.201187	-0.0011536
28	4	GAPDH	0.201097	-0.000879928
28	5	GAPDH	0.20289	0.0012764
28	6	GAPDH	0.204933	0.00368205
28	7	GAPDH	0.201092	0.000204429
28	8	GAPDH	0.199428	-0.00109582
28	9	GAPDH	0.198286	-0.00187422
28	10	GAPDH	0.198237	-0.00156005
28	11	GAPDH	0.199354	-8.0198e-05
28	12	GAPDH	0.19913	5.97686e-05
28	13	GAPDH	0.200128	0.00142117
28	14	GAPDH	0.206888	0.00854445
28	15	GAPDH	0.215808	0.0178281
28	16	GAPDH	0.241702	0.0440846
28	17	GAPDH	0.285951	0.0886972
28	18	GAPDH	0.367715	0.170825
28	19	GAPDH	0.521421	0.324894
28	20	GAPDH	0.772721	0.576557
28	21	GAPDH	1.14133	0.945526
28	22	GAPDH	1.60082	1.40539
28	23	GAPDH	2.05082	1.85574
28	24	GAPDH	2.44382	2.24911
28	25	GAPDH	2.6992	2.50485
28	26	GAPDH	2.85849	2.66451
28	27	GAPDH	2.95341	2.75979
28	28	GAPDH	3.03694	2.84368
28	29	GAPDH	3.07927	2.88637
28	30	GAPDH	3.11971	2.92718
28	31	GAPDH	3.15342	2.96125
28	32	GAPDH	3.15732	2.96551
28	33	GAPDH	3.15437	2.96293
28	34	GAPDH	3.14902	2.95794
28	35	GAPDH	3.1524	2.96169
28	36	GAPDH	3.15392	2.96357
28	37	GAPDH	3.16282	2.97283
28	38	GAPDH	3.16238	2.97276
28	39	GAPDH	3.16098	2.97172
28	40	GAPDH	3.15824	2.96934
29	1	GAPDH	0.163176	-0.0101561
29	2	GAPDH	0.163734	-0.0105792
29	3	GAPDH	0.169671	-0.00562362
29	4	GAPDH	0.174505	-0.00177032
29	5	GAPDH	0.179802	0.00254506
29	6	GAPDH	0.185783	0.00754472
29	7	GAPDH	0.181997	0.0027776
29	8	GAPDH	0.180183	-1.70808e-05
29	9	GAPDH	0.179187	-0.00199436
29	10	GAPDH	0.179501	-0.00266139
29	11	GAPDH	0.182705	-0.000438061
29	12	GAPDH	0.183377	-0.000746901
29	13	GAPDH	0.18549	0.000384353
29	14	GAPDH	0.192685	0.00659835
29	15	GAPDH	0.20248	0.015413
29	16	GAPDH	0.228783	0.0407344
29	17	GAPDH	0.277148	0.0881189
29	18	GAPDH	0.364128	0.174117
29	19	GAPDH	0.524081	0.333089
29	20	GAPDH	0.783673	0.5917
29	21	GAPDH	1.1594	0.966442
29	22	GAPDH	1.62585	1.43192
29	23	GAPDH	2.07414	1.87923
29	24	GAPDH	2.46349	2.26759
29	25	GAPDH	2.7178	2.52092
29	26	GAPDH	2.87502	2.67716
29	27	GAPDH	2.97306	2.77422
29	28	GAPDH	3.05456	2.85474
29	29	GAPDH	3.10168	2.90088
29	30	GAPDH	3.14573	2.94395
29	31	GAPDH	3.18692	2.98416
29	32	GAPDH	3.19008	2.98634
29	33	GAPDH	3.18426	2.97953
29	34	GAPDH	3.18122	2.97551
29	35	GAPDH	3.18403	2.97734
29	36	GAPDH	3.18302	2.97535
29	37	GAPDH	3.19151	2.98286
29	38	GAPDH	3.20101	2.99137
29	39	GAPDH	3.19748	2.98687
29	40	GAPDH	3.1907	2.97911
30	1	GAPDH	0.189029	-0.0095011
30	2	GAPDH	0.190604	-0.00791628
30	3	GAPDH	0.195682	-0.00282859
30	4	GAPDH	0.197048	-0.00145261
30	5	GAPDH	0.199654	0.0011635
30	6	GAPDH	0.203697	0.00521691
30	7	GAPDH	0.199981	0.00151029
30	8	GAPDH	0.19827	-0.000189984
30	9	GAPDH	0.197078	-0.00137265
30	10	GAPDH	0.196767	-0.001673
30	11	GAPDH	0.197697	-0.000732991
30	12	GAPDH	0.197817	-0.000603145
30	13	GAPDH	0.199372	0.000962278
30	14	GAPDH	0.205799	0.00739844
30	15	GAPDH	0.215638	0.0172482
30	16	GAPDH	0.239997	0.0416168
30	17	GAPDH	0.281343	0.0829729
30	18	GAPDH	0.358989	0.160629
30	19	GAPDH	0.505824	0.307474
30	20	GAPDH	0.749742	0.551402
30	21	GAPDH	1.11305	0.914716
30	22	GAPDH	1.58261	1.38429
30	23	GAPDH	2.05975	1.86144
30	24	GAPDH	2.48435	2.28605
30	25	GAPDH	2.76518	2.56689
30	26	GAPDH	2.94343	2.74515
30	27	GAPDH	3.05686	2.85859
30	28	GAPDH	3.14502	2.94676
30	29	GAPDH	3.19512	2.99687
30	30	GAPDH	3.24265	3.04441
30	31	GAPDH	3.28206	3.08383
30	32	GAPDH	3.28405	3.08583
30	33	GAPDH	3.2816	3.08339
30	34	GAPDH	3.27547	3.07727
30	35	GAPDH	3.27713	3.07895
30	36	GAPDH	3.27699	3.07881
30	37	GAPDH	3.28642	3.08825
30	38	GAPDH	3.28932	3.09116
30	39	GAPDH	3.28802	3.08987
30	40	GAPDH	3.28526	3.08712
31	1	GAPDH	0.186858	-0.00337291
31	2	GAPDH	0.189533	-0.00120118
31	3	GAPDH	0.189301	-0.00193711
31	4	GAPDH	0.189495	-0.00224634
31	5	GAPDH	0.194227	0.00198194
31	6	GAPDH	0.197889	0.00514024
31	7	GAPDH	0.194362	0.00111005
31	8	GAPDH	0.193103	-0.000652961
31	9	GAPDH	0.192247	-0.00201265
31	10	GAPDH	0.192475	-0.00228784
31	11	GAPDH	0.19494	-0.000326378
31	12	GAPDH	0.195693	-7.76253e-05
31	13	GAPDH	0.197583	0.00130868
31	14	GAPDH	0.203806	0.00702819
31	15	GAPDH	0.212815	0.0155344
31	16	GAPDH	0.237725	0.0399406
31	17	GAPDH	0.280819	0.0825305
31	18	GAPDH	0.357959	0.159167
31	19	GAPDH	0.502835	0.303539
31	20	GAPDH	0.747748	0.547949
31	21	GAPDH	1.1168	0.916496
31	22	GAPDH	1.59776	1.39695
31	23	GAPDH	2.09387	1.89257
31	24	GAPDH	2.53473	2.33291
31	25	GAPDH	2.83668	2.63436
31	26	GAPDH	3.034	2.83118
31	27	GAPDH	3.1524	2.94907
31	28	GAPDH	3.25166	3.04783
31	29	GAPDH	3.3051	3.10077
31	30	GAPDH	3.35261	3.14778
31	31	GAPDH	3.39377	3.18843
31	32	GAPDH	3.39975	3.1939
31	33	GAPDH	3.39533	3.18898
31	34	GAPDH	3.39305	3.1862
31	35	GAPDH	3.38934	3.18199
31	36	GAPDH	3.38769	3.17984
31	37	GAPDH	3.40003	3.19167
31	38	GAPDH	3.40823	3.19936
31	39	GAPDH	3.4046	3.19524
31	40	GAPDH	3.39991	3.19004
32	1
32	2
32	3
32	4
32	5
32	6
32	7
32	8
32	9
32	10
32	11
32	12
32	13
32	14
32	15
32	16
32	17
32	18
32	19
32	20
32	21
32	22
32	23
32	24
32	25
32	26
32	27
32	28
32	29
32	30
32	31
32	32
32	33
32	34
32	35
32	36
32	37
32	38
32	39
32	40
33	1	GAPDH	0.145678	0.000125047
33	2	GAPDH	0.146543	0.000594958
33	3	GAPDH	0.144123	-0.0022195
33	4	GAPDH	0.144368	-0.00236965
33	5	GAPDH	0.149091	0.00195826
33	6	GAPDH	0.152086	0.0045578
33	7	GAPDH	0.148562	0.000639037
33	8	GAPDH	0.147624	-0.000694405
33	9	GAPDH	0.14849	-0.000223376
33	10	GAPDH	0.148439	-0.000669126
33	11	GAPDH	0.148987	-0.000516356
33	12	GAPDH	0.149421	-0.000477476
33	13	GAPDH	0.150308	1.47874e-05
33	14	GAPDH	0.156467	0.00577923
33	15	GAPDH	0.167169	0.0160865
33	16	GAPDH	0.192413	0.040935
33	17	GAPDH	0.233904	0.0820305
33	18	GAPDH	0.314072	0.161804
33	19	GAPDH	0.46343	0.310767
33	20	GAPDH	0.712183	0.559125
33	21	GAPDH	1.08252	0.929063
33	22	GAPDH	1.55807	1.40422
33	23	GAPDH	2.04587	1.89163
33	24	GAPDH	2.47683	2.32219
33	25	GAPDH	2.76519	2.61016
33	26	GAPDH	2.9522	2.79677
33	27	GAPDH	3.06642	2.9106
33	28	GAPDH	3.16218	3.00596
33	29	GAPDH	3.21372	3.05711
33	30	GAPDH	3.25331	3.0963
33	31	GAPDH	3.29373	3.13633
33	32	GAPDH	3.29866	3.14086
33	33	GAPDH	3.29504	3.13684
33	34	GAPDH	3.29276	3.13418
33	35	GAPDH	3.29382	3.13483
33	36	GAPDH	3.29296	3.13359
33	37	GAPDH	3.30181	3.14203
33	38	GAPDH	3.30448	3.14431
33	39	GAPDH	3.30171	3.14115
33	40	GAPDH	3.29793	3.13698
34	1	GAPDH	0.226937	-0.00294186
34	2	GAPDH	0.226932	-0.0026833
34	3	GAPDH	0.226955	-0.00239721
34	4	GAPDH	0.228151	-0.000938715
34	5	GAPDH	0.231825	0.00299889
34	6	GAPDH	0.234897	0.0063336
34	7	GAPDH	0.227979	-0.000321212
34	8	GAPDH	0.225646	-0.00239072
34	9	GAPDH	0.224371	-0.003403
34	10	GAPDH	0.224585	-0.0029257
34	11	GAPDH	0.227015	-0.000232506
34	12	GAPDH	0.227814	0.000829171
34	13	GAPDH	0.229169	0.00244739
34	14	GAPDH	0.235702	0.00924323
34	15	GAPDH	0.243295	0.0170995
34	16	GAPDH	0.270032	0.0440994
34	17	GAPDH	0.314197	0.0885276
34	18	GAPDH	0.394749	0.169343
34	19	GAPDH	0.549147	0.324004
34	20	GAPDH	0.803854	0.578974
34	21	GAPDH	1.18617	0.96155
34	22	GAPDH	1.68178	1.45743
34	23	GAPDH	2.18124	1.95715
34	24	GAPDH	2.6273	2.40347
34	25	GAPDH	2.92517	2.7016
34	26	GAPDH	3.11548	2.89218
34	27	GAPDH	3.23407	3.01103
34	28	GAPDH	3.32529	3.10251
34	29	GAPDH	3.37559	3.15308
34	30	GAPDH	3.41942	3.19717
34	31	GAPDH	3.4629	3.24091
34	32	GAPDH	3.46808	3.24635
34	33	GAPDH	3.46045	3.23899
34	34	GAPDH	3.4605	3.23931
34	35	GAPDH	3.46481	3.24387
34	36	GAPDH	3.46344	3.24277
34	37	GAPDH	3.46943	3.24902
34	38	GAPDH	3.47475	3.25461
34	39	GAPDH	3.47034	3.25045
34	40	GAPDH	3.46469	3.24507
35	1	GAPDH	0.216107	-0.000781415
35	2	GAPDH	0.216286	-0.000162828
35	3	GAPDH	0.214702	-0.0013069
35	4	GAPDH	0.214615	-0.000953866
35	5	GAPDH	0.216738	0.00160837
35	6	GAPDH	0.219008	0.00431841
35	7	GAPDH	0.214131	-0.000119402
35	8	GAPDH	0.212472	-0.00133847
35	9	GAPDH	0.211506	-0.00186483
35	10	GAPDH	0.210906	-0.00202526
35	11	GAPDH	0.211953	-0.000537951
35	12	GAPDH	0.212629	0.000577768
35	13	GAPDH	0.213254	0.00164214
35	14	GAPDH	0.217583	0.00641047
35	15	GAPDH	0.225607	0.0148746
35	16	GAPDH	0.247273	0.03698
35	17	GAPDH	0.281398	0.0715447
35	18	GAPDH	0.347064	0.137651
35	19	GAPDH	0.474686	0.265713
35	20	GAPDH	0.688015	0.479481
35	21	GAPDH	1.0247	0.816606
35	22	GAPDH	1.49144	1.28379
35	23	GAPDH	2.00021	1.793
35	24	GAPDH	2.48818	2.28141
35	25	GAPDH	2.83592	2.62958
35	26	GAPDH	3.06666	2.86076
35	27	GAPDH	3.20651	3.00106
35	28	GAPDH	3.31329	3.10828
35	29	GAPDH	3.37738	3.17281
35	30	GAPDH	3.43629	3.23215
35	31	GAPDH	3.48092	3.27722
35	32	GAPDH	3.48711	3.28385
35	33	GAPDH	3.48275	3.27993
35	34	GAPDH	3.47768	3.2753
35	35	GAPDH	3.47824	3.2763
35	36	GAPDH	3.4802	3.2787
35	37	GAPDH	3.49488	3.29382
35	38	GAPDH	3.4999	3.29928
35	39	GAPDH	3.49812	3.29794
35	40	GAPDH	3.49409	3.29435
36	1
36	2
36	3
36	4
36	5
36	6
36	7
36	8
36	9
36	10
36	11
36	12
36	13
36	14
36	15
36	16
36	17
36	18
36	19
36	20
36	21
36	22
36	23
36	24
36	25
36	26
36	27
36	28
36	29
36	30
36	31
36	32
36	33
36	34
36	35
36	36
36	37
36	38
36	39
36	40
37	1	MX1	0.277172	0.00992567
37	2	MX1	0.272822	0.0053596
37	3	MX1	0.265732	-0.00194619
37	4	MX1	0.264949	-0.0029462
37	5	MX1	0.268713	0.000601474
37	6	MX1	0.274501	0.00617303
37	7	MX1	0.269389	0.00084554
37	8	MX1	0.267841	-0.000919018
37	9	MX1	0.268713	-0.000263061
37	10	MX1	0.269062	-0.000130702
37	11	MX1	0.270261	0.000852365
37	12	MX1	0.268171	-0.00145439
37	13	MX1	0.267699	-0.00214222
37	14	MX1	0.271387	0.00132937
37	15	MX1	0.274047	0.00377296
37	16	MX1	0.283661	0.0131701
37	17	MX1	0.296718	0.0260114
37	18	MX1	0.318768	0.0478451
37	19	MX1	0.365747	0.0946077
37	20	MX1	0.448109	0.176753
37	21	MX1	0.590108	0.318536
37	22	MX1	0.829725	0.557937
37	23	MX1	1.18479	0.912788
37	24	MX1	1.6563	1.38408
37	25	MX1	2.13552	1.86308
37	26	MX1	2.53855	2.26589
37	27	MX1	2.81506	2.54219
37	28	MX1	3.00845	2.73537
37	29	MX1	3.11974	2.84644
37	30	MX1	3.20706	2.93354
37	31	MX1	3.27751	3.00377
37	32	MX1	3.29164	3.01769
37	33	MX1	3.29352	3.01935
37	34	MX1	3.2932	3.01881
37	35	MX1	3.30088	3.02628
37	36	MX1	3.3024	3.02759
37	37	MX1	3.31246	3.03743
37	38	MX1	3.31511	3.03986
37	39	MX1	3.31262	3.03715
37	40	MX1	3.31218	3.0365
38	1	MX1	0.2864	0.00709161
38	2	MX1	0.284245	0.00430256
38	3	MX1	0.278938	-0.00163911
38	4	MX1	0.278579	-0.00263186
38	5	MX1	0.283172	0.00132669
38	6	MX1	0.288453	0.0059726
38	7	MX1	0.282491	-0.000622952
38	8	MX1	0.281245	-0.00250402
38	9	MX1	0.284257	-0.000126364
38	10	MX1	0.285846	0.000828559
38	11	MX1	0.286721	0.0010696
38	12	MX1	0.286032	-0.000254138
38	13	MX1	0.28555	-0.00137048
38	14	MX1	0.287506	-4.85388e-05
38	15	MX1	0.290153	0.00196395
38	16	MX1	0.301252	0.0124282
38	17	MX1	0.3139	0.0244415
38	18	MX1	0.336953	0.0468608
38	19	MX1	0.384477	0.0937497
38	20	MX1	0.467421	0.17606
38	21	MX1	0.609576	0.31758
38	22	MX1	0.854884	0.562254
38	23	MX1	1.21715	0.923882
38	24	MX1	1.69492	1.40102
38	25	MX1	2.184	1.88947
38	26	MX1	2.60605	2.31088
38	27	MX1	2.89726	2.60146
38	28	MX1	3.10077	2.80433
38	29	MX1	3.22065	2.92358
38	30	MX1	3.31559	3.01789
38	31	MX1	3.4018	3.10346
38	32	MX1	3.41837	3.11939
38	33	MX1	3.41246	3.11285
38	34	MX1	3.41243	3.11218
38	35	MX1	3.41422	3.11334
38	36	MX1	3.41522	3.11371
38	37	MX1	3.42864	3.1265
38	38	MX1	3.43555	3.13277
38	39	MX1	3.43201	3.1286
38	40	MX1	3.42761	3.12356
39	1	MX1	0.28548	0.00179946
39	2	MX1	0.284413	0.000604969
39	3	MX1	0.281731	-0.00220475
39	4	MX1	0.281591	-0.0024726
39	5	MX1	0.28561	0.00141882
39	6	MX1	0.290259	0.0059399
39	7	MX1	0.285326	0.000878916
39	8	MX1	0.283612	-0.000963302
39	9	MX1	0.283329	-0.00137337
39	10	MX1	0.283659	-0.00117156
39	11	MX1	0.285502	0.000543184
39	12	MX1	0.284649	-0.000436853
39	13	MX1	0.284328	-0.000885663
39	14	MX1	0.286069	0.000727281
39	15	MX1	0.288197	0.00272777
39	16	MX1	0.298644	0.0130469
39	17	MX1	0.315462	0.0297363
39	18	MX1	0.337408	0.0515547
39	19	MX1	0.386178	0.100197
39	20	MX1	0.472408	0.186299
39	21	MX1	0.621866	0.335629
39	22	MX1	0.875258	0.588893
39	23	MX1	1.2473	0.960809
39	24	MX1	1.74439	1.45777
39	25	MX1	2.25008	1.96333
39	26	MX1	2.68488	2.398
39	27	MX1	2.987	2.7
39	28	MX1	3.19708	2.90995
39	29	MX1	3.31587	3.02861
39	30	MX1	3.40432	3.11693
39	31	MX1	3.4883	3.20078
39	32	MX1	3.50984	3.2222
39	33	MX1	3.51369	3.22592
39	34	MX1	3.51137	3.22348
39	35	MX1	3.51085	3.22283
39	36	MX1	3.50962	3.22146
39	37	MX1	3.51977	3.23149
39	38	MX1	3.52974	3.24133
39	39	MX1	3.52663	3.23809
39	40	MX1	3.52033	3.23166
40	1	MX1	0.256298	-0.000814934
40	2	MX1	0.255795	-0.000467828
40	3	MX1	0.252691	-0.00272285
40	4	MX1	0.252161	-0.00240385
40	5	MX1	0.254674	0.000958686
40	6	MX1	0.259468	0.00660235
40	7	MX1	0.252913	0.000896902
40	8	MX1	0.25029	-0.000877351
40	9	MX1	0.249315	-0.00100227
40	10	MX1	0.249056	-0.000412065
40	11	MX1	0.248908	0.000289465
40	12	MX1	0.246868	-0.000900916
40	13	MX1	0.246042	-0.000878268
40	14	MX1	0.246521	0.000450169
40	15	MX1	0.24849	0.00326903
40	16	MX1	0.257606	0.0132345
40	17	MX1	0.268791	0.0252688
40	18	MX1	0.287321	0.0446482
40	19	MX1	0.332508	0.0906841
40	20	MX1	0.406962	0.165988
40	21	MX1	0.537048	0.296923
40	22	MX1	0.762823	0.523548
40	23	MX1	1.09954	0.861115
40	24	MX1	1.56052	1.32295
40	25	MX1	2.04898	1.81226
40	26	MX1	2.47352	2.23765
40	27	MX1	2.78179	2.54676
40	28	MX1	2.99599	2.76181
40	29	MX1	3.11973	2.8864
40	30	MX1	3.2166	2.98412
40	31	MX1	3.30421	3.07258
40	32	MX1	3.32214	3.09136
40	33	MX1	3.32364	3.09371
40	34	MX1	3.32781	3.09873
40	35	MX1	3.32303	3.0948
40	36	MX1	3.3221	3.09472
40	37	MX1	3.33879	3.11226
40	38	MX1	3.34369	3.11801
40	39	MX1	3.34003	3.11519
40	40	MX1	3.33677	3.11278
41	1	MX1	0.308258	0.00393681
41	2	MX1	0.30801	0.00363086
41	3	MX1	0.302913	-0.00152365
41	4	MX1	0.3023	-0.00219414
41	5	MX1	0.306451	0.00189843
41	6	MX1	0.311182	0.00657224
41	7	MX1	0.304398	-0.000269352
41	8	MX1	0.302534	-0.00219094
41	9	MX1	0.302685	-0.00209811
41	10	MX1	0.303078	-0.00176256
41	11	MX1	0.305572	0.000673842
41	12	MX1	0.304977	2.11145e-05
41	13	MX1	0.30456	-0.000454081
41	14	MX1	0.306399	0.00132721
41	15	MX1	0.308892	0.00376242
41	16	MX1	0.319452	0.0142648
41	17	MX1	0.331894	0.0266495
41	18	MX1	0.352802	0.0474994
41	19	MX1	0.398187	0.0928275
41	20	MX1	0.476898	0.17148
41	21	MX1	0.614228	0.308753
41	22	MX1	0.847979	0.542446
41	23	MX1	1.19973	0.894142
41	24	MX1	1.67382	1.36817
41	25	MX1	2.16928	1.86357
41	26	MX1	2.60228	2.29652
41	27	MX1	2.91595	2.61013
41	28	MX1	3.13232	2.82644
41	29	MX1	3.25467	2.94874
41	30	MX1	3.35121	3.04521
41	31	MX1	3.43761	3.13156
41	32	MX1	3.4608	3.15469
41	33	MX1	3.46156	3.15539
41	34	MX1	3.45796	3.15173
41	35	MX1	3.46321	3.15693
41	36	MX1	3.4644	3.15806
41	37	MX1	3.47163	3.16523
41	38	MX1	3.47573	3.16928
41	39	MX1	3.47866	3.17215
41	40	MX1	3.47814	3.17157
42	1	MX1	0.329469	0.00128049
42	2	MX1	0.330027	0.00164463
42	3	MX1	0.32713	-0.00144515
42	4	MX1	0.32685	-0.00191926
42	5	MX1	0.330576	0.00161364
42	6	MX1	0.335284	0.00612805
42	7	MX1	0.329152	-0.000197422
42	8	MX1	0.327509	-0.00203371
42	9	MX1	0.328333	-0.00140341
42	10	MX1	0.32881	-0.00111983
42	11	MX1	0.330123	-5.27272e-07
42	12	MX1	0.329085	-0.00123236
42	13	MX1	0.3296	-0.000911082
42	14	MX1	0.333225	0.00252106
42	15	MX1	0.33611	0.0052124
42	16	MX1	0.346701	0.0156099
42	17	MX1	0.359266	0.0279813
42	18	MX1	0.380944	0.0494652
42	19	MX1	0.429131	0.097459
42	20	MX1	0.512594	0.180729
42	21	MX1	0.65905	0.326991
42	22	MX1	0.906276	0.574023
42	23	MX1	1.27253	0.940082
42	24	MX1	1.7693	1.43666
42	25	MX1	2.28865	1.95581
42	26	MX1	2.7377	2.40468
42	27	MX1	3.05762	2.7244
42	28	MX1	3.2764	2.94298
42	29	MX1	3.39823	3.06462
42	30	MX1	3.49372	3.15992
42	31	MX1	3.57937	3.24537
42	32	MX1	3.60181	3.26762
42	33	MX1	3.6029	3.26852
42	34	MX1	3.6008	3.26622
42	35	MX1	3.60248	3.26772
42	36	MX1	3.60287	3.26791
42	37	MX1	3.61678	3.28163
42	38	MX1	3.62419	3.28884
42	39	MX1	3.62227	3.28673
42	40	MX1	3.62134	3.2856
43	1	MX1	0.314138	-0.00271083
43	2	MX1	0.313655	-0.00325077
43	3	MX1	0.313441	-0.00352109
43	4	MX1	0.314308	-0.00271078
43	5	MX1	0.318841	0.00176587
43	6	MX1	0.3236	0.00646881
43	7	MX1	0.318606	0.00141823
43	8	MX1	0.31688	-0.000363693
43	9	MX1	0.316539	-0.000761806
43	10	MX1	0.316622	-0.000735325
43	11	MX1	0.317449	3.55583e-05
43	12	MX1	0.31662	-0.000849852
43	13	MX1	0.316321	-0.00120559
43	14	MX1	0.318043	0.000459665
43	15	MX1	0.32043	0.00279088
43	16	MX1	0.33038	0.0126844
43	17	MX1	0.341292	0.0235402
43	18	MX1	0.35819	0.0403811
43	19	MX1	0.397033	0.0791677
43	20	MX1	0.463863	0.145941
43	21	MX1	0.584702	0.266724
43	22	MX1	0.794772	0.476738
43	23	MX1	1.11653	0.798434
43	24	MX1	1.57975	1.2616
43	25	MX1	2.09181	1.77361
43	26	MX1	2.5633	2.24504
43	27	MX1	2.92829	2.60997
43	28	MX1	3.1861	2.86773
43	29	MX1	3.33823	3.0198
43	30	MX1	3.4503	3.13182
43	31	MX1	3.54979	3.23125
43	32	MX1	3.58434	3.26574
43	33	MX1	3.59168	3.27302
43	34	MX1	3.59699	3.27828
43	35	MX1	3.60351	3.28475
43	36	MX1	3.60635	3.28752
43	37	MX1	3.61604	3.29716
43	38	MX1	3.62409	3.30515
43	39	MX1	3.62357	3.30458
43	40	MX1	3.61868	3.29963
44	1	MX1	0.335212	-0.0054375
44	2	MX1	0.334819	-0.00538402
44	3	MX1	0.335488	-0.00426912
44	4	MX1	0.337773	-0.00153832
44	5	MX1	0.341488	0.00262258
44	6	MX1	0.34442	0.00600081
44	7	MX1	0.338673	0.000698881
44	8	MX1	0.337391	-0.000136847
44	9	MX1	0.335543	-0.00153855
44	10	MX1	0.335358	-0.00127824
44	11	MX1	0.33684	0.000649455
44	12	MX1	0.335109	-0.000635543
44	13	MX1	0.334089	-0.00120889
44	14	MX1	0.335486	0.000633776
44	15	MX1	0.337977	0.00357025
44	16	MX1	0.347785	0.013824
44	17	MX1	0.356203	0.0226886
44	18	MX1	0.372195	0.039126
44	19	MX1	0.413249	0.0806263
44	20	MX1	0.485139	0.152962
44	21	MX1	0.609613	0.277882
44	22	MX1	0.825814	0.494529
44	23	MX1	1.15833	0.827492
44	24	MX1	1.6282	1.2978
44	25	MX1	2.14326	1.81331
44	26	MX1	2.62025	2.29075
44	27	MX1	2.98111	2.65206
44	28	MX1	3.2305	2.90189
44	29	MX1	3.37393	3.04577
44	30	MX1	3.48264	3.15493
44	31	MX1	3.57484	3.24757
44	32	MX1	3.60619	3.27937
44	33	MX1	3.61124	3.28486
44	34	MX1	3.61457	3.28863
44	35	MX1	3.61855	3.29306
44	36	MX1	3.61713	3.29208
44	37	MX1	3.62472	3.30012
44	38	MX1	3.63738	3.31323
44	39	MX1	3.63449	3.31079
44	40	MX1	3.62741	3.30415
45	1	MX1	0.30721	0.00113357
45	2	MX1	0.306145	-0.000214186
45	3	MX1	0.30447	-0.0021725
45	4	MX1	0.304964	-0.00196192
45	5	MX1	0.309381	0.00217199
45	6	MX1	0.313654	0.00616278
45	7	MX1	0.307352	-0.000422641
45	8	MX1	0.305763	-0.00229495
45	9	MX1	0.307182	-0.00115924
45	10	MX1	0.307751	-0.000872667
45	11	MX1	0.309069	0.000161351
45	12	MX1	0.309287	9.65273e-05
45	13	MX1	0.309478	4.52394e-06
45	14	MX1	0.310043	0.000286748
45	15	MX1	0.312117	0.00207715
45	16	MX1	0.322227	0.0119045
45	17	MX1	0.33312	0.0225142
45	18	MX1	0.349616	0.0387272
45	19	MX1	0.389392	0.0782204
45	20	MX1	0.459496	0.148041
45	21	MX1	0.579579	0.267841
45	22	MX1	0.792104	0.480082
45	23	MX1	1.11894	0.806632
45	24	MX1	1.58288	1.27029
45	25	MX1	2.09346	1.78059
45	26	MX1	2.56817	2.25501
45	27	MX1	2.92433	2.61089
45	28	MX1	3.17323	2.85951
45	29	MX1	3.31625	3.00225
45	30	MX1	3.42662	3.11234
45	31	MX1	3.5236	3.20903
45	32	MX1	3.55875	3.2439
45	33	MX1	3.56171	3.24658
45	34	MX1	3.56051	3.24509
45	35	MX1	3.56315	3.24745
45	36	MX1	3.56202	3.24603
45	37	MX1	3.5689	3.25263
45	38	MX1	3.57846	3.26191
45	39	MX1	3.57674	3.25991
45	40	MX1	3.57221	3.2551
46	1	MX1	0.308942	-0.00548461
46	2	MX1	0.312729	-0.00167796
46	3	MX1	0.31266	-0.00172685
46	4	MX1	0.312445	-0.00192113
46	5	MX1	0.315205	0.000858731
46	6	MX1	0.320586	0.00625914
46	7	MX1	0.314804	0.000497902
46	8	MX1	0.312896	-0.00139059
46	9	MX1	0.312863	-0.00140305
46	10	MX1	0.313089	-0.0011579
46	11	MX1	0.314197	-2.9207e-05
46	12	MX1	0.313121	-0.00108562
46	13	MX1	0.313355	-0.00083114
46	14	MX1	0.316096	0.00192971
46	15	MX1	0.31915	0.00500372
46	16	MX1	0.33132	0.0171936
46	17	MX1	0.345943	0.0318363
46	18	MX1	0.372268	0.0581815
46	19	MX1	0.425554	0.111488
46	20	MX1	0.518077	0.204031
46	21	MX1	0.678045	0.364019
46	22	MX1	0.945178	0.631171
46	23	MX1	1.33721	1.02322
46	24	MX1	1.84878	1.53482
46	25	MX1	2.35998	2.04603
46	26	MX1	2.7878	2.47387
46	27	MX1	3.08661	2.7727
46	28	MX1	3.29102	2.97714
46	29	MX1	3.41028	3.09641
46	30	MX1	3.5025	3.18866
46	31	MX1	3.5854	3.27157
46	32	MX1	3.60523	3.29142
46	33	MX1	3.60276	3.28898
46	34	MX1	3.60605	3.29228
46	35	MX1	3.61323	3.29949
46	36	MX1	3.6132	3.29947
46	37	MX1	3.61975	3.30605
46	38	MX1	3.62658	3.31289
46	39	MX1	3.62814	3.31447
46	40	MX1	3.62607	3.31242
47	1	MX1	0.272807	-0.00363705
47	2	MX1	0.269714	-0.00641906
47	3	MX1	0.269684	-0.00613784
47	4	MX1	0.272009	-0.00350197
47	5	MX1	0.2779	0.0027008
47	6	MX1	0.283709	0.0088205
47	7	MX1	0.276356	0.00177912
47	8	MX1	0.273956	-0.000309602
47	9	MX1	0.273622	-0.000332782
47	10	MX1	0.273541	-0.000102641
47	11	MX1	0.274115	0.000782197
47	12	MX1	0.272197	-0.000824469
47	13	MX1	0.271155	-0.00155471
47	14	MX1	0.27108	-0.00131861
47	15	MX1	0.273138	0.00104994
47	16	MX1	0.283738	0.011961
47	17	MX1	0.296062	0.0245969
47	18	MX1	0.315248	0.044094
47	19	MX1	0.360895	0.0900524
47	20	MX1	0.439686	0.169155
47	21	MX1	0.57791	0.30769
47	22	MX1	0.817579	0.547669
47	23	MX1	1.17536	0.905757
47	24	MX1	1.66643	1.39714
47	25	MX1	2.18436	1.91538
47	26	MX1	2.64178	2.37312
47	27	MX1	2.97749	2.70914
47	28	MX1	3.21063	2.94258
47	29	MX1	3.34147	3.07374
47	30	MX1	3.44744	3.18002
47	31	MX1	3.53648	3.26937
47	32	MX1	3.56365	3.29685
47	33	MX1	3.56928	3.3028
47	34	MX1	3.56673	3.30055
47	35	MX1	3.56651	3.30064
47	36	MX1	3.56612	3.30056
47	37	MX1	3.57875	3.31351
47	38	MX1	3.58544	3.32051
47	39	MX1	3.58403	3.31941
47	40	MX1	3.57988	3.31557
48	1	MX1	0.305154	0.00540608
48	2	MX1	0.30533	0.00608211
48	3	MX1	0.297681	-0.00106723
48	4	MX1	0.296225	-0.00202392
48	5	MX1	0.299587	0.00183825
48	6	MX1	0.302936	0.00568668
48	7	MX1	0.296868	0.00011871
48	8	MX1	0.29424	-0.00200998
48	9	MX1	0.29341	-0.00234011
48	10	MX1	0.293628	-0.00162241
48	11	MX1	0.295186	0.000434959
48	12	MX1	0.293586	-0.000665138
48	13	MX1	0.293137	-0.000614507
48	14	MX1	0.295517	0.00226469
48	15	MX1	0.298427	0.00567452
48	16	MX1	0.309777	0.0175248
48	17	MX1	0.322084	0.0303305
48	18	MX1	0.343884	0.0526309
48	19	MX1	0.391336	0.100582
48	20	MX1	0.47299	0.182736
48	21	MX1	0.616912	0.327158
48	22	MX1	0.864657	0.575402
48	23	MX1	1.23382	0.945061
48	24	MX1	1.73434	1.44609
48	25	MX1	2.26104	1.97329
48	26	MX1	2.72308	2.43582
48	27	MX1	3.05691	2.77015
48	28	MX1	3.28678	3.00052
48	29	MX1	3.41844	3.13269
48	30	MX1	3.51909	3.23384
48	31	MX1	3.6079	3.32314
48	32	MX1	3.62984	3.34558
48	33	MX1	3.63133	3.34758
48	34	MX1	3.63001	3.34675
48	35	MX1	3.63368	3.35092
48	36	MX1	3.63367	3.35142
48	37	MX1	3.64264	3.36088
48	38	MX1	3.64587	3.36461
48	39	MX1	3.64402	3.36326
48	40	MX1	3.64237	3.36211
49	1
49	2
49	3
49	4
49	5
49	6
49	7
49	8
49	9
49	10
49	11
49	12
49	13
49	14
49	15
49	16
49	17
49	18
49	19
49	20
49	21
49	22
49	23
49	24
49	25
49	26
49	27
49	28
49	29
49	30
49	31
49	32
[truncated: 1,888 more rows]

## Sheet: Results
Block Type	Fast 96-Well Block (0.1mL)
Calibration Background is expired	No
Calibration Background performed on	01-19-2021
Calibration HRM MELTDOCTOR is expired	Yes
Calibration HRM MELTDOCTOR performed on	11-03-2016
Calibration Normalization FAM-ROX is expired	No
Calibration Normalization FAM-ROX performed on	01-19-2021
Calibration Normalization VIC-ROX is expired	No
Calibration Normalization VIC-ROX performed on	01-19-2021
Calibration Pure Dye CY3 is expired	No
Calibration Pure Dye CY3 performed on	01-19-2021
Calibration Pure Dye FAM is expired	No
Calibration Pure Dye FAM performed on	01-19-2021
Calibration Pure Dye MELTDOCTOR is expired	Yes
Calibration Pure Dye MELTDOCTOR performed on	11-03-2016
Calibration Pure Dye NED is expired	Yes
Calibration Pure Dye NED performed on	09-17-2019
Calibration Pure Dye ROX is expired	No
Calibration Pure Dye ROX performed on	01-19-2021
Calibration Pure Dye SYBR is expired	No
Calibration Pure Dye SYBR performed on	01-19-2021
Calibration Pure Dye TAMRA is expired	No
Calibration Pure Dye TAMRA performed on	01-19-2021
Calibration Pure Dye VIC is expired	No
Calibration Pure Dye VIC performed on	01-19-2021
Calibration ROI is expired	No
Calibration ROI performed on	01-19-2021
Calibration Uniformity is expired	No
Calibration Uniformity performed on	01-19-2021
Chemistry	SYBR_GREEN
Date Created	2021-03-31 01:07:50 AM PDT
Date Modified	2021-03-31 18:40:22 PM PDT
Experiment Barcode
Experiment Comment
Experiment File Name	D:\LY\A151R daochu\2021-3-28 succss\2021-03-31 MX1.eds
Experiment Name	2021-03-31 160745
Experiment Run Start Time	2021-03-31 09:16:54 AM PDT
Experiment Run Stop Time	2021-03-31 10:23:40 AM PDT
Experiment Type	Comparative Cт (ΔΔCт)
Instrument Name	278861502
Instrument Serial Number	278861502
Instrument Type	QuantStudio(TM) 6 Flex System
Passive Reference	ROX
Quantification Cycle Method	Ct
Signal Smoothing On	true
Stage/ Cycle where Analysis is performed	Stage 2, Step 2
User Name
Well	Well Position	Omit	Sample Name	Target Name	Task	Reporter	Quencher	Quantity	Quantity Mean	Quantity SD	RQ	RQ Min	RQ Max	CT	Ct Mean	Ct SD	Delta Ct	Delta Ct Mean	Delta Ct SE	Delta Delta Ct	Automatic Ct Threshold	Ct Threshold	Automatic Baseline	Baseline Start	Baseline End	Comments	Tm1	Tm2	Tm3
1	A1	FALSE	nc1	GAPDH	UNKNOWN	SYBR	None							19.3786	19.3541	0.0425785					TRUE	0.326819	TRUE	1	40		83.9081
2	A2	FALSE	nc1	GAPDH	UNKNOWN	SYBR	None							19.305	19.3541	0.0425785					TRUE	0.326819	TRUE	1	40		83.9081
3	A3	FALSE	nc1	GAPDH	UNKNOWN	SYBR	None							19.3789	19.3541	0.0425785					TRUE	0.326819	TRUE	1	40		83.9081
4	A4	FALSE	nc2	GAPDH	UNKNOWN	SYBR	None							19.3833	19.4192	0.0507421					TRUE	0.326819	TRUE	1	40		84.0051
5	A5	FALSE	nc2	GAPDH	UNKNOWN	SYBR	None							19.4551	19.4192	0.0507421					TRUE	0.326819	TRUE	1	40		84.0051
7	A7	FALSE	nc3	GAPDH	UNKNOWN	SYBR	None							19.6662	19.6107	0.0827316					TRUE	0.326819	TRUE	1	40		84.0051
8	A8	FALSE	nc3	GAPDH	UNKNOWN	SYBR	None							19.5156	19.6107	0.0827316					TRUE	0.326819	TRUE	1	40		83.9081
9	A9	FALSE	nc3	GAPDH	UNKNOWN	SYBR	None							19.6503	19.6107	0.0827316					TRUE	0.326819	TRUE	1	40		83.7139
11	A11	FALSE	polydadt-1	GAPDH	UNKNOWN	SYBR	None							18.8782	19.1909	0.442241					TRUE	0.326819	TRUE	1	40		83.811
12	A12	FALSE	polydadt-1	GAPDH	UNKNOWN	SYBR	None							19.5036	19.1909	0.442241					TRUE	0.326819	TRUE	1	40		83.811
13	B1	FALSE	nc1	MX1	UNKNOWN	SYBR	None				1	0.903701	1.10656	27.1199	27.0271	0.0805739		7.673	0.0526152	0	TRUE	0.368272	TRUE	1	40		80.8016
14	B2	FALSE	nc1	MX1	UNKNOWN	SYBR	None				1	0.903701	1.10656	26.9746	27.0271	0.0805739		7.673	0.0526152	0	TRUE	0.368272	TRUE	1	40		80.8016
15	B3	FALSE	nc1	MX1	UNKNOWN	SYBR	None				1	0.903701	1.10656	26.9869	27.0271	0.0805739		7.673	0.0526152	0	TRUE	0.368272	TRUE	1	40		80.8016
16	B4	FALSE	nc2	MX1	UNKNOWN	SYBR	None				0.913206	0.777497	1.0726	27.1871	27.2232	0.109978		7.80398	0.0729323	0.130987	TRUE	0.368272	TRUE	1	40		80.8016
17	B5	FALSE	nc2	MX1	UNKNOWN	SYBR	None				0.913206	0.777497	1.0726	27.3467	27.2232	0.109978		7.80398	0.0729323	0.130987	TRUE	0.368272	TRUE	1	40		80.8016
18	B6	FALSE	nc2	MX1	UNKNOWN	SYBR	None				0.913206	0.777497	1.0726	27.1357	27.2232	0.109978		7.80398	0.0729323	0.130987	TRUE	0.368272	TRUE	1	40		80.8016
19	B7	FALSE	nc3	MX1	UNKNOWN	SYBR	None				1.26482	1.13039	1.41525	26.9792	26.9448	0.0581714		7.33406	0.0583908	-0.338935	TRUE	0.368272	TRUE	1	40		80.8016
20	B8	FALSE	nc3	MX1	UNKNOWN	SYBR	None				1.26482	1.13039	1.41525	26.9775	26.9448	0.0581714		7.33406	0.0583908	-0.338935	TRUE	0.368272	TRUE	1	40		80.8016
21	B9	FALSE	nc3	MX1	UNKNOWN	SYBR	None				1.26482	1.13039	1.41525	26.8776	26.9448	0.0581714		7.33406	0.0583908	-0.338935	TRUE	0.368272	TRUE	1	40		80.7045
22	B10	FALSE	polydadt-1	MX1	UNKNOWN	SYBR	None				39.3796	19.4336	79.7973	21.4408	21.5645	0.118918		2.37362	0.32016	-5.29938	TRUE	0.368272	TRUE	1	40		80.8016
23	B11	FALSE	polydadt-1	MX1	UNKNOWN	SYBR	None				39.3796	19.4336	79.7973	21.5747	21.5645	0.118918		2.37362	0.32016	-5.29938	TRUE	0.368272	TRUE	1	40		80.8016
24	B12	FALSE	polydadt-1	MX1	UNKNOWN	SYBR	None				39.3796	19.4336	79.7973	21.678	21.5645	0.118918		2.37362	0.32016	-5.29938	TRUE	0.368272	TRUE	1	40		80.8016
26	C2	FALSE	polydadt+100-1	GAPDH	UNKNOWN	SYBR	None							18.7591	18.8624	0.146102					TRUE	0.326819	TRUE	1	40		83.9081
27	C3	FALSE	polydadt+100-1	GAPDH	UNKNOWN	SYBR	None							18.9657	18.8624	0.146102					TRUE	0.326819	TRUE	1	40		83.9081
28	C4	FALSE	polydadt+100-2	GAPDH	UNKNOWN	SYBR	None							18.9766	19.0034	0.0597033					TRUE	0.326819	TRUE	1	40		83.9081
29	C5	FALSE	polydadt+100-2	GAPDH	UNKNOWN	SYBR	None							18.9619	19.0034	0.0597033					TRUE	0.326819	TRUE	1	40		83.9081
30	C6	FALSE	polydadt+100-2	GAPDH	UNKNOWN	SYBR	None							19.0719	19.0034	0.0597033					TRUE	0.326819	TRUE	1	40		83.9081
31	C7	FALSE	polydadt+100-3	GAPDH	UNKNOWN	SYBR	None							19.0901	19.0711	0.0267744					TRUE	0.326819	TRUE	1	40		83.9081
33	C9	FALSE	polydadt+100-3	GAPDH	UNKNOWN	SYBR	None							19.0522	19.0711	0.0267744					TRUE	0.326819	TRUE	1	40		83.811
34	C10	FALSE	polydadt-2	GAPDH	UNKNOWN	SYBR	None							18.9901	19.1613	0.242009					TRUE	0.326819	TRUE	1	40		83.9081
35	C11	FALSE	polydadt-2	GAPDH	UNKNOWN	SYBR	None							19.3324	19.1613	0.242009					TRUE	0.326819	TRUE	1	40		84.0051
37	D1	FALSE	polydadt+100-1	MX1	UNKNOWN	SYBR	None				40.6057	32.0307	51.4765	21.2247	21.1918	0.0517105		2.32938	0.107537	-5.34361	TRUE	0.368272	TRUE	1	40		80.9958
38	D2	FALSE	polydadt+100-1	MX1	UNKNOWN	SYBR	None				40.6057	32.0307	51.4765	21.2185	21.1918	0.0517105		2.32938	0.107537	-5.34361	TRUE	0.368272	TRUE	1	40		80.8987
39	D3	FALSE	polydadt+100-1	MX1	UNKNOWN	SYBR	None				40.6057	32.0307	51.4765	21.1322	21.1918	0.0517105		2.32938	0.107537	-5.34361	TRUE	0.368272	TRUE	1	40		80.8987
40	D4	FALSE	polydadt+100-2	MX1	UNKNOWN	SYBR	None				42.3796	37.8153	47.4948	21.3487	21.2711	0.0833895		2.2677	0.0592123	-5.4053	TRUE	0.368272	TRUE	1	40		80.8987
41	D5	FALSE	polydadt+100-2	MX1	UNKNOWN	SYBR	None				42.3796	37.8153	47.4948	21.2818	21.2711	0.0833895		2.2677	0.0592123	-5.4053	TRUE	0.368272	TRUE	1	40		80.8987
42	D6	FALSE	polydadt+100-2	MX1	UNKNOWN	SYBR	None				42.3796	37.8153	47.4948	21.1829	21.2711	0.0833895		2.2677	0.0592123	-5.4053	TRUE	0.368272	TRUE	1	40		80.8987
43	D7	FALSE	polydadt+100-3	MX1	UNKNOWN	SYBR	None				37.6088	35.2734	40.0988	21.5406	21.5111	0.0381911		2.44	0.0290623	-5.233	TRUE	0.368272	TRUE	1	40		80.8987
44	D8	FALSE	polydadt+100-3	MX1	UNKNOWN	SYBR	None				37.6088	35.2734	40.0988	21.468	21.5111	0.0381911		2.44	0.0290623	-5.233	TRUE	0.368272	TRUE	1	40		80.8987
45	D9	FALSE	polydadt+100-3	MX1	UNKNOWN	SYBR	None				37.6088	35.2734	40.0988	21.5249	21.5111	0.0381911		2.44	0.0290623	-5.233	TRUE	0.368272	TRUE	1	40		80.8987
46	D10	FALSE	polydadt-2	MX1	UNKNOWN	SYBR	None				51.4278	33.7354	78.399	20.9901	21.1498	0.147473		1.98852	0.191138	-5.68448	TRUE	0.368272	TRUE	1	40		80.8987
47	D11	FALSE	polydadt-2	MX1	UNKNOWN	SYBR	None				51.4278	33.7354	78.399	21.2809	21.1498	0.147473		1.98852	0.191138	-5.68448	TRUE	0.368272	TRUE	1	40		80.9958
48	D12	FALSE	polydadt-2	MX1	UNKNOWN	SYBR	None				51.4278	33.7354	78.399	21.1783	21.1498	0.147473		1.98852	0.191138	-5.68448	TRUE	0.368272	TRUE	1	40		81.0928
50	E2	FALSE	polydadt+200-1	GAPDH	UNKNOWN	SYBR	None							19.3557	19.387	0.0441766					TRUE	0.326819	TRUE	1	40		84.0051
51	E3	FALSE	polydadt+200-1	GAPDH	UNKNOWN	SYBR	None							19.4182	19.387	0.0441766					TRUE	0.326819	TRUE	1	40		84.0051
52	E4	FALSE	polydadt+200-2	GAPDH	UNKNOWN	SYBR	None							19.0987	19.0545	0.0396785					TRUE	0.326819	TRUE	1	40		84.0051
53	E5	FALSE	polydadt+200-2	GAPDH	UNKNOWN	SYBR	None							19.043	19.0545	0.0396785					TRUE	0.326819	TRUE	1	40		84.0051
54	E6	FALSE	polydadt+200-2	GAPDH	UNKNOWN	SYBR	None							19.0218	19.0545	0.0396785					TRUE	0.326819	TRUE	1	40		84.0051
55	E7	FALSE	polydadt+200-3	GAPDH	UNKNOWN	SYBR	None							19.0151	19.1167	0.143605					TRUE	0.326819	TRUE	1	40		84.0051
56	E8	FALSE	polydadt+200-3	GAPDH	UNKNOWN	SYBR	None							19.2182	19.1167	0.143605					TRUE	0.326819	TRUE	1	40		84.0051
58	E10	FALSE	polydadt-3	GAPDH	UNKNOWN	SYBR	None							19.71	19.7247	0.0207619					TRUE	0.326819	TRUE	1	40		84.1022
59	E11	FALSE	polydadt-3	GAPDH	UNKNOWN	SYBR	None							19.7394	19.7247	0.0207619					TRUE	0.326819	TRUE	1	40		84.1993
61	F1	FALSE	polydadt+200-1	MX1	UNKNOWN	SYBR	None				52.0451	42.9209	63.1088	21.3588	21.3583	0.141344		1.97131	0.0873794	-5.70169	TRUE	0.368272	TRUE	1	40		80.9958
62	F2	FALSE	polydadt+200-1	MX1	UNKNOWN	SYBR	None				52.0451	42.9209	63.1088	21.4993	21.3583	0.141344		1.97131	0.0873794	-5.70169	TRUE	0.368272	TRUE	1	40		80.8987
63	F3	FALSE	polydadt+200-1	MX1	UNKNOWN	SYBR	None				52.0451	42.9209	63.1088	21.2166	21.3583	0.141344		1.97131	0.0873794	-5.70169	TRUE	0.368272	TRUE	1	40		80.8987
64	F4	FALSE	polydadt+200-2	MX1	UNKNOWN	SYBR	None				34.9621	33.178	36.8422	21.5844	21.5998	0.0254528		2.54527	0.0272166	-5.12772	TRUE	0.368272	TRUE	1	40		80.8987
65	F5	FALSE	polydadt+200-2	MX1	UNKNOWN	SYBR	None				34.9621	33.178	36.8422	21.5858	21.5998	0.0254528		2.54527	0.0272166	-5.12772	TRUE	0.368272	TRUE	1	40		80.8987
66	F6	FALSE	polydadt+200-2	MX1	UNKNOWN	SYBR	None				34.9621	33.178	36.8422	21.6292	21.5998	0.0254528		2.54527	0.0272166	-5.12772	TRUE	0.368272	TRUE	1	40		80.8987
67	F7	FALSE	polydadt+200-3	MX1	UNKNOWN	SYBR	None				32.3014	25.6033	40.7518	21.7476	21.7762	0.0485974		2.65947	0.105349	-5.01352	TRUE	0.368272	TRUE	1	40		80.8987
68	F8	FALSE	polydadt+200-3	MX1	UNKNOWN	SYBR	None				32.3014	25.6033	40.7518	21.7486	21.7762	0.0485974		2.65947	0.105349	-5.01352	TRUE	0.368272	TRUE	1	40		80.9958
69	F9	FALSE	polydadt+200-3	MX1	UNKNOWN	SYBR	None				32.3014	25.6033	40.7518	21.8323	21.7762	0.0485974		2.65947	0.105349	-5.01352	TRUE	0.368272	TRUE	1	40		80.9958
71	F11	FALSE	polydadt-3	MX1	UNKNOWN	SYBR	None				52.458	48.815	56.3729	21.6654	21.6846	0.0270886		1.9599	0.0241335	-5.71309	TRUE	0.368272	TRUE	1	40		81.0928
72	F12	FALSE	polydadt-3	MX1	UNKNOWN	SYBR	None				52.458	48.815	56.3729	21.7037	21.6846	0.0270886		1.9599	0.0241335	-5.71309	TRUE	0.368272	TRUE	1	40		81.0928
74	G2	FALSE	polydadt+400-1	GAPDH	UNKNOWN	SYBR	None							19.1385	19.0404	0.138768					TRUE	0.326819	TRUE	1	40		84.0051
75	G3	FALSE	polydadt+400-1	GAPDH	UNKNOWN	SYBR	None							18.9423	19.0404	0.138768					TRUE	0.326819	TRUE	1	40		84.0051
76	G4	FALSE	polydadt+400-2	GAPDH	UNKNOWN	SYBR	None							18.7296	18.8096	0.125898					TRUE	0.326819	TRUE	1	40		84.0051
77	G5	FALSE	polydadt+400-2	GAPDH	UNKNOWN	SYBR	None							18.7444	18.8096	0.125898					TRUE	0.326819	TRUE	1	40		84.0051
78	G6	FALSE	polydadt+400-2	GAPDH	UNKNOWN	SYBR	None							18.9547	18.8096	0.125898					TRUE	0.326819	TRUE	1	40		84.0051
79	G7	FALSE	polydadt+400-3	GAPDH	UNKNOWN	SYBR	None							19.189	19.1124	0.0752504					TRUE	0.326819	TRUE	1	40		84.1022
80	G8	FALSE	polydadt+400-3	GAPDH	UNKNOWN	SYBR	None							19.1096	19.1124	0.0752504					TRUE	0.326819	TRUE	1	40		84.1022
81	G9	FALSE	polydadt+400-3	GAPDH	UNKNOWN	SYBR	None							19.0386	19.1124	0.0752504					TRUE	0.326819	TRUE	1	40		84.1022
85	H1	FALSE	polydadt+400-1	MX1	UNKNOWN	SYBR	None				32.9062	26.4161	40.991	21.6957	21.6731	0.0295085		2.63271	0.0995916	-5.04029	TRUE	0.368272	TRUE	1	40		80.8987
86	H2	FALSE	polydadt+400-1	MX1	UNKNOWN	SYBR	None				32.9062	26.4161	40.991	21.6839	21.6731	0.0295085		2.63271	0.0995916	-5.04029	TRUE	0.368272	TRUE	1	40		80.8987
87	H3	FALSE	polydadt+400-1	MX1	UNKNOWN	SYBR	None				32.9062	26.4161	40.991	21.6397	21.6731	0.0295085		2.63271	0.0995916	-5.04029	TRUE	0.368272	TRUE	1	40		80.8987
88	H4	FALSE	polydadt+400-2	MX1	UNKNOWN	SYBR	None				18.4356	15.9072	21.3659	22.2572	22.2781	0.042136		3.46857	0.0766503	-4.20442	TRUE	0.368272	TRUE	1	40		80.9958
89	H5	FALSE	polydadt+400-2	MX1	UNKNOWN	SYBR	None				18.4356	15.9072	21.3659	22.2505	22.2781	0.042136		3.46857	0.0766503	-4.20442	TRUE	0.368272	TRUE	1	40		80.9958
90	H6	FALSE	polydadt+400-2	MX1	UNKNOWN	SYBR	None				18.4356	15.9072	21.3659	22.3266	22.2781	0.042136		3.46857	0.0766503	-4.20442	TRUE	0.368272	TRUE	1	40		81.0928
91	H7	FALSE	polydadt+400-3	MX1	UNKNOWN	SYBR	None				23.2699	19.9355	27.1619	22.3693	22.245	0.117097		3.1326	0.0803622	-4.54039	TRUE	0.368272	TRUE	1	40		81.0928
92	H8	FALSE	polydadt+400-3	MX1	UNKNOWN	SYBR	None				23.2699	19.9355	27.1619	22.2289	22.245	0.117097		3.1326	0.0803622	-4.54039	TRUE	0.368272	TRUE	1	40		80.9958
93	H9	FALSE	polydadt+400-3	MX1	UNKNOWN	SYBR	None				23.2699	19.9355	27.1619	22.1367	22.245	0.117097		3.1326	0.0803622	-4.54039	TRUE	0.368272	TRUE	1	40		80.9958
Analysis Type	Singleplex
Endogenous Control	GAPDH
RQ Min/Max Confidence Level	95.0
Reference Sample	nc1

## Sheet: Melt Curve Raw Data
Block Type	Fast 96-Well Block (0.1mL)
Calibration Background is expired	No
Calibration Background performed on	01-19-2021
Calibration HRM MELTDOCTOR is expired	Yes
Calibration HRM MELTDOCTOR performed on	11-03-2016
Calibration Normalization FAM-ROX is expired	No
Calibration Normalization FAM-ROX performed on	01-19-2021
Calibration Normalization VIC-ROX is expired	No
Calibration Normalization VIC-ROX performed on	01-19-2021
Calibration Pure Dye CY3 is expired	No
Calibration Pure Dye CY3 performed on	01-19-2021
Calibration Pure Dye FAM is expired	No
Calibration Pure Dye FAM performed on	01-19-2021
Calibration Pure Dye MELTDOCTOR is expired	Yes
Calibration Pure Dye MELTDOCTOR performed on	11-03-2016
Calibration Pure Dye NED is expired	Yes
Calibration Pure Dye NED performed on	09-17-2019
Calibration Pure Dye ROX is expired	No
Calibration Pure Dye ROX performed on	01-19-2021
Calibration Pure Dye SYBR is expired	No
Calibration Pure Dye SYBR performed on	01-19-2021
Calibration Pure Dye TAMRA is expired	No
Calibration Pure Dye TAMRA performed on	01-19-2021
Calibration Pure Dye VIC is expired	No
Calibration Pure Dye VIC performed on	01-19-2021
Calibration ROI is expired	No
Calibration ROI performed on	01-19-2021
Calibration Uniformity is expired	No
Calibration Uniformity performed on	01-19-2021
Chemistry	SYBR_GREEN
Date Created	2021-03-31 01:07:50 AM PDT
Date Modified	2021-03-31 18:40:22 PM PDT
Experiment Barcode
Experiment Comment
Experiment File Name	D:\LY\A151R daochu\2021-3-28 succss\2021-03-31 MX1.eds
Experiment Name	2021-03-31 160745
Experiment Run Start Time	2021-03-31 09:16:54 AM PDT
Experiment Run Stop Time	2021-03-31 10:23:40 AM PDT
Experiment Type	Comparative Cт (ΔΔCт)
Instrument Name	278861502
Instrument Serial Number	278861502
Instrument Type	QuantStudio(TM) 6 Flex System
Passive Reference	ROX
Quantification Cycle Method	Ct
Signal Smoothing On	true
Stage/ Cycle where Analysis is performed	Stage 2, Step 2
User Name
Well	Well Position	Reading	Temperature	Fluorescence	Derivative
1	A1	1	60.1241	2.89939	0.104093
1	A1	2	60.3183	2.90349	0.0806139
1	A1	3	60.5124	2.87943	0.0631026
1	A1	4	60.7066	2.87973	0.0599656
1	A1	5	60.9007	3.01729	0.0753235
1	A1	6	61.0949	2.93045	0.106461
1	A1	7	61.289	2.91695	0.144697
1	A1	8	61.4832	2.94004	0.179163
1	A1	9	61.6773	2.82574	0.201245
1	A1	10	61.8715	2.84147	0.207376
1	A1	11	62.0656	2.83613	0.19923
1	A1	12	62.2598	2.76665	0.181843
1	A1	13	62.454	2.78685	0.160995
1	A1	14	62.6481	2.76786	0.141131
1	A1	15	62.8423	2.77549	0.124675
1	A1	16	63.0364	2.7681	0.112781
1	A1	17	63.2306	2.72856	0.106722
1	A1	18	63.4247	2.71559	0.108552
1	A1	19	63.6189	2.69138	0.120226
1	A1	20	63.813	2.80521	0.141684
1	A1	21	64.0072	2.71418	0.169507
1	A1	22	64.2014	2.67839	0.197483
1	A1	23	64.3955	2.68861	0.219003
1	A1	24	64.5897	2.64685	0.229823
1	A1	25	64.7838	2.57918	0.229539
1	A1	26	64.978	2.58134	0.22102
1	A1	27	65.1721	2.58793	0.208422
1	A1	28	65.3663	2.56074	0.195167
1	A1	29	65.5604	2.54016	0.183181
1	A1	30	65.7546	2.53327	0.173637
1	A1	31	65.9487	2.49932	0.168165
1	A1	32	66.1429	2.47603	0.169103
1	A1	33	66.3371	2.47245	0.178108
1	A1	34	66.5312	2.49118	0.194105
1	A1	35	66.7254	2.52462	0.212483
1	A1	36	66.9195	2.42491	0.226748
1	A1	37	67.1137	2.34888	0.231818
1	A1	38	67.3078	2.37304	0.226682
1	A1	39	67.502	2.35109	0.214553
1	A1	40	67.6961	2.33697	0.200614
1	A1	41	67.8903	2.31822	0.189097
1	A1	42	68.0844	2.3245	0.181558
1	A1	43	68.2786	2.28195	0.177021
1	A1	44	68.4728	2.28165	0.173409
1	A1	45	68.6669	2.24769	0.169199
1	A1	46	68.8611	2.23879	0.164358
1	A1	47	69.0552	2.22118	0.160261
1	A1	48	69.2494	2.20643	0.158731
1	A1	49	69.4435	2.20318	0.160805
1	A1	50	69.6377	2.21118	0.165994
1	A1	51	69.8318	2.17366	0.172479
1	A1	52	70.026	2.13114	0.178066
1	A1	53	70.2202	2.14161	0.18123
1	A1	54	70.4143	2.11441	0.181574
1	A1	55	70.6085	2.09987	0.179567
1	A1	56	70.8026	2.08851	0.17601
1	A1	57	70.9968	2.06532	0.171695
1	A1	58	71.1909	2.04305	0.167336
1	A1	59	71.3851	2.03607	0.163565
1	A1	60	71.5792	2.02889	0.160791
1	A1	61	71.7734	2.009	0.159008
1	A1	62	71.9675	1.99389	0.157808
1	A1	63	72.1617	1.98659	0.156722
1	A1	64	72.3559	1.95484	0.155644
1	A1	65	72.55	1.93956	0.155001
1	A1	66	72.7442	1.95028	0.1555
1	A1	67	72.9383	1.92447	0.15764
1	A1	68	73.1325	1.91227	0.161375
1	A1	69	73.3266	1.89151	0.166132
1	A1	70	73.5208	1.87503	0.171118
1	A1	71	73.7149	1.86543	0.175588
1	A1	72	73.9091	1.84864	0.178951
1	A1	73	74.1032	1.81324	0.180779
1	A1	74	74.2974	1.82687	0.180826
1	A1	75	74.4916	1.78274	0.179117
1	A1	76	74.6857	1.76974	0.175986
1	A1	77	74.8799	1.7549	0.171938
1	A1	78	75.074	1.75601	0.167421
1	A1	79	75.2682	1.72966	0.162756
1	A1	80	75.4623	1.7199	0.158359
1	A1	81	75.6565	1.6806	0.155057
1	A1	82	75.8506	1.69205	0.154061
1	A1	83	76.0448	1.66704	0.156326
1	A1	84	76.239	1.69388	0.161673
1	A1	85	76.4331	1.64163	0.168375
1	A1	86	76.6273	1.6312	0.173716
1	A1	87	76.8214	1.60442	0.175299
1	A1	88	77.0156	1.59263	0.172289
1	A1	89	77.2097	1.56603	0.165844
1	A1	90	77.4039	1.55512	0.158433
1	A1	91	77.598	1.5528	0.152532
1	A1	92	77.7922	1.5539	0.149461
1	A1	93	77.9864	1.53213	0.14908
1	A1	94	78.1805	1.49951	0.15038
1	A1	95	78.3747	1.49014	0.152453
1	A1	96	78.5688	1.48583	0.155064
1	A1	97	78.763	1.4726	0.15846
1	A1	98	78.9571	1.45109	0.162716
1	A1	99	79.1513	1.44895	0.167248
1	A1	100	79.3454	1.42499	0.170937
1	A1	101	79.5396	1.39736	0.172767
1	A1	102	79.7337	1.38483	0.1725
1	A1	103	79.9279	1.36209	0.170871
1	A1	104	80.1221	1.36429	0.169223
1	A1	105	80.3162	1.35286	0.168892
1	A1	106	80.5104	1.31939	0.170831
1	A1	107	80.7045	1.3106	0.175651
1	A1	108	80.8987	1.29755	0.183925
1	A1	109	81.0928	1.28521	0.196459
1	A1	110	81.287	1.26022	0.214364
1	A1	111	81.4811	1.24735	0.239027
1	A1	112	81.6753	1.21937	0.272078
1	A1	113	81.8694	1.20139	0.315421
1	A1	114	82.0636	1.17292	0.371265
1	A1	115	82.2578	1.13736	0.442043
1	A1	116	82.4519	1.0858	0.530018
1	A1	117	82.6461	1.05487	0.636473
1	A1	118	82.8402	0.986286	0.760419
1	A1	119	83.0344	0.906802	0.897172
1	A1	120	83.2285	0.816826	1.0374
1	A1	121	83.4227	0.702792	1.16735
1	A1	122	83.6168	0.548381	1.27079
1	A1	123	83.811	0.384148	1.33222
1	A1	124	84.0051	0.216936	1.34067
1	A1	125	84.1993	0.0855422	1.29243
1	A1	126	84.3935	-0.0473408	1.19201
1	A1	127	84.5876	-0.156379	1.05103
1	A1	128	84.7818	-0.233593	0.885575
1	A1	129	84.9759	-0.280942	0.712988
1	A1	130	85.1701	-0.309089	0.548756
1	A1	131	85.3642	-0.326878	0.404301
1	A1	132	85.5584	-0.335092	0.28597
1	A1	133	85.7525	-0.340865	0.195289
1	A1	134	85.9467	-0.348902	0.130147
1	A1	135	86.1409	-0.347433	0.0863142
1	A1	136	86.335	-0.343538	0.058784
1	A1	137	86.5292	-0.351156	0.0427006
1	A1	138	86.7233	-0.354261	0.033903
1	A1	139	86.9175	-0.357883	0.0291989
1	A1	140	87.1116	-0.359006	0.0264411
1	A1	141	87.3058	-0.359616	0.0244345
1	A1	142	87.4999	-0.363906	0.0227146
1	A1	143	87.6941	-0.366047	0.0212622
1	A1	144	87.8882	-0.369564	0.0202082
1	A1	145	88.0824	-0.362478	0.0195677
1	A1	146	88.2766	-0.367872	0.0190722
1	A1	147	88.4707	-0.372958	0.0181968
1	A1	148	88.6649	-0.374198	0.0164168
1	A1	149	88.859	-0.378719	0.0135771
1	A1	150	89.0532	-0.379823	0.0101237
1	A1	151	89.2473	-0.375881	0.006987
1	A1	152	89.4415	-0.366837	0.00513388
1	A1	153	89.6356	-0.375911	0.00505529
1	A1	154	89.8298	-0.378413	0.00652154
1	A1	155	90.0239	-0.37666	0.00874592
1	A1	156	90.2181	-0.379379	0.0108163
1	A1	157	90.4123	-0.382056	0.0121119
1	A1	158	90.6064	-0.383356	0.0124986
1	A1	159	90.8006	-0.383157	0.0122759
1	A1	160	90.9947	-0.383166	0.0119667
1	A1	161	91.1889	-0.384875	0.0120665
1	A1	162	91.383	-0.382207	0.0128434
1	A1	163	91.5772	-0.389496	0.0142522
1	A1	164	91.7713	-0.388867	0.0159831
1	A1	165	91.9655	-0.390558	0.0176103
1	A1	166	92.1597	-0.392422	0.018764
1	A1	167	92.3538	-0.396097	0.0192587
1	A1	168	92.548	-0.398331	0.0191353
1	A1	169	92.7421	-0.399131	0.0186075
1	A1	170	92.9363	-0.397712	0.0179315
1	A1	171	93.1304	-0.399755	0.0172651
1	A1	172	93.3246	-0.403298	0.0166064
1	A1	173	93.5187	-0.408397	0.0158608
1	A1	174	93.7129	-0.405885	0.014971
1	A1	175	93.907	-0.40549	0.0139813
1	A1	176	94.1012	-0.40564	0.0129649
1	A1	177	94.2954	-0.409355	0.0118945
1	A1	178	94.4895	-0.410771	0.0106062
1	A1	179	94.6837	-0.413392	0.00892045
1	A1	180	94.8778	-0.413909	0.00682386
2	A2	1	60.1241	2.87322	0.110238
2	A2	2	60.3183	2.8631	0.0934686
2	A2	3	60.5124	2.84864	0.0815776
2	A2	4	60.7066	2.8395	0.0807668
2	A2	5	60.9007	2.95266	0.0938901
2	A2	6	61.0949	2.88099	0.118577
2	A2	7	61.289	2.8522	0.147967
2	A2	8	61.4832	2.87762	0.173687
2	A2	9	61.6773	2.78565	0.189238
2	A2	10	61.8715	2.78977	0.19212
2	A2	11	62.0656	2.78234	0.183904
2	A2	12	62.2598	2.72388	0.168735
2	A2	13	62.454	2.73794	0.151223
2	A2	14	62.6481	2.72882	0.13482
2	A2	15	62.8423	2.72512	0.121343
2	A2	16	63.0364	2.71267	0.111675
2	A2	17	63.2306	2.68292	0.106891
2	A2	18	63.4247	2.67249	0.108698
2	A2	19	63.6189	2.65251	0.118618
2	A2	20	63.813	2.73997	0.136428
2	A2	21	64.0072	2.66103	0.159181
2	A2	22	64.2014	2.63053	0.181793
2	A2	23	64.3955	2.63879	0.198968
2	A2	24	64.5897	2.59532	0.207329
2	A2	25	64.7838	2.55236	0.206512
2	A2	26	64.978	2.5365	0.198717
2	A2	27	65.1721	2.5429	0.187226
2	A2	28	65.3663	2.5218	0.174906
2	A2	29	65.5604	2.50184	0.163601
2	A2	30	65.7546	2.4919	0.15463
2	A2	31	65.9487	2.46851	0.149613
2	A2	32	66.1429	2.44614	0.150556
2	A2	33	66.3371	2.44184	0.158693
2	A2	34	66.5312	2.45401	0.172878
2	A2	35	66.7254	2.48322	0.189015
2	A2	36	66.9195	2.39978	0.201504
2	A2	37	67.1137	2.33009	0.206015
2	A2	38	67.3078	2.34654	0.201672
2	A2	39	67.502	2.32822	0.191144
2	A2	40	67.6961	2.31641	0.178725
2	A2	41	67.8903	2.30494	0.167903
2	A2	42	68.0844	2.29655	0.160042
2	A2	43	68.2786	2.26568	0.154618
2	A2	44	68.4728	2.26164	0.150432
2	A2	45	68.6669	2.23713	0.146764
2	A2	46	68.8611	2.22648	0.143846
2	A2	47	69.0552	2.21942	0.142568
2	A2	48	69.2494	2.20367	0.143775
2	A2	49	69.4435	2.1899	0.147583
2	A2	50	69.6377	2.1922	0.15312
2	A2	51	69.8318	2.16664	0.158788
2	A2	52	70.026	2.13454	0.162938
2	A2	53	70.2202	2.13167	0.164549
2	A2	54	70.4143	2.11124	0.163557
2	A2	55	70.6085	2.09056	0.160682
2	A2	56	70.8026	2.08309	0.156943
2	A2	57	70.9968	2.0722	0.153177
2	A2	58	71.1909	2.05171	0.149841
2	A2	59	71.3851	2.03545	0.14707
2	A2	60	71.5792	2.02827	0.144849
2	A2	61	71.7734	2.00822	0.143117
2	A2	62	71.9675	2.00296	0.141808
2	A2	63	72.1617	1.99164	0.140891
2	A2	64	72.3559	1.96455	0.140461
2	A2	65	72.55	1.9517	0.140762
2	A2	66	72.7442	1.95679	0.142063
2	A2	67	72.9383	1.9325	0.144416
2	A2	68	73.1325	1.92199	0.14749
2	A2	69	73.3266	1.90537	0.150658
2	A2	70	73.5208	1.88737	0.153277
2	A2	71	73.7149	1.87361	0.15497
2	A2	72	73.9091	1.86084	0.155714
2	A2	73	74.1032	1.83383	0.155714
2	A2	74	74.2974	1.84598	0.155208
2	A2	75	74.4916	1.80743	0.15435
2	A2	76	74.6857	1.79489	0.153175
2	A2	77	74.8799	1.78066	0.151597
2	A2	78	75.074	1.78513	0.149438
2	A2	79	75.2682	1.75482	0.146568
2	A2	80	75.4623	1.74455	0.143193
2	A2	81	75.6565	1.7104	0.140081
2	A2	82	75.8506	1.72533	0.138411
2	A2	83	76.0448	1.69965	0.139156
2	A2	84	76.239	1.71847	0.142355
2	A2	85	76.4331	1.67217	0.146842
2	A2	86	76.6273	1.66645	0.150704
2	A2	87	76.8214	1.64612	0.152207
2	A2	88	77.0156	1.62788	0.150611
2	A2	89	77.2097	1.62071	0.14643
2	A2	90	77.4039	1.59627	0.141079
2	A2	91	77.598	1.58997	0.136185
2	A2	92	77.7922	1.59148	0.132933
2	A2	93	77.9864	1.57032	0.13176
2	A2	94	78.1805	1.55507	0.132452
2	A2	95	78.3747	1.54414	0.134508
2	A2	96	78.5688	1.53247	0.137456
2	A2	97	78.763	1.51758	0.140914
2	A2	98	78.9571	1.50579	0.144443
2	A2	99	79.1513	1.49569	0.147433
2	A2	100	79.3454	1.48048	0.149255
2	A2	101	79.5396	1.449	0.149631
2	A2	102	79.7337	1.44418	0.14894
2	A2	103	79.9279	1.42573	0.14814
2	A2	104	80.1221	1.42843	0.148324
2	A2	105	80.3162	1.41218	0.150226
2	A2	106	80.5104	1.38671	0.154102
2	A2	107	80.7045	1.37534	0.160038
2	A2	108	80.8987	1.36014	0.168424
2	A2	109	81.0928	1.34586	0.180231
2	A2	110	81.287	1.33215	0.196925
2	A2	111	81.4811	1.31499	0.220193
2	A2	112	81.6753	1.28839	0.251741
2	A2	113	81.8694	1.27466	0.293294
2	A2	114	82.0636	1.24147	0.346765
2	A2	115	82.2578	1.20878	0.414309
2	A2	116	82.4519	1.1633	0.498031
2	A2	117	82.6461	1.12396	0.59911
2	A2	118	82.8402	1.07036	0.716431
2	A2	119	83.0344	0.984901	0.845154
2	A2	120	83.2285	0.898306	0.975883
2	A2	121	83.4227	0.784251	1.09513
2	A2	122	83.6168	0.632536	1.18735
2	A2	123	83.811	0.477952	1.23816
2	A2	124	84.0051	0.320964	1.2379
2	A2	125	84.1993	0.187771	1.18412
2	A2	126	84.3935	0.0671998	1.08236
2	A2	127	84.5876	-0.0305833	0.944798
2	A2	128	84.7818	-0.0962388	0.787462
2	A2	129	84.9759	-0.135217	0.626875
2	A2	130	85.1701	-0.159768	0.477047
2	A2	131	85.3642	-0.176034	0.347555
2	A2	132	85.5584	-0.183251	0.242993
2	A2	133	85.7525	-0.188915	0.163626
2	A2	134	85.9467	-0.19158	0.106775
2	A2	135	86.1409	-0.193968	0.0683045
2	A2	136	86.335	-0.191727	0.043786
2	A2	137	86.5292	-0.194134	0.0291754
2	A2	138	86.7233	-0.19442	0.0210894
2	A2	139	86.9175	-0.196814	0.0168706
2	A2	140	87.1116	-0.199064	0.0145828
2	A2	141	87.3058	-0.199934	0.012983
2	A2	142	87.4999	-0.202457	0.011452
2	A2	143	87.6941	-0.202482	0.00985517
2	A2	144	87.8882	-0.202767	0.00833946
2	A2	145	88.0824	-0.201411	0.00711648
2	A2	146	88.2766	-0.202943	0.00629909
2	A2	147	88.4707	-0.204552	0.00583878
2	A2	148	88.6649	-0.202968	0.00556514
2	A2	149	88.859	-0.205825	0.00528441
2	A2	150	89.0532	-0.205906	0.0048763
2	A2	151	89.2473	-0.207017	0.0043448
2	A2	152	89.4415	-0.204674	0.00380958
2	A2	153	89.6356	-0.206877	0.00345172
2	A2	154	89.8298	-0.207861	0.00343631
2	A2	155	90.0239	-0.205169	0.00383277
2	A2	156	90.2181	-0.205292	0.00455717
2	A2	157	90.4123	-0.210196	0.0053701
2	A2	158	90.6064	-0.208358	0.00595512
2	A2	159	90.8006	-0.21054	0.00605921
2	A2	160	90.9947	-0.212294	0.00562287
2	A2	161	91.1889	-0.209548	0.00481681
2	A2	162	91.383	-0.210305	0.0039574
2	A2	163	91.5772	-0.21027	0.00335452
2	A2	164	91.7713	-0.211848	0.00318462
2	A2	165	91.9655	-0.209491	0.0034527
2	A2	166	92.1597	-0.212423	0.00403986
2	A2	167	92.3538	-0.212729	0.00478352
2	A2	168	92.548	-0.212584	0.00553491
2	A2	169	92.7421	-0.212764	0.00617425
2	A2	170	92.9363	-0.21433	0.00660465
2	A2	171	93.1304	-0.216129	0.00675992
2	A2	172	93.3246	-0.215655	0.00663612
2	A2	173	93.5187	-0.21771	0.00631545
2	A2	174	93.7129	-0.21672	0.0059385
2	A2	175	93.907	-0.214707	0.00562004
2	A2	176	94.1012	-0.21805	0.0053646
2	A2	177	94.2954	-0.218852	0.00505637
2	A2	178	94.4895	-0.220047	0.00454489
2	A2	179	94.6837	-0.220709	0.00376465
2	A2	180	94.8778	-0.217704	0.00279492
3	A3	1	60.1241	3.07849	0.113761
3	A3	2	60.3183	3.0781	0.099163
3	A3	3	60.5124	3.05992	0.0895287
3	A3	4	60.7066	3.05086	0.0901676
3	A3	5	60.9007	3.15831	0.103151
3	A3	6	61.0949	3.07709	0.125822
3	A3	7	61.289	3.06142	0.151725
3	A3	8	61.4832	3.07295	0.173422
3	A3	9	61.6773	2.98536	0.185522
3	A3	10	61.8715	2.99896	0.186395
3	A3	11	62.0656	2.98666	0.177994
3	A3	12	62.2598	2.93114	0.164347
3	A3	13	62.454	2.94474	0.14962
3	A3	14	62.6481	2.93653	0.136704
3	A3	15	62.8423	2.93367	0.12687
3	A3	16	63.0364	2.91205	0.120477
3	A3	17	63.2306	2.89115	0.118067
3	A3	18	63.4247	2.87901	0.120839
3	A3	19	63.6189	2.84997	0.129986
3	A3	20	63.813	2.93303	0.145325
3	A3	21	64.0072	2.85642	0.164385
3	A3	22	64.2014	2.8272	0.182834
3	A3	23	64.3955	2.83525	0.196145
3	A3	24	64.5897	2.7952	0.201519
3	A3	25	64.7838	2.74722	0.198904
3	A3	26	64.978	2.73614	0.190625
3	A3	27	65.1721	2.74507	0.17992
3	A3	28	65.3663	2.71932	0.169415
3	A3	29	65.5604	2.70954	0.160491
3	A3	30	65.7546	2.69654	0.153821
3	A3	31	65.9487	2.66558	0.150378
3	A3	32	66.1429	2.64449	0.151738
3	A3	33	66.3371	2.6449	0.159095
3	A3	34	66.5312	2.64977	0.171663
3	A3	35	66.7254	2.68065	0.185977
3	A3	36	66.9195	2.59731	0.197096
3	A3	37	67.1137	2.53549	0.201132
3	A3	38	67.3078	2.54473	0.197306
3	A3	39	67.502	2.53423	0.188073
3	A3	40	67.6961	2.51793	0.177378
3	A3	41	67.8903	2.50097	0.168392
3	A3	42	68.0844	2.50098	0.162255
3	A3	43	68.2786	2.46651	0.158265
3	A3	44	68.4728	2.46346	0.155032
3	A3	45	68.6669	2.43417	0.151659
3	A3	46	68.8611	2.42385	0.148305
3	A3	47	69.0552	2.41377	0.145979
3	A3	48	69.2494	2.40303	0.145798
3	A3	49	69.4435	2.38298	0.148185
3	A3	50	69.6377	2.38993	0.152473
3	A3	51	69.8318	2.36751	0.157154
3	A3	52	70.026	2.33106	0.160622
3	A3	53	70.2202	2.32227	0.161939
3	A3	54	70.4143	2.30771	0.161159
3	A3	55	70.6085	2.29447	0.159047
3	A3	56	70.8026	2.28367	0.156515
3	A3	57	70.9968	2.26689	0.154184
3	A3	58	71.1909	2.24518	0.15231
3	A3	59	71.3851	2.23224	0.15091
3	A3	60	71.5792	2.22857	0.149877
3	A3	61	71.7734	2.20356	0.14899
3	A3	62	71.9675	2.19732	0.147954
3	A3	63	72.1617	2.18224	0.146601
3	A3	64	72.3559	2.15748	0.145116
3	A3	65	72.55	2.1384	0.144104
3	A3	66	72.7442	2.151	0.14428
3	A3	67	72.9383	2.12506	0.145999
3	A3	68	73.1325	2.11828	0.148971
3	A3	69	73.3266	2.09388	0.152391
3	A3	70	73.5208	2.07318	0.155365
3	A3	71	73.7149	2.06771	0.157299
3	A3	72	73.9091	2.05517	0.158034
3	A3	73	74.1032	2.02053	0.15773
3	A3	74	74.2974	2.0324	0.156708
3	A3	75	74.4916	1.99348	0.155327
3	A3	76	74.6857	1.98896	0.153872
3	A3	77	74.8799	1.97062	0.152403
3	A3	78	75.074	1.97115	0.150675
3	A3	79	75.2682	1.94467	0.1483
3	A3	80	75.4623	1.93534	0.14519
3	A3	81	75.6565	1.89667	0.141986
3	A3	82	75.8506	1.90685	0.140015
3	A3	83	76.0448	1.88659	0.140604
3	A3	84	76.239	1.90963	0.144128
3	A3	85	76.4331	1.86024	0.149495
3	A3	86	76.6273	1.85258	0.154517
3	A3	87	76.8214	1.83436	0.156966
3	A3	88	77.0156	1.81062	0.15568
3	A3	89	77.2097	1.80128	0.151069
3	A3	90	77.4039	1.77886	0.144824
3	A3	91	77.598	1.77265	0.139065
3	A3	92	77.7922	1.77478	0.135424
3	A3	93	77.9864	1.75778	0.134529
3	A3	94	78.1805	1.73365	0.136054
3	A3	95	78.3747	1.72682	0.139158
3	A3	96	78.5688	1.71667	0.142961
3	A3	97	78.763	1.69629	0.146763
3	A3	98	78.9571	1.68296	0.149991
3	A3	99	79.1513	1.67325	0.15211
3	A3	100	79.3454	1.65832	0.152707
3	A3	101	79.5396	1.62727	0.15174
3	A3	102	79.7337	1.62094	0.149757
3	A3	103	79.9279	1.60547	0.147823
3	A3	104	80.1221	1.60446	0.147145
3	A3	105	80.3162	1.58351	0.148639
3	A3	106	80.5104	1.5698	0.152739
3	A3	107	80.7045	1.55585	0.159569
3	A3	108	80.8987	1.53796	0.169325
3	A3	109	81.0928	1.524	0.182591
3	A3	110	81.287	1.50833	0.20043
3	A3	111	81.4811	1.48642	0.224296
3	A3	112	81.6753	1.46836	0.2559
3	A3	113	81.8694	1.44841	0.29718
3	A3	114	82.0636	1.41291	0.350358
3	A3	115	82.2578	1.38139	0.417928
3	A3	116	82.4519	1.3388	0.502287
3	A3	117	82.6461	1.29878	0.604832
3	A3	118	82.8402	1.23837	0.724587
3	A3	119	83.0344	1.15573	0.856769
3	A3	120	83.2285	1.06785	0.991932
3	A3	121	83.4227	0.949865	1.11637
3	A3	122	83.6168	0.795661	1.21407
3	A3	123	83.811	0.634275	1.27005
3	A3	124	84.0051	0.470132	1.27391
3	A3	125	84.1993	0.333111	1.22262
3	A3	126	84.3935	0.202218	1.12137
3	A3	127	84.5876	0.104154	0.982298
3	A3	128	84.7818	0.0310615	0.821721
3	A3	129	84.9759	-0.0128166	0.656653
3	A3	130	85.1701	-0.0368	0.501717
3	A3	131	85.3642	-0.0549598	0.367096
3	A3	132	85.5584	-0.0627354	0.257858
3	A3	133	85.7525	-0.0712815	0.17453
3	A3	134	85.9467	-0.0705807	0.114443
3	A3	135	86.1409	-0.0745227	0.0732812
3	A3	136	86.335	-0.0738979	0.0463694
3	A3	137	86.5292	-0.0766632	0.0294976
3	A3	138	86.7233	-0.0774202	0.0193107
3	A3	139	86.9175	-0.0772502	0.0133765
3	A3	140	87.1116	-0.0779873	0.0100679
3	A3	141	87.3058	-0.0785572	0.00836284
3	A3	142	87.4999	-0.0789619	0.00764071
3	A3	143	87.6941	-0.0803348	0.00751644
3	A3	144	87.8882	-0.0801396	0.00772337
3	A3	145	88.0824	-0.0811809	0.00803801
3	A3	146	88.2766	-0.0823332	0.00824189
3	A3	147	88.4707	-0.0829336	0.0081255
3	A3	148	88.6649	-0.0845503	0.00753576
3	A3	149	88.859	-0.0861429	0.00644611
3	A3	150	89.0532	-0.0864588	0.00500228
3	A3	151	89.2473	-0.0864132	0.00349785
3	A3	152	89.4415	-0.0828939	0.00227232
3	A3	153	89.6356	-0.0859561	0.00157913
3	A3	154	89.8298	-0.0851599	0.00149528
3	A3	155	90.0239	-0.0858698	0.00191604
3	A3	156	90.2181	-0.0849268	0.0026214
3	A3	157	90.4123	-0.0869908	0.00336782
3	A3	158	90.6064	-0.0866842	0.00396555
3	A3	159	90.8006	-0.0887493	0.00432468
3	A3	160	90.9947	-0.0880942	0.00446317
3	A3	161	91.1889	-0.0873492	0.00447477
3	A3	162	91.383	-0.0881144	0.00446916
3	A3	163	91.5772	-0.0913547	0.00451516
3	A3	164	91.7713	-0.0879023	0.00461554
3	A3	165	91.9655	-0.0913834	0.00471734
3	A3	166	92.1597	-0.0882829	0.00474302
3	A3	167	92.3538	-0.0932332	0.00462879
3	A3	168	92.548	-0.0910644	0.00436232
3	A3	169	92.7421	-0.0932608	0.00400391
3	A3	170	92.9363	-0.0906681	0.00366855
3	A3	171	93.1304	-0.0918292	0.00346671
3	A3	172	93.3246	-0.0923324	0.00343943
3	A3	173	93.5187	-0.0941179	0.00353677
3	A3	174	93.7129	-0.0928685	0.00365443
3	A3	175	93.907	-0.0942604	0.00369486
3	A3	176	94.1012	-0.0938144	0.00360456
3	A3	177	94.2954	-0.0945655	0.00337007
3	A3	178	94.4895	-0.0945162	0.00299557
3	A3	179	94.6837	-0.0952995	0.00249414
3	A3	180	94.8778	-0.0965147	0.00189931
4	A4	1	60.1241	3.17148	0.117105
4	A4	2	60.3183	3.16	0.102143
4	A4	3	60.5124	3.14578	0.0918218
4	A4	4	60.7066	3.13465	0.0918132
4	A4	5	60.9007	3.23964	0.104698
4	A4	6	61.0949	3.16298	0.12819
4	A4	7	61.289	3.15198	0.155781
4	A4	8	61.4832	3.16263	0.179528
4	A4	9	61.6773	3.071	0.193315
4	A4	10	61.8715	3.07371	0.194902
4	A4	11	62.0656	3.07365	0.185992
4	A4	12	62.2598	3.01149	0.170737
4	A4	13	62.454	3.02236	0.153697
4	A4	14	62.6481	3.01969	0.138285
4	A4	15	62.8423	3.00857	0.126345
4	A4	16	63.0364	2.99456	0.118757
4	A4	17	63.2306	2.97222	0.116376
4	A4	18	63.4247	2.95932	0.120358
4	A4	19	63.6189	2.94066	0.131455
4	A4	20	63.813	3.01657	0.148814
4	A4	21	64.0072	2.93314	0.169372
4	A4	22	64.2014	2.90624	0.188512
4	A4	23	64.3955	2.91267	0.201775
4	A4	24	64.5897	2.87926	0.206624
4	A4	25	64.7838	2.82538	0.203301
4	A4	26	64.978	2.81264	0.194355
4	A4	27	65.1721	2.82208	0.183207
4	A4	28	65.3663	2.79871	0.172585
4	A4	29	65.5604	2.78455	0.163855
4	A4	30	65.7546	2.78047	0.157516
4	A4	31	65.9487	2.74337	0.154316
4	A4	32	66.1429	2.71947	0.155731
4	A4	33	66.3371	2.71545	0.163084
4	A4	34	66.5312	2.72509	0.175853
4	A4	35	66.7254	2.76388	0.190747
4	A4	36	66.9195	2.67477	0.202757
4	A4	37	67.1137	2.60617	0.20771
4	A4	38	67.3078	2.6204	0.204505
4	A4	39	67.502	2.60483	0.195392
4	A4	40	67.6961	2.59294	0.184269
4	A4	41	67.8903	2.57454	0.174426
4	A4	42	68.0844	2.57013	0.167263
4	A4	43	68.2786	2.53358	0.162453
4	A4	44	68.4728	2.53352	0.158981
4	A4	45	68.6669	2.50876	0.156122
4	A4	46	68.8611	2.49909	0.153885
4	A4	47	69.0552	2.48199	0.15284
4	A4	48	69.2494	2.47036	0.153608
4	A4	49	69.4435	2.45052	0.15633
4	A4	50	69.6377	2.45905	0.160403
4	A4	51	69.8318	2.42988	0.164641
4	A4	52	70.026	2.39606	0.16782
4	A4	53	70.2202	2.38998	0.16919
4	A4	54	70.4143	2.37429	0.168679
4	A4	55	70.6085	2.362	0.166665
4	A4	56	70.8026	2.34201	0.163623
4	A4	57	70.9968	2.32623	0.159937
4	A4	58	71.1909	2.30923	0.155947
4	A4	59	71.3851	2.2934	0.152078
4	A4	60	71.5792	2.28529	0.148818
4	A4	61	71.7734	2.26737	0.14656
4	A4	62	71.9675	2.2603	0.145452
4	A4	63	72.1617	2.24783	0.145442
4	A4	64	72.3559	2.22307	0.146437
4	A4	65	72.55	2.20396	0.148408
4	A4	66	72.7442	2.21535	0.151279
4	A4	67	72.9383	2.18589	0.154701
4	A4	68	73.1325	2.174	0.157992
4	A4	69	73.3266	2.15684	0.160373
4	A4	70	73.5208	2.12916	0.161395
4	A4	71	73.7149	2.12235	0.16119
4	A4	72	73.9091	2.10936	0.160329
4	A4	73	74.1032	2.08366	0.159426
4	A4	74	74.2974	2.09627	0.158776
4	A4	75	74.4916	2.05381	0.158299
4	A4	76	74.6857	2.04067	0.157727
4	A4	77	74.8799	2.02644	0.156805
4	A4	78	75.074	2.02853	0.155343
4	A4	79	75.2682	2.00211	0.153249
4	A4	80	75.4623	1.99168	0.150682
4	A4	81	75.6565	1.95333	0.148274
4	A4	82	75.8506	1.96357	0.147076
4	A4	83	76.0448	1.9395	0.148021
4	A4	84	76.239	1.96082	0.151171
4	A4	85	76.4331	1.91325	0.15534
4	A4	86	76.6273	1.90281	0.158503
4	A4	87	76.8214	1.88588	0.158841
4	A4	88	77.0156	1.86084	0.155741
4	A4	89	77.2097	1.85099	0.150149
4	A4	90	77.4039	1.83312	0.144062
4	A4	91	77.598	1.83176	0.139506
4	A4	92	77.7922	1.82775	0.13761
4	A4	93	77.9864	1.80934	0.13829
4	A4	94	78.1805	1.78649	0.140626
4	A4	95	78.3747	1.77358	0.143578
4	A4	96	78.5688	1.76491	0.146505
4	A4	97	78.763	1.74874	0.149219
4	A4	98	78.9571	1.73416	0.151661
4	A4	99	79.1513	1.72417	0.153624
4	A4	100	79.3454	1.70733	0.154763
4	A4	101	79.5396	1.67831	0.154912
4	A4	102	79.7337	1.67432	0.154368
4	A4	103	79.9279	1.65425	0.153897
4	A4	104	80.1221	1.65	0.154397
4	A4	105	80.3162	1.63576	0.156496
4	A4	106	80.5104	1.61335	0.160405
4	A4	107	80.7045	1.6032	0.166137
4	A4	108	80.8987	1.5816	0.173939
4	A4	109	81.0928	1.56647	0.184659
4	A4	110	81.287	1.55113	0.199832
4	A4	111	81.4811	1.53581	0.221477
4	A4	112	81.6753	1.51199	0.251801
4	A4	113	81.8694	1.49428	0.292955
4	A4	114	82.0636	1.46713	0.346983
4	A4	115	82.2578	1.43292	0.415861
4	A4	116	82.4519	1.38442	0.5014
4	A4	117	82.6461	1.34242	0.604703
4	A4	118	82.8402	1.28668	0.725062
4	A4	119	83.0344	1.20357	0.858513
4	A4	120	83.2285	1.1163	0.996668
4	A4	121	83.4227	1.00151	1.12663
4	A4	122	83.6168	0.849986	1.23252
4	A4	123	83.811	0.684803	1.29858
4	A4	124	84.0051	0.515666	1.31286
4	A4	125	84.1993	0.373241	1.27046
4	A4	126	84.3935	0.231223	1.1749
4	A4	127	84.5876	0.122549	1.03739
4	A4	128	84.7818	0.0474021	0.874252
4	A4	129	84.9759	-0.00293137	0.703356
4	A4	130	85.1701	-0.0305413	0.540675
4	A4	131	85.3642	-0.0483763	0.397793
4	A4	132	85.5584	-0.057845	0.280889
4	A4	133	85.7525	-0.0655596	0.191144
4	A4	134	85.9467	-0.0691098	0.126113
4	A4	135	86.1409	-0.0693812	0.0813989
4	A4	136	86.335	-0.0712675	0.0520867
4	A4	137	86.5292	-0.0739408	0.0336721
4	A4	138	86.7233	-0.0730873	0.0225058
4	A4	139	86.9175	-0.0744842	0.0158946
4	A4	140	87.1116	-0.0771719	0.0120157
4	A4	141	87.3058	-0.0762113	0.00974626
4	A4	142	87.4999	-0.0762628	0.00845954
4	A4	143	87.6941	-0.0786087	0.00782056
4	A4	144	87.8882	-0.077675	0.00761035
4	A4	145	88.0824	-0.0773353	0.00761293
4	A4	146	88.2766	-0.0806422	0.0075877
4	A4	147	88.4707	-0.0805322	0.00732005
4	A4	148	88.6649	-0.0833153	0.00670595
4	A4	149	88.859	-0.0820689	0.00580622
4	A4	150	89.0532	-0.0824781	0.00482436
4	A4	151	89.2473	-0.0832605	0.00400986
4	A4	152	89.4415	-0.080753	0.00353942
4	A4	153	89.6356	-0.0831711	0.00344435
4	A4	154	89.8298	-0.0840821	0.00362307
4	A4	155	90.0239	-0.0846302	0.00391946
4	A4	156	90.2181	-0.0841271	0.00420606
4	A4	157	90.4123	-0.0839503	0.00441859
4	A4	158	90.6064	-0.085286	0.00453846
4	A4	159	90.8006	-0.0865775	0.00456236
4	A4	160	90.9947	-0.0866832	0.00449421
4	A4	161	91.1889	-0.0860951	0.00435809
4	A4	162	91.383	-0.0864297	0.00420653
4	A4	163	91.5772	-0.0891067	0.00410867
4	A4	164	91.7713	-0.0864976	0.00412598
4	A4	165	91.9655	-0.088114	0.00428987
4	A4	166	92.1597	-0.0882526	0.00458789
4	A4	167	92.3538	-0.0890354	0.00495986
4	A4	168	92.548	-0.0892815	0.00530815
4	A4	169	92.7421	-0.0904468	0.00552481
4	A4	170	92.9363	-0.0920815	0.00552756
4	A4	171	93.1304	-0.0903388	0.00528702
4	A4	172	93.3246	-0.0923209	0.00483265
4	A4	173	93.5187	-0.0921736	0.00423905
4	A4	174	93.7129	-0.0933105	0.0036025
4	A4	175	93.907	-0.0921488	0.00301411
4	A4	176	94.1012	-0.0921847	0.00253173
4	A4	177	94.2954	-0.0927993	0.00215936
4	A4	178	94.4895	-0.0936424	0.00184974
4	A4	179	94.6837	-0.0929638	0.00153682
4	A4	180	94.8778	-0.0944637	0.00118078
5	A5	1	60.1241	3.19924	0.119823
5	A5	2	60.3183	3.19994	0.105111
5	A5	3	60.5124	3.18513	0.0957402
5	A5	4	60.7066	3.16905	0.0971581
5	A5	5	60.9007	3.28036	0.111486
5	A5	6	61.0949	3.19598	0.135948
5	A5	7	61.289	3.18179	0.163742
5	A5	8	61.4832	3.19658	0.186911
5	A5	9	61.6773	3.10277	0.199566
5	A5	10	61.8715	3.10341	0.199809
5	A5	11	62.0656	3.10363	0.189686
5	A5	12	62.2598	3.04227	0.173597
5	A5	13	62.454	3.05357	0.156202
5	A5	14	62.6481	3.04852	0.140829
5	A5	15	62.8423	3.04132	0.129067
5	A5	16	63.0364	3.02505	0.12148
5	A5	17	63.2306	3.00107	0.118725
5	A5	18	63.4247	2.99114	0.122018
5	A5	19	63.6189	2.95734	0.132416
5	A5	20	63.813	3.04911	0.149449
5	A5	21	64.0072	2.97207	0.170285
5	A5	22	64.2014	2.93049	0.190305
5	A5	23	64.3955	2.94336	0.204887
5	A5	24	64.5897	2.90372	0.211298
5	A5	25	64.7838	2.85438	0.209569
5	A5	26	64.978	2.84558	0.20197
5	A5	27	65.1721	2.84873	0.191571
5	A5	28	65.3663	2.82579	0.180869
5	A5	29	65.5604	2.80302	0.171314
5	A5	30	65.7546	2.79908	0.163867
5	A5	31	65.9487	2.76996	0.159849
5	A5	32	66.1429	2.74332	0.161061
5	A5	33	66.3371	2.74135	0.16868
5	A5	34	66.5312	2.75151	0.181697
5	A5	35	66.7254	2.77854	0.196377
5	A5	36	66.9195	2.6947	0.207627
5	A5	37	67.1137	2.62327	0.211607
5	A5	38	67.3078	2.6417	0.207736
5	A5	39	67.502	2.62942	0.198629
5	A5	40	67.6961	2.60832	0.188172
5	A5	41	67.8903	2.59672	0.179264
5	A5	42	68.0844	2.58943	0.172701
5	A5	43	68.2786	2.55281	0.167634
5	A5	44	68.4728	2.55161	0.162883
5	A5	45	68.6669	2.51785	0.158078
5	A5	46	68.8611	2.51035	0.153981
5	A5	47	69.0552	2.50437	0.15195
5	A5	48	69.2494	2.49082	0.152992
5	A5	49	69.4435	2.47085	0.157005
5	A5	50	69.6377	2.47719	0.162635
5	A5	51	69.8318	2.44644	0.167868
5	A5	52	70.026	2.41158	0.170979
5	A5	53	70.2202	2.40288	0.171307
5	A5	54	70.4143	2.38995	0.169378
5	A5	55	70.6085	2.37232	0.166401
5	A5	56	70.8026	2.36395	0.163517
5	A5	57	70.9968	2.34625	0.161344
5	A5	58	71.1909	2.32515	0.159933
5	A5	59	71.3851	2.30934	0.159034
5	A5	60	71.5792	2.3038	0.158329
5	A5	61	71.7734	2.28224	0.157517
5	A5	62	71.9675	2.26653	0.156364
5	A5	63	72.1617	2.25859	0.154804
5	A5	64	72.3559	2.23295	0.15309
5	A5	65	72.55	2.21338	0.151789
5	A5	66	72.7442	2.21723	0.151532
5	A5	67	72.9383	2.19796	0.152626
5	A5	68	73.1325	2.18931	0.154829
5	A5	69	73.3266	2.16347	0.15749
5	A5	70	73.5208	2.14409	0.159947
5	A5	71	73.7149	2.13521	0.161845
5	A5	72	73.9091	2.12249	0.163166
5	A5	73	74.1032	2.09522	0.164023
5	A5	74	74.2974	2.10289	0.164451
5	A5	75	74.4916	2.05902	0.164398
5	A5	76	74.6857	2.05493	0.163816
5	A5	77	74.8799	2.03227	0.1627
5	A5	78	75.074	2.03799	0.161029
5	A5	79	75.2682	2.00629	0.158772
5	A5	80	75.4623	1.9969	0.156099
5	A5	81	75.6565	1.9634	0.153631
5	A5	82	75.8506	1.96703	0.152399
5	A5	83	76.0448	1.9423	0.153288
5	A5	84	76.239	1.96837	0.156295
5	A5	85	76.4331	1.91523	0.160189
5	A5	86	76.6273	1.90895	0.162967
5	A5	87	76.8214	1.88225	0.1629
5	A5	88	77.0156	1.8663	0.159488
5	A5	89	77.2097	1.85497	0.153715
5	A5	90	77.4039	1.83683	0.147506
5	A5	91	77.598	1.83111	0.142753
5	A5	92	77.7922	1.82843	0.140522
5	A5	93	77.9864	1.81066	0.140821
5	A5	94	78.1805	1.78346	0.142947
5	A5	95	78.3747	1.78041	0.146053
5	A5	96	78.5688	1.76314	0.149542
5	A5	97	78.763	1.75128	0.153078
5	A5	98	78.9571	1.73476	0.156371
5	A5	99	79.1513	1.71951	0.159005
5	A5	100	79.3454	1.70576	0.160536
5	A5	101	79.5396	1.68207	0.160769
5	A5	102	79.7337	1.66726	0.160006
5	A5	103	79.9279	1.65013	0.159025
5	A5	104	80.1221	1.64837	0.158786
5	A5	105	80.3162	1.63011	0.160064
5	A5	106	80.5104	1.60731	0.163288
5	A5	107	80.7045	1.6001	0.168686
5	A5	108	80.8987	1.57749	0.176622
5	A5	109	81.0928	1.56261	0.187866
5	A5	110	81.287	1.54788	0.203669
5	A5	111	81.4811	1.52743	0.225658
5	A5	112	81.6753	1.50827	0.255682
5	A5	113	81.8694	1.48621	0.29575
5	A5	114	82.0636	1.45609	0.348065
5	A5	115	82.2578	1.42375	0.415033
5	A5	116	82.4519	1.3808	0.499021
5	A5	117	82.6461	1.3385	0.601663
5	A5	118	82.8402	1.2805	0.722668
5	A5	119	83.0344	1.1969	0.858384
5	A5	120	83.2285	1.11293	1.00063
5	A5	121	83.4227	1.00085	1.13654
5	A5	122	83.6168	0.845546	1.24994
5	A5	123	83.811	0.678992	1.32435
5	A5	124	84.0051	0.505381	1.34681
5	A5	125	84.1993	0.355402	1.3112
5	A5	126	84.3935	0.208762	1.22001
5	A5	127	84.5876	0.0928892	1.0838
5	A5	128	84.7818	0.0105042	0.918819
5	A5	129	84.9759	-0.0433766	0.743386
5	A5	130	85.1701	-0.0753748	0.574362
5	A5	131	85.3642	-0.0929331	0.424421
5	A5	132	85.5584	-0.10421	0.300771
5	A5	133	85.7525	-0.110515	0.205345
5	A5	134	85.9467	-0.115819	0.136063
5	A5	135	86.1409	-0.115546	0.0885097
5	A5	136	86.335	-0.116812	0.0574777
5	A5	137	86.5292	-0.121405	0.0380558
5	A5	138	86.7233	-0.120977	0.026223
5	A5	139	86.9175	-0.123926	0.0190459
5	A5	140	87.1116	-0.123793	0.014611
5	A5	141	87.3058	-0.12498	0.0118074
5	A5	142	87.4999	-0.124425	0.0100528
5	A5	143	87.6941	-0.12733	0.00903897
5	A5	144	87.8882	-0.125644	0.00854123
5	A5	145	88.0824	-0.126846	0.00831421
5	A5	146	88.2766	-0.127564	0.00807622
5	A5	147	88.4707	-0.131367	0.00756686
5	A5	148	88.6649	-0.129939	0.00664084
5	A5	149	88.859	-0.131037	0.00534298
5	A5	150	89.0532	-0.132112	0.00391257
5	A5	151	89.2473	-0.130877	0.00269747
5	A5	152	89.4415	-0.128794	0.00200806
5	A5	153	89.6356	-0.129504	0.00198196
5	A5	154	89.8298	-0.13217	0.0025312
5	A5	155	90.0239	-0.131515	0.00339792
5	A5	156	90.2181	-0.131632	0.00427989
5	A5	157	90.4123	-0.133026	0.00495304
5	A5	158	90.6064	-0.13431	0.00533509
5	A5	159	90.8006	-0.134006	0.00547827
5	A5	160	90.9947	-0.133687	0.00551114
5	A5	161	91.1889	-0.135258	0.00556162
5	A5	162	91.383	-0.134464	0.00569476
5	A5	163	91.5772	-0.135829	0.00589357
5	A5	164	91.7713	-0.137941	0.00608847
5	A5	165	91.9655	-0.138023	0.00620893
5	A5	166	92.1597	-0.136305	0.00621652
5	A5	167	92.3538	-0.138379	0.00610226
5	A5	168	92.548	-0.139913	0.00586825
5	A5	169	92.7421	-0.141062	0.0055237
5	A5	170	92.9363	-0.138566	0.00509811
5	A5	171	93.1304	-0.140788	0.0046482
5	A5	172	93.3246	-0.14068	0.00424136
5	A5	173	93.5187	-0.14105	0.00392684
5	A5	174	93.7129	-0.141411	0.00371724
5	A5	175	93.907	-0.141949	0.00358772
5	A5	176	94.1012	-0.141482	0.00348341
5	A5	177	94.2954	-0.142217	0.0033291
5	A5	178	94.4895	-0.143036	0.00304828
5	A5	179	94.6837	-0.143829	0.00259605
5	A5	180	94.8778	-0.143948	0.00199128
7	A7	1	60.1241	3.28694	0.121266
7	A7	2	60.3183	3.28356	0.106879
7	A7	3	60.5124	3.26638	0.0976419
7	A7	4	60.7066	3.25139	0.0989648
7	A7	5	60.9007	3.36665	0.112996
7	A7	6	61.0949	3.27697	0.137021
7	A7	7	61.289	3.26557	0.164314
7	A7	8	61.4832	3.27649	0.186984
7	A7	9	61.6773	3.18623	0.199169
7	A7	10	61.8715	3.18999	0.198974
7	A7	11	62.0656	3.18292	0.188467
7	A7	12	62.2598	3.12655	0.172149
7	A7	13	62.454	3.13455	0.154849
7	A7	14	62.6481	3.13235	0.140061
7	A7	15	62.8423	3.12518	0.129396
7	A7	16	63.0364	3.11276	0.123244
7	A7	17	63.2306	3.08607	0.121951
7	A7	18	63.4247	3.06774	0.126447
7	A7	19	63.6189	3.0454	0.137669
7	A7	20	63.813	3.12761	0.155188
7	A7	21	64.0072	3.05006	0.176255
7	A7	22	64.2014	3.01652	0.196251
7	A7	23	64.3955	3.02304	0.210461
7	A7	24	64.5897	2.98255	0.216081
7	A7	25	64.7838	2.92855	0.213236
7	A7	26	64.978	2.92167	0.204464
7	A7	27	65.1721	2.92846	0.193106
7	A7	28	65.3663	2.90522	0.181776
7	A7	29	65.5604	2.88688	0.171835
7	A7	30	65.7546	2.87189	0.164097
7	A7	31	65.9487	2.84304	0.159853
7	A7	32	66.1429	2.82544	0.161031
7	A7	33	66.3371	2.82148	0.168972
7	A7	34	66.5312	2.82642	0.182707
7	A7	35	66.7254	2.86106	0.198316
7	A7	36	66.9195	2.76944	0.21037
7	A7	37	67.1137	2.70457	0.214689
7	A7	38	67.3078	2.71684	0.210506
7	A7	39	67.502	2.70017	0.200512
7	A7	40	67.6961	2.68932	0.188925
7	A7	41	67.8903	2.6688	0.179105
7	A7	42	68.0844	2.66713	0.172254
7	A7	43	68.2786	2.63135	0.167683
7	A7	44	68.4728	2.62547	0.164021
7	A7	45	68.6669	2.59997	0.160393
7	A7	46	68.8611	2.59143	0.156964
7	A7	47	69.0552	2.57231	0.154729
7	A7	48	69.2494	2.56349	0.154804
7	A7	49	69.4435	2.54387	0.15765
7	A7	50	69.6377	2.55399	0.162648
7	A7	51	69.8318	2.52343	0.168278
7	A7	52	70.026	2.4889	0.172808
7	A7	53	70.2202	2.4809	0.175045
7	A7	54	70.4143	2.46336	0.174715
7	A7	55	70.6085	2.44894	0.172295
7	A7	56	70.8026	2.43353	0.168583
7	A7	57	70.9968	2.41331	0.16436
7	A7	58	71.1909	2.39819	0.160287
7	A7	59	71.3851	2.38029	0.156914
7	A7	60	71.5792	2.37762	0.154625
7	A7	61	71.7734	2.3525	0.153489
7	A7	62	71.9675	2.34825	0.15323
7	A7	63	72.1617	2.3332	0.15342
7	A7	64	72.3559	2.30618	0.153839
7	A7	65	72.55	2.28549	0.15466
7	A7	66	72.7442	2.29451	0.156295
7	A7	67	72.9383	2.2698	0.158949
7	A7	68	73.1325	2.26062	0.162294
7	A7	69	73.3266	2.23835	0.165536
7	A7	70	73.5208	2.21204	0.167866
7	A7	71	73.7149	2.20482	0.168917
7	A7	72	73.9091	2.18838	0.168868
7	A7	73	74.1032	2.15872	0.168208
7	A7	74	74.2974	2.17643	0.167347
7	A7	75	74.4916	2.12846	0.16642
7	A7	76	74.6857	2.12051	0.165294
7	A7	77	74.8799	2.10118	0.163716
7	A7	78	75.074	2.10404	0.16143
7	A7	79	75.2682	2.07364	0.158348
7	A7	80	75.4623	2.06399	0.154778
7	A7	81	75.6565	2.02893	0.151603
7	A7	82	75.8506	2.0377	0.150104
7	A7	83	76.0448	2.01263	0.151326
7	A7	84	76.239	2.03595	0.155301
7	A7	85	76.4331	1.98308	0.160709
7	A7	86	76.6273	1.97713	0.165327
7	A7	87	76.8214	1.95822	0.167075
7	A7	88	77.0156	1.93208	0.165055
7	A7	89	77.2097	1.91947	0.159966
7	A7	90	77.4039	1.89984	0.153698
7	A7	91	77.598	1.89587	0.148368
7	A7	92	77.7922	1.89527	0.145374
7	A7	93	77.9864	1.87607	0.144967
7	A7	94	78.1805	1.84808	0.146512
7	A7	95	78.3747	1.84012	0.149128
7	A7	96	78.5688	1.83075	0.152198
7	A7	97	78.763	1.81108	0.155435
7	A7	98	78.9571	1.79738	0.158603
7	A7	99	79.1513	1.78605	0.161248
7	A7	100	79.3454	1.77103	0.162738
7	A7	101	79.5396	1.73839	0.162635
7	A7	102	79.7337	1.73258	0.161089
7	A7	103	79.9279	1.70874	0.158929
7	A7	104	80.1221	1.71054	0.157381
7	A7	105	80.3162	1.6926	0.157601
7	A7	106	80.5104	1.67175	0.160367
7	A7	107	80.7045	1.66216	0.166089
7	A7	108	80.8987	1.6396	0.175039
7	A7	109	81.0928	1.63425	0.187624
7	A7	110	81.287	1.60908	0.204541
7	A7	111	81.4811	1.59102	0.226892
7	A7	112	81.6753	1.56662	0.25625
7	A7	113	81.8694	1.54729	0.294717
7	A7	114	82.0636	1.51875	0.344881
7	A7	115	82.2578	1.48797	0.409624
7	A7	116	82.4519	1.44529	0.491707
7	A7	117	82.6461	1.40494	0.593062
7	A7	118	82.8402	1.34163	0.713703
7	A7	119	83.0344	1.26455	0.850371
7	A7	120	83.2285	1.18601	0.995342
7	A7	121	83.4227	1.06987	1.1361
7	A7	122	83.6168	0.915735	1.25656
7	A7	123	83.811	0.750057	1.33992
7	A7	124	84.0051	0.57162	1.37243
7	A7	125	84.1993	0.421904	1.34682
7	A7	126	84.3935	0.265056	1.2642
7	A7	127	84.5876	0.142097	1.13384
7	A7	128	84.7818	0.0514336	0.971041
7	A7	129	84.9759	-0.0109813	0.793903
7	A7	130	85.1701	-0.0469438	0.619783
7	A7	131	85.3642	-0.0696294	0.462453
7	A7	132	85.5584	-0.0790525	0.330468
7	A7	133	85.7525	-0.0878663	0.226986
7	A7	134	85.9467	-0.0920116	0.150754
7	A7	135	86.1409	-0.0934605	0.0977251
7	A7	136	86.335	-0.0944519	0.0627015
7	A7	137	86.5292	-0.0987865	0.0405919
7	A7	138	86.7233	-0.0984968	0.0271478
7	A7	139	86.9175	-0.0997421	0.019219
7	A7	140	87.1116	-0.100341	0.0146813
7	A7	141	87.3058	-0.101152	0.0122005
7	A7	142	87.4999	-0.102092	0.0109645
7	A7	143	87.6941	-0.103343	0.0104642
7	A7	144	87.8882	-0.10398	0.0103446
7	A7	145	88.0824	-0.104604	0.0103214
7	A7	146	88.2766	-0.106124	0.0101497
7	A7	147	88.4707	-0.108106	0.00963843
7	A7	148	88.6649	-0.108356	0.00869727
7	A7	149	88.859	-0.109751	0.00738431
7	A7	150	89.0532	-0.111132	0.00591151
7	A7	151	89.2473	-0.108961	0.00458056
7	A7	152	89.4415	-0.108208	0.00366674
7	A7	153	89.6356	-0.109878	0.00331024
7	A7	154	89.8298	-0.111745	0.00347366
7	A7	155	90.0239	-0.109675	0.00397955
7	A7	156	90.2181	-0.110408	0.00459254
7	A7	157	90.4123	-0.113654	0.00509913
7	A7	158	90.6064	-0.112173	0.00536252
7	A7	159	90.8006	-0.113713	0.00535049
7	A7	160	90.9947	-0.114132	0.00513359
7	A7	161	91.1889	-0.11365	0.00484737
7	A7	162	91.383	-0.11338	0.004629
7	A7	163	91.5772	-0.115349	0.00456283
7	A7	164	91.7713	-0.115078	0.00466674
7	A7	165	91.9655	-0.116887	0.00491705
7	A7	166	92.1597	-0.114636	0.00527689
7	A7	167	92.3538	-0.116856	0.00569852
7	A7	168	92.548	-0.116689	0.00610821
7	A7	169	92.7421	-0.119109	0.00640742
7	A7	170	92.9363	-0.119601	0.00650611
7	A7	171	93.1304	-0.119292	0.00636603
7	A7	172	93.3246	-0.119123	0.00601793
7	A7	173	93.5187	-0.121901	0.0055416
7	A7	174	93.7129	-0.121136	0.00502735
7	A7	175	93.907	-0.120842	0.00454199
7	A7	176	94.1012	-0.121366	0.00410765
7	A7	177	94.2954	-0.121605	0.00369603
7	A7	178	94.4895	-0.122808	0.00324502
7	A7	179	94.6837	-0.123206	0.00269911
7	A7	180	94.8778	-0.123451	0.00205396
8	A8	1	60.1241	3.31249	0.122585
8	A8	2	60.3183	3.31147	0.107598
8	A8	3	60.5124	3.2986	0.0981195
8	A8	4	60.7066	3.27953	0.0996509
8	A8	5	60.9007	3.39806	0.114255
8	A8	6	61.0949	3.31023	0.139038
8	A8	7	61.289	3.28984	0.167121
8	A8	8	61.4832	3.30743	0.190562
8	A8	9	61.6773	3.21269	0.203511
8	A8	10	61.8715	3.22009	0.204018
8	A8	11	62.0656	3.21349	0.193977
8	A8	12	62.2598	3.15281	0.177683
8	A8	13	62.454	3.15999	0.159899
8	A8	14	62.6481	3.15503	0.144317
8	A8	15	62.8423	3.14958	0.132944
8	A8	16	63.0364	3.1392	0.126527
8	A8	17	63.2306	3.11065	0.125476
8	A8	18	63.4247	3.09623	0.130401
8	A8	19	63.6189	3.07117	0.1417
8	A8	20	63.813	3.15148	0.158534
8	A8	21	64.0072	3.06676	0.178174
8	A8	22	64.2014	3.0371	0.196467
8	A8	23	64.3955	3.04632	0.209354
8	A8	24	64.5897	3.00854	0.214475
8	A8	25	64.7838	2.95608	0.211962
8	A8	26	64.978	2.94536	0.203975
8	A8	27	65.1721	2.95417	0.193402
8	A8	28	65.3663	2.92274	0.182566
8	A8	29	65.5604	2.91059	0.172807
8	A8	30	65.7546	2.90157	0.165063
8	A8	31	65.9487	2.86439	0.160767
8	A8	32	66.1429	2.84534	0.16192
8	A8	33	66.3371	2.84721	0.169887
8	A8	34	66.5312	2.8509	0.183685
8	A8	35	66.7254	2.88128	0.199365
8	A8	36	66.9195	2.7952	0.211435
8	A8	37	67.1137	2.72692	0.215659
8	A8	38	67.3078	2.73831	0.211266
8	A8	39	67.502	2.72448	0.201012
8	A8	40	67.6961	2.70697	0.189229
8	A8	41	67.8903	2.69564	0.179355
8	A8	42	68.0844	2.69106	0.172592
8	A8	43	68.2786	2.65106	0.168173
8	A8	44	68.4728	2.65078	0.164633
8	A8	45	68.6669	2.61951	0.161066
8	A8	46	68.8611	2.6163	0.157685
8	A8	47	69.0552	2.59054	0.155552
8	A8	48	69.2494	2.58869	0.155813
8	A8	49	69.4435	2.57007	0.158888
8	A8	50	69.6377	2.57043	0.16409
8	A8	51	69.8318	2.54418	0.169854
8	A8	52	70.026	2.51389	0.174456
8	A8	53	70.2202	2.5019	0.176774
8	A8	54	70.4143	2.4862	0.176624
8	A8	55	70.6085	2.46436	0.174587
8	A8	56	70.8026	2.45842	0.171513
8	A8	57	70.9968	2.43523	0.168108
8	A8	58	71.1909	2.41654	0.164788
8	A8	59	71.3851	2.40575	0.161769
8	A8	60	71.5792	2.39248	0.159169
8	A8	61	71.7734	2.36692	0.157052
8	A8	62	71.9675	2.36801	0.155437
8	A8	63	72.1617	2.34959	0.154362
8	A8	64	72.3559	2.32381	0.154005
8	A8	65	72.55	2.30795	0.154685
8	A8	66	72.7442	2.31217	0.156669
8	A8	67	72.9383	2.28833	0.159857
8	A8	68	73.1325	2.27867	0.163616
8	A8	69	73.3266	2.25505	0.166984
8	A8	70	73.5208	2.2297	0.169104
8	A8	71	73.7149	2.2232	0.169623
8	A8	72	73.9091	2.20504	0.168744
8	A8	73	74.1032	2.17884	0.167005
8	A8	74	74.2974	2.18886	0.164965
8	A8	75	74.4916	2.14753	0.163031
8	A8	76	74.6857	2.13713	0.161395
8	A8	77	74.8799	2.12277	0.159997
8	A8	78	75.074	2.12683	0.158515
8	A8	79	75.2682	2.09437	0.156563
8	A8	80	75.4623	2.08292	0.154102
8	A8	81	75.6565	2.04688	0.151825
8	A8	82	75.8506	2.05415	0.151036
8	A8	83	76.0448	2.03584	0.152896
8	A8	84	76.239	2.0584	0.157458
8	A8	85	76.4331	2.00184	0.163272
8	A8	86	76.6273	1.9946	0.167953
8	A8	87	76.8214	1.97182	0.169407
8	A8	88	77.0156	1.95151	0.16693
8	A8	89	77.2097	1.93947	0.161519
8	A8	90	77.4039	1.91658	0.155282
8	A8	91	77.598	1.91624	0.15035
8	A8	92	77.7922	1.91114	0.147947
8	A8	93	77.9864	1.89438	0.148068
8	A8	94	78.1805	1.86547	0.149851
8	A8	95	78.3747	1.85521	0.152286
8	A8	96	78.5688	1.84602	0.15474
8	A8	97	78.763	1.82889	0.157045
8	A8	98	78.9571	1.8107	0.159204
8	A8	99	79.1513	1.80046	0.161081
8	A8	100	79.3454	1.78654	0.162339
8	A8	101	79.5396	1.75884	0.162667
8	A8	102	79.7337	1.74817	0.16209
8	A8	103	79.9279	1.72899	0.161124
8	A8	104	80.1221	1.72278	0.160667
8	A8	105	80.3162	1.70535	0.161727
8	A8	106	80.5104	1.68703	0.165202
8	A8	107	80.7045	1.67754	0.171816
8	A8	108	80.8987	1.65756	0.182239
8	A8	109	81.0928	1.64092	0.197244
8	A8	110	81.287	1.62547	0.217844
8	A8	111	81.4811	1.60291	0.245377
8	A8	112	81.6753	1.57861	0.281567
8	A8	113	81.8694	1.555	0.328565
8	A8	114	82.0636	1.52243	0.388909
8	A8	115	82.2578	1.48641	0.465294
8	A8	116	82.4519	1.43992	0.559996
8	A8	117	82.6461	1.39014	0.67387
8	A8	118	82.8402	1.32165	0.805013
8	A8	119	83.0344	1.23021	0.947421
8	A8	120	83.2285	1.13389	1.09027
8	A8	121	83.4227	1.00168	1.21847
8	A8	122	83.6168	0.830503	1.31498
8	A8	123	83.811	0.657578	1.3643
8	A8	124	84.0051	0.484423	1.35646
8	A8	125	84.1993	0.341537	1.28964
8	A8	126	84.3935	0.205931	1.17088
8	A8	127	84.5876	0.105515	1.01437
8	A8	128	84.7818	0.037221	0.838263
8	A8	129	84.9759	-0.00577069	0.660882
8	A8	130	85.1701	-0.0283013	0.497484
8	A8	131	85.3642	-0.0416528	0.358212
8	A8	132	85.5584	-0.0491193	0.247553
8	A8	133	85.7525	-0.0543214	0.165125
8	A8	134	85.9467	-0.0563265	0.107264
8	A8	135	86.1409	-0.0600001	0.068785
8	A8	136	86.335	-0.0589935	0.0443903
8	A8	137	86.5292	-0.0617817	0.0295252
8	A8	138	86.7233	-0.0627862	0.0207066
8	A8	139	86.9175	-0.0644558	0.0155074
8	A8	140	87.1116	-0.0646882	0.0123745
8	A8	141	87.3058	-0.0652396	0.010401
8	A8	142	87.4999	-0.067119	0.00911188
8	A8	143	87.6941	-0.0669353	0.00828254
8	A8	144	87.8882	-0.0680798	0.0077939
8	A8	145	88.0824	-0.0672944	0.00752982
8	A8	146	88.2766	-0.0678029	0.00733113
8	A8	147	88.4707	-0.0711834	0.00701792
8	A8	148	88.6649	-0.0713363	0.00646436
8	A8	149	88.859	-0.071302	0.00567619
8	A8	150	89.0532	-0.0721857	0.00481052
8	A8	151	89.2473	-0.0723953	0.00410938
8	A8	152	89.4415	-0.0696597	0.00377533
8	A8	153	89.6356	-0.0721243	0.0038614
8	A8	154	89.8298	-0.0731953	0.0042442
8	A8	155	90.0239	-0.0736674	0.00469629
8	A8	156	90.2181	-0.0747357	0.00500802
8	A8	157	90.4123	-0.0743194	0.00507992
8	A8	158	90.6064	-0.0745581	0.00493712
8	A8	159	90.8006	-0.075836	0.00467761
8	A8	160	90.9947	-0.0761738	0.00440429
8	A8	161	91.1889	-0.0751298	0.00418404
8	A8	162	91.383	-0.0772412	0.00404443
8	A8	163	91.5772	-0.0771644	0.00399344
8	A8	164	91.7713	-0.0763961	0.00404015
8	A8	165	91.9655	-0.0785366	0.0041993
8	A8	166	92.1597	-0.0771168	0.00447384
8	A8	167	92.3538	-0.078384	0.00482618
8	A8	168	92.548	-0.0782565	0.00516353
8	A8	169	92.7421	-0.0809039	0.00535882
8	A8	170	92.9363	-0.0810528	0.00530351
8	A8	171	93.1304	-0.080132	0.00496096
8	A8	172	93.3246	-0.0815523	0.00438506
8	A8	173	93.5187	-0.0822443	0.00369363
8	A8	174	93.7129	-0.0806414	0.00301625
8	A8	175	93.907	-0.0818059	0.00244674
8	A8	176	94.1012	-0.0824877	0.0020195
8	A8	177	94.2954	-0.0810628	0.00171217
8	A8	178	94.4895	-0.0822486	0.00146805
8	A8	179	94.6837	-0.0832324	0.00122828
8	A8	180	94.8778	-0.0822915	0.00096102
9	A9	1	60.1241	2.62271	0.0960602
9	A9	2	60.3183	2.62045	0.083389
9	A9	3	60.5124	2.60486	0.0749704
9	A9	4	60.7066	2.59603	0.0755371
9	A9	5	60.9007	2.69004	0.0870816
9	A9	6	61.0949	2.6224	0.10744
9	A9	7	61.289	2.60807	0.130957
9	A9	8	61.4832	2.62011	0.150889
9	A9	9	61.6773	2.54174	0.162142
9	A9	10	61.8715	2.54574	0.162931
9	A9	11	62.0656	2.54048	0.154794
9	A9	12	62.2598	2.49126	0.141336
9	A9	13	62.454	2.50071	0.126509
9	A9	14	62.6481	2.49394	0.113288
9	A9	15	62.8423	2.49141	0.103231
9	A9	16	63.0364	2.47834	0.0969583
9	A9	17	63.2306	2.45765	0.0949803
9	A9	18	63.4247	2.44889	0.0981008
9	A9	19	63.6189	2.42642	0.106947
9	A9	20	63.813	2.49554	0.120993
9	A9	21	64.0072	2.42846	0.13794
9	A9	22	64.2014	2.40094	0.154136
9	A9	23	64.3955	2.41305	0.16592
9	A9	24	64.5897	2.37761	0.171089
9	A9	25	64.7838	2.33347	0.169648
9	A9	26	64.978	2.32499	0.163447
9	A9	27	65.1721	2.3342	0.155025
9	A9	28	65.3663	2.31072	0.146431
9	A9	29	65.5604	2.29673	0.138787
9	A9	30	65.7546	2.28882	0.132759
9	A9	31	65.9487	2.26187	0.129319
9	A9	32	66.1429	2.24474	0.129897
9	A9	33	66.3371	2.24321	0.135482
9	A9	34	66.5312	2.24933	0.14531
9	A9	35	66.7254	2.27151	0.156383
9	A9	36	66.9195	2.20204	0.164577
9	A9	37	67.1137	2.15026	0.166809
9	A9	38	67.3078	2.15556	0.162707
9	A9	39	67.502	2.14649	0.154604
9	A9	40	67.6961	2.14085	0.145933
9	A9	41	67.8903	2.12071	0.139284
9	A9	42	68.0844	2.12306	0.135362
9	A9	43	68.2786	2.09047	0.133265
9	A9	44	68.4728	2.09004	0.131553
9	A9	45	68.6669	2.06308	0.129319
9	A9	46	68.8611	2.05541	0.126676
9	A9	47	69.0552	2.04341	0.124566
9	A9	48	69.2494	2.035	0.124112
9	A9	49	69.4435	2.0197	0.125897
9	A9	50	69.6377	2.02539	0.129564
9	A9	51	69.8318	2.00182	0.133929
9	A9	52	70.026	1.97547	0.137526
9	A9	53	70.2202	1.96878	0.139233
9	A9	54	70.4143	1.95383	0.138655
9	A9	55	70.6085	1.93869	0.136107
9	A9	56	70.8026	1.92803	0.132359
9	A9	57	70.9968	1.91179	0.128328
9	A9	58	71.1909	1.90019	0.124855
9	A9	59	71.3851	1.8904	0.122521
9	A9	60	71.5792	1.88344	0.121504
9	A9	61	71.7734	1.86582	0.121498
9	A9	62	71.9675	1.86193	0.121863
9	A9	63	72.1617	1.84615	0.121987
9	A9	64	72.3559	1.8244	0.12169
9	A9	65	72.55	1.80721	0.121367
9	A9	66	72.7442	1.81823	0.121719
9	A9	67	72.9383	1.79797	0.123221
9	A9	68	73.1325	1.78934	0.125736
9	A9	69	73.3266	1.77237	0.128541
9	A9	70	73.5208	1.75434	0.130754
9	A9	71	73.7149	1.74304	0.131808
9	A9	72	73.9091	1.73267	0.131674
9	A9	73	74.1032	1.70785	0.130721
9	A9	74	74.2974	1.71964	0.129428
9	A9	75	74.4916	1.68702	0.12813
9	A9	76	74.6857	1.67816	0.126941
9	A9	77	74.8799	1.66187	0.125767
9	A9	78	75.074	1.66818	0.124387
9	A9	79	75.2682	1.64078	0.122614
9	A9	80	75.4623	1.63469	0.120536
9	A9	81	75.6565	1.60477	0.11871
9	A9	82	75.8506	1.6125	0.118048
9	A9	83	76.0448	1.59297	0.119313
9	A9	84	76.239	1.61148	0.122504
9	A9	85	76.4331	1.56658	0.126592
9	A9	86	76.6273	1.56496	0.12989
9	A9	87	76.8214	1.54508	0.130874
9	A9	88	77.0156	1.52875	0.128959
9	A9	89	77.2097	1.51761	0.124782
9	A9	90	77.4039	1.50181	0.119839
9	A9	91	77.598	1.49879	0.115757
9	A9	92	77.7922	1.49705	0.113586
9	A9	93	77.9864	1.48173	0.113507
9	A9	94	78.1805	1.4611	0.115016
9	A9	95	78.3747	1.45533	0.117385
9	A9	96	78.5688	1.4426	0.120031
9	A9	97	78.763	1.43472	0.122613
9	A9	98	78.9571	1.4162	0.124892
9	A9	99	79.1513	1.40777	0.126601
9	A9	100	79.3454	1.39648	0.12748
9	A9	101	79.5396	1.37561	0.127478
9	A9	102	79.7337	1.3634	0.126923
9	A9	103	79.9279	1.35261	0.126498
9	A9	104	80.1221	1.34817	0.127009
9	A9	105	80.3162	1.33336	0.129108
9	A9	106	80.5104	1.31886	0.133184
9	A9	107	80.7045	1.30534	0.139518
9	A9	108	80.8987	1.29157	0.148566
9	A9	109	81.0928	1.27871	0.16119
9	A9	110	81.287	1.26328	0.178717
9	A9	111	81.4811	1.24749	0.202853
9	A9	112	81.6753	1.22755	0.235558
9	A9	113	81.8694	1.20755	0.278963
9	A9	114	82.0636	1.179	0.335264
9	A9	115	82.2578	1.14823	0.406461
9	A9	116	82.4519	1.10347	0.493761
9	A9	117	82.6461	1.05983	0.596566
9	A9	118	82.8402	0.997858	0.711242
9	A9	119	83.0344	0.912364	0.830135
9	A9	120	83.2285	0.817132	0.941515
9	A9	121	83.4227	0.691613	1.03097
9	A9	122	83.6168	0.541977	1.08426
9	A9	123	83.811	0.39251	1.09088
9	A9	124	84.0051	0.258682	1.04715
9	A9	125	84.1993	0.153546	0.957475
9	A9	126	84.3935	0.067305	0.833321
9	A9	127	84.5876	0.0101485	0.690342
9	A9	128	84.7818	-0.0267385	0.5447
9	A9	129	84.9759	-0.0456802	0.409878
9	A9	130	85.1701	-0.0575184	0.294781
9	A9	131	85.3642	-0.0642498	0.203326
9	A9	132	85.5584	-0.0664238	0.135241
9	A9	133	85.7525	-0.0704585	0.0874998
9	A9	134	85.9467	-0.0725287	0.0558237
9	A9	135	86.1409	-0.0719639	0.0358578
9	A9	136	86.335	-0.0722097	0.0238527
9	A9	137	86.5292	-0.0754601	0.0169159
9	A9	138	86.7233	-0.0751508	0.0129931
9	A9	139	86.9175	-0.0768398	0.0107325
9	A9	140	87.1116	-0.0774181	0.00932128
9	A9	141	87.3058	-0.0778075	0.00833128
9	A9	142	87.4999	-0.0789606	0.00758251
9	A9	143	87.6941	-0.0802096	0.00702606
9	A9	144	87.8882	-0.079173	0.00664814
9	A9	145	88.0824	-0.0800556	0.00640238
9	A9	146	88.2766	-0.0802288	0.0061844
9	A9	147	88.4707	-0.0832227	0.00585805
9	A9	148	88.6649	-0.0823253	0.00532049
9	A9	149	88.859	-0.0831218	0.00456744
9	A9	150	89.0532	-0.0840732	0.00371372
9	A9	151	89.2473	-0.083598	0.00294784
9	A9	152	89.4415	-0.0819548	0.00244114
9	A9	153	89.6356	-0.0826933	0.00226507
9	A9	154	89.8298	-0.0850235	0.0023685
9	A9	155	90.0239	-0.0844859	0.00262647
9	A9	156	90.2181	-0.0840075	0.0029205
9	A9	157	90.4123	-0.0851274	0.00319218
9	A9	158	90.6064	-0.0846166	0.00344115
9	A9	159	90.8006	-0.0858452	0.00368495
9	A9	160	90.9947	-0.0861726	0.00392073
9	A9	161	91.1889	-0.0857452	0.0041154
9	A9	162	91.383	-0.0870369	0.00422568
9	A9	163	91.5772	-0.088968	0.00423229
9	A9	164	91.7713	-0.0871706	0.00416678
9	A9	165	91.9655	-0.0877975	0.00411185
9	A9	166	92.1597	-0.0884952	0.00416714
9	A9	167	92.3538	-0.0883747	0.00439404
9	A9	168	92.548	-0.0891434	0.0047691
9	A9	169	92.7421	-0.08959	0.00517553
9	A9	170	92.9363	-0.0905776	0.00544362
9	A9	171	93.1304	-0.0922538	0.00542496
9	A9	172	93.3246	-0.0921018	0.00506421
9	A9	173	93.5187	-0.092592	0.00442869
9	A9	174	93.7129	-0.0923536	0.00367524
9	A9	175	93.907	-0.0916866	0.00297138
9	A9	176	94.1012	-0.092641	0.0024173
9	A9	177	94.2954	-0.0930817	0.00201486
9	A9	178	94.4895	-0.0928856	0.00169656
9	A9	179	94.6837	-0.0938478	0.00138701
9	A9	180	94.8778	-0.0931541	0.00105259
11	A11	1	60.1241	3.30171	0.126644
11	A11	2	60.3183	3.29491	0.111394
11	A11	3	60.5124	3.2802	0.101374
11	A11	4	60.7066	3.26586	0.102224
11	A11	5	60.9007	3.38168	0.116221
11	A11	6	61.0949	3.29205	0.140674
11	A11	7	61.289	3.27709	0.168808
11	A11	8	61.4832	3.29079	0.192654
11	A11	9	61.6773	3.19708	0.206226
11	A11	10	61.8715	3.20443	0.207393
11	A11	11	62.0656	3.20069	0.19788
11	A11	12	62.2598	3.13351	0.181871
11	A11	13	62.454	3.14345	0.164056
11	A11	14	62.6481	3.13677	0.148054
11	A11	15	62.8423	3.13517	0.135792
11	A11	16	63.0364	3.12137	0.128011
11	A11	17	63.2306	3.09225	0.125326
11	A11	18	63.4247	3.07235	0.128807
11	A11	19	63.6189	3.05425	0.139426
11	A11	20	63.813	3.13555	0.156707
11	A11	21	64.0072	3.05819	0.177802
11	A11	22	64.2014	3.02133	0.197971
11	A11	23	64.3955	3.03157	0.212386
11	A11	24	64.5897	2.98875	0.218147
11	A11	25	64.7838	2.93805	0.215307
11	A11	26	64.978	2.92629	0.20637
11	A11	27	65.1721	2.93822	0.194729
11	A11	28	65.3663	2.90851	0.183106
11	A11	29	65.5604	2.88974	0.172983
11	A11	30	65.7546	2.88616	0.165192
11	A11	31	65.9487	2.85169	0.160925
11	A11	32	66.1429	2.82733	0.161947
11	A11	33	66.3371	2.82997	0.169498
11	A11	34	66.5312	2.83081	0.182632
11	A11	35	66.7254	2.86888	0.197572
11	A11	36	66.9195	2.78117	0.209085
11	A11	37	67.1137	2.70534	0.213188
11	A11	38	67.3078	2.72674	0.209267
11	A11	39	67.502	2.71148	0.200053
11	A11	40	67.6961	2.69896	0.189652
11	A11	41	67.8903	2.67799	0.181166
11	A11	42	68.0844	2.67524	0.175488
11	A11	43	68.2786	2.63867	0.171674
11	A11	44	68.4728	2.63549	0.168232
11	A11	45	68.6669	2.60489	0.164312
11	A11	46	68.8611	2.59626	0.1602
11	A11	47	69.0552	2.58269	0.157051
11	A11	48	69.2494	2.56823	0.156141
11	A11	49	69.4435	2.54982	0.158069
11	A11	50	69.6377	2.56036	0.162335
11	A11	51	69.8318	2.53259	0.167516
11	A11	52	70.026	2.49553	0.171939
11	A11	53	70.2202	2.48802	0.174436
11	A11	54	70.4143	2.47222	0.174681
11	A11	55	70.6085	2.45847	0.173012
11	A11	56	70.8026	2.441	0.169998
11	A11	57	70.9968	2.42333	0.166133
11	A11	58	71.1909	2.40345	0.161828
11	A11	59	71.3851	2.38902	0.15754
11	A11	60	71.5792	2.38426	0.153786
11	A11	61	71.7734	2.35593	0.151012
11	A11	62	71.9675	2.35813	0.149435
11	A11	63	72.1617	2.34224	0.149066
11	A11	64	72.3559	2.31779	0.149876
11	A11	65	72.55	2.29745	0.15192
11	A11	66	72.7442	2.30553	0.155218
11	A11	67	72.9383	2.28239	0.159477
11	A11	68	73.1325	2.27084	0.163948
11	A11	69	73.3266	2.24662	0.167629
11	A11	70	73.5208	2.22316	0.169727
11	A11	71	73.7149	2.21072	0.170038
11	A11	72	73.9091	2.20348	0.168948
11	A11	73	74.1032	2.16802	0.167103
11	A11	74	74.2974	2.18166	0.165035
11	A11	75	74.4916	2.14433	0.162992
11	A11	76	74.6857	2.13047	0.160973
11	A11	77	74.8799	2.1112	0.158837
11	A11	78	75.074	2.11934	0.15638
11	A11	79	75.2682	2.0894	0.153493
11	A11	80	75.4623	2.0772	0.150429
11	A11	81	75.6565	2.04142	0.14803
11	A11	82	75.8506	2.05329	0.14754
11	A11	83	76.0448	2.03015	0.149878
11	A11	84	76.239	2.05417	0.154824
11	A11	85	76.4331	1.99788	0.16072
11	A11	86	76.6273	1.99227	0.165114
11	A11	87	76.8214	1.96791	0.165975
11	A11	88	77.0156	1.94793	0.162736
11	A11	89	77.2097	1.93728	0.156536
11	A11	90	77.4039	1.91812	0.149582
11	A11	91	77.598	1.91419	0.144077
11	A11	92	77.7922	1.91352	0.141339
11	A11	93	77.9864	1.89071	0.141526
11	A11	94	78.1805	1.86829	0.143959
11	A11	95	78.3747	1.86192	0.147705
11	A11	96	78.5688	1.85075	0.151976
11	A11	97	78.763	1.83178	0.156187
11	A11	98	78.9571	1.81566	0.159797
11	A11	99	79.1513	1.80215	0.162215
11	A11	100	79.3454	1.78905	0.162966
11	A11	101	79.5396	1.7595	0.162006
11	A11	102	79.7337	1.74985	0.159964
11	A11	103	79.9279	1.72868	0.158039
11	A11	104	80.1221	1.73334	0.157574
11	A11	105	80.3162	1.71576	0.159574
11	A11	106	80.5104	1.69128	0.164515
11	A11	107	80.7045	1.68038	0.172558
11	A11	108	80.8987	1.66005	0.183968
11	A11	109	81.0928	1.64949	0.199459
11	A11	110	81.287	1.62793	0.220284
11	A11	111	81.4811	1.60839	0.248165
11	A11	112	81.6753	1.58139	0.285187
11	A11	113	81.8694	1.56233	0.333753
11	A11	114	82.0636	1.52755	0.396491
11	A11	115	82.2578	1.492	0.475986
11	A11	116	82.4519	1.44085	0.574126
11	A11	117	82.6461	1.3933	0.691029
11	A11	118	82.8402	1.3258	0.823663
11	A11	119	83.0344	1.22854	0.964643
11	A11	120	83.2285	1.12462	1.10186
11	A11	121	83.4227	0.990685	1.21956
11	A11	122	83.6168	0.819253	1.301
11	A11	123	83.811	0.652989	1.33217
11	A11	124	84.0051	0.486433	1.30549
11	A11	125	84.1993	0.35256	1.22193
11	A11	126	84.3935	0.232658	1.09105
11	A11	127	84.5876	0.14774	0.928746
11	A11	128	84.7818	0.0912393	0.753595
11	A11	129	84.9759	0.0592538	0.583095
11	A11	130	85.1701	0.0401282	0.430708
11	A11	131	85.3642	0.0292153	0.304388
11	A11	132	85.5584	0.0257404	0.206616
11	A11	133	85.7525	0.0218681	0.13558
11	A11	134	85.9467	0.0171172	0.086892
11	A11	135	86.1409	0.0178683	0.0552481
11	A11	136	86.335	0.0168269	0.0356332
11	A11	137	86.5292	0.0142705	0.0239576
11	A11	138	86.7233	0.0137705	0.0172221
11	A11	139	86.9175	0.0134957	0.0134006
11	A11	140	87.1116	0.0122465	0.0112162
11	A11	141	87.3058	0.010596	0.0099151
11	A11	142	87.4999	0.010261	0.0090808
11	A11	143	87.6941	0.00973005	0.00848989
11	A11	144	87.8882	0.00964003	0.00800542
11	A11	145	88.0824	0.00787955	0.00751108
11	A11	146	88.2766	0.0073436	0.00689436
11	A11	147	88.4707	0.00711337	0.00607599
11	A11	148	88.6649	0.00481551	0.00506166
11	A11	149	88.859	0.00633567	0.00397611
11	A11	150	89.0532	0.00516668	0.0030437
11	A11	151	89.2473	0.00598804	0.00250513
11	A11	152	89.4415	0.00828028	0.00250201
11	A11	153	89.6356	0.00554947	0.00299202
11	A11	154	89.8298	0.00421569	0.00375254
11	A11	155	90.0239	0.00467424	0.00448
11	A11	156	90.2181	0.00287548	0.00492997
11	A11	157	90.4123	0.00261517	0.00501891
11	A11	158	90.6064	0.00370453	0.00483922
11	A11	159	90.8006	0.00173243	0.00459541
11	A11	160	90.9947	0.00187203	0.00450307
11	A11	161	91.1889	0.00273954	0.00469434
11	A11	162	91.383	0.00273013	0.0051615
11	A11	163	91.5772	-0.000834302	0.00576039
11	A11	164	91.7713	-0.000175378	0.00627697
11	A11	165	91.9655	-0.00226008	0.00652667
11	A11	166	92.1597	-0.000825404	0.00643105
11	A11	167	92.3538	-0.00217361	0.00603023
11	A11	168	92.548	-0.0029587	0.0054375
11	A11	169	92.7421	-0.00337745	0.00478009
11	A11	170	92.9363	-0.00306134	0.00416512
11	A11	171	93.1304	-0.00348433	0.00367549
11	A11	172	93.3246	-0.00359206	0.00337577
11	A11	173	93.5187	-0.00399218	0.00330901
11	A11	174	93.7129	-0.00495126	0.00348008
11	A11	175	93.907	-0.00267803	0.00383349
11	A11	176	94.1012	-0.00596619	0.00424248
11	A11	177	94.2954	-0.00551258	0.00452804
11	A11	178	94.4895	-0.0063617	0.00451535
11	A11	179	94.6837	-0.0081099	0.00410914
11	A11	180	94.8778	-0.00819547	0.00334562
12	A12	1	60.1241	3.2898	0.130816
12	A12	2	60.3183	3.28395	0.115926
12	A12	3	60.5124	3.26871	0.106687
12	A12	4	60.7066	3.25268	0.108666
12	A12	5	60.9007	3.37174	0.123906
12	A12	6	61.0949	3.27933	0.149371
12	A12	7	61.289	3.26015	0.177957
12	A12	8	61.4832	3.27605	0.201512
12	A12	9	61.6773	3.18149	0.214101
12	A12	10	61.8715	3.1863	0.213859
12	A12	11	62.0656	3.18157	0.202893
12	A12	12	62.2598	3.11716	0.18572
12	A12	13	62.454	3.13081	0.167222
12	A12	14	62.6481	3.11665	0.151024
12	A12	15	62.8423	3.12076	0.138941
12	A12	16	63.0364	3.10369	0.131553
12	A12	17	63.2306	3.07391	0.12932
12	A12	18	63.4247	3.05976	0.133197
12	A12	19	63.6189	3.03153	0.144099
12	A12	20	63.813	3.12147	0.161592
12	A12	21	64.0072	3.03604	0.18298
12	A12	22	64.2014	3.00281	0.20374
12	A12	23	64.3955	3.01321	0.219211
12	A12	24	64.5897	2.97159	0.226487
12	A12	25	64.7838	2.92046	0.225392
12	A12	26	64.978	2.90896	0.218048
12	A12	27	65.1721	2.91188	0.207452
12	A12	28	65.3663	2.88786	0.196059
12	A12	29	65.5604	2.86689	0.185292
12	A12	30	65.7546	2.86013	0.176145
12	A12	31	65.9487	2.82287	0.170145
12	A12	32	66.1429	2.80148	0.169469
12	A12	33	66.3371	2.80082	0.175716
12	A12	34	66.5312	2.81025	0.188142
12	A12	35	66.7254	2.8388	0.202972
12	A12	36	66.9195	2.75175	0.214809
12	A12	37	67.1137	2.68125	0.219403
12	A12	38	67.3078	2.70003	0.215826
12	A12	39	67.502	2.68377	0.206549
12	A12	40	67.6961	2.67171	0.195533
12	A12	41	67.8903	2.64069	0.185925
12	A12	42	68.0844	2.65045	0.178834
12	A12	43	68.2786	2.60947	0.173629
12	A12	44	68.4728	2.60471	0.169121
12	A12	45	68.6669	2.57566	0.164693
12	A12	46	68.8611	2.56984	0.160759
12	A12	47	69.0552	2.55189	0.158454
12	A12	48	69.2494	2.54351	0.15887
12	A12	49	69.4435	2.52396	0.162275
12	A12	50	69.6377	2.53182	0.167771
12	A12	51	69.8318	2.49861	0.173632
12	A12	52	70.026	2.46752	0.178072
12	A12	53	70.2202	2.45927	0.180024
12	A12	54	70.4143	2.44146	0.179444
12	A12	55	70.6085	2.4225	0.177044
12	A12	56	70.8026	2.41249	0.173737
12	A12	57	70.9968	2.3941	0.170209
12	A12	58	71.1909	2.37638	0.16683
12	A12	59	71.3851	2.35519	0.163778
12	A12	60	71.5792	2.35188	0.16116
12	A12	61	71.7734	2.32867	0.159001
12	A12	62	71.9675	2.32142	0.157252
12	A12	63	72.1617	2.30963	0.155909
12	A12	64	72.3559	2.27904	0.155207
12	A12	65	72.55	2.26196	0.155634
12	A12	66	72.7442	2.27215	0.15763
12	A12	67	72.9383	2.25174	0.16115
12	A12	68	73.1325	2.23677	0.165471
12	A12	69	73.3266	2.2093	0.169502
12	A12	70	73.5208	2.18966	0.172356
12	A12	71	73.7149	2.17925	0.173756
12	A12	72	73.9091	2.1701	0.173981
12	A12	73	74.1032	2.13388	0.173497
12	A12	74	74.2974	2.14961	0.17261
12	A12	75	74.4916	2.10331	0.171385
12	A12	76	74.6857	2.09338	0.169742
12	A12	77	74.8799	2.07819	0.167546
12	A12	78	75.074	2.08284	0.164633
12	A12	79	75.2682	2.04478	0.160935
12	A12	80	75.4623	2.03923	0.15676
12	A12	81	75.6565	2.00406	0.153033
12	A12	82	75.8506	2.01317	0.151124
12	A12	83	76.0448	1.99019	0.152152
12	A12	84	76.239	2.01248	0.156154
12	A12	85	76.4331	1.95818	0.161744
12	A12	86	76.6273	1.95324	0.166604
12	A12	87	76.8214	1.93499	0.16857
12	A12	88	77.0156	1.91123	0.166662
12	A12	89	77.2097	1.89595	0.161502
12	A12	90	77.4039	1.87529	0.154925
12	A12	91	77.598	1.87481	0.149077
12	A12	92	77.7922	1.87259	0.145491
12	A12	93	77.9864	1.84907	0.144646
12	A12	94	78.1805	1.82881	0.14611
12	A12	95	78.3747	1.82211	0.149058
12	A12	96	78.5688	1.80854	0.152739
12	A12	97	78.763	1.79107	0.156599
12	A12	98	78.9571	1.7758	0.16017
12	A12	99	79.1513	1.76487	0.162944
12	A12	100	79.3454	1.7481	0.164483
12	A12	101	79.5396	1.72103	0.164687
12	A12	102	79.7337	1.70904	0.164013
12	A12	103	79.9279	1.69265	0.163382
12	A12	104	80.1221	1.69343	0.163821
12	A12	105	80.3162	1.67086	0.166104
12	A12	106	80.5104	1.64978	0.170658
12	A12	107	80.7045	1.63628	0.177809
12	A12	108	80.8987	1.61849	0.18812
12	A12	109	81.0928	1.60683	0.20257
12	A12	110	81.287	1.58686	0.22252
12	A12	111	81.4811	1.56685	0.249605
12	A12	112	81.6753	1.53824	0.285706
12	A12	113	81.8694	1.51926	0.33299
12	A12	114	82.0636	1.48672	0.393921
12	A12	115	82.2578	1.45213	0.471047
12	A12	116	82.4519	1.40106	0.566451
12	A12	117	82.6461	1.35294	0.680757
12	A12	118	82.8402	1.28693	0.811758
12	A12	119	83.0344	1.19774	0.953044
12	A12	120	83.2285	1.10002	1.09329
12	A12	121	83.4227	0.96794	1.21699
12	A12	122	83.6168	0.799466	1.30693
12	A12	123	83.811	0.631785	1.34801
12	A12	124	84.0051	0.462407	1.33118
12	A12	125	84.1993	0.329785	1.25598
12	A12	126	84.3935	0.202515	1.13081
12	A12	127	84.5876	0.111407	0.970877
12	A12	128	84.7818	0.0505473	0.794693
12	A12	129	84.9759	0.0143418	0.620257
12	A12	130	85.1701	-0.00709461	0.461969
12	A12	131	85.3642	-0.0177693	0.328898
12	A12	132	85.5584	-0.0230535	0.224559
12	A12	133	85.7525	-0.0268829	0.147897
12	A12	134	85.9467	-0.0316671	0.0949236
12	A12	135	86.1409	-0.0298237	0.0603964
12	A12	136	86.335	-0.0315393	0.0391031
12	A12	137	86.5292	-0.033671	0.0266029
12	A12	138	86.7233	-0.0347928	0.0195057
12	A12	139	86.9175	-0.0365773	0.0154626
12	A12	140	87.1116	-0.0377587	0.0130167
12	A12	141	87.3058	-0.0382104	0.011394
12	A12	142	87.4999	-0.0397685	0.0102732
12	A12	143	87.6941	-0.0394072	0.00955774
12	A12	144	87.8882	-0.0401651	0.00918274
12	A12	145	88.0824	-0.0404813	0.00899744
12	A12	146	88.2766	-0.0414657	0.0087511
12	A12	147	88.4707	-0.044451	0.00817937
12	A12	148	88.6649	-0.045304	0.00714015
12	A12	149	88.859	-0.0453021	0.00571474
12	A12	150	89.0532	-0.0456789	0.00420158
12	A12	151	89.2473	-0.0439609	0.00299066
12	A12	152	89.4415	-0.0427548	0.00238251
12	A12	153	89.6356	-0.0451219	0.0024545
12	A12	154	89.8298	-0.0456814	0.00304724
12	A12	155	90.0239	-0.0453822	0.00386549
12	A12	156	90.2181	-0.0469276	0.0046207
12	A12	157	90.4123	-0.0469522	0.00513473
12	A12	158	90.6064	-0.0473669	0.00537009
12	A12	159	90.8006	-0.0487001	0.00540205
12	A12	160	90.9947	-0.048877	0.00536336
12	A12	161	91.1889	-0.048727	0.00538222
12	A12	162	91.383	-0.0472065	0.00552757
12	A12	163	91.5772	-0.052369	0.00578268
12	A12	164	91.7713	-0.0504608	0.0060634
12	A12	165	91.9655	-0.0517061	0.00627056
12	A12	166	92.1597	-0.0511248	0.00633891
12	A12	167	92.3538	-0.0534806	0.00625124
12	A12	168	92.548	-0.0520347	0.00602106
12	A12	169	92.7421	-0.0548477	0.00567357
12	A12	170	92.9363	-0.0540473	0.00524624
12	A12	171	93.1304	-0.0547176	0.00480249
12	A12	172	93.3246	-0.0540707	0.00443548
12	A12	173	93.5187	-0.056134	0.00424596
12	A12	174	93.7129	-0.0556558	0.00429548
12	A12	175	93.907	-0.0539518	0.00455436
12	A12	176	94.1012	-0.0561226	0.00487764
12	A12	177	94.2954	-0.0575927	0.00504111
12	A12	178	94.4895	-0.0592105	0.00483896
12	A12	179	94.6837	-0.0594012	0.00419427
12	A12	180	94.8778	-0.0577289	0.00320881
13	B1	1	60.1241	3.62534	0.117105
13	B1	2	60.3183	3.61687	0.10205
13	B1	3	60.5124	3.60712	0.0931366
13	B1	4	60.7066	3.59094	0.0959055
13	B1	5	60.9007	3.72268	0.112132
13	B1	6	61.0949	3.6182	0.138412
13	B1	7	61.289	3.59715	0.167393
13	B1	8	61.4832	3.62334	0.190963
13	B1	9	61.6773	3.5194	0.203445
13	B1	10	61.8715	3.52722	0.203257
13	B1	11	62.0656	3.53208	0.192607
13	B1	12	62.2598	3.45944	0.17587
13	B1	13	62.454	3.47176	0.157645
13	B1	14	62.6481	3.46588	0.141345
13	B1	15	62.8423	3.4645	0.128819
13	B1	16	63.0364	3.44699	0.120995
13	B1	17	63.2306	3.42185	0.118839
13	B1	18	63.4247	3.4019	0.123687
13	B1	19	63.6189	3.38408	0.136407
13	B1	20	63.813	3.48468	0.156004
13	B1	21	64.0072	3.37848	0.178923
13	B1	22	64.2014	3.34775	0.199898
13	B1	23	64.3955	3.36313	0.21397
13	B1	24	64.5897	3.31683	0.218519
13	B1	25	64.7838	3.26684	0.214093
13	B1	26	64.978	3.25109	0.203702
13	B1	27	65.1721	3.26418	0.191103
13	B1	28	65.3663	3.24182	0.179177
13	B1	29	65.5604	3.21959	0.169348
13	B1	30	65.7546	3.21435	0.16228
13	B1	31	65.9487	3.18331	0.158991
13	B1	32	66.1429	3.15322	0.161162
13	B1	33	66.3371	3.15807	0.169999
13	B1	34	66.5312	3.16067	0.184442
13	B1	35	66.7254	3.20519	0.200439
13	B1	36	66.9195	3.10684	0.212418
13	B1	37	67.1137	3.02783	0.2162
13	B1	38	67.3078	3.05057	0.211286
13	B1	39	67.502	3.03552	0.200811
13	B1	40	67.6961	3.0261	0.189355
13	B1	41	67.8903	3.00466	0.180315
13	B1	42	68.0844	3.00029	0.174576
13	B1	43	68.2786	2.9624	0.170935
13	B1	44	68.4728	2.96521	0.167561
13	B1	45	68.6669	2.92674	0.163392
13	B1	46	68.8611	2.92088	0.158776
13	B1	47	69.0552	2.90204	0.155197
13	B1	48	69.2494	2.89536	0.15438
13	B1	49	69.4435	2.87697	0.157234
13	B1	50	69.6377	2.8848	0.163222
13	B1	51	69.8318	2.86028	0.170505
13	B1	52	70.026	2.82235	0.176806
13	B1	53	70.2202	2.80945	0.180457
13	B1	54	70.4143	2.78816	0.180965
13	B1	55	70.6085	2.77679	0.178877
13	B1	56	70.8026	2.76858	0.175174
13	B1	57	70.9968	2.73749	0.170771
13	B1	58	71.1909	2.72256	0.166361
13	B1	59	71.3851	2.70821	0.162499
13	B1	60	71.5792	2.70163	0.159635
13	B1	61	71.7734	2.67308	0.157965
13	B1	62	71.9675	2.67735	0.157309
13	B1	63	72.1617	2.65764	0.157246
13	B1	64	72.3559	2.62821	0.157469
13	B1	65	72.55	2.60659	0.158063
13	B1	66	72.7442	2.61755	0.159405
13	B1	67	72.9383	2.59096	0.161749
13	B1	68	73.1325	2.58631	0.164856
13	B1	69	73.3266	2.55667	0.168042
13	B1	70	73.5208	2.53222	0.170602
13	B1	71	73.7149	2.52473	0.172209
13	B1	72	73.9091	2.51358	0.172986
13	B1	73	74.1032	2.47943	0.173234
13	B1	74	74.2974	2.49256	0.17314
13	B1	75	74.4916	2.44891	0.172697
13	B1	76	74.6857	2.43357	0.171791
13	B1	77	74.8799	2.41784	0.170276
13	B1	78	75.074	2.42589	0.167988
13	B1	79	75.2682	2.38814	0.164869
13	B1	80	75.4623	2.37608	0.161276
13	B1	81	75.6565	2.34074	0.158321
13	B1	82	75.8506	2.35224	0.157689
13	B1	83	76.0448	2.32313	0.16085
13	B1	84	76.239	2.35337	0.167987
13	B1	85	76.4331	2.29553	0.177523
13	B1	86	76.6273	2.2905	0.186686
13	B1	87	76.8214	2.26027	0.192952
13	B1	88	77.0156	2.23173	0.195481
13	B1	89	77.2097	2.21773	0.195725
13	B1	90	77.4039	2.19745	0.196873
13	B1	91	77.598	2.19123	0.20254
13	B1	92	77.7922	2.18668	0.215485
13	B1	93	77.9864	2.15832	0.237059
13	B1	94	78.1805	2.12834	0.267573
13	B1	95	78.3747	2.10203	0.307181
13	B1	96	78.5688	2.07853	0.356661
13	B1	97	78.763	2.04439	0.41764
13	B1	98	78.9571	1.99568	0.492218
13	B1	99	79.1513	1.957	0.582225
13	B1	100	79.3454	1.90253	0.688376
13	B1	101	79.5396	1.82275	0.809459
13	B1	102	79.7337	1.74587	0.941644
13	B1	103	79.9279	1.63628	1.07807
13	B1	104	80.1221	1.52428	1.209
13	B1	105	80.3162	1.37762	1.3227
13	B1	106	80.5104	1.20682	1.40726
13	B1	107	80.7045	1.03967	1.4527
13	B1	108	80.8987	0.873202	1.45292
13	B1	109	81.0928	0.715678	1.40669
13	B1	110	81.287	0.567024	1.31773
13	B1	111	81.4811	0.443882	1.19383
13	B1	112	81.6753	0.337144	1.0456
13	B1	113	81.8694	0.257664	0.885013
13	B1	114	82.0636	0.196691	0.723857
13	B1	115	82.2578	0.159951	0.57239
13	B1	116	82.4519	0.131939	0.438228
13	B1	117	82.6461	0.116719	0.325766
13	B1	118	82.8402	0.104009	0.236222
13	B1	119	83.0344	0.095514	0.168254
13	B1	120	83.2285	0.0906568	0.118896
13	B1	121	83.4227	0.087627	0.0845183
13	B1	122	83.6168	0.0839487	0.0615711
13	B1	123	83.811	0.0803517	0.0470094
13	B1	124	84.0051	0.0779317	0.0384198
13	B1	125	84.1993	0.0796873	0.0339512
13	B1	126	84.3935	0.0738356	0.0321697
13	B1	127	84.5876	0.0707863	0.0319402
13	B1	128	84.7818	0.0676268	0.0323768
13	B1	129	84.9759	0.0641833	0.0328533
13	B1	130	85.1701	0.0596308	0.0330305
13	B1	131	85.3642	0.0577197	0.0328663
13	B1	132	85.5584	0.0531748	0.032584
13	B1	133	85.7525	0.0500211	0.0325827
13	B1	134	85.9467	0.0484339	0.0332763
13	B1	135	86.1409	0.0479008	0.0348842
13	B1	136	86.335	0.0441415	0.037245
13	B1	137	86.5292	0.0382733	0.039757
13	B1	138	86.7233	0.0352619	0.0415141
13	B1	139	86.9175	0.0271067	0.0416144
13	B1	140	87.1116	0.0185601	0.0395167
13	B1	141	87.3058	0.0167734	0.0352737
13	B1	142	87.4999	0.0155321	0.0295197
13	B1	143	87.6941	0.0141832	0.0232222
13	B1	144	87.8882	0.0151048	0.0173267
13	B1	145	88.0824	0.0131648	0.0124719
13	B1	146	88.2766	0.0136967	0.00888667
13	B1	147	88.4707	0.0131275	0.0064646
13	B1	148	88.6649	0.0121588	0.00493041
13	B1	149	88.859	0.0132565	0.00399835
13	B1	150	89.0532	0.0109235	0.00346173
13	B1	151	89.2473	0.0118078	0.00320366
13	B1	152	89.4415	0.0131499	0.00315735
[truncated: 12,448 more rows]
