# Supplementary material for: ASFV pA151R negatively regulates type I IFN production via degrading E3 ligase TRAF6
Source: Front Immunol. 2024 Feb 21;15:1339510. doi: 10.3389/fimmu.2024.1339510 (PMC10914938; doi:10.3389/fimmu.2024.1339510)
Supplement: Supplementary file 1 [file DataSheet_1.zip › fig 1/2021-04-20 fig1 cxcl10.xls]

## Sheet: Sample Setup
Block Type	Fast 96-Well Block (0.1mL)
Calibration Background is expired	No
Calibration Background performed on	01-19-2021
Calibration HRM MELTDOCTOR is expired	Yes
Calibration HRM MELTDOCTOR performed on	11-03-2016
Calibration Normalization FAM-ROX is expired	No
Calibration Normalization FAM-ROX performed on	01-19-2021
Calibration Normalization VIC-ROX is expired	No
Calibration Normalization VIC-ROX performed on	01-19-2021
Calibration Pure Dye CY3 is expired	No
Calibration Pure Dye CY3 performed on	01-19-2021
Calibration Pure Dye FAM is expired	No
Calibration Pure Dye FAM performed on	01-19-2021
Calibration Pure Dye MELTDOCTOR is expired	Yes
Calibration Pure Dye MELTDOCTOR performed on	11-03-2016
Calibration Pure Dye NED is expired	Yes
Calibration Pure Dye NED performed on	09-17-2019
Calibration Pure Dye ROX is expired	No
Calibration Pure Dye ROX performed on	01-19-2021
Calibration Pure Dye SYBR is expired	No
Calibration Pure Dye SYBR performed on	01-19-2021
Calibration Pure Dye TAMRA is expired	No
Calibration Pure Dye TAMRA performed on	01-19-2021
Calibration Pure Dye VIC is expired	No
Calibration Pure Dye VIC performed on	01-19-2021
Calibration ROI is expired	No
Calibration ROI performed on	01-19-2021
Calibration Uniformity is expired	No
Calibration Uniformity performed on	01-19-2021
Chemistry	SYBR_GREEN
Date Created	2021-04-19 17:30:26 PM PDT
Date Modified	2021-04-20 10:45:58 AM PDT
Experiment Barcode
Experiment Comment
Experiment File Name	D:\LY\A151R daochu\2021-3-28 succss\2021-04-20 CXCL10.eds
Experiment Name	2021-04-20 083015
Experiment Run Start Time	2021-04-20 01:39:46 AM PDT
Experiment Run Stop Time	2021-04-20 02:46:28 AM PDT
Experiment Type	Comparative Cт (ΔΔCт)
Instrument Name	278861502
Instrument Serial Number	278861502
Instrument Type	QuantStudio(TM) 6 Flex System
Passive Reference	ROX
Quantification Cycle Method	Ct
Signal Smoothing On	true
Stage/ Cycle where Analysis is performed	Stage 2, Step 2
User Name
Well	Well Position	Sample Name	Sample Color	Biogroup Name	Biogroup Color	Target Name	Target Color	Task	Reporter	Quencher	Quantity	Comments
1	A1	nc1	RGB(176,23,31)			GAPDH	RGB(176,23,31)	UNKNOWN	SYBR	None
2	A2	nc1	RGB(176,23,31)			GAPDH	RGB(176,23,31)	UNKNOWN	SYBR	None
3	A3	nc1	RGB(176,23,31)			GAPDH	RGB(176,23,31)	UNKNOWN	SYBR	None
4	A4	nc2	RGB(0,0,255)			GAPDH	RGB(176,23,31)	UNKNOWN	SYBR	None
5	A5	nc2	RGB(0,0,255)			GAPDH	RGB(176,23,31)	UNKNOWN	SYBR	None
6	A6	nc2	RGB(0,0,255)			GAPDH	RGB(176,23,31)	UNKNOWN	SYBR	None
7	A7	nc3	RGB(0,139,69)			GAPDH	RGB(176,23,31)	UNKNOWN	SYBR	None
8	A8	nc3	RGB(0,139,69)			GAPDH	RGB(176,23,31)	UNKNOWN	SYBR	None
9	A9	nc3	RGB(0,139,69)			GAPDH	RGB(176,23,31)	UNKNOWN	SYBR	None
10	A10	polydadt-1	RGB(255,127,0)			GAPDH	RGB(176,23,31)	UNKNOWN	SYBR	None
11	A11	polydadt-1	RGB(255,127,0)			GAPDH	RGB(176,23,31)	UNKNOWN	SYBR	None
12	A12	polydadt-1	RGB(255,127,0)			GAPDH	RGB(176,23,31)	UNKNOWN	SYBR	None
13	B1	nc1	RGB(176,23,31)			CXCL10	RGB(0,0,255)	UNKNOWN	SYBR	None
14	B2	nc1	RGB(176,23,31)			CXCL10	RGB(0,0,255)	UNKNOWN	SYBR	None
15	B3	nc1	RGB(176,23,31)			CXCL10	RGB(0,0,255)	UNKNOWN	SYBR	None
16	B4	nc2	RGB(0,0,255)			CXCL10	RGB(0,0,255)	UNKNOWN	SYBR	None
17	B5	nc2	RGB(0,0,255)			CXCL10	RGB(0,0,255)	UNKNOWN	SYBR	None
18	B6	nc2	RGB(0,0,255)			CXCL10	RGB(0,0,255)	UNKNOWN	SYBR	None
19	B7	nc3	RGB(0,139,69)			CXCL10	RGB(0,0,255)	UNKNOWN	SYBR	None
20	B8	nc3	RGB(0,139,69)			CXCL10	RGB(0,0,255)	UNKNOWN	SYBR	None
21	B9	nc3	RGB(0,139,69)			CXCL10	RGB(0,0,255)	UNKNOWN	SYBR	None
22	B10	polydadt-1	RGB(255,127,0)			CXCL10	RGB(0,0,255)	UNKNOWN	SYBR	None
23	B11	polydadt-1	RGB(255,127,0)			CXCL10	RGB(0,0,255)	UNKNOWN	SYBR	None
24	B12	polydadt-1	RGB(255,127,0)			CXCL10	RGB(0,0,255)	UNKNOWN	SYBR	None
25	C1	polydadt+200-1	RGB(238,220,130)			GAPDH	RGB(176,23,31)	UNKNOWN	SYBR	None
26	C2	polydadt+200-1	RGB(238,220,130)			GAPDH	RGB(176,23,31)	UNKNOWN	SYBR	None
27	C3	polydadt+200-1	RGB(238,220,130)			GAPDH	RGB(176,23,31)	UNKNOWN	SYBR	None
28	C4	polydadt+200-2	RGB(238,238,0)			GAPDH	RGB(176,23,31)	UNKNOWN	SYBR	None
29	C5	polydadt+200-2	RGB(238,238,0)			GAPDH	RGB(176,23,31)	UNKNOWN	SYBR	None
30	C6	polydadt+200-2	RGB(238,238,0)			GAPDH	RGB(176,23,31)	UNKNOWN	SYBR	None
31	C7	polydadt+200-3	RGB(142,142,56)			GAPDH	RGB(176,23,31)	UNKNOWN	SYBR	None
32	C8	polydadt+200-3	RGB(142,142,56)			GAPDH	RGB(176,23,31)	UNKNOWN	SYBR	None
33	C9	polydadt+200-3	RGB(142,142,56)			GAPDH	RGB(176,23,31)	UNKNOWN	SYBR	None
34	C10	polydadt-2	RGB(139,137,112)			GAPDH	RGB(176,23,31)	UNKNOWN	SYBR	None
35	C11	polydadt-2	RGB(139,137,112)			GAPDH	RGB(176,23,31)	UNKNOWN	SYBR	None
36	C12	polydadt-2	RGB(139,137,112)			GAPDH	RGB(176,23,31)	UNKNOWN	SYBR	None
37	D1	polydadt+200-1	RGB(238,220,130)			CXCL10	RGB(0,0,255)	UNKNOWN	SYBR	None
38	D2	polydadt+200-1	RGB(238,220,130)			CXCL10	RGB(0,0,255)	UNKNOWN	SYBR	None
39	D3	polydadt+200-1	RGB(238,220,130)			CXCL10	RGB(0,0,255)	UNKNOWN	SYBR	None
40	D4	polydadt+200-2	RGB(238,238,0)			CXCL10	RGB(0,0,255)	UNKNOWN	SYBR	None
41	D5	polydadt+200-2	RGB(238,238,0)			CXCL10	RGB(0,0,255)	UNKNOWN	SYBR	None
42	D6	polydadt+200-2	RGB(238,238,0)			CXCL10	RGB(0,0,255)	UNKNOWN	SYBR	None
43	D7	polydadt+200-3	RGB(142,142,56)			CXCL10	RGB(0,0,255)	UNKNOWN	SYBR	None
44	D8	polydadt+200-3	RGB(142,142,56)			CXCL10	RGB(0,0,255)	UNKNOWN	SYBR	None
45	D9	polydadt+200-3	RGB(142,142,56)			CXCL10	RGB(0,0,255)	UNKNOWN	SYBR	None
46	D10	polydadt-2	RGB(139,137,112)			CXCL10	RGB(0,0,255)	UNKNOWN	SYBR	None
47	D11	polydadt-2	RGB(139,137,112)			CXCL10	RGB(0,0,255)	UNKNOWN	SYBR	None
48	D12	polydadt-2	RGB(139,137,112)			CXCL10	RGB(0,0,255)	UNKNOWN	SYBR	None
49	E1	polydadt+100-1	RGB(142,56,142)			GAPDH	RGB(176,23,31)	UNKNOWN	SYBR	None
50	E2	polydadt+100-1	RGB(142,56,142)			GAPDH	RGB(176,23,31)	UNKNOWN	SYBR	None
51	E3	polydadt+100-1	RGB(142,56,142)			GAPDH	RGB(176,23,31)	UNKNOWN	SYBR	None
52	E4	polydadt+100-2	RGB(198,113,113)			GAPDH	RGB(176,23,31)	UNKNOWN	SYBR	None
53	E5	polydadt+100-2	RGB(198,113,113)			GAPDH	RGB(176,23,31)	UNKNOWN	SYBR	None
54	E6	polydadt+100-2	RGB(198,113,113)			GAPDH	RGB(176,23,31)	UNKNOWN	SYBR	None
55	E7	polydadt+100-3	RGB(0,245,255)			GAPDH	RGB(176,23,31)	UNKNOWN	SYBR	None
56	E8	polydadt+100-3	RGB(0,245,255)			GAPDH	RGB(176,23,31)	UNKNOWN	SYBR	None
57	E9	polydadt+100-3	RGB(0,245,255)			GAPDH	RGB(176,23,31)	UNKNOWN	SYBR	None
58	E10	polydadt-3	RGB(238,121,66)			GAPDH	RGB(176,23,31)	UNKNOWN	SYBR	None
59	E11	polydadt-3	RGB(238,121,66)			GAPDH	RGB(176,23,31)	UNKNOWN	SYBR	None
60	E12	polydadt-3	RGB(238,121,66)			GAPDH	RGB(176,23,31)	UNKNOWN	SYBR	None
61	F1	polydadt+100-1	RGB(142,56,142)			CXCL10	RGB(0,0,255)	UNKNOWN	SYBR	None
62	F2	polydadt+100-1	RGB(142,56,142)			CXCL10	RGB(0,0,255)	UNKNOWN	SYBR	None
63	F3	polydadt+100-1	RGB(142,56,142)			CXCL10	RGB(0,0,255)	UNKNOWN	SYBR	None
64	F4	polydadt+100-2	RGB(198,113,113)			CXCL10	RGB(0,0,255)	UNKNOWN	SYBR	None
65	F5	polydadt+100-2	RGB(198,113,113)			CXCL10	RGB(0,0,255)	UNKNOWN	SYBR	None
66	F6	polydadt+100-2	RGB(198,113,113)			CXCL10	RGB(0,0,255)	UNKNOWN	SYBR	None
67	F7	polydadt+100-3	RGB(0,245,255)			CXCL10	RGB(0,0,255)	UNKNOWN	SYBR	None
68	F8	polydadt+100-3	RGB(0,245,255)			CXCL10	RGB(0,0,255)	UNKNOWN	SYBR	None
69	F9	polydadt+100-3	RGB(0,245,255)			CXCL10	RGB(0,0,255)	UNKNOWN	SYBR	None
70	F10	polydadt-3	RGB(238,121,66)			CXCL10	RGB(0,0,255)	UNKNOWN	SYBR	None
71	F11	polydadt-3	RGB(238,121,66)			CXCL10	RGB(0,0,255)	UNKNOWN	SYBR	None
72	F12	polydadt-3	RGB(238,121,66)			CXCL10	RGB(0,0,255)	UNKNOWN	SYBR	None
73	G1	polydadt+400-1	RGB(238,44,44)			GAPDH	RGB(176,23,31)	UNKNOWN	SYBR	None
74	G2	polydadt+400-1	RGB(238,44,44)			GAPDH	RGB(176,23,31)	UNKNOWN	SYBR	None
75	G3	polydadt+400-1	RGB(238,44,44)			GAPDH	RGB(176,23,31)	UNKNOWN	SYBR	None
76	G4	polydadt+400-2	RGB(51,161,201)			GAPDH	RGB(176,23,31)	UNKNOWN	SYBR	None
77	G5	polydadt+400-2	RGB(51,161,201)			GAPDH	RGB(176,23,31)	UNKNOWN	SYBR	None
78	G6	polydadt+400-2	RGB(51,161,201)			GAPDH	RGB(176,23,31)	UNKNOWN	SYBR	None
79	G7	polydadt+400-3	RGB(238,18,137)			GAPDH	RGB(176,23,31)	UNKNOWN	SYBR	None
80	G8	polydadt+400-3	RGB(238,18,137)			GAPDH	RGB(176,23,31)	UNKNOWN	SYBR	None
81	G9	polydadt+400-3	RGB(238,18,137)			GAPDH	RGB(176,23,31)	UNKNOWN	SYBR	None
82	G10
83	G11
84	G12
85	H1	polydadt+400-1	RGB(238,44,44)			CXCL10	RGB(0,0,255)	UNKNOWN	SYBR	None
86	H2	polydadt+400-1	RGB(238,44,44)			CXCL10	RGB(0,0,255)	UNKNOWN	SYBR	None
87	H3	polydadt+400-1	RGB(238,44,44)			CXCL10	RGB(0,0,255)	UNKNOWN	SYBR	None
88	H4	polydadt+400-2	RGB(51,161,201)			CXCL10	RGB(0,0,255)	UNKNOWN	SYBR	None
89	H5	polydadt+400-2	RGB(51,161,201)			CXCL10	RGB(0,0,255)	UNKNOWN	SYBR	None
90	H6	polydadt+400-2	RGB(51,161,201)			CXCL10	RGB(0,0,255)	UNKNOWN	SYBR	None
91	H7	polydadt+400-3	RGB(238,18,137)			CXCL10	RGB(0,0,255)	UNKNOWN	SYBR	None
92	H8	polydadt+400-3	RGB(238,18,137)			CXCL10	RGB(0,0,255)	UNKNOWN	SYBR	None
93	H9	polydadt+400-3	RGB(238,18,137)			CXCL10	RGB(0,0,255)	UNKNOWN	SYBR	None
94	H10
95	H11
96	H12

## Sheet: Amplification Data
Block Type	Fast 96-Well Block (0.1mL)
Calibration Background is expired	No
Calibration Background performed on	01-19-2021
Calibration HRM MELTDOCTOR is expired	Yes
Calibration HRM MELTDOCTOR performed on	11-03-2016
Calibration Normalization FAM-ROX is expired	No
Calibration Normalization FAM-ROX performed on	01-19-2021
Calibration Normalization VIC-ROX is expired	No
Calibration Normalization VIC-ROX performed on	01-19-2021
Calibration Pure Dye CY3 is expired	No
Calibration Pure Dye CY3 performed on	01-19-2021
Calibration Pure Dye FAM is expired	No
Calibration Pure Dye FAM performed on	01-19-2021
Calibration Pure Dye MELTDOCTOR is expired	Yes
Calibration Pure Dye MELTDOCTOR performed on	11-03-2016
Calibration Pure Dye NED is expired	Yes
Calibration Pure Dye NED performed on	09-17-2019
Calibration Pure Dye ROX is expired	No
Calibration Pure Dye ROX performed on	01-19-2021
Calibration Pure Dye SYBR is expired	No
Calibration Pure Dye SYBR performed on	01-19-2021
Calibration Pure Dye TAMRA is expired	No
Calibration Pure Dye TAMRA performed on	01-19-2021
Calibration Pure Dye VIC is expired	No
Calibration Pure Dye VIC performed on	01-19-2021
Calibration ROI is expired	No
Calibration ROI performed on	01-19-2021
Calibration Uniformity is expired	No
Calibration Uniformity performed on	01-19-2021
Chemistry	SYBR_GREEN
Date Created	2021-04-19 17:30:26 PM PDT
Date Modified	2021-04-20 10:45:58 AM PDT
Experiment Barcode
Experiment Comment
Experiment File Name	D:\LY\A151R daochu\2021-3-28 succss\2021-04-20 CXCL10.eds
Experiment Name	2021-04-20 083015
Experiment Run Start Time	2021-04-20 01:39:46 AM PDT
Experiment Run Stop Time	2021-04-20 02:46:28 AM PDT
Experiment Type	Comparative Cт (ΔΔCт)
Instrument Name	278861502
Instrument Serial Number	278861502
Instrument Type	QuantStudio(TM) 6 Flex System
Passive Reference	ROX
Quantification Cycle Method	Ct
Signal Smoothing On	true
Stage/ Cycle where Analysis is performed	Stage 2, Step 2
User Name
Well	Cycle	Target Name	Rn	Delta Rn
1	1	GAPDH	0.125853	0.00471005
1	2	GAPDH	0.123784	0.00227144
1	3	GAPDH	0.121867	-1.44668e-05
1	4	GAPDH	0.119629	-0.00262098
1	5	GAPDH	0.120244	-0.00237598
1	6	GAPDH	0.128413	0.00542449
1	7	GAPDH	0.127836	0.00447802
1	8	GAPDH	0.125434	0.00170656
1	9	GAPDH	0.120184	-0.00391186
1	10	GAPDH	0.119894	-0.00457181
1	11	GAPDH	0.124217	-0.000617096
1	12	GAPDH	0.125975	0.000771165
1	13	GAPDH	0.1265	0.000926883
1	14	GAPDH	0.126747	0.000805083
1	15	GAPDH	0.131614	0.00530276
1	16	GAPDH	0.14866	0.0219796
1	17	GAPDH	0.181518	0.0544686
1	18	GAPDH	0.244918	0.117499
1	19	GAPDH	0.363622	0.235834
1	20	GAPDH	0.57075	0.442593
1	21	GAPDH	0.887094	0.758568
1	22	GAPDH	1.30363	1.17473
1	23	GAPDH	1.75271	1.62344
1	24	GAPDH	2.14516	2.01553
1	25	GAPDH	2.42951	2.29951
1	26	GAPDH	2.61803	2.48766
1	27	GAPDH	2.74014	2.6094
1	28	GAPDH	2.8157	2.68459
1	29	GAPDH	2.86389	2.73241
1	30	GAPDH	2.90212	2.77028
1	31	GAPDH	2.92032	2.78811
1	32	GAPDH	2.92574	2.79315
1	33	GAPDH	2.94531	2.81235
1	34	GAPDH	2.94733	2.814
1	35	GAPDH	2.95002	2.81632
1	36	GAPDH	2.95128	2.81721
1	37	GAPDH	2.95458	2.82015
1	38	GAPDH	2.96244	2.82764
1	39	GAPDH	2.96128	2.82611
1	40	GAPDH	2.95776	2.82222
2	1	GAPDH	0.0881772	0.00918904
2	2	GAPDH	0.0869925	0.00815888
2	3	GAPDH	0.0806747	0.00199552
2	4	GAPDH	0.0788131	0.000288387
2	5	GAPDH	0.0799842	0.00161399
2	6	GAPDH	0.079264	0.0010482
2	7	GAPDH	0.0768989	-0.00116243
2	8	GAPDH	0.0755855	-0.00232136
2	9	GAPDH	0.0739759	-0.00377646
2	10	GAPDH	0.0742921	-0.00330583
2	11	GAPDH	0.0772401	-0.000203321
2	12	GAPDH	0.0785004	0.00121146
2	13	GAPDH	0.0817464	0.00461186
2	14	GAPDH	0.0870495	0.0100694
2	15	GAPDH	0.0971286	0.020303
2	16	GAPDH	0.117942	0.0412706
2	17	GAPDH	0.157444	0.0809273
2	18	GAPDH	0.236508	0.160145
2	19	GAPDH	0.380577	0.30437
2	20	GAPDH	0.623389	0.547336
2	21	GAPDH	0.990098	0.914199
2	22	GAPDH	1.46378	1.38804
2	23	GAPDH	1.95719	1.8816
2	24	GAPDH	2.36806	2.29262
2	25	GAPDH	2.65565	2.58037
2	26	GAPDH	2.84991	2.77478
2	27	GAPDH	2.97466	2.89969
2	28	GAPDH	3.04735	2.97254
2	29	GAPDH	3.09712	3.02246
2	30	GAPDH	3.13033	3.05582
2	31	GAPDH	3.13846	3.06411
2	32	GAPDH	3.1425	3.0683
2	33	GAPDH	3.1645	3.09045
2	34	GAPDH	3.16918	3.09529
2	35	GAPDH	3.16529	3.09156
2	36	GAPDH	3.15909	3.08551
2	37	GAPDH	3.16137	3.08795
2	38	GAPDH	3.16187	3.0886
2	39	GAPDH	3.15858	3.08546
2	40	GAPDH	3.15568	3.08272
3	1	GAPDH	0.221908	0.0144906
3	2	GAPDH	0.219099	0.0126352
3	3	GAPDH	0.210495	0.00498503
3	4	GAPDH	0.205964	0.00140752
3	5	GAPDH	0.203204	-0.000398805
3	6	GAPDH	0.201569	-0.00107954
3	7	GAPDH	0.199561	-0.00213387
3	8	GAPDH	0.197762	-0.00297909
3	9	GAPDH	0.195811	-0.00397678
3	10	GAPDH	0.195858	-0.00297576
3	11	GAPDH	0.197429	-0.00045093
3	12	GAPDH	0.19859	0.0016641
3	13	GAPDH	0.20191	0.00593812
3	14	GAPDH	0.207042	0.0120233
3	15	GAPDH	0.216729	0.0226643
3	16	GAPDH	0.235849	0.0427377
3	17	GAPDH	0.273186	0.0810292
3	18	GAPDH	0.346277	0.155074
3	19	GAPDH	0.47934	0.289091
3	20	GAPDH	0.707469	0.518173
3	21	GAPDH	1.06064	0.872295
3	22	GAPDH	1.5277	1.34031
3	23	GAPDH	2.02518	1.83874
3	24	GAPDH	2.45694	2.27146
3	25	GAPDH	2.76425	2.57972
3	26	GAPDH	2.96348	2.77991
3	27	GAPDH	3.09541	2.9128
3	28	GAPDH	3.17658	2.99491
3	29	GAPDH	3.23108	3.05036
3	30	GAPDH	3.26755	3.0878
3	31	GAPDH	3.28605	3.10725
3	32	GAPDH	3.29211	3.11426
3	33	GAPDH	3.31086	3.13396
3	34	GAPDH	3.31312	3.13717
3	35	GAPDH	3.31015	3.13516
3	36	GAPDH	3.30249	3.12845
3	37	GAPDH	3.30324	3.13016
3	38	GAPDH	3.30706	3.13493
3	39	GAPDH	3.3077	3.13653
3	40	GAPDH	3.30573	3.13551
4	1	GAPDH	0.219121	0.0121234
4	2	GAPDH	0.216114	0.00977721
4	3	GAPDH	0.210456	0.00477968
4	4	GAPDH	0.207182	0.00216648
4	5	GAPDH	0.203979	-0.000375503
4	6	GAPDH	0.202261	-0.00143231
4	7	GAPDH	0.200799	-0.00223288
4	8	GAPDH	0.199479	-0.00289194
4	9	GAPDH	0.197373	-0.00433716
4	10	GAPDH	0.197567	-0.0034819
4	11	GAPDH	0.200013	-0.000375162
4	12	GAPDH	0.201864	0.00213675
4	13	GAPDH	0.20511	0.00604395
4	14	GAPDH	0.209722	0.0113162
4	15	GAPDH	0.218573	0.0208287
4	16	GAPDH	0.237937	0.0408535
4	17	GAPDH	0.275065	0.0786425
4	18	GAPDH	0.344027	0.148266
4	19	GAPDH	0.47212	0.27702
4	20	GAPDH	0.693011	0.498571
4	21	GAPDH	1.03953	0.845747
4	22	GAPDH	1.50697	1.31385
4	23	GAPDH	2.01674	1.82428
4	24	GAPDH	2.46363	2.27183
4	25	GAPDH	2.79163	2.6005
4	26	GAPDH	3.00997	2.81949
4	27	GAPDH	3.14849	2.95868
4	28	GAPDH	3.23215	3.043
4	29	GAPDH	3.28636	3.09787
4	30	GAPDH	3.32953	3.1417
4	31	GAPDH	3.35577	3.1686
4	32	GAPDH	3.36177	3.17526
4	33	GAPDH	3.37525	3.18941
4	34	GAPDH	3.37992	3.19474
4	35	GAPDH	3.3771	3.19258
4	36	GAPDH	3.37203	3.18817
4	37	GAPDH	3.37291	3.18971
4	38	GAPDH	3.37674	3.1942
4	39	GAPDH	3.37489	3.19301
4	40	GAPDH	3.37216	3.19094
5	1	GAPDH	0.177229	0.0147349
5	2	GAPDH	0.174012	0.0119461
5	3	GAPDH	0.1659	0.00426341
5	4	GAPDH	0.162706	0.00149787
5	5	GAPDH	0.160313	-0.000467399
5	6	GAPDH	0.159048	-0.00130346
5	7	GAPDH	0.157668	-0.00225528
5	8	GAPDH	0.156908	-0.00258633
5	9	GAPDH	0.156516	-0.00255052
5	10	GAPDH	0.156493	-0.00214442
5	11	GAPDH	0.157277	-0.000932415
5	12	GAPDH	0.159493	0.00171199
5	13	GAPDH	0.162119	0.00476655
5	14	GAPDH	0.166905	0.00998126
5	15	GAPDH	0.177688	0.0211933
5	16	GAPDH	0.196793	0.040726
5	17	GAPDH	0.234961	0.0793225
5	18	GAPDH	0.307026	0.151817
5	19	GAPDH	0.441719	0.286938
5	20	GAPDH	0.674297	0.519945
5	21	GAPDH	1.03818	0.884258
5	22	GAPDH	1.52104	1.36755
5	23	GAPDH	2.0489	1.89583
5	24	GAPDH	2.51332	2.36068
5	25	GAPDH	2.84928	2.69707
5	26	GAPDH	3.071	2.91922
5	27	GAPDH	3.2186	3.06725
5	28	GAPDH	3.30569	3.15476
5	29	GAPDH	3.36081	3.21032
5	30	GAPDH	3.39812	3.24806
5	31	GAPDH	3.41161	3.26197
5	32	GAPDH	3.41848	3.26927
5	33	GAPDH	3.44565	3.29686
5	34	GAPDH	3.44697	3.29861
5	35	GAPDH	3.44158	3.29365
5	36	GAPDH	3.43413	3.28663
5	37	GAPDH	3.43739	3.29032
5	38	GAPDH	3.44026	3.29362
5	39	GAPDH	3.43967	3.29346
5	40	GAPDH	3.43741	3.29163
6	1	GAPDH	0.182573	0.0141753
6	2	GAPDH	0.179629	0.0120295
6	3	GAPDH	0.170522	0.00372028
6	4	GAPDH	0.167091	0.00108709
6	5	GAPDH	0.165014	-0.000191517
6	6	GAPDH	0.163834	-0.000574031
6	7	GAPDH	0.162474	-0.00113608
6	8	GAPDH	0.16076	-0.0020521
6	9	GAPDH	0.15825	-0.00376318
6	10	GAPDH	0.158057	-0.00315902
6	11	GAPDH	0.159528	-0.000890004
6	12	GAPDH	0.16157	0.00195044
6	13	GAPDH	0.16383	0.00500811
6	14	GAPDH	0.167531	0.00950747
6	15	GAPDH	0.176158	0.0189319
6	16	GAPDH	0.19419	0.0377622
6	17	GAPDH	0.230034	0.074404
6	18	GAPDH	0.298721	0.143889
6	19	GAPDH	0.426777	0.272743
6	20	GAPDH	0.651184	0.497948
6	21	GAPDH	1.00648	0.854044
6	22	GAPDH	1.48833	1.33669
6	23	GAPDH	2.02172	1.87088
6	24	GAPDH	2.49366	2.34362
6	25	GAPDH	2.83978	2.69054
6	26	GAPDH	3.0716	2.92315
6	27	GAPDH	3.22177	3.07412
6	28	GAPDH	3.31775	3.17089
6	29	GAPDH	3.37567	3.22962
6	30	GAPDH	3.41766	3.2724
6	31	GAPDH	3.43252	3.28806
6	32	GAPDH	3.43862	3.29496
6	33	GAPDH	3.46297	3.32011
6	34	GAPDH	3.4677	3.32564
6	35	GAPDH	3.46344	3.32217
6	36	GAPDH	3.45547	3.315
6	37	GAPDH	3.45627	3.3166
6	38	GAPDH	3.4636	3.32473
6	39	GAPDH	3.45838	3.32031
6	40	GAPDH	3.45449	3.31722
7	1	GAPDH	0.246064	0.0141867
7	2	GAPDH	0.243682	0.0125507
7	3	GAPDH	0.234862	0.00447616
7	4	GAPDH	0.230951	0.00131136
7	5	GAPDH	0.228578	-0.000315872
7	6	GAPDH	0.2271	-0.00104741
7	7	GAPDH	0.225469	-0.00193321
7	8	GAPDH	0.224301	-0.00235492
7	9	GAPDH	0.222346	-0.00356463
7	10	GAPDH	0.222223	-0.00294111
7	11	GAPDH	0.223401	-0.00101759
7	12	GAPDH	0.225459	0.00178591
7	13	GAPDH	0.228528	0.00560131
7	14	GAPDH	0.233253	0.0110715
7	15	GAPDH	0.241259	0.0198241
7	16	GAPDH	0.256648	0.0359582
7	17	GAPDH	0.28855	0.0686068
7	18	GAPDH	0.34857	0.129372
7	19	GAPDH	0.461025	0.242573
7	20	GAPDH	0.660595	0.442889
7	21	GAPDH	0.980886	0.763926
7	22	GAPDH	1.43349	1.21727
7	23	GAPDH	1.95618	1.74071
7	24	GAPDH	2.44487	2.23015
7	25	GAPDH	2.81315	2.59918
7	26	GAPDH	3.06445	2.85122
7	27	GAPDH	3.22509	3.01261
7	28	GAPDH	3.32189	3.11015
7	29	GAPDH	3.38424	3.17325
7	30	GAPDH	3.43047	3.22023
7	31	GAPDH	3.45512	3.24562
7	32	GAPDH	3.46228	3.25352
7	33	GAPDH	3.48091	3.2729
7	34	GAPDH	3.48032	3.27305
7	35	GAPDH	3.47723	3.27071
7	36	GAPDH	3.47721	3.27143
7	37	GAPDH	3.47746	3.27244
7	38	GAPDH	3.48189	3.27761
7	39	GAPDH	3.48176	3.27822
7	40	GAPDH	3.4794	3.27662
8	1	GAPDH	0.217775	0.0124942
8	2	GAPDH	0.215874	0.0110663
8	3	GAPDH	0.209771	0.00543718
8	4	GAPDH	0.205948	0.00208735
8	5	GAPDH	0.202493	-0.00089376
8	6	GAPDH	0.200849	-0.0020646
8	7	GAPDH	0.199992	-0.00244807
8	8	GAPDH	0.199022	-0.00294474
8	9	GAPDH	0.198009	-0.00348466
8	10	GAPDH	0.198168	-0.00285197
8	11	GAPDH	0.199653	-0.000893824
8	12	GAPDH	0.202212	0.00213868
8	13	GAPDH	0.205518	0.00591842
8	14	GAPDH	0.210227	0.0111009
8	15	GAPDH	0.21886	0.0202071
8	16	GAPDH	0.235999	0.03782
8	17	GAPDH	0.268711	0.0710053
8	18	GAPDH	0.331293	0.134061
8	19	GAPDH	0.447426	0.250668
8	20	GAPDH	0.653605	0.45732
8	21	GAPDH	0.984972	0.78916
8	22	GAPDH	1.44773	1.25239
8	23	GAPDH	1.97707	1.7822
8	24	GAPDH	2.4673	2.27291
8	25	GAPDH	2.83567	2.64175
8	26	GAPDH	3.08263	2.88919
8	27	GAPDH	3.24591	3.05294
8	28	GAPDH	3.34601	3.15352
8	29	GAPDH	3.40857	3.21655
8	30	GAPDH	3.45611	3.26456
8	31	GAPDH	3.48257	3.29149
8	32	GAPDH	3.48878	3.29817
8	33	GAPDH	3.50444	3.31431
8	34	GAPDH	3.50836	3.3187
8	35	GAPDH	3.50427	3.31508
8	36	GAPDH	3.49716	3.30845
8	37	GAPDH	3.49946	3.31123
8	38	GAPDH	3.50151	3.31375
8	39	GAPDH	3.50196	3.31467
8	40	GAPDH	3.49973	3.31292
9	1	GAPDH	0.230347	0.0138972
9	2	GAPDH	0.227934	0.0124606
9	3	GAPDH	0.219418	0.00492194
9	4	GAPDH	0.215289	0.0017697
9	5	GAPDH	0.211513	-0.00102925
9	6	GAPDH	0.210008	-0.00155662
9	7	GAPDH	0.209197	-0.00139025
9	8	GAPDH	0.207543	-0.00206785
9	9	GAPDH	0.204551	-0.00408212
9	10	GAPDH	0.204175	-0.00348141
9	11	GAPDH	0.205383	-0.00129654
9	12	GAPDH	0.207732	0.00203019
9	13	GAPDH	0.210907	0.00618221
9	14	GAPDH	0.215919	0.012171
9	15	GAPDH	0.224193	0.0214223
9	16	GAPDH	0.241144	0.0393505
9	17	GAPDH	0.275052	0.0742349
9	18	GAPDH	0.338802	0.138962
9	19	GAPDH	0.457263	0.258401
9	20	GAPDH	0.662209	0.464323
9	21	GAPDH	0.987801	0.790893
9	22	GAPDH	1.42749	1.23156
9	23	GAPDH	1.91588	1.72092
9	24	GAPDH	2.35396	2.15998
9	25	GAPDH	2.67513	2.48213
9	26	GAPDH	2.89023	2.69821
9	27	GAPDH	3.02904	2.83799
9	28	GAPDH	3.11441	2.92435
9	29	GAPDH	3.16887	2.97978
9	30	GAPDH	3.21148	3.02336
9	31	GAPDH	3.23068	3.04354
9	32	GAPDH	3.23688	3.05072
9	33	GAPDH	3.25744	3.07226
9	34	GAPDH	3.261	3.07679
9	35	GAPDH	3.25729	3.07406
9	36	GAPDH	3.25187	3.06961
9	37	GAPDH	3.25452	3.07325
9	38	GAPDH	3.25893	3.07863
9	39	GAPDH	3.26067	3.08135
9	40	GAPDH	3.25897	3.08062
10	1	GAPDH	0.243995	0.0182829
10	2	GAPDH	0.238292	0.0132161
10	3	GAPDH	0.227573	0.00313364
10	4	GAPDH	0.224066	0.000262047
10	5	GAPDH	0.222703	-0.000464569
10	6	GAPDH	0.221526	-0.00100483
10	7	GAPDH	0.220657	-0.00123776
10	8	GAPDH	0.219937	-0.00132234
10	9	GAPDH	0.218462	-0.00216082
10	10	GAPDH	0.218196	-0.00179099
10	11	GAPDH	0.219875	0.000524392
10	12	GAPDH	0.222776	0.00406122
10	13	GAPDH	0.226327	0.0082487
10	14	GAPDH	0.231722	0.0142798
10	15	GAPDH	0.242799	0.0259931
10	16	GAPDH	0.264998	0.0488277
10	17	GAPDH	0.307372	0.0918379
10	18	GAPDH	0.388658	0.173761
10	19	GAPDH	0.53572	0.321458
10	20	GAPDH	0.785792	0.572167
10	21	GAPDH	1.16334	0.950347
10	22	GAPDH	1.64995	1.43759
10	23	GAPDH	2.15404	1.94232
10	24	GAPDH	2.582	2.37092
10	25	GAPDH	2.88449	2.67405
10	26	GAPDH	3.08525	2.87544
10	27	GAPDH	3.22127	3.0121
10	28	GAPDH	3.30538	3.09684
10	29	GAPDH	3.35694	3.14904
10	30	GAPDH	3.40056	3.19329
10	31	GAPDH	3.42268	3.21606
10	32	GAPDH	3.42836	3.22237
10	33	GAPDH	3.44431	3.23896
10	34	GAPDH	3.44628	3.24156
10	35	GAPDH	3.44351	3.23943
10	36	GAPDH	3.4414	3.23795
10	37	GAPDH	3.44123	3.23842
10	38	GAPDH	3.44593	3.24376
10	39	GAPDH	3.44575	3.24421
10	40	GAPDH	3.44341	3.2425
11	1	GAPDH	0.37032	0.00798672
11	2	GAPDH	0.369002	0.0105873
11	3	GAPDH	0.359626	0.005129
11	4	GAPDH	0.354014	0.00343492
11	5	GAPDH	0.346174	-0.000486157
11	6	GAPDH	0.340993	-0.0017492
11	7	GAPDH	0.336053	-0.0027712
11	8	GAPDH	0.331269	-0.0036373
11	9	GAPDH	0.325534	-0.00545467
11	10	GAPDH	0.323907	-0.00316289
11	11	GAPDH	0.321965	-0.00118704
11	12	GAPDH	0.321659	0.0024245
11	13	GAPDH	0.322776	0.00746003
11	14	GAPDH	0.326048	0.0146495
11	15	GAPDH	0.33391	0.0264302
11	16	GAPDH	0.352321	0.0487593
11	17	GAPDH	0.389752	0.0901079
11	18	GAPDH	0.463204	0.167478
11	19	GAPDH	0.600932	0.309125
11	20	GAPDH	0.834172	0.546282
11	21	GAPDH	1.1931	0.909125
11	22	GAPDH	1.66309	1.38304
11	23	GAPDH	2.15957	1.88343
11	24	GAPDH	2.58684	2.31463
11	25	GAPDH	2.8899	2.6216
11	26	GAPDH	3.08809	2.82371
11	27	GAPDH	3.22536	2.96489
11	28	GAPDH	3.31072	3.05417
11	29	GAPDH	3.36401	3.11139
11	30	GAPDH	3.40753	3.15882
11	31	GAPDH	3.42348	3.17869
11	32	GAPDH	3.42911	3.18823
11	33	GAPDH	3.4514	3.21444
11	34	GAPDH	3.45066	3.21763
11	35	GAPDH	3.44556	3.21644
11	36	GAPDH	3.44129	3.21609
11	37	GAPDH	3.44459	3.22331
11	38	GAPDH	3.44577	3.2284
11	39	GAPDH	3.45003	3.23658
11	40	GAPDH	3.44883	3.2393
12	1	GAPDH	0.268516	0.0171535
12	2	GAPDH	0.264998	0.0138316
12	3	GAPDH	0.255511	0.00454181
12	4	GAPDH	0.25185	0.00107716
12	5	GAPDH	0.250308	-0.000268787
12	6	GAPDH	0.249013	-0.00136716
12	7	GAPDH	0.249085	-0.00109896
12	8	GAPDH	0.24768	-0.00230748
12	9	GAPDH	0.245954	-0.00383717
12	10	GAPDH	0.245984	-0.00361148
12	11	GAPDH	0.24867	-0.000728579
12	12	GAPDH	0.251582	0.00237936
12	13	GAPDH	0.254227	0.0052213
12	14	GAPDH	0.258839	0.0100297
12	15	GAPDH	0.268093	0.0194799
12	16	GAPDH	0.285987	0.0375702
12	17	GAPDH	0.321431	0.0732102
12	18	GAPDH	0.389264	0.14124
12	19	GAPDH	0.514216	0.266389
12	20	GAPDH	0.731607	0.483976
12	21	GAPDH	1.07112	0.823689
12	22	GAPDH	1.52531	1.27807
12	23	GAPDH	2.01955	1.77251
12	24	GAPDH	2.45677	2.20992
12	25	GAPDH	2.77579	2.52915
12	26	GAPDH	2.98796	2.74151
12	27	GAPDH	3.1275	2.88124
12	28	GAPDH	3.21332	2.96726
12	29	GAPDH	3.26516	3.01929
12	30	GAPDH	3.3078	3.06213
12	31	GAPDH	3.32323	3.07776
12	32	GAPDH	3.32898	3.08371
12	33	GAPDH	3.35173	3.10665
12	34	GAPDH	3.35602	3.11114
12	35	GAPDH	3.35245	3.10776
12	36	GAPDH	3.34569	3.1012
12	37	GAPDH	3.34465	3.10036
12	38	GAPDH	3.34854	3.10445
12	39	GAPDH	3.3499	3.106
12	40	GAPDH	3.34818	3.10447
13	1	CXCL10	0.288308	0.0191025
13	2	CXCL10	0.285102	0.016676
13	3	CXCL10	0.276655	0.00900783
13	4	CXCL10	0.271899	0.00503065
13	5	CXCL10	0.267416	0.00132683
13	6	CXCL10	0.265056	-0.000253562
13	7	CXCL10	0.2622	-0.00233052
13	8	CXCL10	0.260265	-0.00348668
13	9	CXCL10	0.257948	-0.00502417
13	10	CXCL10	0.257673	-0.00451989
13	11	CXCL10	0.258429	-0.00298526
13	12	CXCL10	0.259324	-0.00131076
13	13	CXCL10	0.258816	-0.00103972
13	14	CXCL10	0.257301	-0.00177579
13	15	CXCL10	0.256468	-0.00182974
13	16	CXCL10	0.255923	-0.00159571
13	17	CXCL10	0.255866	-0.000873189
13	18	CXCL10	0.256424	0.000463526
13	19	CXCL10	0.256698	0.00151703
13	20	CXCL10	0.2577	0.00329786
13	21	CXCL10	0.260004	0.00638126
13	22	CXCL10	0.264334	0.0114903
13	23	CXCL10	0.272134	0.0200692
13	24	CXCL10	0.287246	0.03596
13	25	CXCL10	0.319242	0.0687351
13	26	CXCL10	0.379146	0.129419
13	27	CXCL10	0.491624	0.242676
13	28	CXCL10	0.689584	0.441414
13	29	CXCL10	1.01515	0.767757
13	30	CXCL10	1.47745	1.23084
13	31	CXCL10	2.01229	1.76646
13	32	CXCL10	2.5036	2.25855
13	33	CXCL10	2.88087	2.6366
13	34	CXCL10	3.11102	2.86752
13	35	CXCL10	3.24741	3.00469
13	36	CXCL10	3.33499	3.09305
13	37	CXCL10	3.40983	3.16868
13	38	CXCL10	3.48051	3.24013
13	39	CXCL10	3.5254	3.28581
13	40	CXCL10	3.54151	3.30269
14	1	CXCL10	0.25866	0.0134278
14	2	CXCL10	0.256766	0.0109554
14	3	CXCL10	0.252995	0.00660525
14	4	CXCL10	0.250193	0.0032246
14	5	CXCL10	0.249286	0.00173905
14	6	CXCL10	0.248011	-0.000114146
14	7	CXCL10	0.247066	-0.0016378
14	8	CXCL10	0.245818	-0.00346462
14	9	CXCL10	0.245689	-0.00417214
14	10	CXCL10	0.246416	-0.00402384
14	11	CXCL10	0.249211	-0.00180785
14	12	CXCL10	0.250324	-0.00127302
14	13	CXCL10	0.251466	-0.000709779
14	14	CXCL10	0.252226	-0.000528309
14	15	CXCL10	0.253364	3.10539e-05
14	16	CXCL10	0.254418	0.000506375
14	17	CXCL10	0.254297	-0.000192873
14	18	CXCL10	0.254073	-0.000995566
14	19	CXCL10	0.256198	0.000550702
14	20	CXCL10	0.257548	0.00132247
14	21	CXCL10	0.261745	0.00494044
14	22	CXCL10	0.268544	0.0111612
14	23	CXCL10	0.277838	0.0198766
14	24	CXCL10	0.295034	0.0364938
14	25	CXCL10	0.329503	0.0703841
14	26	CXCL10	0.394345	0.134647
14	27	CXCL10	0.517717	0.257441
14	28	CXCL10	0.735736	0.474882
14	29	CXCL10	1.0858	0.824366
14	30	CXCL10	1.58378	1.32177
14	31	CXCL10	2.14916	1.88657
14	32	CXCL10	2.65388	2.39071
14	33	CXCL10	3.03631	2.77256
14	34	CXCL10	3.26747	3.00314
14	35	CXCL10	3.4055	3.1406
14	36	CXCL10	3.50721	3.24173
14	37	CXCL10	3.58801	3.32194
14	38	CXCL10	3.65903	3.39239
14	39	CXCL10	3.69194	3.42473
14	40	CXCL10	3.71032	3.44252
15	1	CXCL10	0.136301	0.0105294
15	2	CXCL10	0.134774	0.00919188
15	3	CXCL10	0.128116	0.00272347
15	4	CXCL10	0.126068	0.000865842
15	5	CXCL10	0.126522	0.00150936
15	6	CXCL10	0.125822	0.000998059
15	7	CXCL10	0.124539	-9.52697e-05
15	8	CXCL10	0.123247	-0.00119776
15	9	CXCL10	0.120823	-0.00343236
15	10	CXCL10	0.121097	-0.00296822
15	11	CXCL10	0.123969	9.30638e-05
15	12	CXCL10	0.123795	0.000108397
15	13	CXCL10	0.123352	-0.000145006
15	14	CXCL10	0.123364	5.66437e-05
15	15	CXCL10	0.12278	-0.000337463
15	16	CXCL10	0.121994	-0.000934091
15	17	CXCL10	0.121557	-0.00118179
15	18	CXCL10	0.121556	-0.00099363
15	19	CXCL10	0.122291	-6.86333e-05
15	20	CXCL10	0.123449	0.00127881
15	21	CXCL10	0.125701	0.00372057
15	22	CXCL10	0.129478	0.00768653
15	23	CXCL10	0.137651	0.016049
15	24	CXCL10	0.155543	0.0341307
15	25	CXCL10	0.187463	0.0662401
15	26	CXCL10	0.249709	0.128676
15	27	CXCL10	0.366552	0.245708
15	28	CXCL10	0.575507	0.454853
15	29	CXCL10	0.915363	0.794899
15	30	CXCL10	1.39534	1.27506
15	31	CXCL10	1.95344	1.83336
15	32	CXCL10	2.4659	2.346
15	33	CXCL10	2.85454	2.73483
15	34	CXCL10	3.08673	2.96721
15	35	CXCL10	3.22537	3.10605
15	36	CXCL10	3.32176	3.20262
15	37	CXCL10	3.40049	3.28154
15	38	CXCL10	3.46188	3.34312
15	39	CXCL10	3.4973	3.37873
15	40	CXCL10	3.51586	3.39748
16	1	CXCL10	0.221346	0.0116712
16	2	CXCL10	0.219156	0.00937593
16	3	CXCL10	0.213376	0.00349084
16	4	CXCL10	0.211147	0.00115643
16	5	CXCL10	0.210921	0.000825046
16	6	CXCL10	0.209722	-0.000479413
16	7	CXCL10	0.209317	-0.000989148
16	8	CXCL10	0.209241	-0.00117051
16	9	CXCL10	0.209109	-0.00140794
16	10	CXCL10	0.209093	-0.00152963
16	11	CXCL10	0.209379	-0.00134841
16	12	CXCL10	0.209881	-0.000952278
16	13	CXCL10	0.210375	-0.000563101
16	14	CXCL10	0.211009	-3.45828e-05
16	15	CXCL10	0.211444	0.00029505
16	16	CXCL10	0.210841	-0.000413169
16	17	CXCL10	0.210486	-0.000874043
16	18	CXCL10	0.211397	-6.77823e-05
16	19	CXCL10	0.212586	0.00101582
16	20	CXCL10	0.214722	0.00304682
16	21	CXCL10	0.218712	0.00693147
16	22	CXCL10	0.227989	0.0161023
16	23	CXCL10	0.246008	0.0340167
16	24	CXCL10	0.279154	0.0670571
16	25	CXCL10	0.340936	0.128734
16	26	CXCL10	0.456303	0.243996
16	27	CXCL10	0.663639	0.451226
16	28	CXCL10	0.999772	0.787254
16	29	CXCL10	1.48209	1.26947
16	30	CXCL10	2.05123	1.8385
16	31	CXCL10	2.58008	2.36724
16	32	CXCL10	2.9677	2.75476
16	33	CXCL10	3.2223	3.00926
16	34	CXCL10	3.36673	3.15358
16	35	CXCL10	3.46298	3.24972
16	36	CXCL10	3.53655	3.32319
16	37	CXCL10	3.59834	3.38487
16	38	CXCL10	3.6549	3.44133
16	39	CXCL10	3.68465	3.47098
16	40	CXCL10	3.6962	3.48242
17	1	CXCL10	0.223109	0.0127008
17	2	CXCL10	0.221	0.0104132
17	3	CXCL10	0.215437	0.00467132
17	4	CXCL10	0.212794	0.0018501
17	5	CXCL10	0.211743	0.000620879
17	6	CXCL10	0.21153	0.000229166
17	7	CXCL10	0.210425	-0.00105438
17	8	CXCL10	0.210132	-0.001526
17	9	CXCL10	0.209747	-0.00208932
17	10	CXCL10	0.209807	-0.00220741
17	11	CXCL10	0.210643	-0.00155056
17	12	CXCL10	0.211319	-0.00105261
17	13	CXCL10	0.211571	-0.00097972
17	14	CXCL10	0.211974	-0.000754943
17	15	CXCL10	0.211984	-0.000923317
17	16	CXCL10	0.21189	-0.00119585
17	17	CXCL10	0.211992	-0.00127275
17	18	CXCL10	0.213369	-7.41934e-05
17	19	CXCL10	0.216292	0.00267018
17	20	CXCL10	0.218439	0.0046394
17	21	CXCL10	0.223365	0.00938674
17	22	CXCL10	0.232898	0.0187411
17	23	CXCL10	0.250741	0.0364054
17	24	CXCL10	0.285987	0.0714725
17	25	CXCL10	0.35034	0.135647
17	26	CXCL10	0.469173	0.254302
17	27	CXCL10	0.681432	0.466383
17	28	CXCL10	1.02712	0.811888
17	29	CXCL10	1.51658	1.30118
17	30	CXCL10	2.08807	1.87249
17	31	CXCL10	2.61513	2.39937
17	32	CXCL10	2.999	2.78306
17	33	CXCL10	3.25124	3.03512
17	34	CXCL10	3.40031	3.18401
17	35	CXCL10	3.49366	3.27718
17	36	CXCL10	3.56384	3.34718
17	37	CXCL10	3.62872	3.41189
17	38	CXCL10	3.6829	3.46589
17	39	CXCL10	3.71211	3.49492
17	40	CXCL10	3.71986	3.50249
18	1	CXCL10	0.159184	0.00395971
18	2	CXCL10	0.158193	0.00249681
18	3	CXCL10	0.157302	0.00113404
18	4	CXCL10	0.15641	-0.000229291
18	5	CXCL10	0.157571	0.000459659
18	6	CXCL10	0.158501	0.000918118
18	7	CXCL10	0.158622	0.000566683
18	8	CXCL10	0.158203	-0.000324114
18	9	CXCL10	0.157368	-0.00163059
18	10	CXCL10	0.157368	-0.00210286
18	11	CXCL10	0.159151	-0.000791415
18	12	CXCL10	0.161695	0.00128054
18	13	CXCL10	0.161816	0.000929613
18	14	CXCL10	0.161521	0.000162764
18	15	CXCL10	0.161414	-0.000415659
18	16	CXCL10	0.161201	-0.0011
18	17	CXCL10	0.161373	-0.00140047
18	18	CXCL10	0.163136	-0.000109323
18	19	CXCL10	0.164139	0.000422018
18	20	CXCL10	0.166419	0.0022303
18	21	CXCL10	0.17038	0.00571938
18	22	CXCL10	0.178819	0.0136864
18	23	CXCL10	0.197516	0.0319117
18	24	CXCL10	0.231051	0.0649751
18	25	CXCL10	0.294236	0.127688
18	26	CXCL10	0.414201	0.247181
18	27	CXCL10	0.62901	0.461519
18	28	CXCL10	0.978837	0.810874
18	29	CXCL10	1.47652	1.30808
18	30	CXCL10	2.06483	1.89592
18	31	CXCL10	2.60495	2.43557
18	32	CXCL10	2.99688	2.82703
18	33	CXCL10	3.25925	3.08893
18	34	CXCL10	3.415	3.24421
18	35	CXCL10	3.50967	3.33841
18	36	CXCL10	3.57644	3.4047
18	37	CXCL10	3.63801	3.4658
18	38	CXCL10	3.69607	3.52339
18	39	CXCL10	3.72028	3.54713
18	40	CXCL10	3.72668	3.55306
19	1	CXCL10	0.243512	0.0136849
19	2	CXCL10	0.241462	0.0114353
19	3	CXCL10	0.235423	0.00519631
19	4	CXCL10	0.232729	0.00230185
19	5	CXCL10	0.232277	0.00164995
19	6	CXCL10	0.231469	0.000642961
19	7	CXCL10	0.230151	-0.000875079
19	8	CXCL10	0.229102	-0.00212457
19	9	CXCL10	0.228703	-0.00272345
19	10	CXCL10	0.228691	-0.00293433
19	11	CXCL10	0.229243	-0.00258269
19	12	CXCL10	0.230869	-0.00115685
19	13	CXCL10	0.231248	-0.000977428
19	14	CXCL10	0.231689	-0.000736401
19	15	CXCL10	0.231787	-0.000837623
19	16	CXCL10	0.231731	-0.00109336
19	17	CXCL10	0.23192	-0.00110514
19	18	CXCL10	0.232606	-0.0006182
19	19	CXCL10	0.233394	-3.03927e-05
19	20	CXCL10	0.235786	0.00216222
19	21	CXCL10	0.239666	0.00584222
19	22	CXCL10	0.244749	0.0107248
19	23	CXCL10	0.256697	0.0224731
19	24	CXCL10	0.28025	0.0458266
19	25	CXCL10	0.322528	0.0879042
19	26	CXCL10	0.405203	0.17038
19	27	CXCL10	0.554571	0.319548
19	28	CXCL10	0.811446	0.576224
19	29	CXCL10	1.21084	0.975419
19	30	CXCL10	1.73479	1.49917
19	31	CXCL10	2.29053	2.05471
19	32	CXCL10	2.74899	2.51297
19	33	CXCL10	3.07152	2.8353
19	34	CXCL10	3.26225	3.02583
19	35	CXCL10	3.38092	3.1443
19	36	CXCL10	3.46358	3.22676
19	37	CXCL10	3.53052	3.2935
19	38	CXCL10	3.5887	3.35148
19	39	CXCL10	3.62221	3.38479
19	40	CXCL10	3.6341	3.39648
20	1	CXCL10	0.236509	0.0192362
20	2	CXCL10	0.232752	0.0157078
20	3	CXCL10	0.223374	0.00655933
20	4	CXCL10	0.219768	0.00318162
20	5	CXCL10	0.2171	0.000742499
20	6	CXCL10	0.215615	-0.000513198
20	7	CXCL10	0.215199	-0.000700467
20	8	CXCL10	0.213918	-0.00175331
20	9	CXCL10	0.212495	-0.00294735
20	10	CXCL10	0.21216	-0.0030536
20	11	CXCL10	0.211836	-0.00314902
20	12	CXCL10	0.213101	-0.00165507
20	13	CXCL10	0.213363	-0.00116399
20	14	CXCL10	0.213255	-0.00104342
20	15	CXCL10	0.213189	-0.000880791
20	16	CXCL10	0.213033	-0.000808526
20	17	CXCL10	0.212603	-0.00100958
20	18	CXCL10	0.212617	-0.000766816
20	19	CXCL10	0.213566	0.000411354
20	20	CXCL10	0.215991	0.00306514
20	21	CXCL10	0.218183	0.0054852
20	22	CXCL10	0.223478	0.0110098
20	23	CXCL10	0.234676	0.0224363
20	24	CXCL10	0.256403	0.0443924
20	25	CXCL10	0.295732	0.0839495
20	26	CXCL10	0.371895	0.160341
20	27	CXCL10	0.516221	0.304897
20	28	CXCL10	0.763717	0.552621
20	29	CXCL10	1.15323	0.942366
20	30	CXCL10	1.68098	1.47035
20	31	CXCL10	2.24749	2.03708
20	32	CXCL10	2.73149	2.52131
20	33	CXCL10	3.08455	2.8746
20	34	CXCL10	3.29761	3.08789
20	35	CXCL10	3.4216	3.21211
20	36	CXCL10	3.50503	3.29576
20	37	CXCL10	3.57659	3.36756
20	38	CXCL10	3.64287	3.43406
20	39	CXCL10	3.68021	3.47163
20	40	CXCL10	3.69549	3.48714
21	1	CXCL10	0.240208	0.0112805
21	2	CXCL10	0.238738	0.0106494
21	3	CXCL10	0.232495	0.00524566
21	4	CXCL10	0.229357	0.00294633
21	5	CXCL10	0.228543	0.00297146
21	6	CXCL10	0.227056	0.00232352
21	7	CXCL10	0.224226	0.000332393
21	8	CXCL10	0.22136	-0.00169428
21	9	CXCL10	0.218512	-0.00370278
21	10	CXCL10	0.217817	-0.00355958
21	11	CXCL10	0.217322	-0.00321477
21	12	CXCL10	0.217011	-0.002687
21	13	CXCL10	0.215901	-0.00295773
21	14	CXCL10	0.215169	-0.00285139
21	15	CXCL10	0.214482	-0.00269928
21	16	CXCL10	0.214347	-0.00199484
21	17	CXCL10	0.214261	-0.00124222
21	18	CXCL10	0.21412	-0.000544127
21	19	CXCL10	0.214929	0.00110382
21	20	CXCL10	0.217557	0.00457116
21	21	CXCL10	0.219801	0.00765367
21	22	CXCL10	0.223951	0.0126433
21	23	CXCL10	0.234991	0.0245224
21	24	CXCL10	0.256027	0.0463969
21	25	CXCL10	0.294037	0.0852461
21	26	CXCL10	0.367457	0.159505
21	27	CXCL10	0.503946	0.296833
21	28	CXCL10	0.740252	0.533978
21	29	CXCL10	1.11311	0.907679
21	30	CXCL10	1.61947	1.41488
21	31	CXCL10	2.17227	1.96851
21	32	CXCL10	2.64805	2.44514
21	33	CXCL10	3.00056	2.79849
21	34	CXCL10	3.21003	3.00879
21	35	CXCL10	3.33503	3.13463
21	36	CXCL10	3.4179	3.21833
21	37	CXCL10	3.49506	3.29634
21	38	CXCL10	3.5585	3.36062
21	39	CXCL10	3.5927	3.39566
21	40	CXCL10	3.60625	3.41004
22	1	CXCL10	0.206117	0.0120935
22	2	CXCL10	0.204184	0.0103158
22	3	CXCL10	0.198256	0.00454332
22	4	CXCL10	0.195315	0.00175846
22	5	CXCL10	0.19371	0.000309407
22	6	CXCL10	0.192676	-0.000569747
22	7	CXCL10	0.192248	-0.000842036
22	8	CXCL10	0.191079	-0.00185552
22	9	CXCL10	0.188948	-0.0038309
22	10	CXCL10	0.188792	-0.00383117
22	11	CXCL10	0.189939	-0.00252819
22	12	CXCL10	0.19141	-0.000901896
22	13	CXCL10	0.192628	0.000471961
22	14	CXCL10	0.193912	0.00191153
22	15	CXCL10	0.197209	0.00536479
22	16	CXCL10	0.204579	0.0128896
22	17	CXCL10	0.217528	0.0259948
22	18	CXCL10	0.244813	0.0534349
22	19	CXCL10	0.297024	0.105801
22	20	CXCL10	0.39589	0.204823
22	21	CXCL10	0.575793	0.384882
22	22	CXCL10	0.877614	0.686858
22	23	CXCL10	1.32754	1.13694
22	24	CXCL10	1.8924	1.70195
22	25	CXCL10	2.4539	2.26361
22	26	CXCL10	2.90325	2.71312
22	27	CXCL10	3.20396	3.01399
22	28	CXCL10	3.38539	3.19557
22	29	CXCL10	3.49563	3.30597
22	30	CXCL10	3.58073	3.39122
22	31	CXCL10	3.63848	3.44912
22	32	CXCL10	3.67112	3.48192
22	33	CXCL10	3.71745	3.5284
22	34	CXCL10	3.74761	3.55872
22	35	CXCL10	3.76302	3.57428
22	36	CXCL10	3.77933	3.59076
22	37	CXCL10	3.79821	3.60979
22	38	CXCL10	3.82179	3.63353
22	39	CXCL10	3.83258	3.64447
22	40	CXCL10	3.83198	3.64403
23	1	CXCL10	0.227098	0.0117274
23	2	CXCL10	0.224911	0.00964506
23	3	CXCL10	0.219241	0.00407956
23	4	CXCL10	0.216405	0.00134812
23	5	CXCL10	0.216149	0.00119667
23	6	CXCL10	0.215121	0.000272885
23	7	CXCL10	0.213823	-0.000920378
23	8	CXCL10	0.212217	-0.0024216
23	9	CXCL10	0.210202	-0.00433207
23	10	CXCL10	0.210264	-0.00416565
23	11	CXCL10	0.212263	-0.00206258
23	12	CXCL10	0.213697	-0.000523106
23	13	CXCL10	0.214418	0.000302128
23	14	CXCL10	0.216155	0.00214358
23	15	CXCL10	0.21899	0.00508245
23	16	CXCL10	0.225411	0.0116086
23	17	CXCL10	0.238755	0.0250568
23	18	CXCL10	0.265158	0.051564
23	19	CXCL10	0.315976	0.102487
23	20	CXCL10	0.410762	0.197377
23	21	CXCL10	0.584665	0.371385
23	22	CXCL10	0.877971	0.664795
23	23	CXCL10	1.31545	1.10238
23	24	CXCL10	1.86602	1.65306
23	25	CXCL10	2.4108	2.19794
23	26	CXCL10	2.84981	2.63705
23	27	CXCL10	3.14221	2.92956
23	28	CXCL10	3.31269	3.10014
23	29	CXCL10	3.42063	3.20819
23	30	CXCL10	3.50424	3.2919
23	31	CXCL10	3.5635	3.35127
23	32	CXCL10	3.59414	3.38201
23	33	CXCL10	3.63622	3.42419
23	34	CXCL10	3.66996	3.45804
23	35	CXCL10	3.6844	3.47258
23	36	CXCL10	3.69384	3.48212
23	37	CXCL10	3.71378	3.50217
23	38	CXCL10	3.73625	3.52475
23	39	CXCL10	3.74536	3.53396
23	40	CXCL10	3.74448	3.53318
24	1	CXCL10	0.209339	0.00944183
24	2	CXCL10	0.207487	0.00729645
24	3	CXCL10	0.203429	0.00294576
24	4	CXCL10	0.201457	0.000680456
24	5	CXCL10	0.201546	0.000476548
24	6	CXCL10	0.201869	0.000506618
24	7	CXCL10	0.201513	-0.000142119
24	8	CXCL10	0.200394	-0.00155438
24	9	CXCL10	0.199264	-0.00297756
24	10	CXCL10	0.199352	-0.00318288
24	11	CXCL10	0.201188	-0.00164018
24	12	CXCL10	0.202804	-0.00031697
24	13	CXCL10	0.203338	-7.61826e-05
24	14	CXCL10	0.205009	0.00130213
24	15	CXCL10	0.207979	0.00397875
24	16	CXCL10	0.213514	0.00922095
24	17	CXCL10	0.225256	0.0206693
24	18	CXCL10	0.249653	0.0447735
24	19	CXCL10	0.297096	0.0919233
24	20	CXCL10	0.383378	0.177912
24	21	CXCL10	0.541782	0.336023
24	22	CXCL10	0.810061	0.604009
24	23	CXCL10	1.21099	1.00464
24	24	CXCL10	1.71297	1.50633
24	25	CXCL10	2.21121	2.00428
24	26	CXCL10	2.61306	2.40584
24	27	CXCL10	2.88068	2.67316
24	28	CXCL10	3.03899	2.83118
24	29	CXCL10	3.13999	2.93189
24	30	CXCL10	3.21711	3.00871
24	31	CXCL10	3.26385	3.05516
24	32	CXCL10	3.29133	3.08234
24	33	CXCL10	3.33664	3.12736
24	34	CXCL10	3.36478	3.15521
24	35	CXCL10	3.37779	3.16793
24	36	CXCL10	3.38776	3.17761
24	37	CXCL10	3.40483	3.19439
24	38	CXCL10	3.42805	3.21731
24	39	CXCL10	3.44102	3.22999
24	40	CXCL10	3.44098	3.22965
25	1	GAPDH	0.296087	0.0184602
25	2	GAPDH	0.292788	0.0168998
25	3	GAPDH	0.280533	0.00638368
25	4	GAPDH	0.274401	0.00199114
25	5	GAPDH	0.269239	-0.00143264
25	6	GAPDH	0.266535	-0.00239782
25	7	GAPDH	0.264342	-0.00285248
25	8	GAPDH	0.26238	-0.00307498
25	9	GAPDH	0.260196	-0.003521
25	10	GAPDH	0.259623	-0.00235522
25	11	GAPDH	0.259112	-0.00112692
25	12	GAPDH	0.260883	0.00238209
25	13	GAPDH	0.262766	0.00600415
25	14	GAPDH	0.26778	0.0127567
25	15	GAPDH	0.277264	0.0239798
25	16	GAPDH	0.295987	0.0444413
25	17	GAPDH	0.334826	0.0850188
25	18	GAPDH	0.409454	0.161385
25	19	GAPDH	0.54663	0.300301
25	20	GAPDH	0.780044	0.535453
25	21	GAPDH	1.13744	0.894591
25	22	GAPDH	1.59845	1.35734
25	23	GAPDH	2.08298	1.84361
25	24	GAPDH	2.49314	2.2555
25	25	GAPDH	2.77978	2.54388
25	26	GAPDH	2.96446	2.7303
25	27	GAPDH	3.08441	2.85199
25	28	GAPDH	3.16016	2.92948
25	29	GAPDH	3.20669	2.97775
25	30	GAPDH	3.24008	3.01288
25	31	GAPDH	3.24713	3.02167
25	32	GAPDH	3.25084	3.02711
25	33	GAPDH	3.26954	3.04755
25	34	GAPDH	3.26748	3.04723
25	35	GAPDH	3.26419	3.04568
25	36	GAPDH	3.26278	3.04601
25	37	GAPDH	3.25944	3.04441
25	38	GAPDH	3.26089	3.0476
25	39	GAPDH	3.26107	3.04951
25	40	GAPDH	3.25939	3.04958
26	1	GAPDH	0.29487	0.0135001
26	2	GAPDH	0.292052	0.0120989
26	3	GAPDH	0.281531	0.00299415
26	4	GAPDH	0.277824	0.000704013
26	5	GAPDH	0.275668	-3.54828e-05
26	6	GAPDH	0.273495	-0.000791638
26	7	GAPDH	0.271078	-0.00179158
26	8	GAPDH	0.269088	-0.00236528
26	9	GAPDH	0.267688	-0.00234896
26	10	GAPDH	0.267431	-0.00118924
26	11	GAPDH	0.267467	0.000263102
26	12	GAPDH	0.270348	0.00456091
26	13	GAPDH	0.274547	0.0101763
26	14	GAPDH	0.28097	0.0180164
26	15	GAPDH	0.29362	0.0320831
26	16	GAPDH	0.316435	0.0563148
26	17	GAPDH	0.36563	0.106927
26	18	GAPDH	0.459924	0.202637
26	19	GAPDH	0.62648	0.370609
26	20	GAPDH	0.903258	0.648804
26	21	GAPDH	1.30791	1.05488
26	22	GAPDH	1.80377	1.55215
26	23	GAPDH	2.29286	2.04265
26	24	GAPDH	2.68981	2.44103
26	25	GAPDH	2.95718	2.70981
26	26	GAPDH	3.13009	2.88413
26	27	GAPDH	3.24455	3.00002
26	28	GAPDH	3.31515	3.07203
26	29	GAPDH	3.35578	3.11408
26	30	GAPDH	3.39075	3.15047
26	31	GAPDH	3.39862	3.15975
26	32	GAPDH	3.40078	3.16332
26	33	GAPDH	3.41629	3.18025
26	34	GAPDH	3.41981	3.18519
26	35	GAPDH	3.41479	3.18159
26	36	GAPDH	3.40726	3.17547
26	37	GAPDH	3.40993	3.17956
26	38	GAPDH	3.41752	3.18856
26	39	GAPDH	3.41844	3.1909
26	40	GAPDH	3.41628	3.19016
27	1	GAPDH	0.24964	0.0111034
27	2	GAPDH	0.247	0.00900247
27	3	GAPDH	0.239601	0.00214318
27	4	GAPDH	0.236991	7.27848e-05
27	5	GAPDH	0.236913	0.000534543
27	6	GAPDH	0.235744	-9.56107e-05
27	7	GAPDH	0.234537	-0.000762466
27	8	GAPDH	0.233209	-0.00155083
27	9	GAPDH	0.231264	-0.00295682
27	10	GAPDH	0.23131	-0.00237101
27	11	GAPDH	0.233731	0.000589089
27	12	GAPDH	0.236999	0.00439714
27	13	GAPDH	0.240443	0.00838104
27	14	GAPDH	0.248095	0.0165722
27	15	GAPDH	0.261304	0.0303205
27	16	GAPDH	0.288289	0.0578448
27	17	GAPDH	0.340069	0.110165
27	18	GAPDH	0.438469	0.209104
27	19	GAPDH	0.614314	0.385489
27	20	GAPDH	0.903013	0.674727
27	21	GAPDH	1.32159	1.09384
27	22	GAPDH	1.82224	1.59503
27	23	GAPDH	2.30431	2.07765
27	24	GAPDH	2.68347	2.45734
27	25	GAPDH	2.93842	2.71283
27	26	GAPDH	3.10463	2.87958
27	27	GAPDH	3.21515	2.99064
27	28	GAPDH	3.28075	3.05678
27	29	GAPDH	3.32068	3.09725
27	30	GAPDH	3.35317	3.13028
27	31	GAPDH	3.3619	3.13955
27	32	GAPDH	3.36482	3.14301
27	33	GAPDH	3.38098	3.15971
27	34	GAPDH	3.38184	3.16111
27	35	GAPDH	3.3781	3.1579
27	36	GAPDH	3.37446	3.15481
27	37	GAPDH	3.37458	3.15547
27	38	GAPDH	3.37367	3.1551
27	39	GAPDH	3.37131	3.15328
27	40	GAPDH	3.36886	3.15137
28	1	GAPDH	0.272258	0.0100329
28	2	GAPDH	0.26972	0.00850692
28	3	GAPDH	0.263226	0.00302547
28	4	GAPDH	0.260063	0.00087464
28	5	GAPDH	0.257865	-0.000311847
28	6	GAPDH	0.256065	-0.00109979
28	7	GAPDH	0.254381	-0.00177111
28	8	GAPDH	0.252903	-0.00223716
28	9	GAPDH	0.251973	-0.00215475
28	10	GAPDH	0.252066	-0.00105016
28	11	GAPDH	0.253028	0.000924043
28	12	GAPDH	0.254892	0.00380066
28	13	GAPDH	0.25856	0.00848102
28	14	GAPDH	0.265409	0.0163416
28	15	GAPDH	0.277475	0.0294195
28	16	GAPDH	0.30226	0.0552169
28	17	GAPDH	0.349088	0.103057
28	18	GAPDH	0.437107	0.192089
28	19	GAPDH	0.594069	0.350063
28	20	GAPDH	0.858153	0.615159
28	21	GAPDH	1.24432	1.00234
28	22	GAPDH	1.71714	1.47617
28	23	GAPDH	2.18406	1.9441
28	24	GAPDH	2.56252	2.32357
28	25	GAPDH	2.82139	2.58345
28	26	GAPDH	2.98687	2.74995
28	27	GAPDH	3.10347	2.86756
28	28	GAPDH	3.17563	2.94073
28	29	GAPDH	3.21339	2.97951
28	30	GAPDH	3.24262	3.00975
28	31	GAPDH	3.24991	3.01805
28	32	GAPDH	3.25303	3.02219
28	33	GAPDH	3.27145	3.04161
28	34	GAPDH	3.2761	3.04728
28	35	GAPDH	3.27293	3.04512
28	36	GAPDH	3.26727	3.04047
28	37	GAPDH	3.26718	3.04139
28	38	GAPDH	3.2688	3.04402
28	39	GAPDH	3.26968	3.04592
28	40	GAPDH	3.26796	3.04521
29	1	GAPDH	0.221296	0.0115705
29	2	GAPDH	0.219135	0.0103314
29	3	GAPDH	0.210056	0.00217366
29	4	GAPDH	0.206641	-0.000319345
29	5	GAPDH	0.206478	0.000439175
29	6	GAPDH	0.205266	0.000149323
29	7	GAPDH	0.203965	-0.000230606
29	8	GAPDH	0.201855	-0.00141876
29	9	GAPDH	0.199086	-0.00326581
29	10	GAPDH	0.198987	-0.00244319
29	11	GAPDH	0.201042	0.000533549
29	12	GAPDH	0.203969	0.004382
29	13	GAPDH	0.207443	0.00877749
29	14	GAPDH	0.214135	0.0163909
29	15	GAPDH	0.225996	0.0291744
29	16	GAPDH	0.250066	0.0541661
29	17	GAPDH	0.297777	0.102799
29	18	GAPDH	0.388586	0.194529
29	19	GAPDH	0.549528	0.356393
29	20	GAPDH	0.820164	0.62795
29	21	GAPDH	1.21925	1.02796
29	22	GAPDH	1.71241	1.52204
29	23	GAPDH	2.20813	2.01868
29	24	GAPDH	2.60985	2.42132
29	25	GAPDH	2.88612	2.69851
29	26	GAPDH	3.07023	2.88355
29	27	GAPDH	3.19125	3.00549
29	28	GAPDH	3.27073	3.08589
29	29	GAPDH	3.32186	3.13795
29	30	GAPDH	3.36041	3.17742
29	31	GAPDH	3.37943	3.19735
29	32	GAPDH	3.38673	3.20558
29	33	GAPDH	3.40939	3.22915
29	34	GAPDH	3.41365	3.23434
29	35	GAPDH	3.40875	3.23037
29	36	GAPDH	3.40494	3.22748
29	37	GAPDH	3.40307	3.22653
29	38	GAPDH	3.40669	3.23107
29	39	GAPDH	3.40328	3.22858
29	40	GAPDH	3.40008	3.2263
30	1	GAPDH	0.264464	0.0106506
30	2	GAPDH	0.262618	0.00949347
30	3	GAPDH	0.256441	0.00400527
30	4	GAPDH	0.252927	0.00118018
30	5	GAPDH	0.250746	-0.000311609
30	6	GAPDH	0.249335	-0.001034
30	7	GAPDH	0.247707	-0.00197257
30	8	GAPDH	0.246453	-0.00253815
30	9	GAPDH	0.245684	-0.00261777
30	10	GAPDH	0.245673	-0.00193984
30	11	GAPDH	0.24605	-0.000873849
30	12	GAPDH	0.247856	0.00162093
30	13	GAPDH	0.250027	0.0044814
30	14	GAPDH	0.256452	0.0115952
30	15	GAPDH	0.267013	0.0228448
30	16	GAPDH	0.287139	0.0436595
30	17	GAPDH	0.327826	0.0850357
30	18	GAPDH	0.404907	0.162806
30	19	GAPDH	0.544626	0.303213
30	20	GAPDH	0.783988	0.543264
30	21	GAPDH	1.15305	0.91302
30	22	GAPDH	1.63509	1.39574
30	23	GAPDH	2.14719	1.90854
30	24	GAPDH	2.58733	2.34937
30	25	GAPDH	2.89481	2.65753
30	26	GAPDH	3.0947	2.85811
30	27	GAPDH	3.23049	2.99459
30	28	GAPDH	3.31476	3.07955
30	29	GAPDH	3.36888	3.13436
30	30	GAPDH	3.40892	3.17509
30	31	GAPDH	3.42906	3.19592
30	32	GAPDH	3.43426	3.2018
30	33	GAPDH	3.45018	3.21841
30	34	GAPDH	3.45147	3.22039
30	35	GAPDH	3.44566	3.21527
30	36	GAPDH	3.44208	3.21238
30	37	GAPDH	3.44555	3.21654
30	38	GAPDH	3.44823	3.21991
30	39	GAPDH	3.4478	3.22017
30	40	GAPDH	3.4453	3.21836
31	1	GAPDH	0.303387	0.0150056
31	2	GAPDH	0.299544	0.0117685
31	3	GAPDH	0.290442	0.00327309
31	4	GAPDH	0.286597	3.49885e-05
31	5	GAPDH	0.286027	7.13565e-05
31	6	GAPDH	0.284788	-0.000561099
31	7	GAPDH	0.283323	-0.00141895
31	8	GAPDH	0.281915	-0.00222056
31	9	GAPDH	0.2808	-0.00272889
31	10	GAPDH	0.281072	-0.00185022
31	11	GAPDH	0.28331	0.000993496
31	12	GAPDH	0.286116	0.00440679
31	13	GAPDH	0.290318	0.00921538
31	14	GAPDH	0.296199	0.015703
31	15	GAPDH	0.308462	0.0285722
31	16	GAPDH	0.333768	0.0544843
31	17	GAPDH	0.380906	0.102229
31	18	GAPDH	0.470629	0.192558
31	19	GAPDH	0.63207	0.354606
31	20	GAPDH	0.902305	0.625448
31	21	GAPDH	1.30286	1.02661
31	22	GAPDH	1.79886	1.52322
31	23	GAPDH	2.29691	2.02188
31	24	GAPDH	2.70411	2.42968
31	25	GAPDH	2.9882	2.71437
31	26	GAPDH	3.17434	2.90112
31	27	GAPDH	3.29722	3.02461
31	28	GAPDH	3.37537	3.10337
31	29	GAPDH	3.42545	3.15405
31	30	GAPDH	3.46467	3.19388
31	31	GAPDH	3.48426	3.21408
31	32	GAPDH	3.48979	3.22021
31	33	GAPDH	3.50656	3.23759
31	34	GAPDH	3.50603	3.23767
31	35	GAPDH	3.50185	3.23409
31	36	GAPDH	3.49915	3.232
31	37	GAPDH	3.50438	3.23784
31	38	GAPDH	3.50878	3.24284
31	39	GAPDH	3.51293	3.2476
31	40	GAPDH	3.51165	3.24692
32	1	GAPDH	0.333659	0.0138647
32	2	GAPDH	0.331154	0.0124088
32	3	GAPDH	0.322183	0.00448652
32	4	GAPDH	0.318212	0.00156512
32	5	GAPDH	0.315882	0.000284155
32	6	GAPDH	0.313751	-0.000797788
32	7	GAPDH	0.311513	-0.00198648
32	8	GAPDH	0.309346	-0.00310475
32	9	GAPDH	0.307069	-0.00433255
32	10	GAPDH	0.306827	-0.00352544
32	11	GAPDH	0.307824	-0.00147942
32	12	GAPDH	0.310923	0.00266808
32	13	GAPDH	0.313428	0.00622257
32	14	GAPDH	0.318196	0.0120395
32	15	GAPDH	0.329072	0.0239648
32	16	GAPDH	0.349936	0.0458781
32	17	GAPDH	0.390178	0.0871694
32	18	GAPDH	0.468102	0.166142
32	19	GAPDH	0.611446	0.310536
32	20	GAPDH	0.854885	0.555023
32	21	GAPDH	1.22792	0.92911
32	22	GAPDH	1.71043	1.41267
32	23	GAPDH	2.21952	1.9228
32	24	GAPDH	2.65103	2.35536
32	25	GAPDH	2.95638	2.66177
32	26	GAPDH	3.1578	2.86423
32	27	GAPDH	3.29611	3.0036
32	28	GAPDH	3.37715	3.08568
32	29	GAPDH	3.42938	3.13896
32	30	GAPDH	3.47295	3.18358
32	31	GAPDH	3.48815	3.19982
32	32	GAPDH	3.49202	3.20475
32	33	GAPDH	3.50931	3.22308
32	34	GAPDH	3.51052	3.22535
32	35	GAPDH	3.50645	3.22233
32	36	GAPDH	3.50233	3.21926
32	37	GAPDH	3.5024	3.22038
32	38	GAPDH	3.50509	3.22412
32	39	GAPDH	3.50848	3.22855
32	40	GAPDH	3.50674	3.22786
33	1	GAPDH	0.264423	0.0100601
33	2	GAPDH	0.262261	0.00864643
33	3	GAPDH	0.256354	0.0034877
33	4	GAPDH	0.25338	0.00126232
33	5	GAPDH	0.250925	-0.000444436
33	6	GAPDH	0.249172	-0.00144878
33	7	GAPDH	0.247401	-0.00247109
33	8	GAPDH	0.246881	-0.00224326
33	9	GAPDH	0.245997	-0.00237881
33	10	GAPDH	0.246323	-0.00130458
33	11	GAPDH	0.248269	0.00138991
33	12	GAPDH	0.250281	0.00415102
33	13	GAPDH	0.253865	0.00848349
33	14	GAPDH	0.260359	0.015726
33	15	GAPDH	0.272852	0.028967
33	16	GAPDH	0.297258	0.0541221
33	17	GAPDH	0.343407	0.10102
33	18	GAPDH	0.43099	0.18935
33	19	GAPDH	0.591891	0.351
33	20	GAPDH	0.861309	0.621166
33	21	GAPDH	1.26414	1.02475
33	22	GAPDH	1.7662	1.52756
33	23	GAPDH	2.27632	2.03842
33	24	GAPDH	2.69745	2.4603
33	25	GAPDH	2.98839	2.75199
33	26	GAPDH	3.18034	2.94468
33	27	GAPDH	3.31038	3.07547
33	28	GAPDH	3.38805	3.15389
33	29	GAPDH	3.43428	3.20087
33	30	GAPDH	3.47072	3.23806
33	31	GAPDH	3.48191	3.25
33	32	GAPDH	3.48491	3.25374
33	33	GAPDH	3.49978	3.26937
33	34	GAPDH	3.49873	3.26906
33	35	GAPDH	3.49605	3.26714
33	36	GAPDH	3.49535	3.26718
33	37	GAPDH	3.49688	3.26946
33	38	GAPDH	3.50187	3.2752
33	39	GAPDH	3.49767	3.27175
33	40	GAPDH	3.49408	3.26891
34	1	GAPDH	0.292696	0.0124708
34	2	GAPDH	0.290311	0.0108504
34	3	GAPDH	0.281814	0.00311779
34	4	GAPDH	0.278128	0.000195377
34	5	GAPDH	0.277484	0.00031608
34	6	GAPDH	0.276601	0.00019762
34	7	GAPDH	0.27381	-0.00182971
34	8	GAPDH	0.272074	-0.00280171
34	9	GAPDH	0.270719	-0.00339263
34	10	GAPDH	0.271251	-0.0020964
34	11	GAPDH	0.274288	0.00170465
34	12	GAPDH	0.276408	0.00458892
34	13	GAPDH	0.279292	0.00823733
34	14	GAPDH	0.285714	0.0154231
34	15	GAPDH	0.298077	0.0285501
34	16	GAPDH	0.320934	0.0521716
34	17	GAPDH	0.364744	0.0967456
34	18	GAPDH	0.449921	0.182687
34	19	GAPDH	0.604781	0.338311
34	20	GAPDH	0.870117	0.604412
34	21	GAPDH	1.26999	1.00505
34	22	GAPDH	1.78048	1.5163
34	23	GAPDH	2.30899	2.04558
34	24	GAPDH	2.75351	2.49087
34	25	GAPDH	3.06082	2.79894
34	26	GAPDH	3.26494	3.00382
34	27	GAPDH	3.4011	3.14075
34	28	GAPDH	3.48474	3.22515
34	29	GAPDH	3.53673	3.27791
34	30	GAPDH	3.57761	3.31955
34	31	GAPDH	3.59345	3.33615
34	32	GAPDH	3.59949	3.34295
34	33	GAPDH	3.62168	3.36591
34	34	GAPDH	3.6225	3.3675
34	35	GAPDH	3.61783	3.36358
34	36	GAPDH	3.61308	3.3596
34	37	GAPDH	3.61541	3.36269
34	38	GAPDH	3.6217	3.36974
34	39	GAPDH	3.62379	3.3726
34	40	GAPDH	3.62159	3.37116
35	1	GAPDH	0.292438	0.0184832
35	2	GAPDH	0.286703	0.013186
35	3	GAPDH	0.277345	0.00426527
35	4	GAPDH	0.273939	0.00129687
35	5	GAPDH	0.272525	0.000320959
35	6	GAPDH	0.271055	-0.000711453
35	7	GAPDH	0.269408	-0.00192125
35	8	GAPDH	0.267669	-0.00322325
35	9	GAPDH	0.266645	-0.0038089
35	10	GAPDH	0.266867	-0.0031497
35	11	GAPDH	0.268679	-0.000899926
35	12	GAPDH	0.271358	0.00221635
35	13	GAPDH	0.274319	0.00561504
35	14	GAPDH	0.280965	0.0126988
35	15	GAPDH	0.292146	0.0243172
35	16	GAPDH	0.315208	0.0478168
35	17	GAPDH	0.358896	0.0919419
35	18	GAPDH	0.443485	0.176969
35	19	GAPDH	0.597658	0.331579
35	20	GAPDH	0.860065	0.594424
35	21	GAPDH	1.26018	0.99498
35	22	GAPDH	1.77739	1.51262
35	23	GAPDH	2.32291	2.05858
35	24	GAPDH	2.7863	2.52241
35	25	GAPDH	3.11652	2.85306
35	26	GAPDH	3.33421	3.0712
35	27	GAPDH	3.47477	3.21219
35	28	GAPDH	3.56301	3.30086
35	29	GAPDH	3.62074	3.35904
35	30	GAPDH	3.66037	3.39911
35	31	GAPDH	3.67712	3.41629
35	32	GAPDH	3.68264	3.42225
35	33	GAPDH	3.70146	3.44151
35	34	GAPDH	3.69962	3.4401
35	35	GAPDH	3.695	3.43592
35	36	GAPDH	3.69134	3.4327
35	37	GAPDH	3.69313	3.43493
35	38	GAPDH	3.69818	3.44041
35	39	GAPDH	3.69977	3.44244
35	40	GAPDH	3.69777	3.44088
36	1	GAPDH	0.251578	0.0149468
36	2	GAPDH	0.248634	0.0113688
36	3	GAPDH	0.240785	0.00288529
36	4	GAPDH	0.237902	-0.000631984
36	5	GAPDH	0.239244	7.57143e-05
36	6	GAPDH	0.239687	-0.00011541
36	7	GAPDH	0.240637	0.000199434
36	8	GAPDH	0.240341	-0.000730073
36	9	GAPDH	0.239342	-0.0023642
36	10	GAPDH	0.23926	-0.00308036
36	11	GAPDH	0.241141	-0.00183348
36	12	GAPDH	0.245465	0.00185573
36	13	GAPDH	0.247982	0.00373934
36	14	GAPDH	0.253192	0.00831504
36	15	GAPDH	0.263577	0.0180653
36	16	GAPDH	0.283869	0.0377225
36	17	GAPDH	0.322676	0.0758955
36	18	GAPDH	0.395961	0.148546
36	19	GAPDH	0.529613	0.281564
36	20	GAPDH	0.759598	0.510914
36	21	GAPDH	1.11587	0.866547
36	22	GAPDH	1.58541	1.33546
36	23	GAPDH	2.08671	1.83613
36	24	GAPDH	2.51953	2.26831
36	25	GAPDH	2.83155	2.57969
36	26	GAPDH	3.04127	2.78878
36	27	GAPDH	3.17621	2.92309
36	28	GAPDH	3.25829	3.00453
36	29	GAPDH	3.30985	3.05546
36	30	GAPDH	3.34909	3.09407
36	31	GAPDH	3.36323	3.10757
36	32	GAPDH	3.36924	3.11294
36	33	GAPDH	3.39179	3.13486
36	34	GAPDH	3.39214	3.13458
36	35	GAPDH	3.38831	3.13011
36	36	GAPDH	3.3847	3.12587
36	37	GAPDH	3.38511	3.12564
36	38	GAPDH	3.38825	3.12815
36	39	GAPDH	3.38994	3.1292
36	40	GAPDH	3.38848	3.12711
37	1	CXCL10	0.235056	0.0129799
37	2	CXCL10	0.23235	0.0105187
37	3	CXCL10	0.226123	0.00453763
37	4	CXCL10	0.223016	0.00167643
37	5	CXCL10	0.221603	0.000508981
37	6	CXCL10	0.220249	-0.000599947
37	7	CXCL10	0.218389	-0.00221377
37	8	CXCL10	0.217153	-0.00320409
37	9	CXCL10	0.215865	-0.00424709
37	10	CXCL10	0.216131	-0.00373469
37	11	CXCL10	0.218927	-0.000693804
37	12	CXCL10	0.221417	0.00204208
37	13	CXCL10	0.221562	0.00243297
37	14	CXCL10	0.222379	0.0034953
37	15	CXCL10	0.228516	0.00987852
37	16	CXCL10	0.237473	0.0190805
37	17	CXCL10	0.255189	0.0370419
37	18	CXCL10	0.289355	0.0714543
37	19	CXCL10	0.354736	0.137081
37	20	CXCL10	0.476281	0.258871
37	21	CXCL10	0.689816	0.472652
37	22	CXCL10	1.03081	0.813887
37	23	CXCL10	1.4974	1.28073
37	24	CXCL10	2.01219	1.79576
37	25	CXCL10	2.4626	2.24642
37	26	CXCL10	2.78916	2.57322
37	27	CXCL10	2.99	2.77431
37	28	CXCL10	3.11186	2.89641
37	29	CXCL10	3.19354	2.97834
37	30	CXCL10	3.26256	3.04761
37	31	CXCL10	3.30301	3.0883
37	32	CXCL10	3.32575	3.11129
37	33	CXCL10	3.36259	3.14837
37	34	CXCL10	3.38565	3.17168
37	35	CXCL10	3.39867	3.18495
37	36	CXCL10	3.41242	3.19894
37	37	CXCL10	3.4281	3.21486
37	38	CXCL10	3.45126	3.23827
37	39	CXCL10	3.45986	3.24712
37	40	CXCL10	3.45908	3.24659
38	1	CXCL10	0.233808	0.0108128
38	2	CXCL10	0.231882	0.00852741
38	3	CXCL10	0.227575	0.00386119
38	4	CXCL10	0.224926	0.000852099
38	5	CXCL10	0.224378	-5.49993e-05
38	6	CXCL10	0.224738	-5.46022e-05
38	7	CXCL10	0.223674	-0.0014791
38	8	CXCL10	0.222787	-0.00272493
38	9	CXCL10	0.223532	-0.00234029
38	10	CXCL10	0.224512	-0.00171917
38	11	CXCL10	0.224637	-0.00195383
38	12	CXCL10	0.226471	-0.000480062
38	13	CXCL10	0.229351	0.00204081
38	14	CXCL10	0.231723	0.00405289
38	15	CXCL10	0.237025	0.00899526
38	16	CXCL10	0.245985	0.017596
38	17	CXCL10	0.265074	0.0363247
38	18	CXCL10	0.301209	0.0721006
38	19	CXCL10	0.369647	0.140179
38	20	CXCL10	0.49438	0.264552
38	21	CXCL10	0.715233	0.485046
38	22	CXCL10	1.06517	0.834625
38	23	CXCL10	1.54431	1.3134
38	24	CXCL10	2.07603	1.84476
38	25	CXCL10	2.54394	2.31231
38	26	CXCL10	2.88148	2.64949
38	27	CXCL10	3.08768	2.85533
38	28	CXCL10	3.21785	2.98515
38	29	CXCL10	3.30382	3.07075
38	30	CXCL10	3.37398	3.14055
38	31	CXCL10	3.42025	3.18647
38	32	CXCL10	3.44435	3.21021
38	33	CXCL10	3.48141	3.24691
38	34	CXCL10	3.50434	3.26948
38	35	CXCL10	3.5185	3.28328
38	36	CXCL10	3.52653	3.29095
38	37	CXCL10	3.54394	3.308
38	38	CXCL10	3.56884	3.33254
38	39	CXCL10	3.57668	3.34002
38	40	CXCL10	3.57548	3.33846
39	1	CXCL10	0.247114	0.0108963
39	2	CXCL10	0.24489	0.00860178
39	3	CXCL10	0.239317	0.00295774
39	4	CXCL10	0.236677	0.000246504
39	5	CXCL10	0.237069	0.000568054
39	6	CXCL10	0.236391	-0.000180374
39	7	CXCL10	0.23618	-0.0004625
39	8	CXCL10	0.235119	-0.00159442
39	9	CXCL10	0.234357	-0.00242722
39	10	CXCL10	0.234877	-0.00197785
39	11	CXCL10	0.234596	-0.00232964
39	12	CXCL10	0.236949	-4.75143e-05
39	13	CXCL10	0.238333	0.0012658
39	14	CXCL10	0.241119	0.00398143
39	15	CXCL10	0.246786	0.00957751
39	16	CXCL10	0.257451	0.0201719
39	17	CXCL10	0.276174	0.0388241
39	18	CXCL10	0.31286	0.0754389
39	19	CXCL10	0.385413	0.147922
39	20	CXCL10	0.516745	0.279183
39	21	CXCL10	0.74453	0.506897
39	22	CXCL10	1.10901	0.871306
39	23	CXCL10	1.60837	1.3706
39	24	CXCL10	2.16461	1.92677
39	25	CXCL10	2.65112	2.4132
39	26	CXCL10	3.00266	2.76467
39	27	CXCL10	3.22097	2.98291
39	28	CXCL10	3.35419	3.11606
39	29	CXCL10	3.44604	3.20784
39	30	CXCL10	3.519	3.28073
39	31	CXCL10	3.56879	3.33045
39	32	CXCL10	3.59586	3.35745
39	33	CXCL10	3.63626	3.39778
39	34	CXCL10	3.66048	3.42193
39	35	CXCL10	3.67093	3.43231
39	36	CXCL10	3.68509	3.44639
39	37	CXCL10	3.70199	3.46323
39	38	CXCL10	3.72171	3.48287
39	39	CXCL10	3.72841	3.4895
39	40	CXCL10	3.72713	3.48816
40	1	CXCL10	0.239174	0.0163431
40	2	CXCL10	0.236621	0.0133626
40	3	CXCL10	0.227129	0.00344385
40	4	CXCL10	0.224372	0.000260721
40	5	CXCL10	0.225327	0.000788861
40	6	CXCL10	0.22453	-0.000435108
40	7	CXCL10	0.225152	-0.000240068
40	8	CXCL10	0.224918	-0.000900311
40	9	CXCL10	0.223332	-0.00291312
40	10	CXCL10	0.223197	-0.0034755
40	11	CXCL10	0.225048	-0.00205081
40	12	CXCL10	0.22792	0.000393876
40	13	CXCL10	0.228493	0.000540278
40	14	CXCL10	0.229233	0.000853215
40	15	CXCL10	0.23254	0.00373411
40	16	CXCL10	0.238518	0.00928533
40	17	CXCL10	0.250817	0.0211572
40	18	CXCL10	0.27436	0.0442736
40	19	CXCL10	0.319904	0.0893913
40	20	CXCL10	0.405448	0.174508
40	21	CXCL10	0.561425	0.330059
40	22	CXCL10	0.82713	0.595336
40	23	CXCL10	1.22759	0.995373
40	24	CXCL10	1.73608	1.50343
40	25	CXCL10	2.24984	2.01677
40	26	CXCL10	2.66816	2.43466
40	27	CXCL10	2.94615	2.71222
40	28	CXCL10	3.11136	2.87701
40	29	CXCL10	3.21808	2.9833
40	30	CXCL10	3.30579	3.07058
40	31	CXCL10	3.36413	3.1285
40	32	CXCL10	3.38793	3.15187
40	33	CXCL10	3.42186	3.18538
40	34	CXCL10	3.44582	3.2089
40	35	CXCL10	3.46315	3.22581
40	36	CXCL10	3.47782	3.24005
40	37	CXCL10	3.4933	3.25511
40	38	CXCL10	3.51634	3.27772
40	39	CXCL10	3.53462	3.29557
40	40	CXCL10	3.53621	3.29674
41	1	CXCL10	0.243062	0.0116009
41	2	CXCL10	0.241391	0.0100923
41	3	CXCL10	0.235465	0.00432838
41	4	CXCL10	0.232902	0.00192852
41	5	CXCL10	0.23181	0.000998759
41	6	CXCL10	0.230597	-5.15801e-05
41	7	CXCL10	0.228707	-0.00177867
41	8	CXCL10	0.22759	-0.00273349
41	9	CXCL10	0.226442	-0.00371888
41	10	CXCL10	0.226602	-0.00339658
41	11	CXCL10	0.227997	-0.00183866
41	12	CXCL10	0.228291	-0.00138205
41	13	CXCL10	0.228987	-0.000523385
41	14	CXCL10	0.231878	0.00252994
41	15	CXCL10	0.234823	0.00563771
41	16	CXCL10	0.240389	0.0113662
41	17	CXCL10	0.254175	0.0253146
41	18	CXCL10	0.279398	0.0507001
41	19	CXCL10	0.325463	0.0969281
41	20	CXCL10	0.413714	0.185341
41	21	CXCL10	0.576091	0.347881
41	22	CXCL10	0.847967	0.619919
41	23	CXCL10	1.25772	1.02984
41	24	CXCL10	1.7787	1.55098
41	25	CXCL10	2.30051	2.07295
41	26	CXCL10	2.72511	2.49771
41	27	CXCL10	3.00763	2.7804
41	28	CXCL10	3.17763	2.95055
41	29	CXCL10	3.28476	3.05785
41	30	CXCL10	3.36729	3.14055
41	31	CXCL10	3.42033	3.19375
41	32	CXCL10	3.44873	3.22231
41	33	CXCL10	3.49698	3.27072
41	34	CXCL10	3.5208	3.2947
41	35	CXCL10	3.53637	3.31043
41	36	CXCL10	3.55388	3.32811
41	37	CXCL10	3.57329	3.34768
41	38	CXCL10	3.59774	3.37229
41	39	CXCL10	3.60468	3.37939
41	40	CXCL10	3.60283	3.37771
42	1	CXCL10	0.26991	0.0130359
42	2	CXCL10	0.26755	0.0108191
42	3	CXCL10	0.261085	0.00449728
42	4	CXCL10	0.258191	0.00174609
42	5	CXCL10	0.257395	0.00109358
42	6	CXCL10	0.256302	0.000143579
42	7	CXCL10	0.254734	-0.00128156
42	8	CXCL10	0.253081	-0.00279145
42	9	CXCL10	0.251269	-0.00446025
42	10	CXCL10	0.25146	-0.00412577
42	11	CXCL10	0.253369	-0.00207419
42	12	CXCL10	0.253966	-0.00133419
42	13	CXCL10	0.256085	0.000927965
42	14	CXCL10	0.257238	0.00222408
42	15	CXCL10	0.260305	0.00543484
42	16	CXCL10	0.267802	0.0130743
42	17	CXCL10	0.281997	0.0274127
42	18	CXCL10	0.307771	0.0533302
42	19	CXCL10	0.356213	0.101915
42	20	CXCL10	0.448645	0.19449
42	21	CXCL10	0.615574	0.361562
42	22	CXCL10	0.899026	0.645157
42	23	CXCL10	1.32642	1.0727
42	24	CXCL10	1.87069	1.61711
42	25	CXCL10	2.41943	2.16599
42	26	CXCL10	2.86492	2.61162
42	27	CXCL10	3.16527	2.91211
42	28	CXCL10	3.33916	3.08615
42	29	CXCL10	3.44998	3.19711
42	30	CXCL10	3.53776	3.28504
42	31	CXCL10	3.59181	3.33923
42	32	CXCL10	3.6301	3.37767
42	33	CXCL10	3.68312	3.43083
42	34	CXCL10	3.71195	3.4598
42	35	CXCL10	3.72616	3.47416
42	36	CXCL10	3.73191	3.48004
42	37	CXCL10	3.75836	3.50664
42	38	CXCL10	3.78257	3.53099
42	39	CXCL10	3.7895	3.53806
42	40	CXCL10	3.78792	3.53663
43	1	CXCL10	0.288521	0.0123537
43	2	CXCL10	0.286582	0.0107046
43	3	CXCL10	0.280956	0.00536866
43	4	CXCL10	0.277774	0.00247671
43	5	CXCL10	0.275675	0.000666767
43	6	CXCL10	0.274291	-0.000427623
43	7	CXCL10	0.273188	-0.0012402
43	8	CXCL10	0.27113	-0.00300872
43	9	CXCL10	0.268553	-0.00529613
43	10	CXCL10	0.268524	-0.00503499
43	11	CXCL10	0.270824	-0.00244542
43	12	CXCL10	0.273268	0.000288478
43	13	CXCL10	0.273143	0.000453088
43	14	CXCL10	0.273858	0.00145765
43	15	CXCL10	0.278852	0.00674173
43	16	CXCL10	0.284883	0.0130628
43	17	CXCL10	0.293711	0.02218
43	18	CXCL10	0.314639	0.0433986
43	19	CXCL10	0.356357	0.0854063
43	20	CXCL10	0.435302	0.164641
43	21	CXCL10	0.577723	0.307352
43	22	CXCL10	0.825819	0.555737
43	23	CXCL10	1.21717	0.947379
43	24	CXCL10	1.74268	1.47318
43	25	CXCL10	2.29905	2.02984
43	26	CXCL10	2.77687	2.50794
43	27	CXCL10	3.123	2.85436
43	28	CXCL10	3.32797	3.05963
43	29	CXCL10	3.45559	3.18754
43	30	CXCL10	3.55148	3.28372
43	31	CXCL10	3.61312	3.34565
43	32	CXCL10	3.65145	3.38427
43	33	CXCL10	3.7028	3.4359
43	34	CXCL10	3.73812	3.47151
43	35	CXCL10	3.75221	3.48589
43	36	CXCL10	3.76709	3.50106
43	37	CXCL10	3.78766	3.52193
43	38	CXCL10	3.81136	3.54592
43	39	CXCL10	3.82398	3.55882
43	40	CXCL10	3.82381	3.55894
44	1	CXCL10	0.3097	0.0116771
44	2	CXCL10	0.307392	0.0103869
44	3	CXCL10	0.301365	0.0053786
44	4	CXCL10	0.297416	0.00244861
44	5	CXCL10	0.293481	-0.000468085
44	6	CXCL10	0.291829	-0.00110162
44	7	CXCL10	0.29004	-0.00187249
44	8	CXCL10	0.288528	-0.00236563
44	9	CXCL10	0.286315	-0.00356035
44	10	CXCL10	0.285889	-0.00296743
44	11	CXCL10	0.285576	-0.00226205
44	12	CXCL10	0.285494	-0.00132581
44	13	CXCL10	0.286522	0.000720002
44	14	CXCL10	0.287225	0.00244186
44	15	CXCL10	0.288699	0.00493441
44	16	CXCL10	0.29528	0.0125343
44	17	CXCL10	0.307295	0.0255675
44	18	CXCL10	0.327423	0.0467134
44	19	CXCL10	0.369717	0.0900263
44	20	CXCL10	0.450545	0.171872
44	21	CXCL10	0.597752	0.320098
44	22	CXCL10	0.852984	0.576348
44	23	CXCL10	1.24877	0.97315
44	24	CXCL10	1.77015	1.49555
44	25	CXCL10	2.31654	2.04296
44	26	CXCL10	2.78102	2.50845
44	27	CXCL10	3.10571	2.83416
44	28	CXCL10	3.29969	3.02916
44	29	CXCL10	3.41512	3.14561
44	30	CXCL10	3.50548	3.23699
44	31	CXCL10	3.5659	3.29844
44	32	CXCL10	3.60188	3.33543
44	33	CXCL10	3.64963	3.3842
44	34	CXCL10	3.67989	3.41548
44	35	CXCL10	3.69569	3.43229
44	36	CXCL10	3.7074	3.44503
44	37	CXCL10	3.73162	3.47026
44	38	CXCL10	3.75688	3.49654
44	39	CXCL10	3.76258	3.50326
44	40	CXCL10	3.7603	3.50199
45	1	CXCL10	0.280705	0.012857
45	2	CXCL10	0.278281	0.0107564
45	3	CXCL10	0.271753	0.00455133
45	4	CXCL10	0.268469	0.0015905
45	5	CXCL10	0.266983	0.00042868
45	6	CXCL10	0.265811	-0.000420422
45	7	CXCL10	0.265359	-0.00054941
45	8	CXCL10	0.263402	-0.00218255
45	9	CXCL10	0.261438	-0.00382356
45	10	CXCL10	0.261111	-0.00382639
45	11	CXCL10	0.261464	-0.0031506
45	12	CXCL10	0.263491	-0.000800304
45	13	CXCL10	0.264839	0.000871811
45	14	CXCL10	0.266036	0.00239173
45	15	CXCL10	0.26824	0.0049192
45	16	CXCL10	0.273667	0.0106696
45	17	CXCL10	0.28442	0.0217456
45	18	CXCL10	0.305156	0.0428055
45	19	CXCL10	0.345227	0.0831995
45	20	CXCL10	0.422583	0.160879
45	21	CXCL10	0.563829	0.302449
45	22	CXCL10	0.807698	0.546641
45	23	CXCL10	1.18922	0.928487
45	24	CXCL10	1.69584	1.43543
45	25	CXCL10	2.23891	1.97883
45	26	CXCL10	2.7067	2.44694
45	27	CXCL10	3.03464	2.7752
45	28	CXCL10	3.23023	2.97111
45	29	CXCL10	3.35495	3.09615
45	30	CXCL10	3.44669	3.18822
45	31	CXCL10	3.50569	3.24754
45	32	CXCL10	3.54029	3.28246
45	33	CXCL10	3.5927	3.3352
45	34	CXCL10	3.62208	3.3649
45	35	CXCL10	3.63808	3.38123
45	36	CXCL10	3.64795	3.39142
45	37	CXCL10	3.67109	3.41489
45	38	CXCL10	3.6988	3.44291
45	39	CXCL10	3.70829	3.45273
45	40	CXCL10	3.70722	3.45199
46	1	CXCL10	0.249108	0.0107932
46	2	CXCL10	0.247192	0.00866862
46	3	CXCL10	0.242956	0.00422322
46	4	CXCL10	0.24081	0.00186772
46	5	CXCL10	0.239692	0.000539919
46	6	CXCL10	0.238836	-0.000525381
46	7	CXCL10	0.238438	-0.00113296
46	8	CXCL10	0.237577	-0.00220254
46	9	CXCL10	0.236747	-0.00324255
46	10	CXCL10	0.236732	-0.00346641
46	11	CXCL10	0.237664	-0.00274434
46	12	CXCL10	0.239797	-0.000820783
46	13	CXCL10	0.24149	0.000662687
46	14	CXCL10	0.242525	0.00148888
46	15	CXCL10	0.246598	0.00535254
46	16	CXCL10	0.2539	0.012445
46	17	CXCL10	0.264851	0.0231864
46	18	CXCL10	0.286254	0.0443798
46	19	CXCL10	0.330142	0.0880587
46	20	CXCL10	0.413801	0.171508
46	21	CXCL10	0.564005	0.321504
46	22	CXCL10	0.822465	0.579754
46	23	CXCL10	1.22685	0.983925
46	24	CXCL10	1.75647	1.51334
46	25	CXCL10	2.31238	2.06904
46	26	CXCL10	2.78688	2.54333
46	27	CXCL10	3.11563	2.87187
46	28	CXCL10	3.3104	3.06644
46	29	CXCL10	3.43418	3.19
46	30	CXCL10	3.52633	3.28194
46	31	CXCL10	3.58526	3.34067
46	32	CXCL10	3.62173	3.37693
46	33	CXCL10	3.67537	3.43036
46	34	CXCL10	3.70845	3.46323
46	35	CXCL10	3.72362	3.47819
46	36	CXCL10	3.73715	3.49151
46	37	CXCL10	3.75462	3.50876
46	38	CXCL10	3.77954	3.53348
46	39	CXCL10	3.79017	3.5439
46	40	CXCL10	3.78921	3.54273
47	1	CXCL10	0.221581	0.0128152
47	2	CXCL10	0.219405	0.0102572
47	3	CXCL10	0.213473	0.00394419
47	4	CXCL10	0.211037	0.00112558
47	5	CXCL10	0.210082	-0.000211081
47	6	CXCL10	0.209606	-0.00106839
47	7	CXCL10	0.210227	-0.000829203
47	8	CXCL10	0.209745	-0.00169356
47	9	CXCL10	0.209679	-0.00214112
47	10	CXCL10	0.209866	-0.0023358
47	11	CXCL10	0.211045	-0.00153865
47	12	CXCL10	0.212928	-3.72918e-05
47	13	CXCL10	0.213512	0.000164846
47	14	CXCL10	0.214695	0.000965698
47	15	CXCL10	0.217766	0.00365478
47	16	CXCL10	0.223196	0.00870339
47	17	CXCL10	0.233682	0.0188072
47	18	CXCL10	0.255101	0.0398444
47	19	CXCL10	0.297943	0.0823045
47	20	CXCL10	0.378542	0.162522
47	21	CXCL10	0.526676	0.310273
47	22	CXCL10	0.78263	0.565846
47	23	CXCL10	1.18165	0.964484
47	24	CXCL10	1.70602	1.48848
47	25	CXCL10	2.25888	2.04095
47	26	CXCL10	2.72624	2.50793
47	27	CXCL10	3.05393	2.83524
47	28	CXCL10	3.2525	3.03343
47	29	CXCL10	3.37566	3.15621
47	30	CXCL10	3.46621	3.24637
47	31	CXCL10	3.52868	3.30846
47	32	CXCL10	3.563	3.34239
47	33	CXCL10	3.60974	3.38875
47	34	CXCL10	3.64027	3.4189
47	35	CXCL10	3.65804	3.43629
47	36	CXCL10	3.67354	3.45142
47	37	CXCL10	3.69142	3.46891
47	38	CXCL10	3.71448	3.49159
47	39	CXCL10	3.72533	3.50205
47	40	CXCL10	3.72473	3.50107
48	1	CXCL10	0.262217	0.0130336
48	2	CXCL10	0.259633	0.0109634
48	3	CXCL10	0.252349	0.0041926
48	4	CXCL10	0.249047	0.0014039
48	5	CXCL10	0.248355	0.00122525
48	6	CXCL10	0.246964	0.000347704
48	7	CXCL10	0.245141	-0.000962302
48	8	CXCL10	0.243418	-0.00217147
48	9	CXCL10	0.240516	-0.00456051
48	10	CXCL10	0.240194	-0.00436927
48	11	CXCL10	0.241555	-0.00249517
48	12	CXCL10	0.242871	-0.000665692
48	13	CXCL10	0.243228	0.00020534
48	14	CXCL10	0.245049	0.00253928
48	15	CXCL10	0.247307	0.00531034
48	16	CXCL10	0.252007	0.0105235
48	17	CXCL10	0.262539	0.0215696
48	18	CXCL10	0.284351	0.0438945
48	19	CXCL10	0.325752	0.0858086
48	20	CXCL10	0.403535	0.164105
48	21	CXCL10	0.548154	0.309237
48	22	CXCL10	0.796383	0.557979
48	23	CXCL10	1.17872	0.940825
48	24	CXCL10	1.67918	1.4418
48	25	CXCL10	2.20534	1.96848
48	26	CXCL10	2.65068	2.41433
48	27	CXCL10	2.95912	2.72329
48	28	CXCL10	3.14134	2.90601
48	29	CXCL10	3.25351	3.0187
48	30	CXCL10	3.33694	3.10265
48	31	CXCL10	3.39687	3.16308
48	32	CXCL10	3.42849	3.19522
48	33	CXCL10	3.47447	3.24171
48	34	CXCL10	3.50207	3.26982
48	35	CXCL10	3.51407	3.28234
48	36	CXCL10	3.52935	3.29813
48	37	CXCL10	3.54929	3.31858
48	38	CXCL10	3.57058	3.34039
48	39	CXCL10	3.58059	3.35091
48	40	CXCL10	3.5803	3.35113
49	1	GAPDH	0.203568	0.0308011
49	2	GAPDH	0.199013	0.0354056
49	3	GAPDH	0.164306	0.00985845
49	4	GAPDH	0.150504	0.00521582
49	5	GAPDH	0.138839	0.00270988
49	6	GAPDH	0.129218	0.00224898
49	7	GAPDH	0.112537	-0.00527241
49	8	GAPDH	0.0993519	-0.00929827
49	9	GAPDH	0.0801305	-0.0193602
49	10	GAPDH	0.0769756	-0.0133556
49	11	GAPDH	0.0821342	0.000962421
49	12	GAPDH	0.0827722	0.0107599
49	13	GAPDH	0.0783838	0.015531
49	14	GAPDH	0.0778413	0.024148
49	15	GAPDH	0.0808883	0.0363544
49	16	GAPDH	0.0879403	0.052566
49	17	GAPDH	0.113502	0.0872867
49	18	GAPDH	0.17075	0.153694
49	19	GAPDH	0.274151	0.266255
49	20	GAPDH	0.450168	0.451431
49	21	GAPDH	0.728122	0.738545
49	22	GAPDH	1.10979	1.12937
49	23	GAPDH	1.53379	1.56253
49	24	GAPDH	1.90904	1.94695
49	25	GAPDH	2.17537	2.22243
49	26	GAPDH	2.35545	2.41167
49	27	GAPDH	2.48313	2.54851
49	28	GAPDH	2.5537	2.62824
49	29	GAPDH	2.59186	2.67556
49	30	GAPDH	2.61972	2.71257
49	31	GAPDH	2.62126	2.72328
49	32	GAPDH	2.62547	2.73665
[truncated: 1,888 more rows]

## Sheet: Results
Block Type	Fast 96-Well Block (0.1mL)
Calibration Background is expired	No
Calibration Background performed on	01-19-2021
Calibration HRM MELTDOCTOR is expired	Yes
Calibration HRM MELTDOCTOR performed on	11-03-2016
Calibration Normalization FAM-ROX is expired	No
Calibration Normalization FAM-ROX performed on	01-19-2021
Calibration Normalization VIC-ROX is expired	No
Calibration Normalization VIC-ROX performed on	01-19-2021
Calibration Pure Dye CY3 is expired	No
Calibration Pure Dye CY3 performed on	01-19-2021
Calibration Pure Dye FAM is expired	No
Calibration Pure Dye FAM performed on	01-19-2021
Calibration Pure Dye MELTDOCTOR is expired	Yes
Calibration Pure Dye MELTDOCTOR performed on	11-03-2016
Calibration Pure Dye NED is expired	Yes
Calibration Pure Dye NED performed on	09-17-2019
Calibration Pure Dye ROX is expired	No
Calibration Pure Dye ROX performed on	01-19-2021
Calibration Pure Dye SYBR is expired	No
Calibration Pure Dye SYBR performed on	01-19-2021
Calibration Pure Dye TAMRA is expired	No
Calibration Pure Dye TAMRA performed on	01-19-2021
Calibration Pure Dye VIC is expired	No
Calibration Pure Dye VIC performed on	01-19-2021
Calibration ROI is expired	No
Calibration ROI performed on	01-19-2021
Calibration Uniformity is expired	No
Calibration Uniformity performed on	01-19-2021
Chemistry	SYBR_GREEN
Date Created	2021-04-19 17:30:26 PM PDT
Date Modified	2021-04-20 10:45:58 AM PDT
Experiment Barcode
Experiment Comment
Experiment File Name	D:\LY\A151R daochu\2021-3-28 succss\2021-04-20 CXCL10.eds
Experiment Name	2021-04-20 083015
Experiment Run Start Time	2021-04-20 01:39:46 AM PDT
Experiment Run Stop Time	2021-04-20 02:46:28 AM PDT
Experiment Type	Comparative Cт (ΔΔCт)
Instrument Name	278861502
Instrument Serial Number	278861502
Instrument Type	QuantStudio(TM) 6 Flex System
Passive Reference	ROX
Quantification Cycle Method	Ct
Signal Smoothing On	true
Stage/ Cycle where Analysis is performed	Stage 2, Step 2
User Name
Well	Well Position	Omit	Sample Name	Target Name	Task	Reporter	Quencher	Quantity	Quantity Mean	Quantity SD	RQ	RQ Min	RQ Max	CT	Ct Mean	Ct SD	Delta Ct	Delta Ct Mean	Delta Ct SE	Delta Delta Ct	Automatic Ct Threshold	Ct Threshold	Automatic Baseline	Baseline Start	Baseline End	Comments	Tm1	Tm2	Tm3
1	A1	FALSE	nc1	GAPDH	UNKNOWN	SYBR	None							19.3151	19.0928	0.195267					TRUE	0.295745	TRUE	1	40		83.9574
2	A2	FALSE	nc1	GAPDH	UNKNOWN	SYBR	None							18.9491	19.0928	0.195267					TRUE	0.295745	TRUE	1	40		83.9574
3	A3	FALSE	nc1	GAPDH	UNKNOWN	SYBR	None							19.0141	19.0928	0.195267					TRUE	0.295745	TRUE	1	40		83.9574
4	A4	FALSE	nc2	GAPDH	UNKNOWN	SYBR	None							19.0877	19.074	0.0436717					TRUE	0.295745	TRUE	1	40		83.9574
5	A5	FALSE	nc2	GAPDH	UNKNOWN	SYBR	None							19.0252	19.074	0.0436717					TRUE	0.295745	TRUE	1	40		84.0543
6	A6	FALSE	nc2	GAPDH	UNKNOWN	SYBR	None							19.1092	19.074	0.0436717					TRUE	0.295745	TRUE	1	40		84.1512
7	A7	FALSE	nc3	GAPDH	UNKNOWN	SYBR	None							19.3092	19.2555	0.0526419					TRUE	0.295745	TRUE	1	40		84.0543
8	A8	FALSE	nc3	GAPDH	UNKNOWN	SYBR	None							19.2532	19.2555	0.0526419					TRUE	0.295745	TRUE	1	40		83.9574
9	A9	FALSE	nc3	GAPDH	UNKNOWN	SYBR	None							19.204	19.2555	0.0526419					TRUE	0.295745	TRUE	1	40		83.9574
10	A10	FALSE	polydadt-1	GAPDH	UNKNOWN	SYBR	None							18.8563	18.9752	0.150528					TRUE	0.295745	TRUE	1	40		83.8605
11	A11	FALSE	polydadt-1	GAPDH	UNKNOWN	SYBR	None							18.9248	18.9752	0.150528					TRUE	0.295745	TRUE	1	40		83.8605
12	A12	FALSE	polydadt-1	GAPDH	UNKNOWN	SYBR	None							19.1444	18.9752	0.150528					TRUE	0.295745	TRUE	1	40		83.9574
13	B1	FALSE	nc1	CXCL10	UNKNOWN	SYBR	None				1	0.798938	1.25166	27.1876	27.1434	0.0518196		8.05068	0.11664	0	TRUE	0.273172	TRUE	1	40		80.9543
14	B2	FALSE	nc1	CXCL10	UNKNOWN	SYBR	None				1	0.798938	1.25166	27.0864	27.1434	0.0518196		8.05068	0.11664	0	TRUE	0.273172	TRUE	1	40		80.9543
15	B3	FALSE	nc1	CXCL10	UNKNOWN	SYBR	None				1	0.798938	1.25166	27.1563	27.1434	0.0518196		8.05068	0.11664	0	TRUE	0.273172	TRUE	1	40		80.9543
16	B4	FALSE	nc2	CXCL10	UNKNOWN	SYBR	None				1.97826	1.86151	2.10234	26.1704	26.1405	0.0330173		7.06644	0.0316089	-0.984233	TRUE	0.273172	TRUE	1	40		80.9543
17	B5	FALSE	nc2	CXCL10	UNKNOWN	SYBR	None				1.97826	1.86151	2.10234	26.105	26.1405	0.0330173		7.06644	0.0316089	-0.984233	TRUE	0.273172	TRUE	1	40		81.0512
18	B6	FALSE	nc2	CXCL10	UNKNOWN	SYBR	None				1.97826	1.86151	2.10234	26.146	26.1405	0.0330173		7.06644	0.0316089	-0.984233	TRUE	0.273172	TRUE	1	40		81.0512
19	B7	FALSE	nc3	CXCL10	UNKNOWN	SYBR	None				1.40585	1.28689	1.5358	26.7493	26.8147	0.0596708		7.55923	0.0459412	-0.491442	TRUE	0.273172	TRUE	1	40		81.0512
20	B8	FALSE	nc3	CXCL10	UNKNOWN	SYBR	None				1.40585	1.28689	1.5358	26.8286	26.8147	0.0596708		7.55923	0.0459412	-0.491442	TRUE	0.273172	TRUE	1	40		80.9543
21	B9	FALSE	nc3	CXCL10	UNKNOWN	SYBR	None				1.40585	1.28689	1.5358	26.8662	26.8147	0.0596708		7.55923	0.0459412	-0.491442	TRUE	0.273172	TRUE	1	40		80.9543
22	B10	FALSE	polydadt-1	CXCL10	UNKNOWN	SYBR	None				89.7462	72.9068	110.475	20.4481	20.5381	0.110995		1.5629	0.107979	-6.48778	TRUE	0.273172	TRUE	1	40		80.9543
23	B11	FALSE	polydadt-1	CXCL10	UNKNOWN	SYBR	None				89.7462	72.9068	110.475	20.504	20.5381	0.110995		1.5629	0.107979	-6.48778	TRUE	0.273172	TRUE	1	40		80.9543
24	B12	FALSE	polydadt-1	CXCL10	UNKNOWN	SYBR	None				89.7462	72.9068	110.475	20.6621	20.5381	0.110995		1.5629	0.107979	-6.48778	TRUE	0.273172	TRUE	1	40		80.9543
25	C1	FALSE	polydadt+200-1	GAPDH	UNKNOWN	SYBR	None							18.9705	18.7118	0.226259					TRUE	0.295745	TRUE	1	40		83.9574
26	C2	FALSE	polydadt+200-1	GAPDH	UNKNOWN	SYBR	None							18.614	18.7118	0.226259					TRUE	0.295745	TRUE	1	40		83.9574
27	C3	FALSE	polydadt+200-1	GAPDH	UNKNOWN	SYBR	None							18.551	18.7118	0.226259					TRUE	0.295745	TRUE	1	40		83.9574
28	C4	FALSE	polydadt+200-2	GAPDH	UNKNOWN	SYBR	None							18.7052	18.7802	0.151802					TRUE	0.295745	TRUE	1	40		83.9574
29	C5	FALSE	polydadt+200-2	GAPDH	UNKNOWN	SYBR	None							18.6804	18.7802	0.151802					TRUE	0.295745	TRUE	1	40		83.9574
30	C6	FALSE	polydadt+200-2	GAPDH	UNKNOWN	SYBR	None							18.9549	18.7802	0.151802					TRUE	0.295745	TRUE	1	40		84.0543
31	C7	FALSE	polydadt+200-3	GAPDH	UNKNOWN	SYBR	None							18.6918	18.7739	0.124568					TRUE	0.295745	TRUE	1	40		84.0543
32	C8	FALSE	polydadt+200-3	GAPDH	UNKNOWN	SYBR	None							18.9172	18.7739	0.124568					TRUE	0.295745	TRUE	1	40		84.0543
33	C9	FALSE	polydadt+200-3	GAPDH	UNKNOWN	SYBR	None							18.7127	18.7739	0.124568					TRUE	0.295745	TRUE	1	40		83.9574
34	C10	FALSE	polydadt-2	GAPDH	UNKNOWN	SYBR	None							18.7729	18.879	0.151626					TRUE	0.295745	TRUE	1	40		84.0543
35	C11	FALSE	polydadt-2	GAPDH	UNKNOWN	SYBR	None							18.8113	18.879	0.151626					TRUE	0.295745	TRUE	1	40		84.0543
36	C12	FALSE	polydadt-2	GAPDH	UNKNOWN	SYBR	None							19.0526	18.879	0.151626					TRUE	0.295745	TRUE	1	40		84.0543
37	D1	FALSE	polydadt+200-1	CXCL10	UNKNOWN	SYBR	None				106.901	82.6004	138.351	20.0692	20.0224	0.0517623		1.31054	0.134005	-6.74014	TRUE	0.273172	TRUE	1	40		81.0512
38	D2	FALSE	polydadt+200-1	CXCL10	UNKNOWN	SYBR	None				106.901	82.6004	138.351	20.0312	20.0224	0.0517623		1.31054	0.134005	-6.74014	TRUE	0.273172	TRUE	1	40		81.0512
39	D3	FALSE	polydadt+200-1	CXCL10	UNKNOWN	SYBR	None				106.901	82.6004	138.351	19.9668	20.0224	0.0517623		1.31054	0.134005	-6.74014	TRUE	0.273172	TRUE	1	40		81.0512
40	D4	FALSE	polydadt+200-2	CXCL10	UNKNOWN	SYBR	None				74.3452	61.5839	89.7509	20.6933	20.6147	0.0753819		1.83451	0.0978541	-6.21617	TRUE	0.273172	TRUE	1	40		81.0512
41	D5	FALSE	polydadt+200-2	CXCL10	UNKNOWN	SYBR	None				74.3452	61.5839	89.7509	20.6077	20.6147	0.0753819		1.83451	0.0978541	-6.21617	TRUE	0.273172	TRUE	1	40		81.0512
42	D6	FALSE	polydadt+200-2	CXCL10	UNKNOWN	SYBR	None				74.3452	61.5839	89.7509	20.5431	20.6147	0.0753819		1.83451	0.0978541	-6.21617	TRUE	0.273172	TRUE	1	40		81.1481
43	D7	FALSE	polydadt+200-3	CXCL10	UNKNOWN	SYBR	None				65.2412	56.234	75.691	20.8111	20.7969	0.0486001		2.02296	0.0771992	-6.02771	TRUE	0.273172	TRUE	1	40		81.1481
44	D8	FALSE	polydadt+200-3	CXCL10	UNKNOWN	SYBR	None				65.2412	56.234	75.691	20.7427	20.7969	0.0486001		2.02296	0.0771992	-6.02771	TRUE	0.273172	TRUE	1	40		81.1481
45	D9	FALSE	polydadt+200-3	CXCL10	UNKNOWN	SYBR	None				65.2412	56.234	75.691	20.8367	20.7969	0.0486001		2.02296	0.0771992	-6.02771	TRUE	0.273172	TRUE	1	40		81.0512
46	D10	FALSE	polydadt-2	CXCL10	UNKNOWN	SYBR	None				71.0073	59.7561	84.3771	20.7412	20.7798	0.0334078		1.90078	0.0896408	-6.1499	TRUE	0.273172	TRUE	1	40		81.1481
47	D11	FALSE	polydadt-2	CXCL10	UNKNOWN	SYBR	None				71.0073	59.7561	84.3771	20.7994	20.7798	0.0334078		1.90078	0.0896408	-6.1499	TRUE	0.273172	TRUE	1	40		81.1481
48	D12	FALSE	polydadt-2	CXCL10	UNKNOWN	SYBR	None				71.0073	59.7561	84.3771	20.7987	20.7798	0.0334078		1.90078	0.0896408	-6.1499	TRUE	0.273172	TRUE	1	40		81.1481
49	E1	FALSE	polydadt+100-1	GAPDH	UNKNOWN	SYBR	None							19.1857	18.8775	0.283617					TRUE	0.295745	TRUE	1	40		84.1512
50	E2	FALSE	polydadt+100-1	GAPDH	UNKNOWN	SYBR	None							18.8192	18.8775	0.283617					TRUE	0.295745	TRUE	1	40		84.0543
51	E3	FALSE	polydadt+100-1	GAPDH	UNKNOWN	SYBR	None							18.6275	18.8775	0.283617					TRUE	0.295745	TRUE	1	40		84.0543
52	E4	FALSE	polydadt+100-2	GAPDH	UNKNOWN	SYBR	None							18.7309	18.8023	0.11592					TRUE	0.295745	TRUE	1	40		84.0543
53	E5	FALSE	polydadt+100-2	GAPDH	UNKNOWN	SYBR	None							18.74	18.8023	0.11592					TRUE	0.295745	TRUE	1	40		84.0543
54	E6	FALSE	polydadt+100-2	GAPDH	UNKNOWN	SYBR	None							18.936	18.8023	0.11592					TRUE	0.295745	TRUE	1	40		84.0543
55	E7	FALSE	polydadt+100-3	GAPDH	UNKNOWN	SYBR	None							18.9094	18.8369	0.0653038					TRUE	0.295745	TRUE	1	40		84.1512
56	E8	FALSE	polydadt+100-3	GAPDH	UNKNOWN	SYBR	None							18.8186	18.8369	0.0653038					TRUE	0.295745	TRUE	1	40		84.1512
57	E9	FALSE	polydadt+100-3	GAPDH	UNKNOWN	SYBR	None							18.7827	18.8369	0.0653038					TRUE	0.295745	TRUE	1	40		84.1512
58	E10	FALSE	polydadt-3	GAPDH	UNKNOWN	SYBR	None							18.828	19.0923	0.288271					TRUE	0.295745	TRUE	1	40		84.1512
59	E11	FALSE	polydadt-3	GAPDH	UNKNOWN	SYBR	None							19.3997	19.0923	0.288271					TRUE	0.295745	TRUE	1	40		84.1512
60	E12	FALSE	polydadt-3	GAPDH	UNKNOWN	SYBR	None							19.0491	19.0923	0.288271					TRUE	0.295745	TRUE	1	40		84.248
61	F1	FALSE	polydadt+100-1	CXCL10	UNKNOWN	SYBR	None				83.1906	60.1918	114.977	20.5909	20.5498	0.0661993		1.67233	0.168148	-6.37835	TRUE	0.273172	TRUE	1	40		81.0512
62	F2	FALSE	polydadt+100-1	CXCL10	UNKNOWN	SYBR	None				83.1906	60.1918	114.977	20.5851	20.5498	0.0661993		1.67233	0.168148	-6.37835	TRUE	0.273172	TRUE	1	40		81.0512
63	F3	FALSE	polydadt+100-1	CXCL10	UNKNOWN	SYBR	None				83.1906	60.1918	114.977	20.4734	20.5498	0.0661993		1.67233	0.168148	-6.37835	TRUE	0.273172	TRUE	1	40		81.0512
64	F4	FALSE	polydadt+100-2	CXCL10	UNKNOWN	SYBR	None				94.0035	82.4655	107.156	20.2776	20.2983	0.021282		1.49603	0.0680452	-6.55464	TRUE	0.273172	TRUE	1	40		81.0512
65	F5	FALSE	polydadt+100-2	CXCL10	UNKNOWN	SYBR	None				94.0035	82.4655	107.156	20.2972	20.2983	0.021282		1.49603	0.0680452	-6.55464	TRUE	0.273172	TRUE	1	40		81.0512
66	F6	FALSE	polydadt+100-2	CXCL10	UNKNOWN	SYBR	None				94.0035	82.4655	107.156	20.3201	20.2983	0.021282		1.49603	0.0680452	-6.55464	TRUE	0.273172	TRUE	1	40		80.9543
67	F7	FALSE	polydadt+100-3	CXCL10	UNKNOWN	SYBR	None				100.206	72.5306	138.441	20.568	20.2408	0.283473		1.40385	0.16795	-6.64682	TRUE	0.273172	TRUE	1	40		80.9543
68	F8	FALSE	polydadt+100-3	CXCL10	UNKNOWN	SYBR	None				100.206	72.5306	138.441	20.0849	20.2408	0.283473		1.40385	0.16795	-6.64682	TRUE	0.273172	TRUE	1	40		81.1481
69	F9	FALSE	polydadt+100-3	CXCL10	UNKNOWN	SYBR	None				100.206	72.5306	138.441	20.0694	20.2408	0.283473		1.40385	0.16795	-6.64682	TRUE	0.273172	TRUE	1	40		81.1481
70	F10	FALSE	polydadt-3	CXCL10	UNKNOWN	SYBR	None				119.268	86.102	165.209	20.1964	20.2449	0.0538428		1.15262	0.169312	-6.89806	TRUE	0.273172	TRUE	1	40		81.1481
71	F11	FALSE	polydadt-3	CXCL10	UNKNOWN	SYBR	None				119.268	86.102	165.209	20.3029	20.2449	0.0538428		1.15262	0.169312	-6.89806	TRUE	0.273172	TRUE	1	40		81.1481
72	F12	FALSE	polydadt-3	CXCL10	UNKNOWN	SYBR	None				119.268	86.102	165.209	20.2354	20.2449	0.0538428		1.15262	0.169312	-6.89806	TRUE	0.273172	TRUE	1	40		81.2449
73	G1	FALSE	polydadt+400-1	GAPDH	UNKNOWN	SYBR	None							19.2699	18.9058	0.318282					TRUE	0.295745	TRUE	1	40		84.0543
74	G2	FALSE	polydadt+400-1	GAPDH	UNKNOWN	SYBR	None							18.7666	18.9058	0.318282					TRUE	0.295745	TRUE	1	40		84.0543
75	G3	FALSE	polydadt+400-1	GAPDH	UNKNOWN	SYBR	None							18.6808	18.9058	0.318282					TRUE	0.295745	TRUE	1	40		84.0543
76	G4	FALSE	polydadt+400-2	GAPDH	UNKNOWN	SYBR	None							18.552	18.7184	0.149086					TRUE	0.295745	TRUE	1	40		84.0543
77	G5	FALSE	polydadt+400-2	GAPDH	UNKNOWN	SYBR	None							18.7632	18.7184	0.149086					TRUE	0.295745	TRUE	1	40		84.0543
78	G6	FALSE	polydadt+400-2	GAPDH	UNKNOWN	SYBR	None							18.8399	18.7184	0.149086					TRUE	0.295745	TRUE	1	40		84.1512
79	G7	FALSE	polydadt+400-3	GAPDH	UNKNOWN	SYBR	None							18.8327	18.5878	0.227592					TRUE	0.295745	TRUE	1	40		84.1512
80	G8	FALSE	polydadt+400-3	GAPDH	UNKNOWN	SYBR	None							18.548	18.5878	0.227592					TRUE	0.295745	TRUE	1	40		84.1512
81	G9	FALSE	polydadt+400-3	GAPDH	UNKNOWN	SYBR	None							18.3828	18.5878	0.227592					TRUE	0.295745	TRUE	1	40		84.0543
85	H1	FALSE	polydadt+400-1	CXCL10	UNKNOWN	SYBR	None				78.0399	53.9345	112.919	20.7598	20.6703	0.0962168		1.76454	0.191973	-6.28614	TRUE	0.273172	TRUE	1	40		81.0512
86	H2	FALSE	polydadt+400-1	CXCL10	UNKNOWN	SYBR	None				78.0399	53.9345	112.919	20.6827	20.6703	0.0962168		1.76454	0.191973	-6.28614	TRUE	0.273172	TRUE	1	40		81.0512
87	H3	FALSE	polydadt+400-1	CXCL10	UNKNOWN	SYBR	None				78.0399	53.9345	112.919	20.5685	20.6703	0.0962168		1.76454	0.191973	-6.28614	TRUE	0.273172	TRUE	1	40		81.0512
88	H4	FALSE	polydadt+400-2	CXCL10	UNKNOWN	SYBR	None				38.5495	31.3327	47.4286	21.4259	21.5004	0.112143		2.78203	0.107707	-5.26864	TRUE	0.273172	TRUE	1	40		81.1481
89	H5	FALSE	polydadt+400-2	CXCL10	UNKNOWN	SYBR	None				38.5495	31.3327	47.4286	21.446	21.5004	0.112143		2.78203	0.107707	-5.26864	TRUE	0.273172	TRUE	1	40		81.1481
90	H6	FALSE	polydadt+400-2	CXCL10	UNKNOWN	SYBR	None				38.5495	31.3327	47.4286	21.6294	21.5004	0.112143		2.78203	0.107707	-5.26864	TRUE	0.273172	TRUE	1	40		81.1481
91	H7	FALSE	polydadt+400-3	CXCL10	UNKNOWN	SYBR	None				41.1894	31.8366	53.2898	21.2528	21.2743	0.0440132		2.68647	0.133835	-5.3642	TRUE	0.273172	TRUE	1	40		81.2449
92	H8	FALSE	polydadt+400-3	CXCL10	UNKNOWN	SYBR	None				41.1894	31.8366	53.2898	21.3249	21.2743	0.0440132		2.68647	0.133835	-5.3642	TRUE	0.273172	TRUE	1	40		81.1481
93	H9	FALSE	polydadt+400-3	CXCL10	UNKNOWN	SYBR	None				41.1894	31.8366	53.2898	21.2451	21.2743	0.0440132		2.68647	0.133835	-5.3642	TRUE	0.273172	TRUE	1	40		81.0512
Analysis Type	Singleplex
Endogenous Control	GAPDH
RQ Min/Max Confidence Level	95.0
Reference Sample	nc1

## Sheet: Melt Curve Raw Data
Block Type	Fast 96-Well Block (0.1mL)
Calibration Background is expired	No
Calibration Background performed on	01-19-2021
Calibration HRM MELTDOCTOR is expired	Yes
Calibration HRM MELTDOCTOR performed on	11-03-2016
Calibration Normalization FAM-ROX is expired	No
Calibration Normalization FAM-ROX performed on	01-19-2021
Calibration Normalization VIC-ROX is expired	No
Calibration Normalization VIC-ROX performed on	01-19-2021
Calibration Pure Dye CY3 is expired	No
Calibration Pure Dye CY3 performed on	01-19-2021
Calibration Pure Dye FAM is expired	No
Calibration Pure Dye FAM performed on	01-19-2021
Calibration Pure Dye MELTDOCTOR is expired	Yes
Calibration Pure Dye MELTDOCTOR performed on	11-03-2016
Calibration Pure Dye NED is expired	Yes
Calibration Pure Dye NED performed on	09-17-2019
Calibration Pure Dye ROX is expired	No
Calibration Pure Dye ROX performed on	01-19-2021
Calibration Pure Dye SYBR is expired	No
Calibration Pure Dye SYBR performed on	01-19-2021
Calibration Pure Dye TAMRA is expired	No
Calibration Pure Dye TAMRA performed on	01-19-2021
Calibration Pure Dye VIC is expired	No
Calibration Pure Dye VIC performed on	01-19-2021
Calibration ROI is expired	No
Calibration ROI performed on	01-19-2021
Calibration Uniformity is expired	No
Calibration Uniformity performed on	01-19-2021
Chemistry	SYBR_GREEN
Date Created	2021-04-19 17:30:26 PM PDT
Date Modified	2021-04-20 10:45:58 AM PDT
Experiment Barcode
Experiment Comment
Experiment File Name	D:\LY\A151R daochu\2021-3-28 succss\2021-04-20 CXCL10.eds
Experiment Name	2021-04-20 083015
Experiment Run Start Time	2021-04-20 01:39:46 AM PDT
Experiment Run Stop Time	2021-04-20 02:46:28 AM PDT
Experiment Type	Comparative Cт (ΔΔCт)
Instrument Name	278861502
Instrument Serial Number	278861502
Instrument Type	QuantStudio(TM) 6 Flex System
Passive Reference	ROX
Quantification Cycle Method	Ct
Signal Smoothing On	true
Stage/ Cycle where Analysis is performed	Stage 2, Step 2
User Name
Well	Well Position	Reading	Temperature	Fluorescence	Derivative
1	A1	1	60.1264	2.9467	0.147666
1	A1	2	60.3201	2.92693	0.149269
1	A1	3	60.5139	2.91147	0.14984
1	A1	4	60.7076	2.89474	0.149065
1	A1	5	60.9014	2.88438	0.147241
1	A1	6	61.0951	2.86586	0.145118
1	A1	7	61.2889	2.86006	0.143501
1	A1	8	61.4826	2.84285	0.142866
1	A1	9	61.6764	2.82998	0.14321
1	A1	10	61.8701	2.83288	0.144191
1	A1	11	62.0639	2.78996	0.145399
1	A1	12	62.2576	2.7868	0.146545
1	A1	13	62.4514	2.78294	0.147452
1	A1	14	62.6451	2.76536	0.148011
1	A1	15	62.8389	2.74633	0.148202
1	A1	16	63.0326	2.72815	0.148203
1	A1	17	63.2264	2.71602	0.148431
1	A1	18	63.4201	2.71194	0.149388
1	A1	19	63.6139	2.68858	0.151328
1	A1	20	63.8076	2.68041	0.154008
1	A1	21	64.0014	2.66688	0.156689
1	A1	22	64.1951	2.65201	0.158434
1	A1	23	64.3889	2.62409	0.15855
1	A1	24	64.5826	2.61765	0.1569
1	A1	25	64.7764	2.60251	0.153971
1	A1	26	64.9701	2.57474	0.150646
1	A1	27	65.1638	2.58254	0.147863
1	A1	28	65.3576	2.55727	0.146357
1	A1	29	65.5513	2.55053	0.146552
1	A1	30	65.7451	2.52735	0.148534
1	A1	31	65.9388	2.52031	0.151992
1	A1	32	66.1326	2.50835	0.156161
1	A1	33	66.3263	2.50279	0.159913
1	A1	34	66.5201	2.47127	0.162096
1	A1	35	66.7138	2.4494	0.162037
1	A1	36	66.9076	2.44192	0.159863
1	A1	37	67.1013	2.4268	0.156444
1	A1	38	67.2951	2.40415	0.153021
1	A1	39	67.4888	2.40327	0.150677
1	A1	40	67.6826	2.38658	0.149973
1	A1	41	67.8763	2.36715	0.150782
1	A1	42	68.0701	2.3542	0.152356
1	A1	43	68.2638	2.35782	0.153634
1	A1	44	68.4576	2.32208	0.153722
1	A1	45	68.6513	2.30415	0.152367
1	A1	46	68.8451	2.29585	0.150138
1	A1	47	69.0388	2.27878	0.148142
1	A1	48	69.2326	2.26965	0.147422
1	A1	49	69.4263	2.26739	0.148371
1	A1	50	69.6201	2.24275	0.150559
1	A1	51	69.8138	2.22109	0.153003
1	A1	52	70.0076	2.22087	0.154701
1	A1	53	70.2013	2.19798	0.155085
1	A1	54	70.3951	2.17731	0.154184
1	A1	55	70.5888	2.15709	0.152461
1	A1	56	70.7825	2.16506	0.150467
1	A1	57	70.9763	2.14165	0.14856
1	A1	58	71.17	2.11745	0.146881
1	A1	59	71.3638	2.11322	0.145523
1	A1	60	71.5575	2.09372	0.144675
1	A1	61	71.7513	2.08272	0.14458
1	A1	62	71.945	2.07306	0.145316
1	A1	63	72.1388	2.06123	0.146623
1	A1	64	72.3325	2.04338	0.147949
1	A1	65	72.5263	2.0252	0.148725
1	A1	66	72.72	2.00895	0.148657
1	A1	67	72.9138	2.00532	0.147893
1	A1	68	73.1075	1.98338	0.146973
1	A1	69	73.3013	1.96724	0.146603
1	A1	70	73.495	1.96038	0.147345
1	A1	71	73.6888	1.94674	0.149328
1	A1	72	73.8825	1.93744	0.15211
1	A1	73	74.0763	1.91756	0.154827
1	A1	74	74.27	1.90315	0.156569
1	A1	75	74.4638	1.87902	0.156792
1	A1	76	74.6575	1.86773	0.15553
1	A1	77	74.8513	1.86026	0.153294
1	A1	78	75.045	1.83948	0.150792
1	A1	79	75.2388	1.8285	0.148647
1	A1	80	75.4325	1.81021	0.147263
1	A1	81	75.6263	1.80419	0.146792
1	A1	82	75.82	1.78656	0.147147
1	A1	83	76.0137	1.76867	0.147996
1	A1	84	76.2075	1.75854	0.148808
1	A1	85	76.4012	1.75227	0.148983
1	A1	86	76.595	1.7253	0.148136
1	A1	87	76.7887	1.70866	0.146376
1	A1	88	76.9825	1.69641	0.144363
1	A1	89	77.1762	1.68929	0.143031
1	A1	90	77.37	1.67622	0.143075
1	A1	91	77.5637	1.66934	0.144509
1	A1	92	77.7575	1.64332	0.146604
1	A1	93	77.9512	1.63685	0.148243
1	A1	94	78.145	1.62308	0.148493
1	A1	95	78.3387	1.59022	0.147083
1	A1	96	78.5325	1.59317	0.144515
1	A1	97	78.7262	1.57206	0.141797
1	A1	98	78.92	1.56399	0.139943
1	A1	99	79.1137	1.55616	0.139548
1	A1	100	79.3075	1.53827	0.140635
1	A1	101	79.5012	1.52148	0.142809
1	A1	102	79.695	1.51336	0.145569
1	A1	103	79.8887	1.49802	0.148574
1	A1	104	80.0825	1.48234	0.151779
1	A1	105	80.2762	1.46467	0.155414
1	A1	106	80.47	1.45645	0.159898
1	A1	107	80.6637	1.44062	0.165767
1	A1	108	80.8575	1.42302	0.173675
1	A1	109	81.0512	1.40305	0.184443
1	A1	110	81.2449	1.39112	0.19912
1	A1	111	81.4387	1.37212	0.219034
1	A1	112	81.6324	1.3535	0.245834
1	A1	113	81.8262	1.32698	0.281571
1	A1	114	82.0199	1.30153	0.328769
1	A1	115	82.2137	1.27618	0.390307
1	A1	116	82.4074	1.23582	0.468957
1	A1	117	82.6012	1.19827	0.566472
1	A1	118	82.7949	1.14333	0.682339
1	A1	119	82.9887	1.07932	0.812545
1	A1	120	83.1824	0.986215	0.948814
1	A1	121	83.3762	0.884308	1.07883
1	A1	122	83.5699	0.747735	1.18769
1	A1	123	83.7637	0.593468	1.26055
1	A1	124	83.9574	0.445199	1.28573
1	A1	125	84.1512	0.289496	1.2575
1	A1	126	84.3449	0.144697	1.1777
1	A1	127	84.5387	0.0349373	1.05547
1	A1	128	84.7324	-0.0519881	0.905277
1	A1	129	84.9262	-0.108508	0.743746
1	A1	130	85.1199	-0.147885	0.586322
1	A1	131	85.3137	-0.173022	0.444686
1	A1	132	85.5074	-0.186837	0.32558
1	A1	133	85.7012	-0.200214	0.231068
1	A1	134	85.8949	-0.209062	0.159759
1	A1	135	86.0887	-0.211292	0.108346
1	A1	136	86.2824	-0.214333	0.0728932
1	A1	137	86.4762	-0.213796	0.0496243
1	A1	138	86.6699	-0.21777	0.0352538
1	A1	139	86.8636	-0.218779	0.0270365
1	A1	140	87.0574	-0.215582	0.0227333
1	A1	141	87.2511	-0.222287	0.0206007
1	A1	142	87.4449	-0.226296	0.0194168
1	A1	143	87.6386	-0.225576	0.0184842
1	A1	144	87.8324	-0.226892	0.0175456
1	A1	145	88.0261	-0.230615	0.0166061
1	A1	146	88.2199	-0.228991	0.0157302
1	A1	147	88.4136	-0.229068	0.0149168
1	A1	148	88.6074	-0.234684	0.014103
1	A1	149	88.8011	-0.23515	0.013255
1	A1	150	88.9949	-0.236799	0.012441
1	A1	151	89.1886	-0.236775	0.0118033
1	A1	152	89.3824	-0.235681	0.0114497
1	A1	153	89.5761	-0.237606	0.0113614
1	A1	154	89.7699	-0.243237	0.0114036
1	A1	155	89.9636	-0.241557	0.01143
1	A1	156	90.1574	-0.24057	0.0113863
1	A1	157	90.3511	-0.244403	0.0113277
1	A1	158	90.5449	-0.244404	0.0113499
1	A1	159	90.7386	-0.243812	0.0115011
1	A1	160	90.9324	-0.247295	0.0117431
1	A1	161	91.1261	-0.247863	0.0119788
1	A1	162	91.3199	-0.248391	0.0121118
1	A1	163	91.5136	-0.251911	0.0120935
1	A1	164	91.7074	-0.249919	0.0119365
1	A1	165	91.9011	-0.252892	0.0116974
1	A1	166	92.0948	-0.252077	0.0114547
1	A1	167	92.2886	-0.257307	0.0112877
1	A1	168	92.4823	-0.253921	0.0112514
1	A1	169	92.6761	-0.254879	0.0113418
1	A1	170	92.8698	-0.258688	0.0114744
1	A1	171	93.0636	-0.256969	0.0115102
1	A1	172	93.2573	-0.263444	0.0113322
1	A1	173	93.4511	-0.260735	0.0109238
1	A1	174	93.6448	-0.259955	0.010381
1	A1	175	93.8386	-0.264137	0.00983783
1	A1	176	94.0323	-0.263821	0.00935223
1	A1	177	94.2261	-0.262996	0.00883584
1	A1	178	94.4198	-0.263399	0.00808839
1	A1	179	94.6136	-0.270105	0.00692791
1	A1	180	94.8073	-0.269813	0.00533624
2	A2	1	60.1264	3.04524	0.155905
2	A2	2	60.3201	3.01766	0.158788
2	A2	3	60.5139	3.00123	0.160944
2	A2	4	60.7076	2.99327	0.161666
2	A2	5	60.9014	2.9707	0.160768
2	A2	6	61.0951	2.95917	0.158638
2	A2	7	61.2889	2.93164	0.15602
2	A2	8	61.4826	2.93409	0.153695
2	A2	9	61.6764	2.91641	0.152205
2	A2	10	61.8701	2.90344	0.151742
2	A2	11	62.0639	2.87739	0.152191
2	A2	12	62.2576	2.87353	0.153193
2	A2	13	62.4514	2.86136	0.154238
2	A2	14	62.6451	2.84355	0.154813
2	A2	15	62.8389	2.82671	0.154644
2	A2	16	63.0326	2.80371	0.15393
2	A2	17	63.2264	2.79352	0.153306
2	A2	18	63.4201	2.78422	0.153497
2	A2	19	63.6139	2.7695	0.154849
2	A2	20	63.8076	2.75929	0.157021
2	A2	21	64.0014	2.73831	0.159116
2	A2	22	64.1951	2.72644	0.160139
2	A2	23	64.3889	2.69774	0.159503
2	A2	24	64.5826	2.6928	0.157297
2	A2	25	64.7764	2.67365	0.15418
2	A2	26	64.9701	2.65574	0.151026
2	A2	27	65.1638	2.65529	0.148551
2	A2	28	65.3576	2.62743	0.147114
2	A2	29	65.5513	2.62697	0.146743
2	A2	30	65.7451	2.60242	0.14727
2	A2	31	65.9388	2.59267	0.148462
2	A2	32	66.1326	2.57758	0.150033
2	A2	33	66.3263	2.5682	0.151621
2	A2	34	66.5201	2.54795	0.15281
2	A2	35	66.7138	2.53962	0.153277
2	A2	36	66.9076	2.50894	0.152939
2	A2	37	67.1013	2.50929	0.152011
2	A2	38	67.2951	2.48235	0.150888
2	A2	39	67.4888	2.48108	0.149938
2	A2	40	67.6826	2.46531	0.149346
2	A2	41	67.8763	2.43819	0.149087
2	A2	42	68.0701	2.43237	0.148981
2	A2	43	68.2638	2.42835	0.148804
2	A2	44	68.4576	2.39905	0.148387
2	A2	45	68.6513	2.38836	0.147725
2	A2	46	68.8451	2.37364	0.146986
2	A2	47	69.0388	2.365	0.146443
2	A2	48	69.2326	2.34663	0.146323
2	A2	49	69.4263	2.33386	0.146667
2	A2	50	69.6201	2.32427	0.147304
2	A2	51	69.8138	2.30205	0.147942
2	A2	52	70.0076	2.29201	0.148317
2	A2	53	70.2013	2.27929	0.148337
2	A2	54	70.3951	2.26233	0.148114
2	A2	55	70.5888	2.23965	0.147875
2	A2	56	70.7825	2.24025	0.147774
2	A2	57	70.9763	2.22405	0.147752
2	A2	58	71.17	2.20372	0.147576
2	A2	59	71.3638	2.18944	0.147071
2	A2	60	71.5575	2.17631	0.146359
2	A2	61	71.7513	2.15686	0.145872
2	A2	62	71.945	2.14967	0.146062
2	A2	63	72.1388	2.14018	0.147016
2	A2	64	72.3325	2.12518	0.148259
2	A2	65	72.5263	2.11067	0.148964
2	A2	66	72.72	2.08294	0.148458
2	A2	67	72.9138	2.07676	0.146664
2	A2	68	73.1075	2.06112	0.144185
2	A2	69	73.3013	2.0453	0.141973
2	A2	70	73.495	2.0446	0.140818
2	A2	71	73.6888	2.02437	0.140997
2	A2	72	73.8825	2.01435	0.142227
2	A2	73	74.0763	1.99437	0.143907
2	A2	74	74.27	1.98325	0.145404
2	A2	75	74.4638	1.97287	0.146274
2	A2	76	74.6575	1.9527	0.146354
2	A2	77	74.8513	1.94262	0.145793
2	A2	78	75.045	1.92237	0.145005
2	A2	79	75.2388	1.91231	0.144536
2	A2	80	75.4325	1.90078	0.144805
2	A2	81	75.6263	1.88849	0.145868
2	A2	82	75.82	1.87417	0.147325
2	A2	83	76.0137	1.85629	0.148469
2	A2	84	76.2075	1.84122	0.148602
2	A2	85	76.4012	1.82485	0.147342
2	A2	86	76.595	1.81425	0.144802
2	A2	87	76.7887	1.79651	0.141565
2	A2	88	76.9825	1.78286	0.138501
2	A2	89	77.1762	1.77396	0.136481
2	A2	90	77.37	1.76302	0.136066
2	A2	91	77.5637	1.74917	0.137267
2	A2	92	77.7575	1.73726	0.139489
2	A2	93	77.9512	1.72602	0.14171
2	A2	94	78.145	1.70914	0.142895
2	A2	95	78.3387	1.68634	0.142454
2	A2	96	78.5325	1.67572	0.140529
2	A2	97	78.7262	1.66424	0.137956
2	A2	98	78.92	1.65162	0.13589
2	A2	99	79.1137	1.64142	0.135294
2	A2	100	79.3075	1.62943	0.136559
2	A2	101	79.5012	1.61995	0.139403
2	A2	102	79.695	1.60306	0.14311
2	A2	103	79.8887	1.58399	0.146915
2	A2	104	80.0825	1.57358	0.150376
2	A2	105	80.2762	1.55778	0.153553
2	A2	106	80.47	1.54373	0.156984
2	A2	107	80.6637	1.52642	0.161535
2	A2	108	80.8575	1.5153	0.168239
2	A2	109	81.0512	1.4986	0.178222
2	A2	110	81.2449	1.48088	0.192702
2	A2	111	81.4387	1.46462	0.213066
2	A2	112	81.6324	1.44356	0.240977
2	A2	113	81.8262	1.42444	0.278448
2	A2	114	82.0199	1.39682	0.327855
2	A2	115	82.2137	1.36621	0.391764
2	A2	116	82.4074	1.33018	0.472499
2	A2	117	82.6012	1.28978	0.571356
2	A2	118	82.7949	1.2325	0.687512
2	A2	119	82.9887	1.16001	0.816896
2	A2	120	83.1824	1.07671	0.951424
2	A2	121	83.3762	0.967908	1.07914
2	A2	122	83.5699	0.830369	1.18558
2	A2	123	83.7637	0.678398	1.25629
2	A2	124	83.9574	0.521841	1.27999
2	A2	125	84.1512	0.370956	1.25123
2	A2	126	84.3449	0.230415	1.17192
2	A2	127	84.5387	0.115208	1.05098
2	A2	128	84.7324	0.0286146	0.902396
2	A2	129	84.9262	-0.0302345	0.74226
2	A2	130	85.1199	-0.0709715	0.585612
2	A2	131	85.3137	-0.0963563	0.444027
2	A2	132	85.5074	-0.110683	0.324411
2	A2	133	85.7012	-0.121606	0.229108
2	A2	134	85.8949	-0.130166	0.156965
2	A2	135	86.0887	-0.134563	0.104777
2	A2	136	86.2824	-0.13531	0.0685906
2	A2	137	86.4762	-0.13638	0.0445561
2	A2	138	86.6699	-0.136842	0.0293352
2	A2	139	86.8636	-0.137104	0.0201994
2	A2	140	87.0574	-0.140434	0.0150011
2	A2	141	87.2511	-0.138963	0.0121217
2	A2	142	87.4449	-0.141338	0.0104237
2	A2	143	87.6386	-0.141601	0.00919981
2	A2	144	87.8324	-0.143932	0.00810724
2	A2	145	88.0261	-0.144652	0.00707865
2	A2	146	88.2199	-0.143271	0.00620751
2	A2	147	88.4136	-0.14437	0.00562488
2	A2	148	88.6074	-0.144469	0.00540082
2	A2	149	88.8011	-0.144029	0.00550202
2	A2	150	88.9949	-0.14682	0.00580932
2	A2	151	89.1886	-0.146367	0.00616857
2	A2	152	89.3824	-0.147587	0.00644077
2	A2	153	89.5761	-0.147305	0.00653536
2	A2	154	89.7699	-0.149482	0.00642686
2	A2	155	89.9636	-0.15066	0.00615518
2	A2	156	90.1574	-0.14935	0.00580297
2	A2	157	90.3511	-0.149186	0.00545425
2	A2	158	90.5449	-0.150276	0.00515977
2	A2	159	90.7386	-0.153256	0.00493603
2	A2	160	90.9324	-0.151606	0.00479234
2	A2	161	91.1261	-0.151438	0.00474873
2	A2	162	91.3199	-0.151382	0.0048186
2	A2	163	91.5136	-0.154054	0.00497353
2	A2	164	91.7074	-0.152965	0.00513289
2	A2	165	91.9011	-0.15423	0.00519795
2	A2	166	92.0948	-0.154945	0.0051061
2	A2	167	92.2886	-0.155739	0.0048624
2	A2	168	92.4823	-0.155411	0.00452847
2	A2	169	92.6761	-0.15417	0.00418592
2	A2	170	92.8698	-0.157783	0.00390702
2	A2	171	93.0636	-0.156659	0.00374871
2	A2	172	93.2573	-0.156166	0.00375661
2	A2	173	93.4511	-0.156883	0.00395585
2	A2	174	93.6448	-0.157295	0.00432344
2	A2	175	93.8386	-0.157715	0.0047629
2	A2	176	94.0323	-0.158964	0.00510959
2	A2	177	94.2261	-0.158266	0.00517843
2	A2	178	94.4198	-0.161349	0.00483892
2	A2	179	94.6136	-0.160901	0.0040811
2	A2	180	94.8073	-0.161495	0.00303379
3	A3	1	60.1264	3.21511	0.151759
3	A3	2	60.3201	3.19402	0.153553
3	A3	3	60.5139	3.18132	0.155017
3	A3	4	60.7076	3.16498	0.155755
3	A3	5	60.9014	3.15333	0.155693
3	A3	6	61.0951	3.13711	0.155051
3	A3	7	61.2889	3.11747	0.154188
3	A3	8	61.4826	3.10495	0.153398
3	A3	9	61.6764	3.09941	0.152817
3	A3	10	61.8701	3.08277	0.152449
3	A3	11	62.0639	3.05222	0.152273
3	A3	12	62.2576	3.04814	0.15228
3	A3	13	62.4514	3.04039	0.152436
3	A3	14	62.6451	3.02037	0.152659
3	A3	15	62.8389	3.00708	0.152917
3	A3	16	63.0326	2.98219	0.153388
3	A3	17	63.2264	2.97435	0.154447
3	A3	18	63.4201	2.95998	0.156416
3	A3	19	63.6139	2.94998	0.159171
3	A3	20	63.8076	2.93714	0.161991
3	A3	21	64.0014	2.91651	0.163813
3	A3	22	64.1951	2.89554	0.163785
3	A3	23	64.3889	2.87067	0.161731
3	A3	24	64.5826	2.8668	0.158235
3	A3	25	64.7764	2.85325	0.154334
3	A3	26	64.9701	2.83193	0.151065
3	A3	27	65.1638	2.82493	0.149129
3	A3	28	65.3576	2.8026	0.148761
3	A3	29	65.5513	2.80586	0.149765
3	A3	30	65.7451	2.77537	0.151653
3	A3	31	65.9388	2.76917	0.153777
3	A3	32	66.1326	2.74635	0.155495
3	A3	33	66.3263	2.7466	0.156327
3	A3	34	66.5201	2.70901	0.156072
3	A3	35	66.7138	2.70763	0.154872
3	A3	36	66.9076	2.68707	0.153158
3	A3	37	67.1013	2.67787	0.15151
3	A3	38	67.2951	2.65177	0.150445
3	A3	39	67.4888	2.65313	0.150222
3	A3	40	67.6826	2.63687	0.150736
3	A3	41	67.8763	2.61061	0.151529
3	A3	42	68.0701	2.6034	0.151959
3	A3	43	68.2638	2.59792	0.151488
3	A3	44	68.4576	2.5671	0.149997
3	A3	45	68.6513	2.55221	0.147971
3	A3	46	68.8451	2.54135	0.146378
3	A3	47	69.0388	2.53352	0.146209
3	A3	48	69.2326	2.51852	0.147915
3	A3	49	69.4263	2.50881	0.151067
3	A3	50	69.6201	2.49711	0.154503
3	A3	51	69.8138	2.46623	0.156887
3	A3	52	70.0076	2.45756	0.157367
3	A3	53	70.2013	2.43794	0.155944
3	A3	54	70.3951	2.42371	0.153387
3	A3	55	70.5888	2.40508	0.150767
3	A3	56	70.7825	2.40462	0.148909
3	A3	57	70.9763	2.38709	0.148084
3	A3	58	71.17	2.3638	0.148062
3	A3	59	71.3638	2.35764	0.148441
3	A3	60	71.5575	2.33867	0.148964
3	A3	61	71.7513	2.32103	0.14963
3	A3	62	71.945	2.31234	0.150546
3	A3	63	72.1388	2.30136	0.151685
3	A3	64	72.3325	2.28312	0.15274
3	A3	65	72.5263	2.26459	0.153201
3	A3	66	72.72	2.24971	0.152599
3	A3	67	72.9138	2.24059	0.150764
3	A3	68	73.1075	2.21811	0.147974
3	A3	69	73.3013	2.20378	0.144922
3	A3	70	73.495	2.19425	0.142465
3	A3	71	73.6888	2.18181	0.141299
3	A3	72	73.8825	2.17425	0.141658
3	A3	73	74.0763	2.15762	0.143241
3	A3	74	74.27	2.13993	0.145375
3	A3	75	74.4638	2.12728	0.147312
3	A3	76	74.6575	2.11321	0.148503
3	A3	77	74.8513	2.10238	0.148753
3	A3	78	75.045	2.07612	0.148215
3	A3	79	75.2388	2.07123	0.147276
3	A3	80	75.4325	2.05318	0.146383
3	A3	81	75.6263	2.04438	0.14586
3	A3	82	75.82	2.02769	0.14582
3	A3	83	76.0137	2.00933	0.146159
3	A3	84	76.2075	1.99878	0.146606
3	A3	85	76.4012	1.98698	0.146813
3	A3	86	76.595	1.97312	0.146441
3	A3	87	76.7887	1.94959	0.145294
3	A3	88	76.9825	1.94243	0.143449
3	A3	89	77.1762	1.9253	0.141289
3	A3	90	77.37	1.91334	0.139393
3	A3	91	77.5637	1.90162	0.138288
3	A3	92	77.7575	1.88808	0.138215
3	A3	93	77.9512	1.87906	0.13901
3	A3	94	78.145	1.8657	0.140223
3	A3	95	78.3387	1.84303	0.141373
3	A3	96	78.5325	1.8326	0.142188
3	A3	97	78.7262	1.81837	0.142685
3	A3	98	78.92	1.8094	0.143051
3	A3	99	79.1137	1.79171	0.14347
3	A3	100	79.3075	1.77844	0.144027
3	A3	101	79.5012	1.76308	0.144743
3	A3	102	79.695	1.74965	0.145671
3	A3	103	79.8887	1.73874	0.146962
3	A3	104	80.0825	1.72239	0.148852
3	A3	105	80.2762	1.70672	0.151636
3	A3	106	80.47	1.69603	0.155655
3	A3	107	80.6637	1.6798	0.161338
3	A3	108	80.8575	1.66428	0.169273
3	A3	109	81.0512	1.64558	0.18029
3	A3	110	81.2449	1.63196	0.195528
3	A3	111	81.4387	1.61416	0.216449
3	A3	112	81.6324	1.59091	0.244832
3	A3	113	81.8262	1.5711	0.282746
3	A3	114	82.0199	1.54651	0.332512
3	A3	115	82.2137	1.51327	0.396576
3	A3	116	82.4074	1.47508	0.477205
3	A3	117	82.6012	1.43278	0.575827
3	A3	118	82.7949	1.37351	0.69201
3	A3	119	82.9887	1.3068	0.822223
3	A3	120	83.1824	1.21886	0.958837
3	A3	121	83.3762	1.11168	1.09
3	A3	122	83.5699	0.974597	1.20085
3	A3	123	83.7637	0.813417	1.27618
3	A3	124	83.9574	0.657774	1.30372
3	A3	125	84.1512	0.497462	1.27725
3	A3	126	84.3449	0.352817	1.19828
3	A3	127	84.5387	0.234322	1.07581
3	A3	128	84.7324	0.144172	0.924323
3	A3	129	84.9262	0.0848609	0.760529
3	A3	130	85.1199	0.0436011	0.600069
3	A3	131	85.3137	0.016547	0.454944
3	A3	132	85.5074	0.000304913	0.332302
3	A3	133	85.7012	-0.0110092	0.234589
3	A3	134	85.8949	-0.0179359	0.160651
3	A3	135	86.0887	-0.0209569	0.107191
3	A3	136	86.2824	-0.0246101	0.0700787
3	A3	137	86.4762	-0.0252014	0.0452652
3	A3	138	86.6699	-0.0254588	0.0292685
3	A3	139	86.8636	-0.0274942	0.0193363
3	A3	140	87.0574	-0.0280445	0.0134165
3	A3	141	87.2511	-0.0271683	0.0100436
3	A3	142	87.4449	-0.0285696	0.0082085
3	A3	143	87.6386	-0.0296078	0.00724983
3	A3	144	87.8324	-0.0300921	0.00676932
3	A3	145	88.0261	-0.0311784	0.00655672
3	A3	146	88.2199	-0.0306141	0.00650857
3	A3	147	88.4136	-0.0321918	0.00654762
3	A3	148	88.6074	-0.0309273	0.00657324
3	A3	149	88.8011	-0.0329151	0.00646894
3	A3	150	88.9949	-0.0356682	0.00615735
3	A3	151	89.1886	-0.0348837	0.0056548
3	A3	152	89.3824	-0.0349863	0.00507493
3	A3	153	89.5761	-0.0351079	0.00457141
3	A3	154	89.7699	-0.0356941	0.00426038
3	A3	155	89.9636	-0.0354449	0.00417704
3	A3	156	90.1574	-0.0371671	0.00428844
3	A3	157	90.3511	-0.0369661	0.00453569
3	A3	158	90.5449	-0.0379061	0.00486008
3	A3	159	90.7386	-0.0362593	0.00519346
3	A3	160	90.9324	-0.0387736	0.00543782
3	A3	161	91.1261	-0.0396725	0.00547613
3	A3	162	91.3199	-0.0399886	0.00522733
3	A3	163	91.5136	-0.0415636	0.00470955
3	A3	164	91.7074	-0.0408361	0.00405592
3	A3	165	91.9011	-0.0396586	0.0034602
3	A3	166	92.0948	-0.0406569	0.00308501
3	A3	167	92.2886	-0.0412185	0.00299358
3	A3	168	92.4823	-0.0415135	0.0031415
3	A3	169	92.6761	-0.042166	0.00341781
3	A3	170	92.8698	-0.0408086	0.00369766
3	A3	171	93.0636	-0.0436723	0.0038799
3	A3	172	93.2573	-0.0433066	0.00390632
3	A3	173	93.4511	-0.0430129	0.00376904
3	A3	174	93.6448	-0.0448786	0.00350535
3	A3	175	93.8386	-0.043147	0.0031761
3	A3	176	94.0323	-0.0450111	0.00283339
3	A3	177	94.2261	-0.0439551	0.00249533
3	A3	178	94.4198	-0.0445238	0.0021454
3	A3	179	94.6136	-0.0458382	0.00175742
3	A3	180	94.8073	-0.0453416	0.00132776
4	A4	1	60.1264	3.31479	0.158475
4	A4	2	60.3201	3.28514	0.160574
4	A4	3	60.5139	3.27839	0.162171
4	A4	4	60.7076	3.25752	0.162802
4	A4	5	60.9014	3.24646	0.162394
4	A4	6	61.0951	3.22706	0.161237
4	A4	7	61.2889	3.21351	0.159798
4	A4	8	61.4826	3.1928	0.158517
4	A4	9	61.6764	3.19169	0.157666
4	A4	10	61.8701	3.17145	0.15734
4	A4	11	62.0639	3.14437	0.157483
4	A4	12	62.2576	3.13911	0.157895
4	A4	13	62.4514	3.13044	0.158238
4	A4	14	62.6451	3.11081	0.158142
4	A4	15	62.8389	3.09086	0.157434
4	A4	16	63.0326	3.0682	0.156339
4	A4	17	63.2264	3.0626	0.155468
4	A4	18	63.4201	3.04996	0.155498
4	A4	19	63.6139	3.03496	0.156743
4	A4	20	63.8076	3.02167	0.158917
4	A4	21	64.0014	3.00399	0.161244
4	A4	22	64.1951	2.9912	0.162846
4	A4	23	64.3889	2.96581	0.163157
4	A4	24	64.5826	2.95418	0.162132
4	A4	25	64.7764	2.93859	0.160198
4	A4	26	64.9701	2.92148	0.158006
4	A4	27	65.1638	2.91436	0.156166
4	A4	28	65.3576	2.88818	0.155112
4	A4	29	65.5513	2.88825	0.155049
4	A4	30	65.7451	2.85851	0.155953
4	A4	31	65.9388	2.85401	0.157553
4	A4	32	66.1326	2.83752	0.15933
4	A4	33	66.3263	2.82809	0.160651
4	A4	34	66.5201	2.7976	0.161001
4	A4	35	66.7138	2.78813	0.160223
4	A4	36	66.9076	2.76701	0.158595
4	A4	37	67.1013	2.76637	0.156686
4	A4	38	67.2951	2.73225	0.155094
4	A4	39	67.4888	2.73241	0.154228
4	A4	40	67.6826	2.71844	0.154214
4	A4	41	67.8763	2.69492	0.154919
4	A4	42	68.0701	2.68	0.156039
4	A4	43	68.2638	2.67924	0.157195
4	A4	44	68.4576	2.6525	0.158054
4	A4	45	68.6513	2.63325	0.158436
4	A4	46	68.8451	2.62441	0.158372
4	A4	47	69.0388	2.60973	0.158049
4	A4	48	69.2326	2.58933	0.157667
4	A4	49	69.4263	2.57952	0.157308
4	A4	50	69.6201	2.56634	0.156902
4	A4	51	69.8138	2.54054	0.15629
4	A4	52	70.0076	2.5337	0.155384
4	A4	53	70.2013	2.52152	0.154282
4	A4	54	70.3951	2.49604	0.153274
4	A4	55	70.5888	2.48225	0.152709
4	A4	56	70.7825	2.48106	0.152789
4	A4	57	70.9763	2.46149	0.153414
4	A4	58	71.17	2.43933	0.154214
4	A4	59	71.3638	2.42733	0.154741
4	A4	60	71.5575	2.4159	0.154721
4	A4	61	71.7513	2.39422	0.154192
4	A4	62	71.945	2.38009	0.153463
4	A4	63	72.1388	2.36938	0.15295
4	A4	64	72.3325	2.35618	0.152951
4	A4	65	72.5263	2.33706	0.153484
4	A4	66	72.72	2.32485	0.154292
4	A4	67	72.9138	2.31729	0.154951
4	A4	68	73.1075	2.28813	0.155123
4	A4	69	73.3013	2.27634	0.15473
4	A4	70	73.495	2.26869	0.154005
4	A4	71	73.6888	2.24743	0.153374
4	A4	72	73.8825	2.23593	0.153216
4	A4	73	74.0763	2.2206	0.153634
4	A4	74	74.27	2.21346	0.154388
4	A4	75	74.4638	2.18823	0.154998
4	A4	76	74.6575	2.17757	0.155001
4	A4	77	74.8513	2.16215	0.154219
4	A4	78	75.045	2.14243	0.152885
4	A4	79	75.2388	2.1297	0.151546
4	A4	80	75.4325	2.11828	0.150771
4	A4	81	75.6263	2.10847	0.150846
4	A4	82	75.82	2.08744	0.151616
4	A4	83	76.0137	2.07254	0.152558
4	A4	84	76.2075	2.06232	0.153016
4	A4	85	76.4012	2.04155	0.152482
4	A4	86	76.595	2.02859	0.150809
4	A4	87	76.7887	2.0116	0.148281
4	A4	88	76.9825	1.99657	0.145527
4	A4	89	77.1762	1.98876	0.143275
4	A4	90	77.37	1.97109	0.142057
4	A4	91	77.5637	1.96468	0.141997
4	A4	92	77.7575	1.94711	0.142795
4	A4	93	77.9512	1.93274	0.143921
4	A4	94	78.145	1.92001	0.144918
4	A4	95	78.3387	1.89933	0.145612
4	A4	96	78.5325	1.89044	0.146127
4	A4	97	78.7262	1.87686	0.1467
4	A4	98	78.92	1.86338	0.147454
4	A4	99	79.1137	1.84857	0.148293
4	A4	100	79.3075	1.83323	0.14901
4	A4	101	79.5012	1.8164	0.14951
4	A4	102	79.695	1.80187	0.14997
4	A4	103	79.8887	1.79061	0.150828
4	A4	104	80.0825	1.77599	0.15261
4	A4	105	80.2762	1.76407	0.155731
4	A4	106	80.47	1.74916	0.160446
4	A4	107	80.6637	1.73014	0.166961
4	A4	108	80.8575	1.71493	0.175636
4	A4	109	81.0512	1.69815	0.187109
4	A4	110	81.2449	1.68169	0.202338
4	A4	111	81.4387	1.66414	0.222578
4	A4	112	81.6324	1.64293	0.249432
4	A4	113	81.8262	1.61309	0.284983
4	A4	114	82.0199	1.59265	0.33187
4	A4	115	82.2137	1.56092	0.393136
4	A4	116	82.4074	1.52791	0.471719
4	A4	117	82.6012	1.48334	0.56959
4	A4	118	82.7949	1.42924	0.686641
4	A4	119	82.9887	1.35724	0.819548
4	A4	120	83.1824	1.2742	0.960901
4	A4	121	83.3762	1.16538	1.09909
4	A4	122	83.5699	1.03179	1.21931
4	A4	123	83.7637	0.871355	1.30594
4	A4	124	83.9574	0.710278	1.34569
4	A4	125	84.1512	0.543318	1.33077
4	A4	126	84.3449	0.388774	1.26096
4	A4	127	84.5387	0.263652	1.14385
4	A4	128	84.7324	0.162336	0.993165
4	A4	129	84.9262	0.0924784	0.825767
4	A4	130	85.1199	0.0469022	0.658196
4	A4	131	85.3137	0.0170109	0.503829
4	A4	132	85.5074	-0.00302235	0.371276
4	A4	133	85.7012	-0.014807	0.26421
4	A4	134	85.8949	-0.0244871	0.182273
4	A4	135	86.0887	-0.0272009	0.122515
4	A4	136	86.2824	-0.0297367	0.0807892
4	A4	137	86.4762	-0.0322355	0.0528028
4	A4	138	86.6699	-0.0335532	0.0347292
4	A4	139	86.8636	-0.0347938	0.0234661
4	A4	140	87.0574	-0.0338129	0.0166624
4	A4	141	87.2511	-0.0366495	0.0126318
4	A4	142	87.4449	-0.0364337	0.0102322
4	A4	143	87.6386	-0.0383491	0.00874583
4	A4	144	87.8324	-0.0387128	0.0077641
4	A4	145	88.0261	-0.0382276	0.00707718
4	A4	146	88.2199	-0.0393982	0.00657964
4	A4	147	88.4136	-0.0396135	0.00621235
4	A4	148	88.6074	-0.0416398	0.00594406
4	A4	149	88.8011	-0.0406191	0.00577029
4	A4	150	88.9949	-0.0424355	0.00569997
4	A4	151	89.1886	-0.0414538	0.00572232
4	A4	152	89.3824	-0.0427105	0.00577846
4	A4	153	89.5761	-0.0441212	0.0057702
4	A4	154	89.7699	-0.0446455	0.00561067
4	A4	155	89.9636	-0.0454793	0.0052833
4	A4	156	90.1574	-0.0448816	0.0048627
4	A4	157	90.3511	-0.0459387	0.00447786
4	A4	158	90.5449	-0.0447456	0.00424197
4	A4	159	90.7386	-0.0465268	0.00419685
4	A4	160	90.9324	-0.046418	0.00430582
4	A4	161	91.1261	-0.0470742	0.00449142
4	A4	162	91.3199	-0.0481176	0.00468374
4	A4	163	91.5136	-0.0475733	0.00484354
4	A4	164	91.7074	-0.048962	0.0049502
4	A4	165	91.9011	-0.0480277	0.00497696
4	A4	166	92.0948	-0.0497705	0.00488751
4	A4	167	92.2886	-0.0508586	0.00466664
4	A4	168	92.4823	-0.0510482	0.00435929
4	A4	169	92.6761	-0.0508609	0.00407339
4	A4	170	92.8698	-0.0500645	0.0039264
4	A4	171	93.0636	-0.0503801	0.00396587
4	A4	172	93.2573	-0.0526943	0.00412396
4	A4	173	93.4511	-0.0517317	0.00424486
4	A4	174	93.6448	-0.0533437	0.00417014
4	A4	175	93.8386	-0.0535085	0.00382532
4	A4	176	94.0323	-0.054741	0.00325319
4	A4	177	94.2261	-0.0528872	0.00257842
4	A4	178	94.4198	-0.0530085	0.00193362
4	A4	179	94.6136	-0.0541475	0.00139804
4	A4	180	94.8073	-0.0545479	0.000983524
5	A5	1	60.1264	3.3845	0.158745
5	A5	2	60.3201	3.36557	0.160169
5	A5	3	60.5139	3.35735	0.16213
5	A5	4	60.7076	3.3431	0.16419
5	A5	5	60.9014	3.32805	0.165836
5	A5	6	61.0951	3.31104	0.166681
5	A5	7	61.2889	3.28532	0.166636
5	A5	8	61.4826	3.27185	0.165943
5	A5	9	61.6764	3.26508	0.165007
5	A5	10	61.8701	3.25135	0.164189
5	A5	11	62.0639	3.21997	0.163656
5	A5	12	62.2576	3.21388	0.163336
5	A5	13	62.4514	3.20131	0.162994
5	A5	14	62.6451	3.18491	0.162388
5	A5	15	62.8389	3.1645	0.161486
5	A5	16	63.0326	3.14494	0.16063
5	A5	17	63.2264	3.13422	0.160492
5	A5	18	63.4201	3.12063	0.16174
5	A5	19	63.6139	3.10458	0.164568
5	A5	20	63.8076	3.10022	0.168418
5	A5	21	64.0014	3.07386	0.172117
5	A5	22	64.1951	3.06048	0.174402
5	A5	23	64.3889	3.02793	0.174498
5	A5	24	64.5826	3.0199	0.172429
5	A5	25	64.7764	3.00604	0.168882
5	A5	26	64.9701	2.98342	0.164834
5	A5	27	65.1638	2.97733	0.161135
5	A5	28	65.3576	2.94884	0.158323
5	A5	29	65.5513	2.95443	0.156643
5	A5	30	65.7451	2.92411	0.156159
5	A5	31	65.9388	2.91042	0.156825
5	A5	32	66.1326	2.89944	0.158471
5	A5	33	66.3263	2.89387	0.160754
5	A5	34	66.5201	2.86321	0.163194
5	A5	35	66.7138	2.8577	0.165313
5	A5	36	66.9076	2.82825	0.166781
5	A5	37	67.1013	2.8255	0.167479
5	A5	38	67.2951	2.79706	0.167436
5	A5	39	67.4888	2.79308	0.166752
5	A5	40	67.6826	2.77116	0.165579
5	A5	41	67.8763	2.74842	0.164123
5	A5	42	68.0701	2.73315	0.162605
5	A5	43	68.2638	2.73514	0.161181
5	A5	44	68.4576	2.7064	0.159915
5	A5	45	68.6513	2.69247	0.158885
5	A5	46	68.8451	2.67553	0.158319
5	A5	47	69.0388	2.65986	0.158568
5	A5	48	69.2326	2.6474	0.159851
5	A5	49	69.4263	2.64038	0.161933
5	A5	50	69.6201	2.62364	0.164063
5	A5	51	69.8138	2.59418	0.165284
5	A5	52	70.0076	2.58439	0.164962
5	A5	53	70.2013	2.56593	0.163177
5	A5	54	70.3951	2.5466	0.160688
5	A5	55	70.5888	2.53277	0.158479
5	A5	56	70.7825	2.52833	0.157214
5	A5	57	70.9763	2.51152	0.15693
5	A5	58	71.17	2.49209	0.157173
5	A5	59	71.3638	2.47136	0.157437
5	A5	60	71.5575	2.45884	0.157531
5	A5	61	71.7513	2.4453	0.157642
5	A5	62	71.945	2.43003	0.158073
5	A5	63	72.1388	2.41934	0.158913
5	A5	64	72.3325	2.40266	0.159894
5	A5	65	72.5263	2.38332	0.160536
5	A5	66	72.72	2.36137	0.16043
5	A5	67	72.9138	2.36113	0.159468
5	A5	68	73.1075	2.33355	0.157911
5	A5	69	73.3013	2.31698	0.156277
5	A5	70	73.495	2.31245	0.155138
5	A5	71	73.6888	2.29373	0.154896
5	A5	72	73.8825	2.27967	0.155621
5	A5	73	74.0763	2.2664	0.15704
5	A5	74	74.27	2.2494	0.158636
5	A5	75	74.4638	2.23624	0.159881
5	A5	76	74.6575	2.21414	0.160454
5	A5	77	74.8513	2.20455	0.160378
5	A5	78	75.045	2.18409	0.159981
5	A5	79	75.2388	2.16996	0.159719
5	A5	80	75.4325	2.15901	0.159902
5	A5	81	75.6263	2.14235	0.160501
5	A5	82	75.82	2.12763	0.161122
5	A5	83	76.0137	2.10545	0.161165
5	A5	84	76.2075	2.09356	0.160092
5	A5	85	76.4012	2.07799	0.157674
5	A5	86	76.595	2.05941	0.154141
5	A5	87	76.7887	2.04387	0.150174
5	A5	88	76.9825	2.03262	0.146723
5	A5	89	77.1762	2.01928	0.144692
5	A5	90	77.37	2.00878	0.144574
5	A5	91	77.5637	1.99737	0.146214
5	A5	92	77.7575	1.98121	0.148841
5	A5	93	77.9512	1.96792	0.151396
5	A5	94	78.145	1.94783	0.15301
5	A5	95	78.3387	1.92717	0.153362
5	A5	96	78.5325	1.91904	0.152735
5	A5	97	78.7262	1.9036	0.151755
5	A5	98	78.92	1.8932	0.151009
5	A5	99	79.1137	1.87475	0.150803
5	A5	100	79.3075	1.85998	0.151154
5	A5	101	79.5012	1.84591	0.151954
5	A5	102	79.695	1.83197	0.153131
5	A5	103	79.8887	1.8176	0.154718
5	A5	104	80.0825	1.80361	0.156836
5	A5	105	80.2762	1.78754	0.159691
5	A5	106	80.47	1.77118	0.163598
5	A5	107	80.6637	1.75718	0.169041
5	A5	108	80.8575	1.74005	0.1767
5	A5	109	81.0512	1.72496	0.187459
5	A5	110	81.2449	1.70697	0.202378
5	A5	111	81.4387	1.68448	0.222708
5	A5	112	81.6324	1.67023	0.249931
5	A5	113	81.8262	1.64413	0.285863
5	A5	114	82.0199	1.61646	0.332763
5	A5	115	82.2137	1.58316	0.393332
5	A5	116	82.4074	1.54984	0.470444
5	A5	117	82.6012	1.50718	0.566467
5	A5	118	82.7949	1.4526	0.682165
5	A5	119	82.9887	1.3847	0.815378
5	A5	120	83.1824	1.30048	0.959854
5	A5	121	83.3762	1.19521	1.10477
5	A5	122	83.5699	1.06321	1.23546
5	A5	123	83.7637	0.905371	1.33552
5	A5	124	83.9574	0.734233	1.39008
5	A5	125	84.1512	0.56138	1.38926
5	A5	126	84.3449	0.395145	1.33075
5	A5	127	84.5387	0.258145	1.22054
5	A5	128	84.7324	0.146842	1.07164
5	A5	129	84.9262	0.0679617	0.901113
5	A5	130	85.1199	0.0144086	0.726426
5	A5	131	85.3137	-0.0218802	0.562344
5	A5	132	85.5074	-0.0455181	0.418967
5	A5	133	85.7012	-0.0589952	0.301279
5	A5	134	85.8949	-0.0687791	0.209877
5	A5	135	86.0887	-0.0746735	0.142332
5	A5	136	86.2824	-0.0769869	0.0946298
5	A5	137	86.4762	-0.0802527	0.0623221
5	A5	138	86.6699	-0.0801055	0.0412608
5	A5	139	86.8636	-0.0817985	0.0279723
5	A5	140	87.0574	-0.0835281	0.0197819
5	A5	141	87.2511	-0.0859249	0.014786
5	A5	142	87.4449	-0.0852537	0.0117309
5	A5	143	87.6386	-0.0849953	0.0098394
5	A5	144	87.8324	-0.08688	0.00863791
5	A5	145	88.0261	-0.087204	0.00782956
5	A5	146	88.2199	-0.0891951	0.00723332
5	A5	147	88.4136	-0.088044	0.00676659
5	A5	148	88.6074	-0.0895239	0.00643086
5	A5	149	88.8011	-0.0912757	0.00627319
5	A5	150	88.9949	-0.0889582	0.00632669
5	A5	151	89.1886	-0.0924107	0.00655653
5	A5	152	89.3824	-0.0913203	0.00684278
5	A5	153	89.5761	-0.0915557	0.00701549
5	A5	154	89.7699	-0.095974	0.00692862
5	A5	155	89.9636	-0.0944796	0.00653286
5	A5	156	90.1574	-0.0947214	0.00590431
5	A5	157	90.3511	-0.094979	0.00521238
5	A5	158	90.5449	-0.0958166	0.00464875
5	A5	159	90.7386	-0.095793	0.00435724
5	A5	160	90.9324	-0.0960516	0.00439238
5	A5	161	91.1261	-0.0959618	0.00471083
5	A5	162	91.3199	-0.0968636	0.00518926
5	A5	163	91.5136	-0.0974974	0.00566313
5	A5	164	91.7074	-0.10001	0.00597794
5	A5	165	91.9011	-0.0984302	0.00603475
5	A5	166	92.0948	-0.100073	0.00581104
5	A5	167	92.2886	-0.100056	0.00535375
5	A5	168	92.4823	-0.101614	0.00475791
5	A5	169	92.6761	-0.100943	0.00414401
5	A5	170	92.8698	-0.101248	0.00363475
5	A5	171	93.0636	-0.101039	0.00332554
5	A5	172	93.2573	-0.101948	0.00325221
5	A5	173	93.4511	-0.101493	0.00337151
5	A5	174	93.6448	-0.102001	0.00356977
5	A5	175	93.8386	-0.103535	0.0037011
5	A5	176	94.0323	-0.103421	0.00364013
5	A5	177	94.2261	-0.103802	0.00332629
5	A5	178	94.4198	-0.103998	0.00278198
5	A5	179	94.6136	-0.105167	0.00209919
5	A5	180	94.8073	-0.103604	0.00140238
6	A6	1	60.1264	3.40597	0.158557
6	A6	2	60.3201	3.3905	0.159786
6	A6	3	60.5139	3.37774	0.161169
6	A6	4	60.7076	3.36221	0.16248
6	A6	5	60.9014	3.34425	0.163622
6	A6	6	61.0951	3.3344	0.164606
6	A6	7	61.2889	3.31187	0.16542
6	A6	8	61.4826	3.29953	0.165947
6	A6	9	61.6764	3.28564	0.166014
6	A6	10	61.8701	3.27295	0.165513
6	A6	11	62.0639	3.2399	0.164513
6	A6	12	62.2576	3.23273	0.163209
6	A6	13	62.4514	3.22419	0.161766
6	A6	14	62.6451	3.2101	0.160243
6	A6	15	62.8389	3.18832	0.158738
6	A6	16	63.0326	3.16376	0.157622
6	A6	17	63.2264	3.15628	0.157599
6	A6	18	63.4201	3.14799	0.159366
6	A6	19	63.6139	3.12965	0.163093
6	A6	20	63.8076	3.12268	0.168096
6	A6	21	64.0014	3.10097	0.173011
6	A6	22	64.1951	3.08541	0.176408
6	A6	23	64.3889	3.04941	0.177446
6	A6	24	64.5826	3.04217	0.176162
6	A6	25	64.7764	3.03249	0.173274
6	A6	26	64.9701	3.00793	0.169752
6	A6	27	65.1638	2.99744	0.166454
6	A6	28	65.3576	2.97119	0.163952
6	A6	29	65.5513	2.97373	0.162562
6	A6	30	65.7451	2.94422	0.162363
6	A6	31	65.9388	2.93555	0.16318
6	A6	32	66.1326	2.91875	0.164588
6	A6	33	66.3263	2.91043	0.166012
6	A6	34	66.5201	2.88333	0.16694
6	A6	35	66.7138	2.86772	0.16713
6	A6	36	66.9076	2.84947	0.166677
6	A6	37	67.1013	2.84483	0.165929
6	A6	38	67.2951	2.8154	0.165271
6	A6	39	67.4888	2.80959	0.164983
6	A6	40	67.6826	2.7922	0.165152
6	A6	41	67.8763	2.76863	0.165633
6	A6	42	68.0701	2.75878	0.166059
6	A6	43	68.2638	2.75519	0.165943
6	A6	44	68.4576	2.72201	0.164924
6	A6	45	68.6513	2.70158	0.163047
6	A6	46	68.8451	2.6962	0.16087
6	A6	47	69.0388	2.68062	0.159247
6	A6	48	69.2326	2.65923	0.158864
6	A6	49	69.4263	2.65754	0.159833
6	A6	50	69.6201	2.64203	0.161588
6	A6	51	69.8138	2.6141	0.163212
6	A6	52	70.0076	2.60188	0.163947
6	A6	53	70.2013	2.58689	0.163592
6	A6	54	70.3951	2.56612	0.162531
6	A6	55	70.5888	2.55199	0.161446
6	A6	56	70.7825	2.54593	0.16087
6	A6	57	70.9763	2.52563	0.16092
6	A6	58	71.17	2.50637	0.161312
6	A6	59	71.3638	2.4948	0.161631
6	A6	60	71.5575	2.47755	0.161645
6	A6	61	71.7513	2.45614	0.161459
6	A6	62	71.945	2.44375	0.1614
6	A6	63	72.1388	2.43521	0.16172
6	A6	64	72.3325	2.41588	0.162354
6	A6	65	72.5263	2.40384	0.162885
6	A6	66	72.72	2.37893	0.162781
6	A6	67	72.9138	2.36788	0.161742
6	A6	68	73.1075	2.35078	0.159934
6	A6	69	73.3013	2.33146	0.157952
6	A6	70	73.495	2.32539	0.156552
6	A6	71	73.6888	2.30707	0.156287
6	A6	72	73.8825	2.29758	0.157261
6	A6	73	74.0763	2.27918	0.159111
6	A6	74	74.27	2.26323	0.161178
6	A6	75	74.4638	2.2478	0.162795
6	A6	76	74.6575	2.23048	0.16351
6	A6	77	74.8513	2.21678	0.163232
6	A6	78	75.045	2.19668	0.16221
6	A6	79	75.2388	2.18214	0.160911
6	A6	80	75.4325	2.16772	0.159806
6	A6	81	75.6263	2.15816	0.159188
6	A6	82	75.82	2.13725	0.159064
6	A6	83	76.0137	2.11846	0.159187
6	A6	84	76.2075	2.10918	0.159167
6	A6	85	76.4012	2.09585	0.158636
6	A6	86	76.595	2.07302	0.157422
6	A6	87	76.7887	2.05736	0.155664
6	A6	88	76.9825	2.04616	0.153814
6	A6	89	77.1762	2.02985	0.152448
6	A6	90	77.37	2.01807	0.151952
6	A6	91	77.5637	2.00718	0.152265
6	A6	92	77.7575	1.98913	0.152867
6	A6	93	77.9512	1.97694	0.153055
6	A6	94	78.145	1.95392	0.152374
6	A6	95	78.3387	1.93762	0.150908
6	A6	96	78.5325	1.92788	0.149224
6	A6	97	78.7262	1.91748	0.148029
6	A6	98	78.92	1.90468	0.147784
6	A6	99	79.1137	1.88758	0.148534
6	A6	100	79.3075	1.87027	0.150043
6	A6	101	79.5012	1.85769	0.152036
6	A6	102	79.695	1.84326	0.154357
6	A6	103	79.8887	1.83266	0.156962
6	A6	104	80.0825	1.81236	0.159839
6	A6	105	80.2762	1.80039	0.163037
6	A6	106	80.47	1.78119	0.166773
6	A6	107	80.6637	1.76274	0.171558
6	A6	108	80.8575	1.75198	0.178206
6	A6	109	81.0512	1.73444	0.187731
6	A6	110	81.2449	1.71797	0.20122
6	A6	111	81.4387	1.69621	0.219809
6	A6	112	81.6324	1.67631	0.244809
6	A6	113	81.8262	1.65485	0.277883
6	A6	114	82.0199	1.62816	0.321207
6	A6	115	82.2137	1.59836	0.377457
6	A6	116	82.4074	1.56177	0.449579
6	A6	117	82.6012	1.52459	0.540222
6	A6	118	82.7949	1.47104	0.650803
6	A6	119	82.9887	1.40735	0.780268
6	A6	120	83.1824	1.32911	0.923796
6	A6	121	83.3762	1.23103	1.07197
6	A6	122	83.5699	1.10891	1.21101
6	A6	123	83.7637	0.954306	1.32452
6	A6	124	83.9574	0.782297	1.39654
6	A6	125	84.1512	0.60941	1.41514
6	A6	126	84.3449	0.436285	1.37541
6	A6	127	84.5387	0.289884	1.28077
6	A6	128	84.7324	0.168321	1.14218
6	A6	129	84.9262	0.0764508	0.975676
6	A6	130	85.1199	0.0100497	0.798923
6	A6	131	85.3137	-0.0302831	0.627917
6	A6	132	85.5074	-0.0570029	0.474614
6	A6	133	85.7012	-0.0733619	0.345913
6	A6	134	85.8949	-0.0868423	0.24393
6	A6	135	86.0887	-0.0935453	0.167162
6	A6	136	86.2824	-0.0967052	0.111966
6	A6	137	86.4762	-0.0993789	0.0738913
6	A6	138	86.6699	-0.100789	0.048604
6	A6	139	86.8636	-0.103376	0.0323915
6	A6	140	87.0574	-0.103235	0.0223359
6	A6	141	87.2511	-0.103704	0.0162911
6	A6	142	87.4449	-0.106466	0.0127639
6	A6	143	87.6386	-0.105456	0.0107608
6	A6	144	87.8324	-0.107214	0.00964113
6	A6	145	88.0261	-0.107636	0.00899821
6	A6	146	88.2199	-0.108224	0.00857892
6	A6	147	88.4136	-0.109573	0.0082378
6	A6	148	88.6074	-0.110775	0.00790986
6	A6	149	88.8011	-0.111398	0.0075842
6	A6	150	88.9949	-0.110797	0.0072733
6	A6	151	89.1886	-0.114015	0.00698657
6	A6	152	89.3824	-0.112679	0.00671964
6	A6	153	89.5761	-0.113983	0.00646036
6	A6	154	89.7699	-0.114288	0.00620318
6	A6	155	89.9636	-0.114901	0.0059632
6	A6	156	90.1574	-0.116159	0.00578295
6	A6	157	90.3511	-0.115937	0.00572481
6	A6	158	90.5449	-0.11622	0.00584489
6	A6	159	90.7386	-0.115869	0.00615815
6	A6	160	90.9324	-0.117832	0.00661678
6	A6	161	91.1261	-0.119423	0.00711813
6	A6	162	91.3199	-0.118117	0.00753628
6	A6	163	91.5136	-0.12046	0.00775607
6	A6	164	91.7074	-0.12129	0.00769624
6	A6	165	91.9011	-0.121559	0.00732571
6	A6	166	92.0948	-0.122715	0.00668105
6	A6	167	92.2886	-0.12348	0.00587749
6	A6	168	92.4823	-0.123906	0.00509208
6	A6	169	92.6761	-0.122503	0.00450716
6	A6	170	92.8698	-0.123194	0.00423412
6	A6	171	93.0636	-0.123474	0.00426345
6	A6	172	93.2573	-0.124994	0.00447721
6	A6	173	93.4511	-0.125838	0.00471668
6	A6	174	93.6448	-0.125019	0.0048566
6	A6	175	93.8386	-0.126986	0.00483644
6	A6	176	94.0323	-0.125403	0.0046403
6	A6	177	94.2261	-0.127685	0.004261
6	A6	178	94.4198	-0.127328	0.00369015
6	A6	179	94.6136	-0.128487	0.00294325
6	A6	180	94.8073	-0.128828	0.00208942
7	A7	1	60.1264	3.44017	0.15974
7	A7	2	60.3201	3.41288	0.160698
7	A7	3	60.5139	3.40028	0.1615
7	A7	4	60.7076	3.39214	0.162023
7	A7	5	60.9014	3.37436	0.16227
7	A7	6	61.0951	3.35926	0.162302
7	A7	7	61.2889	3.33941	0.162171
7	A7	8	61.4826	3.32475	0.161912
7	A7	9	61.6764	3.31316	0.16157
7	A7	10	61.8701	3.30316	0.161243
7	A7	11	62.0639	3.2687	0.161084
7	A7	12	62.2576	3.2656	0.161224
7	A7	13	62.4514	3.25199	0.161638
7	A7	14	62.6451	3.23818	0.162126
7	A7	15	62.8389	3.22005	0.162469
7	A7	16	63.0326	3.19552	0.162681
7	A7	17	63.2264	3.18258	0.163137
7	A7	18	63.4201	3.17061	0.16433
7	A7	19	63.6139	3.15898	0.166442
7	A7	20	63.8076	3.14516	0.169016
7	A7	21	64.0014	3.12381	0.171065
7	A7	22	64.1951	3.11073	0.171588
7	A7	23	64.3889	3.07843	0.170162
7	A7	24	64.5826	3.06651	0.167188
7	A7	25	64.7764	3.05895	0.163652
7	A7	26	64.9701	3.03533	0.160584
7	A7	27	65.1638	3.03467	0.158596
7	A7	28	65.3576	3.00495	0.157776
7	A7	29	65.5513	3.00288	0.157895
7	A7	30	65.7451	2.9756	0.158702
7	A7	31	65.9388	2.96406	0.160034
7	A7	32	66.1326	2.95046	0.161735
7	A7	33	66.3263	2.94472	0.163523
7	A7	34	66.5201	2.91536	0.165015
7	A7	35	66.7138	2.90316	0.165885
7	A7	36	66.9076	2.87887	0.166063
7	A7	37	67.1013	2.87798	0.165744
7	A7	38	67.2951	2.84566	0.165247
7	A7	39	67.4888	2.84315	0.164798
7	A7	40	67.6826	2.82509	0.164418
7	A7	41	67.8763	2.79954	0.163945
7	A7	42	68.0701	2.79194	0.163147
7	A7	43	68.2638	2.78142	0.161897
7	A7	44	68.4576	2.75319	0.160316
7	A7	45	68.6513	2.74021	0.158829
7	A7	46	68.8451	2.72866	0.158016
7	A7	47	69.0388	2.71626	0.158337
7	A7	48	69.2326	2.69769	0.159816
7	A7	49	69.4263	2.69153	0.161954
7	A7	50	69.6201	2.66869	0.163917
7	A7	51	69.8138	2.64482	0.164943
7	A7	52	70.0076	2.6378	0.164708
7	A7	53	70.2013	2.61576	0.163478
7	A7	54	70.3951	2.60109	0.161933
7	A7	55	70.5888	2.58224	0.160797
7	A7	56	70.7825	2.57972	0.160449
7	A7	57	70.9763	2.55804	0.160752
7	A7	58	71.17	2.54097	0.161182
7	A7	59	71.3638	2.52365	0.161201
7	A7	60	71.5575	2.50807	0.160598
7	A7	61	71.7513	2.48983	0.159604
7	A7	62	71.945	2.47367	0.158705
7	A7	63	72.1388	2.4695	0.15829
7	A7	64	72.3325	2.45166	0.158413
7	A7	65	72.5263	2.42985	0.158788
7	A7	66	72.72	2.41294	0.158999
7	A7	67	72.9138	2.4073	0.158752
7	A7	68	73.1075	2.38466	0.15802
7	A7	69	73.3013	2.36721	0.157028
7	A7	70	73.495	2.35724	0.156116
7	A7	71	73.6888	2.34187	0.155571
7	A7	72	73.8825	2.32908	0.155489
7	A7	73	74.0763	2.31231	0.155761
7	A7	74	74.27	2.29661	0.156135
7	A7	75	74.4638	2.28047	0.156363
7	A7	76	74.6575	2.26864	0.156315
7	A7	77	74.8513	2.25283	0.156041
7	A7	78	75.045	2.23353	0.155747
7	A7	79	75.2388	2.21932	0.155682
7	A7	80	75.4325	2.21042	0.155988
7	A7	81	75.6263	2.19476	0.156607
7	A7	82	75.82	2.17425	0.157284
7	A7	83	76.0137	2.15691	0.157676
7	A7	84	76.2075	2.14755	0.157485
7	A7	85	76.4012	2.12936	0.156549
7	A7	86	76.595	2.11664	0.154911
7	A7	87	76.7887	2.0944	0.152856
7	A7	88	76.9825	2.08268	0.150882
7	A7	89	77.1762	2.07182	0.149535
7	A7	90	77.37	2.05621	0.149159
7	A7	91	77.5637	2.04671	0.149683
7	A7	92	77.7575	2.03083	0.150629
7	A7	93	77.9512	2.0115	0.151364
7	A7	94	78.145	1.99716	0.151447
7	A7	95	78.3387	1.9786	0.150844
7	A7	96	78.5325	1.97047	0.149895
7	A7	97	78.7262	1.95543	0.149065
7	A7	98	78.92	1.93833	0.148703
7	A7	99	79.1137	1.92851	0.148917
7	A7	100	79.3075	1.91088	0.149639
7	A7	101	79.5012	1.89639	0.150771
7	A7	102	79.695	1.88182	0.152287
7	A7	103	79.8887	1.86886	0.154255
7	A7	104	80.0825	1.85417	0.156787
7	A7	105	80.2762	1.83891	0.160008
7	A7	106	80.47	1.82329	0.164101
7	A7	107	80.6637	1.80601	0.169397
7	A7	108	80.8575	1.78947	0.176464
7	A7	109	81.0512	1.77463	0.186122
7	A7	110	81.2449	1.75611	0.199416
7	A7	111	81.4387	1.73957	0.217586
7	A7	112	81.6324	1.71612	0.242116
7	A7	113	81.8262	1.69444	0.274848
7	A7	114	82.0199	1.66919	0.318091
7	A7	115	82.2137	1.64027	0.3746
7	A7	116	82.4074	1.60524	0.447318
7	A7	117	82.6012	1.56396	0.538789
7	A7	118	82.7949	1.5134	0.650205
7	A7	119	82.9887	1.45066	0.780189
7	A7	120	83.1824	1.36817	0.923561
7	A7	121	83.3762	1.26874	1.07061
7	A7	122	83.5699	1.14838	1.20741
7	A7	123	83.7637	0.989376	1.3176
7	A7	124	83.9574	0.822184	1.38541
7	A7	125	84.1512	0.646878	1.39927
7	A7	126	84.3449	0.475658	1.35469
7	A7	127	84.5387	0.330048	1.25559
7	A7	128	84.7324	0.212419	1.11346
7	A7	129	84.9262	0.125319	0.944736
7	A7	130	85.1199	0.0637032	0.767308
7	A7	131	85.3137	0.024052	0.597162
7	A7	132	85.5074	0.000829761	0.446055
7	A7	133	85.7012	-0.0129991	0.320577
7	A7	134	85.8949	-0.0237787	0.222489
7	A7	135	86.0887	-0.0274493	0.149922
7	A7	136	86.2824	-0.0315786	0.0988678
7	A7	137	86.4762	-0.0337593	0.0645549
7	A7	138	86.6699	-0.034774	0.0424218
7	A7	139	86.8636	-0.0373401	0.0286548
7	A7	140	87.0574	-0.036788	0.020354
7	A7	141	87.2511	-0.0392431	0.0154656
7	A7	142	87.4449	-0.0391622	0.0126083
7	A7	143	87.6386	-0.0404081	0.0108904
7	A7	144	87.8324	-0.0411232	0.00976316
7	A7	145	88.0261	-0.0430691	0.00891854
7	A7	146	88.2199	-0.0431541	0.00821422
7	A7	147	88.4136	-0.0436778	0.00760644
7	A7	148	88.6074	-0.0442347	0.00709063
7	A7	149	88.8011	-0.0447561	0.0066643
7	A7	150	88.9949	-0.0458379	0.00632291
7	A7	151	89.1886	-0.0476831	0.00607672
7	A7	152	89.3824	-0.0464229	0.00595719
7	A7	153	89.5761	-0.0470519	0.00599122
7	A7	154	89.7699	-0.0474928	0.00615602
7	A7	155	89.9636	-0.0483397	0.00635556
7	A7	156	90.1574	-0.0500182	0.00645018
7	A7	157	90.3511	-0.0507438	0.00632935
7	A7	158	90.5449	-0.0509102	0.00597999
7	A7	159	90.7386	-0.0514273	0.00550334
7	A7	160	90.9324	-0.0513962	0.0050681
7	A7	161	91.1261	-0.0519354	0.00482763
7	A7	162	91.3199	-0.0518117	0.00484658
7	A7	163	91.5136	-0.052323	0.00507354
7	A7	164	91.7074	-0.0530605	0.00537217
7	A7	165	91.9011	-0.0550041	0.00559371
7	A7	166	92.0948	-0.0548829	0.00565133
7	A7	167	92.2886	-0.05547	0.00555451
7	A7	168	92.4823	-0.0546658	0.00538598
7	A7	169	92.6761	-0.0569489	0.00524085
7	A7	170	92.8698	-0.0562194	0.00516851
7	A7	171	93.0636	-0.0563523	0.00515047
7	A7	172	93.2573	-0.0583477	0.00511999
7	A7	173	93.4511	-0.058436	0.00500506
7	A7	174	93.6448	-0.0577994	0.00476748
7	A7	175	93.8386	-0.0603622	0.00441611
7	A7	176	94.0323	-0.0592209	0.0039885
7	A7	177	94.2261	-0.0590543	0.00351567
7	A7	178	94.4198	-0.0594101	0.00299887
7	A7	179	94.6136	-0.0612209	0.00242012
7	A7	180	94.8073	-0.0617436	0.0017793
8	A8	1	60.1264	3.47804	0.16239
8	A8	2	60.3201	3.45593	0.16376
8	A8	3	60.5139	3.44263	0.16472
8	A8	4	60.7076	3.42354	0.165112
8	A8	5	60.9014	3.41005	0.165114
8	A8	6	61.0951	3.3982	0.165062
8	A8	7	61.2889	3.37669	0.165156
8	A8	8	61.4826	3.36511	0.165296
8	A8	9	61.6764	3.35298	0.1652
8	A8	10	61.8701	3.33599	0.16467
8	A8	11	62.0639	3.29975	0.163823
8	A8	12	62.2576	3.30254	0.163021
8	A8	13	62.4514	3.28722	0.162605
8	A8	14	62.6451	3.27455	0.162662
8	A8	15	62.8389	3.2559	0.163075
8	A8	16	63.0326	3.22845	0.16378
8	A8	17	63.2264	3.21967	0.164947
8	A8	18	63.4201	3.208	0.166837
8	A8	19	63.6139	3.19204	0.169442
8	A8	20	63.8076	3.1802	0.172244
8	A8	21	64.0014	3.1559	0.174351
8	A8	22	64.1951	3.14311	0.17492
8	A8	23	64.3889	3.1101	0.173618
8	A8	24	64.5826	3.10498	0.17076
8	A8	25	64.7764	3.09306	0.167135
8	A8	26	64.9701	3.06446	0.163645
8	A8	27	65.1638	3.0612	0.161001
8	A8	28	65.3576	3.0384	0.159589
8	A8	29	65.5513	3.0346	0.159493
8	A8	30	65.7451	3.00775	0.160562
8	A8	31	65.9388	2.99803	0.162499
8	A8	32	66.1326	2.98069	0.164883
8	A8	33	66.3263	2.97407	0.167244
8	A8	34	66.5201	2.94446	0.169156
8	A8	35	66.7138	2.93118	0.170348
8	A8	36	66.9076	2.91174	0.170753
8	A8	37	67.1013	2.90775	0.170487
8	A8	38	67.2951	2.87307	0.169767
8	A8	39	67.4888	2.86611	0.168831
8	A8	40	67.6826	2.85351	0.167861
8	A8	41	67.8763	2.82747	0.166925
8	A8	42	68.0701	2.81706	0.165943
8	A8	43	68.2638	2.81046	0.164769
8	A8	44	68.4576	2.77824	0.163331
8	A8	45	68.6513	2.76685	0.161785
8	A8	46	68.8451	2.75331	0.160502
8	A8	47	69.0388	2.74256	0.1599
8	A8	48	69.2326	2.71955	0.160164
8	A8	49	69.4263	2.71333	0.161111
8	A8	50	69.6201	2.69796	0.162254
8	A8	51	69.8138	2.66992	0.163084
8	A8	52	70.0076	2.66064	0.163351
8	A8	53	70.2013	2.64563	0.163184
8	A8	54	70.3951	2.62786	0.16297
8	A8	55	70.5888	2.60717	0.163058
8	A8	56	70.7825	2.6055	0.163488
8	A8	57	70.9763	2.58544	0.163923
8	A8	58	71.17	2.55971	0.163854
8	A8	59	71.3638	2.5488	0.162963
8	A8	60	71.5575	2.53073	0.161379
8	A8	61	71.7513	2.51343	0.15968
8	A8	62	71.945	2.50153	0.158593
8	A8	63	72.1388	2.48884	0.158588
8	A8	64	72.3325	2.47691	0.159611
8	A8	65	72.5263	2.4575	0.161089
8	A8	66	72.72	2.4378	0.162233
8	A8	67	72.9138	2.42993	0.162445
8	A8	68	73.1075	2.40417	0.161628
8	A8	69	73.3013	2.3859	0.160227
8	A8	70	73.495	2.38276	0.158987
8	A8	71	73.6888	2.36395	0.158546
8	A8	72	73.8825	2.34924	0.15911
8	A8	73	74.0763	2.33453	0.160349
8	A8	74	74.27	2.32258	0.161594
8	A8	75	74.4638	2.29973	0.162188
8	A8	76	74.6575	2.28088	0.161828
8	A8	77	74.8513	2.2727	0.160692
8	A8	78	75.045	2.25035	0.159309
8	A8	79	75.2388	2.24021	0.158277
8	A8	80	75.4325	2.2276	0.15797
8	A8	81	75.6263	2.20986	0.158409
8	A8	82	75.82	2.19259	0.159285
8	A8	83	76.0137	2.17571	0.160098
8	A8	84	76.2075	2.16574	0.160306
8	A8	85	76.4012	2.14822	0.159498
8	A8	86	76.595	2.12725	0.157567
8	A8	87	76.7887	2.11095	0.15482
8	A8	88	76.9825	2.09765	0.151932
8	A8	89	77.1762	2.08989	0.149694
8	A8	90	77.37	2.0705	0.148667
8	A8	91	77.5637	2.06165	0.148923
8	A8	92	77.7575	2.0463	0.150039
8	A8	93	77.9512	2.02999	0.15134
8	A8	94	78.145	2.01474	0.152248
8	A8	95	78.3387	1.99455	0.15255
8	A8	96	78.5325	1.98492	0.152439
8	A8	97	78.7262	1.96878	0.152326
8	A8	98	78.92	1.95696	0.152567
8	A8	99	79.1137	1.94116	0.153282
8	A8	100	79.3075	1.92561	0.154355
8	A8	101	79.5012	1.91078	0.15559
8	A8	102	79.695	1.89263	0.156907
8	A8	103	79.8887	1.88195	0.158436
8	A8	104	80.0825	1.86443	0.160495
8	A8	105	80.2762	1.8486	0.163492
8	A8	106	80.47	1.83842	0.167849
8	A8	107	80.6637	1.81641	0.174015
8	A8	108	80.8575	1.80311	0.182561
8	A8	109	81.0512	1.78218	0.194303
8	A8	110	81.2449	1.76666	0.210373
8	A8	111	81.4387	1.74663	0.232248
8	A8	112	81.6324	1.72595	0.261748
8	A8	113	81.8262	1.69938	0.301044
8	A8	114	82.0199	1.67318	0.352656
8	A8	115	82.2137	1.64017	0.419339
8	A8	116	82.4074	1.60211	0.503719
8	A8	117	82.6012	1.55221	0.607574
8	A8	118	82.7949	1.49524	0.730749
8	A8	119	82.9887	1.42214	0.869891
8	A8	120	83.1824	1.32932	1.01741
8	A8	121	83.3762	1.2145	1.16126
8	A8	122	83.5699	1.07128	1.28595
8	A8	123	83.7637	0.90672	1.37505
8	A8	124	83.9574	0.732241	1.41456
8	A8	125	84.1512	0.55627	1.3963
8	A8	126	84.3449	0.3939	1.32011
8	A8	127	84.5387	0.261413	1.19415
8	A8	128	84.7324	0.157143	1.03315
8	A8	129	84.9262	0.0854999	0.855106
8	A8	130	85.1199	0.0383865	0.677674
8	A8	131	85.3137	0.00847693	0.515046
8	A8	132	85.5074	-0.0104194	0.376272
8	A8	133	85.7012	-0.0212711	0.265072
8	A8	134	85.8949	-0.0292281	0.180822
8	A8	135	86.0887	-0.0329126	0.120115
8	A8	136	86.2824	-0.0353867	0.0783015
8	A8	137	86.4762	-0.0377862	0.0506524
8	A8	138	86.6699	-0.0385093	0.0330317
8	A8	139	86.8636	-0.0384181	0.022161
8	A8	140	87.0574	-0.0409351	0.0156233
8	A8	141	87.2511	-0.0406868	0.0117472
8	A8	142	87.4449	-0.0421301	0.00945331
8	A8	143	87.6386	-0.0428691	0.00809586
8	A8	144	87.8324	-0.0429331	0.00730929
8	A8	145	88.0261	-0.0431216	0.00687576
8	A8	146	88.2199	-0.0438535	0.00663649
8	A8	147	88.4136	-0.0447125	0.00645976
8	A8	148	88.6074	-0.0462768	0.00625129
8	A8	149	88.8011	-0.0464791	0.00597218
8	A8	150	88.9949	-0.0466631	0.00563564
8	A8	151	89.1886	-0.047277	0.00528069
8	A8	152	89.3824	-0.0485349	0.004944
8	A8	153	89.5761	-0.0479178	0.00464933
8	A8	154	89.7699	-0.0486234	0.0044149
8	A8	155	89.9636	-0.0497296	0.00426302
8	A8	156	90.1574	-0.048958	0.00421774
8	A8	157	90.3511	-0.0495134	0.00429079
8	A8	158	90.5449	-0.0501484	0.00446819
8	A8	159	90.7386	-0.0510097	0.00470877
8	A8	160	90.9324	-0.0510539	0.00495466
8	A8	161	91.1261	-0.051793	0.0051447
8	A8	162	91.3199	-0.0520349	0.00522383
8	A8	163	91.5136	-0.0533	0.00515044
8	A8	164	91.7074	-0.0533928	0.0049074
8	A8	165	91.9011	-0.0540748	0.00451545
8	A8	166	92.0948	-0.0546659	0.00403838
8	A8	167	92.2886	-0.0539573	0.00356964
8	A8	168	92.4823	-0.05494	0.00320127
8	A8	169	92.6761	-0.0546182	0.00298913
8	A8	170	92.8698	-0.0549315	0.00293344
8	A8	171	93.0636	-0.0551945	0.00298643
8	A8	172	93.2573	-0.0558655	0.00308325
8	A8	173	93.4511	-0.0568479	0.00317661
8	A8	174	93.6448	-0.0558511	0.00325009
8	A8	175	93.8386	-0.0568824	0.00329934
8	A8	176	94.0323	-0.056537	0.00329746
8	A8	177	94.2261	-0.0568477	0.00318017
8	A8	178	94.4198	-0.0585984	0.00287411
8	A8	179	94.6136	-0.0595991	0.00235362
8	A8	180	94.8073	-0.057811	0.00167961
9	A9	1	60.1264	3.24679	0.152372
9	A9	2	60.3201	3.22582	0.152963
9	A9	3	60.5139	3.21112	0.152907
9	A9	4	60.7076	3.19665	0.152228
9	A9	5	60.9014	3.18148	0.151309
9	A9	6	61.0951	3.17577	0.150667
9	A9	7	61.2889	3.15217	0.150661
9	A9	8	61.4826	3.14018	0.151318
9	A9	9	61.6764	3.13211	0.152368
9	A9	10	61.8701	3.12042	0.153488
9	A9	11	62.0639	3.0839	0.154492
9	A9	12	62.2576	3.08128	0.155364
9	A9	13	62.4514	3.07218	0.1561
9	A9	14	62.6451	3.05643	0.156569
9	A9	15	62.8389	3.03618	0.156609
9	A9	16	63.0326	3.0187	0.15627
9	A9	17	63.2264	2.99987	0.155972
9	A9	18	63.4201	2.98966	0.156317
9	A9	19	63.6139	2.97668	0.157613
9	A9	20	63.8076	2.97341	0.159505
9	A9	21	64.0014	2.94774	0.161061
9	A9	22	64.1951	2.92728	0.161293
9	A9	23	64.3889	2.90482	0.159739
9	A9	24	64.5826	2.89603	0.15672
9	A9	25	64.7764	2.88674	0.153132
9	A9	26	64.9701	2.86306	0.14998
9	A9	27	65.1638	2.85701	0.147987
9	A9	28	65.3576	2.83562	0.147405
9	A9	29	65.5513	2.8381	0.148079
9	A9	30	65.7451	2.80714	0.149591
9	A9	31	65.9388	2.79759	0.151423
9	A9	32	66.1326	2.78382	0.153072
9	A9	33	66.3263	2.77559	0.154166
9	A9	34	66.5201	2.74874	0.154564
9	A9	35	66.7138	2.73623	0.154406
9	A9	36	66.9076	2.71626	0.154046
9	A9	37	67.1013	2.71776	0.153838
9	A9	38	67.2951	2.68711	0.153944
9	A9	39	67.4888	2.68309	0.154284
9	A9	40	67.6826	2.66677	0.154635
9	A9	41	67.8763	2.63788	0.154786
9	A9	42	68.0701	2.63282	0.154584
9	A9	43	68.2638	2.62985	0.153917
9	A9	44	68.4576	2.5972	0.152727
9	A9	45	68.6513	2.58623	0.151121
9	A9	46	68.8451	2.57297	0.149468
9	A9	47	69.0388	2.55962	0.148339
9	A9	48	69.2326	2.54001	0.148224
9	A9	49	69.4263	2.5396	0.149214
9	A9	50	69.6201	2.52031	0.150855
9	A9	51	69.8138	2.50158	0.15235
9	A9	52	70.0076	2.48683	0.152982
9	A9	53	70.2013	2.46843	0.152494
9	A9	54	70.3951	2.45546	0.151183
9	A9	55	70.5888	2.43673	0.14966
9	A9	56	70.7825	2.43477	0.148478
9	A9	57	70.9763	2.41393	0.147862
9	A9	58	71.17	2.39653	0.147699
9	A9	59	71.3638	2.38571	0.147747
9	A9	60	71.5575	2.37051	0.147872
9	A9	61	71.7513	2.35187	0.148143
9	A9	62	71.945	2.34179	0.148747
9	A9	63	72.1388	2.32944	0.149789
9	A9	64	72.3325	2.31365	0.151141
9	A9	65	72.5263	2.29894	0.152423
9	A9	66	72.72	2.28096	0.153158
9	A9	67	72.9138	2.27074	0.152987
9	A9	68	73.1075	2.24926	0.151853
9	A9	69	73.3013	2.23359	0.150041
9	A9	70	73.495	2.22658	0.148065
9	A9	71	73.6888	2.20848	0.146469
9	A9	72	73.8825	2.19718	0.145632
9	A9	73	74.0763	2.18234	0.145667
9	A9	74	74.27	2.16911	0.146409
9	A9	75	74.4638	2.15465	0.147491
9	A9	76	74.6575	2.14151	0.148475
9	A9	77	74.8513	2.12812	0.148995
9	A9	78	75.045	2.10626	0.148883
9	A9	79	75.2388	2.09433	0.148219
9	A9	80	75.4325	2.08319	0.147271
9	A9	81	75.6263	2.0692	0.146366
9	A9	82	75.82	2.05021	0.145744
9	A9	83	76.0137	2.03596	0.145439
9	A9	84	76.2075	2.02842	0.145237
9	A9	85	76.4012	2.01509	0.144749
9	A9	86	76.595	1.99562	0.143624
9	A9	87	76.7887	1.97685	0.141825
9	A9	88	76.9825	1.96499	0.139776
9	A9	89	77.1762	1.95639	0.138203
9	A9	90	77.37	1.94296	0.137745
9	A9	91	77.5637	1.93286	0.138536
9	A9	92	77.7575	1.92007	0.140074
9	A9	93	77.9512	1.90315	0.141479
9	A9	94	78.145	1.88792	0.14199
9	A9	95	78.3387	1.86636	0.141394
9	A9	96	78.5325	1.85993	0.14012
9	A9	97	78.7262	1.84516	0.138969
9	A9	98	78.92	1.83632	0.138659
9	A9	99	79.1137	1.82331	0.139482
9	A9	100	79.3075	1.80651	0.141266
9	A9	101	79.5012	1.79334	0.1436
9	A9	102	79.695	1.77735	0.146123
9	A9	103	79.8887	1.76556	0.148731
9	A9	104	80.0825	1.75147	0.1516
9	A9	105	80.2762	1.73429	0.155114
9	A9	106	80.47	1.72147	0.159774
9	A9	107	80.6637	1.70515	0.166142
9	A9	108	80.8575	1.69226	0.174862
9	A9	109	81.0512	1.67255	0.186744
9	A9	110	81.2449	1.65476	0.202887
9	A9	111	81.4387	1.63442	0.224794
9	A9	112	81.6324	1.61613	0.254415
9	A9	113	81.8262	1.59263	0.29408
9	A9	114	82.0199	1.56623	0.346351
9	A9	115	82.2137	1.53357	0.41377
9	A9	116	82.4074	1.49458	0.498448
9	A9	117	82.6012	1.44673	0.601381
9	A9	118	82.7949	1.38549	0.721439
9	A9	119	82.9887	1.31514	0.854225
9	A9	120	83.1824	1.22262	0.991238
9	A9	121	83.3762	1.1057	1.11996
9	A9	122	83.5699	0.964556	1.22527
9	A9	123	83.7637	0.803774	1.29221
9	A9	124	83.9574	0.642046	1.3093
9	A9	125	84.1512	0.483479	1.27147
9	A9	126	84.3449	0.340433	1.18157
9	A9	127	84.5387	0.226253	1.04987
9	A9	128	84.7324	0.142599	0.891806
9	A9	129	84.9262	0.0861655	0.724605
9	A9	130	85.1199	0.0508352	0.563882
9	A9	131	85.3137	0.0286769	0.421144
9	A9	132	85.5074	0.0145181	0.302735
9	A9	133	85.7012	0.00513902	0.210207
9	A9	134	85.8949	-0.00123043	0.141627
9	A9	135	86.0887	-0.00404381	0.0931608
9	A9	136	86.2824	-0.00558107	0.0604047
9	A9	137	86.4762	-0.00550119	0.0392213
9	A9	138	86.6699	-0.00714495	0.026123
9	A9	139	86.8636	-0.00890076	0.0183628
9	A9	140	87.0574	-0.00869536	0.0138947
9	A9	141	87.2511	-0.0104392	0.0112893
9	A9	142	87.4449	-0.0119882	0.00963479
9	A9	143	87.6386	-0.0115946	0.00842583
9	A9	144	87.8324	-0.0131847	0.00744357
9	A9	145	88.0261	-0.0138806	0.00663516
9	A9	146	88.2199	-0.0136593	0.00600916
9	A9	147	88.4136	-0.0134667	0.00556717
9	A9	148	88.6074	-0.014078	0.00528565
9	A9	149	88.8011	-0.0161409	0.00513698
9	A9	150	88.9949	-0.0166266	0.0051139
9	A9	151	89.1886	-0.0148628	0.00522302
9	A9	152	89.3824	-0.016542	0.0054477
9	A9	153	89.5761	-0.0176932	0.00571621
9	A9	154	89.7699	-0.018885	0.00591052
9	A9	155	89.9636	-0.0181241	0.00591505
9	A9	156	90.1574	-0.0200946	0.00567205
9	A9	157	90.3511	-0.0201419	0.00520926
9	A9	158	90.5449	-0.0206326	0.00462926
9	A9	159	90.7386	-0.0206061	0.00407099
9	A9	160	90.9324	-0.0205664	0.00366132
9	A9	161	91.1261	-0.0213603	0.00347386
9	A9	162	91.3199	-0.0205837	0.00350991
9	A9	163	91.5136	-0.0216521	0.00370928
9	A9	164	91.7074	-0.0232064	0.00398333
9	A9	165	91.9011	-0.0223523	0.00425014
9	A9	166	92.0948	-0.0224833	0.00445217
9	A9	167	92.2886	-0.0239547	0.00455277
9	A9	168	92.4823	-0.0244505	0.00452507
9	A9	169	92.6761	-0.0242275	0.00434905
9	A9	170	92.8698	-0.0250626	0.00402208
9	A9	171	93.0636	-0.0255662	0.00357436
9	A9	172	93.2573	-0.0260506	0.00307463
9	A9	173	93.4511	-0.025722	0.00261491
9	A9	174	93.6448	-0.0251485	0.00227515
9	A9	175	93.8386	-0.0259656	0.00208449
9	A9	176	94.0323	-0.0261209	0.00200343
9	A9	177	94.2261	-0.0265188	0.00194175
9	A9	178	94.4198	-0.0264816	0.00180483
9	A9	179	94.6136	-0.0275154	0.00154196
9	A9	180	94.8073	-0.0272719	0.00116921
10	A10	1	60.1264	3.46975	0.162765
10	A10	2	60.3201	3.43694	0.163386
10	A10	3	60.5139	3.42656	0.163396
10	A10	4	60.7076	3.40882	0.162912
10	A10	5	60.9014	3.39942	0.162302
10	A10	6	61.0951	3.38847	0.161906
10	A10	7	61.2889	3.36273	0.161831
10	A10	8	61.4826	3.35311	0.16196
10	A10	9	61.6764	3.33418	0.162143
10	A10	10	61.8701	3.32779	0.162396
10	A10	11	62.0639	3.29383	0.162899
10	A10	12	62.2576	3.28677	0.163776
10	A10	13	62.4514	3.28083	0.16485
10	A10	14	62.6451	3.26277	0.165608
10	A10	15	62.8389	3.24011	0.165513
10	A10	16	63.0326	3.21799	0.164477
10	A10	17	63.2264	3.19873	0.163073
10	A10	18	63.4201	3.1964	0.16227
10	A10	19	63.6139	3.17701	0.162812
10	A10	20	63.8076	3.16964	0.164704
10	A10	21	64.0014	3.14675	0.167164
10	A10	22	64.1951	3.13434	0.169075
10	A10	23	64.3889	3.10706	0.16961
10	A10	24	64.5826	3.09136	0.16863
10	A10	25	64.7764	3.0827	0.166655
10	A10	26	64.9701	3.05588	0.164501
10	A10	27	65.1638	3.05444	0.162857
10	A10	28	65.3576	3.02924	0.162058
10	A10	29	65.5513	3.0234	0.162121
10	A10	30	65.7451	2.99851	0.1629
10	A10	31	65.9388	2.98096	0.164191
10	A10	32	66.1326	2.97236	0.165709
10	A10	33	66.3263	2.96449	0.167066
10	A10	34	66.5201	2.93503	0.167853
10	A10	35	66.7138	2.91661	0.16786
10	A10	36	66.9076	2.89835	0.167218
10	A10	37	67.1013	2.8981	0.166356
10	A10	38	67.2951	2.86207	0.165771
10	A10	39	67.4888	2.86242	0.165782
10	A10	40	67.6826	2.84271	0.166381
10	A10	41	67.8763	2.81942	0.167235
10	A10	42	68.0701	2.80678	0.167799
10	A10	43	68.2638	2.80413	0.167544
10	A10	44	68.4576	2.76872	0.166249
10	A10	45	68.6513	2.75131	0.164219
10	A10	46	68.8451	2.74164	0.162234
10	A10	47	69.0388	2.72958	0.161176
10	A10	48	69.2326	2.71082	0.161505
10	A10	49	69.4263	2.70578	0.162934
10	A10	50	69.6201	2.68667	0.164552
10	A10	51	69.8138	2.6565	0.16533
10	A10	52	70.0076	2.64894	0.164699
10	A10	53	70.2013	2.6307	0.162843
10	A10	54	70.3951	2.61144	0.160549
10	A10	55	70.5888	2.59643	0.158739
10	A10	56	70.7825	2.59435	0.157965
10	A10	57	70.9763	2.57367	0.158192
10	A10	58	71.17	2.55164	0.158926
10	A10	59	71.3638	2.53833	0.159608
10	A10	60	71.5575	2.52681	0.159962
10	A10	61	71.7513	2.50156	0.160097
10	A10	62	71.945	2.49004	0.160341
10	A10	63	72.1388	2.48394	0.16092
10	A10	64	72.3325	2.46117	0.161742
10	A10	65	72.5263	2.44684	0.162409
10	A10	66	72.72	2.42476	0.162446
10	A10	67	72.9138	2.41941	0.161598
10	A10	68	73.1075	2.39355	0.16004
10	A10	69	73.3013	2.37564	0.158335
10	A10	70	73.495	2.36994	0.157171
10	A10	71	73.6888	2.35718	0.157014
10	A10	72	73.8825	2.3396	0.15787
10	A10	73	74.0763	2.32377	0.159289
10	A10	74	74.27	2.30712	0.160603
10	A10	75	74.4638	2.29302	0.161247
10	A10	76	74.6575	2.27109	0.161001
10	A10	77	74.8513	2.26441	0.160054
10	A10	78	75.045	2.24	0.158898
10	A10	79	75.2388	2.226	0.15809
10	A10	80	75.4325	2.21916	0.157987
10	A10	81	75.6263	2.20118	0.158584
10	A10	82	75.82	2.18339	0.159515
10	A10	83	76.0137	2.16481	0.16023
10	A10	84	76.2075	2.15234	0.160236
10	A10	85	76.4012	2.13513	0.159272
10	A10	86	76.595	2.12123	0.157404
10	A10	87	76.7887	2.10055	0.155004
10	A10	88	76.9825	2.08811	0.152654
10	A10	89	77.1762	2.07675	0.150971
10	A10	90	77.37	2.06174	0.150382
10	A10	91	77.5637	2.04955	0.150944
10	A10	92	77.7575	2.03233	0.152314
10	A10	93	77.9512	2.0195	0.153873
10	A10	94	78.145	2.00523	0.154986
10	A10	95	78.3387	1.98321	0.155268
10	A10	96	78.5325	1.96872	0.154731
10	A10	97	78.7262	1.95423	0.153731
10	A10	98	78.92	1.94473	0.15276
10	A10	99	79.1137	1.9267	0.152229
10	A10	100	79.3075	1.91224	0.152355
10	A10	101	79.5012	1.8979	0.153196
10	A10	102	79.695	1.88083	0.154762
10	A10	103	79.8887	1.87097	0.157083
10	A10	104	80.0825	1.85446	0.160254
10	A10	105	80.2762	1.83663	0.164448
10	A10	106	80.47	1.82281	0.169992
10	A10	107	80.6637	1.8045	0.177438
10	A10	108	80.8575	1.7892	0.187607
10	A10	109	81.0512	1.77104	0.201565
10	A10	110	81.2449	1.75153	0.220599
10	A10	111	81.4387	1.73453	0.246208
10	A10	112	81.6324	1.70692	0.280195
10	A10	113	81.8262	1.68038	0.324781
10	A10	114	82.0199	1.65227	0.382632
10	A10	115	82.2137	1.61668	0.456643
10	A10	116	82.4074	1.57195	0.549351
10	A10	117	82.6012	1.5218	0.661924
10	A10	118	82.7949	1.45834	0.792881
10	A10	119	82.9887	1.37379	0.936834
10	A10	120	83.1824	1.27179	1.0838
10	A10	121	83.3762	1.14531	1.2196
10	A10	122	83.5699	0.987735	1.32771
10	A10	123	83.7637	0.813815	1.39233
10	A10	124	83.9574	0.64086	1.40196
10	A10	125	84.1512	0.472423	1.3523
10	A10	126	84.3449	0.322416	1.24762
10	A10	127	84.5387	0.205222	1.09991
10	A10	128	84.7324	0.119059	0.926302
10	A10	129	84.9262	0.0633995	0.745398
10	A10	130	85.1199	0.0291527	0.5737
10	A10	131	85.3137	0.00743645	0.423096
10	A10	132	85.5074	-0.00503115	0.299867
10	A10	133	85.7012	-0.0124387	0.205163
10	A10	134	85.8949	-0.0171303	0.136416
10	A10	135	86.0887	-0.0194465	0.0890403
10	A10	136	86.2824	-0.0227885	0.0578866
10	A10	137	86.4762	-0.0217789	0.0382086
10	A10	138	86.6699	-0.0247889	0.0261472
10	A10	139	86.8636	-0.0264173	0.0188591
10	A10	140	87.0574	-0.0280938	0.0144338
10	A10	141	87.2511	-0.0272048	0.0117006
10	A10	142	87.4449	-0.0287299	0.00999707
10	A10	143	87.6386	-0.0292651	0.00895282
10	A10	144	87.8324	-0.0299363	0.00833234
10	A10	145	88.0261	-0.0307266	0.00795132
10	A10	146	88.2199	-0.0315096	0.00765471
10	A10	147	88.4136	-0.0324021	0.00732739
10	A10	148	88.6074	-0.0335819	0.00691073
10	A10	149	88.8011	-0.0331819	0.00640924
10	A10	150	88.9949	-0.0353848	0.00588187
10	A10	151	89.1886	-0.0343301	0.00541915
10	A10	152	89.3824	-0.0359985	0.00510992
10	A10	153	89.5761	-0.0352171	0.00500484
10	A10	154	89.7699	-0.0361991	0.00508866
10	A10	155	89.9636	-0.0362398	0.00527631
10	A10	156	90.1574	-0.0372599	0.00544264
10	A10	157	90.3511	-0.0386997	0.00547795
10	A10	158	90.5449	-0.0396148	0.0053417
10	A10	159	90.7386	-0.0380314	0.00508093
10	A10	160	90.9324	-0.0396568	0.0048012
10	A10	161	91.1261	-0.0398662	0.00460802
10	A10	162	91.3199	-0.040084	0.00455502
10	A10	163	91.5136	-0.0400729	0.00462587
10	A10	164	91.7074	-0.0412787	0.00475369
10	A10	165	91.9011	-0.0418061	0.00486125
10	A10	166	92.0948	-0.042654	0.00489658
10	A10	167	92.2886	-0.042387	0.00484497
10	A10	168	92.4823	-0.0428144	0.00471567
10	A10	169	92.6761	-0.0434175	0.00452032
10	A10	170	92.8698	-0.044249	0.00426434
10	A10	171	93.0636	-0.0448993	0.00395691
10	A10	172	93.2573	-0.0443175	0.00362535
10	A10	173	93.4511	-0.0446825	0.00331485
10	A10	174	93.6448	-0.0455707	0.00306846
10	A10	175	93.8386	-0.0453263	0.00289947
10	A10	176	94.0323	-0.0452641	0.00277489
10	A10	177	94.2261	-0.0455895	0.00262331
10	A10	178	94.4198	-0.0471818	0.00236761
10	A10	179	94.6136	-0.0462174	0.00196812
10	A10	180	94.8073	-0.047604	0.00145072
11	A11	1	60.1264	3.5184	0.168559
11	A11	2	60.3201	3.49317	0.170285
11	A11	3	60.5139	3.47689	0.171258
11	A11	4	60.7076	3.45965	0.171181
11	A11	5	60.9014	3.44871	0.17024
11	A11	6	61.0951	3.42781	0.168973
11	A11	7	61.2889	3.41392	0.167964
11	A11	8	61.4826	3.39862	0.167562
11	A11	9	61.6764	3.3844	0.167784
11	A11	10	61.8701	3.37578	0.168416
11	A11	11	62.0639	3.34373	0.169196
11	A11	12	62.2576	3.33074	0.169907
11	A11	13	62.4514	3.32344	0.170357
11	A11	14	62.6451	3.30647	0.170337
11	A11	15	62.8389	3.28652	0.169741
11	A11	16	63.0326	3.26345	0.168798
11	A11	17	63.2264	3.25122	0.168158
11	A11	18	63.4201	3.23334	0.168645
11	A11	19	63.6139	3.22308	0.170723
11	A11	20	63.8076	3.2187	0.174048
11	A11	21	64.0014	3.19086	0.177506
11	A11	22	64.1951	3.17621	0.179748
11	A11	23	64.3889	3.14312	0.179885
11	A11	24	64.5826	3.13326	0.177872
11	A11	25	64.7764	3.12208	0.174393
11	A11	26	64.9701	3.0991	0.170431
11	A11	27	65.1638	3.09256	0.166869
11	A11	28	65.3576	3.06196	0.164314
11	A11	29	65.5513	3.0628	0.163098
11	A11	30	65.7451	3.03814	0.163292
11	A11	31	65.9388	3.02848	0.164681
11	A11	32	66.1326	3.0117	0.166777
11	A11	33	66.3263	3.00247	0.168958
11	A11	34	66.5201	2.97214	0.170697
11	A11	35	66.7138	2.9593	0.171747
11	A11	36	66.9076	2.94393	0.172147
11	A11	37	67.1013	2.93493	0.1721
11	A11	38	67.2951	2.90521	0.171821
11	A11	39	67.4888	2.89801	0.17148
11	A11	40	67.6826	2.87829	0.171188
11	A11	41	67.8763	2.85974	0.170968
11	A11	42	68.0701	2.84557	0.170682
11	A11	43	68.2638	2.83865	0.170047
11	A11	44	68.4576	2.81064	0.168789
11	A11	45	68.6513	2.79448	0.166905
11	A11	46	68.8451	2.78035	0.164845
11	A11	47	69.0388	2.76337	0.163358
11	A11	48	69.2326	2.74696	0.163088
11	A11	49	69.4263	2.7443	0.164132
11	A11	50	69.6201	2.72988	0.165922
11	A11	51	69.8138	2.69599	0.167543
11	A11	52	70.0076	2.68735	0.168268
11	A11	53	70.2013	2.66942	0.167929
11	A11	54	70.3951	2.653	0.166892
11	A11	55	70.5888	2.6354	0.165691
11	A11	56	70.7825	2.63007	0.164641
11	A11	57	70.9763	2.61109	0.163732
11	A11	58	71.17	2.58474	0.162812
11	A11	59	71.3638	2.57311	0.161886
11	A11	60	71.5575	2.56141	0.161227
11	A11	61	71.7513	2.54466	0.161235
11	A11	62	71.945	2.53102	0.162155
11	A11	63	72.1388	2.51579	0.163859
11	A11	64	72.3325	2.50148	0.165854
11	A11	65	72.5263	2.48467	0.167476
11	A11	66	72.72	2.4599	0.168177
11	A11	67	72.9138	2.45335	0.167735
11	A11	68	73.1075	2.43369	0.166336
11	A11	69	73.3013	2.41206	0.164482
11	A11	70	73.495	2.40439	0.162785
11	A11	71	73.6888	2.38589	0.161705
11	A11	72	73.8825	2.37744	0.161361
11	A11	73	74.0763	2.359	0.161528
11	A11	74	74.27	2.34037	0.161801
11	A11	75	74.4638	2.32549	0.161847
11	A11	76	74.6575	2.30876	0.161553
11	A11	77	74.8513	2.29875	0.161019
11	A11	78	75.045	2.27869	0.160434
11	A11	79	75.2388	2.26509	0.159944
11	A11	80	75.4325	2.25145	0.15962
11	A11	81	75.6263	2.23275	0.159476
11	A11	82	75.82	2.21961	0.159498
11	A11	83	76.0137	2.19893	0.159605
11	A11	84	76.2075	2.19271	0.159579
11	A11	85	76.4012	2.17459	0.159079
11	A11	86	76.595	2.15838	0.157816
11	A11	87	76.7887	2.13768	0.155804
11	A11	88	76.9825	2.12158	0.153517
11	A11	89	77.1762	2.11304	0.151744
11	A11	90	77.37	2.10252	0.151188
11	A11	91	77.5637	2.08627	0.152039
11	A11	92	77.7575	2.07434	0.153816
11	A11	93	77.9512	2.05715	0.1556
11	A11	94	78.145	2.04006	0.156517
11	A11	95	78.3387	2.01852	0.156174
11	A11	96	78.5325	2.00898	0.154811
11	A11	97	78.7262	1.99291	0.153111
11	A11	98	78.92	1.98177	0.151812
11	A11	99	79.1137	1.96789	0.151383
11	A11	100	79.3075	1.95244	0.151927
11	A11	101	79.5012	1.93788	0.153315
11	A11	102	79.695	1.92099	0.155406
11	A11	103	79.8887	1.90935	0.158187
11	A11	104	80.0825	1.89405	0.161786
11	A11	105	80.2762	1.87801	0.166411
11	A11	106	80.47	1.86492	0.172318
11	A11	107	80.6637	1.84415	0.179867
11	A11	108	80.8575	1.82805	0.189652
11	A11	109	81.0512	1.81142	0.202623
11	A11	110	81.2449	1.79042	0.220156
11	A11	111	81.4387	1.7716	0.244053
11	A11	112	81.6324	1.74931	0.276515
11	A11	113	81.8262	1.72496	0.320088
11	A11	114	82.0199	1.69638	0.377571
11	A11	115	82.2137	1.66012	0.451785
11	A11	116	82.4074	1.61839	0.545055
11	A11	117	82.6012	1.57171	0.658332
11	A11	118	82.7949	1.50314	0.789998
11	A11	119	82.9887	1.42363	0.934644
11	A11	120	83.1824	1.32432	1.08234
11	A11	121	83.3762	1.19836	1.21894
11	A11	122	83.5699	1.04477	1.32792
11	A11	123	83.7637	0.871339	1.39338
11	A11	124	83.9574	0.701842	1.40371
11	A11	125	84.1512	0.534745	1.35456
11	A11	126	84.3449	0.386462	1.2502
11	A11	127	84.5387	0.270732	1.10273
11	A11	128	84.7324	0.187817	0.929347
11	A11	129	84.9262	0.131217	0.74868
11	A11	130	85.1199	0.0963717	0.577178
11	A11	131	85.3137	0.0755288	0.426628
11	A11	132	85.5074	0.062523	0.30322
11	A11	133	85.7012	0.0544887	0.208065
11	A11	134	85.8949	0.0494415	0.138632
11	A11	135	86.0887	0.0468576	0.0904329
11	A11	136	86.2824	0.0452355	0.0584525
11	A11	137	86.4762	0.0440299	0.0380828
11	A11	138	86.6699	0.0424797	0.0255709
11	A11	139	86.8636	0.0412004	0.0181192
11	A11	140	87.0574	0.0411188	0.0137904
11	A11	141	87.2511	0.0399458	0.0113302
11	A11	142	87.4449	0.0381401	0.00997182
11	A11	143	87.6386	0.0391164	0.00925836
11	A11	144	87.8324	0.0372441	0.00890103
11	A11	145	88.0261	0.0366631	0.00869033
11	A11	146	88.2199	0.0370261	0.00846665
11	A11	147	88.4136	0.034162	0.00813709
11	A11	148	88.6074	0.0325925	0.00770188
11	A11	149	88.8011	0.0341255	0.00724787
11	A11	150	88.9949	0.0325892	0.0068936
11	A11	151	89.1886	0.0325323	0.00671059
11	A11	152	89.3824	0.0317097	0.00667088
[truncated: 14,248 more rows]
