# Supplementary material for: ASFV pA151R negatively regulates type I IFN production via degrading E3 ligase TRAF6
Source: Front Immunol. 2024 Feb 21;15:1339510. doi: 10.3389/fimmu.2024.1339510 (PMC10914938; doi:10.3389/fimmu.2024.1339510)
Supplement: Supplementary file 2 [file DataSheet_2.zip]

Archive with 23 entries (19 files):
- fig 2/
- fig 2/2C/
- fig 2/2C/fig2C Flag-cGAS.jpg
- fig 2/2C/fig2C Flag-STING and actin.jpg
- fig 2/2C/fig2C HA-A151R.jpg
- fig 2/2C/fig2C IRF3.jpg
- fig 2/2C/fig2C p-IRF3.jpg
- fig 2/2D/
- fig 2/2D/fig2D Flag-cGAS.jpg
- fig 2/2D/fig2D Flag-STING.jpg
- fig 2/2D/fig2D HA-A151R.jpg
- fig 2/2D/fig2D p-p65.jpg
- fig 2/2D/fig2D p65.jpg
- fig 2/2D/fig2D a┬-actin.jpg
- fig 2/2F/
- fig 2/2F/fig2F B-actin.jpg
- fig 2/2F/fig2F Flag-TBK1.jpg
- fig 2/2F/fig2F HA-A151R.jpg
- fig 2/2F/fig2F IRF3.jpg
- fig 2/2F/fig2F p-IRF3.jpg
- fig 2/2F/fig2F p-P65.jpg
- fig 2/2F/fig2F P65 and B- ACTIN.jpg
- fig 2/fig2 original data.xlsx
