# Supplementary material for: ASFV pA151R negatively regulates type I IFN production via degrading E3 ligase TRAF6
Source: Front Immunol. 2024 Feb 21;15:1339510. doi: 10.3389/fimmu.2024.1339510 (PMC10914938; doi:10.3389/fimmu.2024.1339510)
Supplement: Supplementary file 2 [file DataSheet_2.zip › fig 2/fig2 original data.xlsx]

## Sheet: Sheet1
fig2 A			fig2 B
luciferase assay original data			luciferase assay original data
NAME	DATA (IRF3-luc)		NAME	DATA (NFKB-luc)
	0.82113			0.033378
NC-v(lane 1)	1.59421		NC-v(lane 1)	0.032381
	1.00579			0.0342852
	0.860395			0.0323113
A151R (lane 2)	0.835592		A151R (lane 2)	0.059316
	0.870658			0.057394
	1284.79			0.247645
c+s+vector(lane 3)	1131.62		c+s+vector(lane 3)	0.242928
	1281.14			0.252561
	728.211			0.168242
c+s+100A (lane 4)	1109.89		c+s+100A (lane 4)	0.208874
	794.934			0.226688
	528.337			0.186674
c+s+200A (lane 5)	867.317		c+s+200A (lane 5)	0.232741
	556.648			0.208509
	460.778			0.147916
c+s+400A (lane 6)	391.135		c+s+400A (lane 6)	0.143772
	433.621			0.119242
fig2 E
luciferase assay original data
	0.05921			0.34509			0.7448
NC-v(lane 1)	0.06333		sting+vector(lane 3)	0.34975		IRF3-5D+vector(lane 3)	0.89212
	0.06495			0.33576			0.77741
	0.05938			0.22589			0.8321
A151R (lane 2)	0.05364		sting+A151R (lane 4)	0.21261		IRF3-5D+A151R (lane 4)	0.73825
	0.06396			0.19593			0.76119
	1.12349			7.93192			0.25105
c+s+vector(lane 3)	0.82158		TBK1+vector(lane 3)	7.5574		IKKa+vector(lane 3)	0.25706
	0.86886			7.26772			0.32192
	0.56456			3.40546			0.23019
c+s+A151R (lane 4)	0.50723		TBK1+A151R (lane 4)	3.17956		Ikka+A151R (lane 4)	0.24629
	0.52105			2.38231			0.2433
