# Supplementary material for: ASFV pA151R negatively regulates type I IFN production via degrading E3 ligase TRAF6
Source: Front Immunol. 2024 Feb 21;15:1339510. doi: 10.3389/fimmu.2024.1339510 (PMC10914938; doi:10.3389/fimmu.2024.1339510)
Supplement: Supplementary file 3 [file DataSheet_3.zip]

Archive with 47 entries (41 files):
- fig 3/
- fig 3/3A/
- fig 3/3A/fig3A Flag-cGAS.jpg
- fig 3/3A/fig3A Flag-STING and actin.jpg
- fig 3/3A/fig3A HA-A151R.jpg
- fig 3/3A/fig3A p-TBK1.jpg
- fig 3/3A/fig3A TBK1.jpg
- fig 3/3B/
- fig 3/3B/fig3B Input-B-actin.jpg
- fig 3/3B/fig3B Input-Flag-TBK1.jpg
- fig 3/3B/fig3B Input-HA-A151R.jpg
- fig 3/3B/fig3B Input-HA-TBK1.jpg
- fig 3/3B/fig3B IP-Flag-TBK1.jpg
- fig 3/3B/fig3B IP-HA-TBK1.jpg
- fig 3/3C/
- fig 3/3C/fig3C Input Flag-TBK1 k48 for third figure.jpg
- fig 3/3C/fig3C Input Flag-TBK1 k63 for second figure.jpg
- fig 3/3C/fig3C Input HA-A151R for 3 figure.jpg
- fig 3/3C/fig3C Input a┬-actin for 3 figure.jpg
- fig 3/3C/fig3C Input-Flag-TBK1 Ub left 3 lane for first figure.jpg
- fig 3/3C/fig3C Input-HA-Ub HA-K63.jpg
- fig 3/3C/fig3C Input-HA-UB K48 right 3 lane for third firgure.jpg
- fig 3/3C/fig3C IP Flag-TBK1 mid 3 lane for second figure right 3 lane for third figure.jpg
- fig 3/3C/fig3C IP HA-K48 for third figure.jpg
- fig 3/3C/fig3C IP HA-UB K63 mid 3 lane for second figure right 3 lane for third figure.jpg
- fig 3/3C/fig3C IP-Flag-TBK1 left 3 lane for first figure.jpg
- fig 3/3C/fig3C IP-HA-Ub left 3 lane for first figure.jpg
- fig 3/3D/
- fig 3/3D/fig3D actin008.jpg
- fig 3/3D/fig3D HA-A151R.jpg
- fig 3/3D/fig3D IRF3.jpg
- fig 3/3D/fig3D p-IRF3.jpg
- fig 3/3D/fig3D p-P65.jpg
- fig 3/3D/fig3D p-TBK1.jpg
- fig 3/3D/fig3D P65012.jpg
- fig 3/3D/fig3D TBK1.jpg
- fig 3/3E/
- fig 3/3E/actin020.jpg
- fig 3/3E/Input p-TBK1 k63 for second figure.jpg
- fig 3/3E/Input-HA-A151R for second figure.jpg
- fig 3/3E/Input-HA-A151R ub for first figure.jpg
- fig 3/3E/Input-K63-TBK1 for second figure.jpg
- fig 3/3E/Input-UB-TBK1 for first figure.jpg
- fig 3/3E/IP-TBK1 K63 for second figure.jpg
- fig 3/3E/IP-TBK1 UB for first figure.jpg
- fig 3/3E/IP-TBK1-K63 for second.jpg
- fig 3/3E/IP-TBK1-UB for first.jpg
