# Supplementary material for: ASFV pA151R negatively regulates type I IFN production via degrading E3 ligase TRAF6
Source: Front Immunol. 2024 Feb 21;15:1339510. doi: 10.3389/fimmu.2024.1339510 (PMC10914938; doi:10.3389/fimmu.2024.1339510)
Supplement: Supplementary file 4 [file DataSheet_4.zip]

Archive with 40 entries (34 files):
- fig 4/
- fig 4/2021-10-31 FIG4D siTRAF6.xls
- fig 4/2021-12-07 FIG4E sitraf6 IFN.xls
- fig 4/2021-12-07 FIG4E siTRAF6.xls
- fig 4/4A/
- fig 4/4A/fig4A  IP-Flag.jpg
- fig 4/4A/fig4A Input-Flag.jpg
- fig 4/4A/fig4A Input-HA-A151R.jpg
- fig 4/4A/fig4A IP-HA-A151R.jpg
- fig 4/4A/fig4A a┬-actin.jpg
- fig 4/4B/
- fig 4/4B/fig4B Input Flag-A151R left figure.jpg
- fig 4/4B/fig4B Input FLAG-TRAF6 right figure.jpg
- fig 4/4B/fig4B Input HA-A151R right figure.jpg
- fig 4/4B/fig4B Input HA-TRAF6 left figure.jpg
- fig 4/4B/fig4B Input a┬-actin left figure.jpg
- fig 4/4B/fig4B Input a┬-actin right figure.jpg
- fig 4/4B/fig4B IP FLAG-A151R left figure.jpg
- fig 4/4B/fig4B IP FLAG-TRAF6 right figure.jpg
- fig 4/4B/fig4B IP HA-A151R right figure.jpg
- fig 4/4B/fig4B IP HA-TRAF6 left figure.jpg
- fig 4/4C/
- fig 4/4C/FIG4C Input TRAF6.jpg
- fig 4/4C/FIG4C Input-Flag-A151R.jpg
- fig 4/4C/FIG4C Input-a┬-actin028.jpg
- fig 4/4C/FIG4C IP TRAF6.jpg
- fig 4/4C/FIG4C IP-Flag-A151R029.jpg
- fig 4/4F/
- fig 4/4F/FIG4F ACTIN.jpg
- fig 4/4F/FIG4F p-TBK1.jpg
- fig 4/4F/FIG4F siTRAF6-1.jpg
- fig 4/4F/FIG4F siTRAF6-2.jpg
- fig 4/4F/FIG4F TBK1.jpg
- fig 4/4G/
- fig 4/4G/fig4G actin008.jpg
- fig 4/4G/fig4G Input TBK1.jpg
- fig 4/4G/fig4G Input-TRAF6.jpg
- fig 4/4G/fig4G IP-K63.jpg
- fig 4/4G/fig4G IP-TBK1.jpg
- fig 4/fig4 graph original data.xlsx
