# Supplementary material for: ASFV pA151R negatively regulates type I IFN production via degrading E3 ligase TRAF6
Source: Front Immunol. 2024 Feb 21;15:1339510. doi: 10.3389/fimmu.2024.1339510 (PMC10914938; doi:10.3389/fimmu.2024.1339510)
Supplement: Supplementary file 4 [file DataSheet_4.zip › fig 4/2021-10-31 FIG4D siTRAF6.xls]

## Sheet: Sample Setup
Block Type	Fast 96-Well Block (0.1mL)
Calibration Background is expired	Yes
Calibration Background performed on	01-19-2021
Calibration HRM MELTDOCTOR is expired	Yes
Calibration HRM MELTDOCTOR performed on	11-03-2016
Calibration Normalization FAM-ROX is expired	Yes
Calibration Normalization FAM-ROX performed on	01-19-2021
Calibration Normalization VIC-ROX is expired	Yes
Calibration Normalization VIC-ROX performed on	01-19-2021
Calibration Pure Dye CY3 is expired	Yes
Calibration Pure Dye CY3 performed on	01-19-2021
Calibration Pure Dye FAM is expired	Yes
Calibration Pure Dye FAM performed on	01-19-2021
Calibration Pure Dye MELTDOCTOR is expired	Yes
Calibration Pure Dye MELTDOCTOR performed on	11-03-2016
Calibration Pure Dye NED is expired	Yes
Calibration Pure Dye NED performed on	09-17-2019
Calibration Pure Dye ROX is expired	Yes
Calibration Pure Dye ROX performed on	01-19-2021
Calibration Pure Dye SYBR is expired	Yes
Calibration Pure Dye SYBR performed on	01-19-2021
Calibration Pure Dye TAMRA is expired	Yes
Calibration Pure Dye TAMRA performed on	01-19-2021
Calibration Pure Dye VIC is expired	Yes
Calibration Pure Dye VIC performed on	01-19-2021
Calibration ROI is expired	Yes
Calibration ROI performed on	01-19-2021
Calibration Uniformity is expired	Yes
Calibration Uniformity performed on	01-19-2021
Chemistry	SYBR_GREEN
Date Created	2021-10-31 03:12:23 AM PDT
Date Modified	2021-10-31 19:46:50 PM PDT
Experiment Barcode
Experiment Comment
Experiment File Name	D:\LY\A151R daochu\2021-10-31 siRNA KD TRAF6.eds
Experiment Name	2021-10-31 181218
Experiment Run Start Time	2021-10-31 11:18:23 AM PDT
Experiment Run Stop Time	2021-10-31 12:25:07 PM PDT
Experiment Type	Comparative Cт (ΔΔCт)
Instrument Name	278861502
Instrument Serial Number	278861502
Instrument Type	QuantStudio(TM) 6 Flex System
Passive Reference	ROX
Quantification Cycle Method	Ct
Signal Smoothing On	true
Stage/ Cycle where Analysis is performed	Stage 2, Step 2
User Name
Well	Well Position	Sample Name	Sample Color	Biogroup Name	Biogroup Color	Target Name	Target Color	Task	Reporter	Quencher	Quantity	Comments
1	A1	si-nc 1	RGB(176,23,31)			GAPDH	RGB(176,23,31)	UNKNOWN	SYBR	None
2	A2	si-nc 1	RGB(176,23,31)			GAPDH	RGB(176,23,31)	UNKNOWN	SYBR	None
3	A3	si-nc 1	RGB(176,23,31)			GAPDH	RGB(176,23,31)	UNKNOWN	SYBR	None
4	A4	si-nc 2	RGB(0,0,255)			GAPDH	RGB(176,23,31)	UNKNOWN	SYBR	None
5	A5	si-nc 2	RGB(0,0,255)			GAPDH	RGB(176,23,31)	UNKNOWN	SYBR	None
6	A6	si-nc 2	RGB(0,0,255)			GAPDH	RGB(176,23,31)	UNKNOWN	SYBR	None
7	A7	si-nc 3	RGB(0,139,69)			GAPDH	RGB(176,23,31)	UNKNOWN	SYBR	None
8	A8	si-nc 3	RGB(0,139,69)			GAPDH	RGB(176,23,31)	UNKNOWN	SYBR	None
9	A9	si-nc 3	RGB(0,139,69)			GAPDH	RGB(176,23,31)	UNKNOWN	SYBR	None
10	A10	si #1 -1	RGB(255,127,0)			GAPDH	RGB(176,23,31)	UNKNOWN	SYBR	None
11	A11	si #1 -1	RGB(255,127,0)			GAPDH	RGB(176,23,31)	UNKNOWN	SYBR	None
12	A12	si #1 -1	RGB(255,127,0)			GAPDH	RGB(176,23,31)	UNKNOWN	SYBR	None
13	B1	si-nc 1	RGB(176,23,31)			TRAF6	RGB(0,0,255)	UNKNOWN	SYBR	None
14	B2	si-nc 1	RGB(176,23,31)			TRAF6	RGB(0,0,255)	UNKNOWN	SYBR	None
15	B3	si-nc 1	RGB(176,23,31)			TRAF6	RGB(0,0,255)	UNKNOWN	SYBR	None
16	B4	si-nc 2	RGB(0,0,255)			TRAF6	RGB(0,0,255)	UNKNOWN	SYBR	None
17	B5	si-nc 2	RGB(0,0,255)			TRAF6	RGB(0,0,255)	UNKNOWN	SYBR	None
18	B6	si-nc 2	RGB(0,0,255)			TRAF6	RGB(0,0,255)	UNKNOWN	SYBR	None
19	B7	si-nc 3	RGB(0,139,69)			TRAF6	RGB(0,0,255)	UNKNOWN	SYBR	None
20	B8	si-nc 3	RGB(0,139,69)			TRAF6	RGB(0,0,255)	UNKNOWN	SYBR	None
21	B9	si-nc 3	RGB(0,139,69)			TRAF6	RGB(0,0,255)	UNKNOWN	SYBR	None
22	B10	si #1 -1	RGB(255,127,0)			TRAF6	RGB(0,0,255)	UNKNOWN	SYBR	None
23	B11	si #1 -1	RGB(255,127,0)			TRAF6	RGB(0,0,255)	UNKNOWN	SYBR	None
24	B12	si #1 -1	RGB(255,127,0)			TRAF6	RGB(0,0,255)	UNKNOWN	SYBR	None
25	C1	si#1 -2	RGB(139,137,112)			GAPDH	RGB(176,23,31)	UNKNOWN	SYBR	None
26	C2	si#1 -2	RGB(139,137,112)			GAPDH	RGB(176,23,31)	UNKNOWN	SYBR	None
27	C3	si#1 -2	RGB(139,137,112)			GAPDH	RGB(176,23,31)	UNKNOWN	SYBR	None
28	C4	si#1-3	RGB(238,121,66)			GAPDH	RGB(176,23,31)	UNKNOWN	SYBR	None
29	C5	si#1-3	RGB(238,121,66)			GAPDH	RGB(176,23,31)	UNKNOWN	SYBR	None
30	C6	si#1-3	RGB(238,121,66)			GAPDH	RGB(176,23,31)	UNKNOWN	SYBR	None
31	C7	si#2-1	RGB(142,56,142)			GAPDH	RGB(176,23,31)	UNKNOWN	SYBR	None
32	C8	si#2-1	RGB(142,56,142)			GAPDH	RGB(176,23,31)	UNKNOWN	SYBR	None
33	C9	si#2-1	RGB(142,56,142)			GAPDH	RGB(176,23,31)	UNKNOWN	SYBR	None
34	C10	si#2-2	RGB(198,113,113)			GAPDH	RGB(176,23,31)	UNKNOWN	SYBR	None
35	C11	si#2-2	RGB(198,113,113)			GAPDH	RGB(176,23,31)	UNKNOWN	SYBR	None
36	C12	si#2-2	RGB(198,113,113)			GAPDH	RGB(176,23,31)	UNKNOWN	SYBR	None
37	D1	si#1 -2	RGB(139,137,112)			TRAF6	RGB(0,0,255)	UNKNOWN	SYBR	None
38	D2	si#1 -2	RGB(139,137,112)			TRAF6	RGB(0,0,255)	UNKNOWN	SYBR	None
39	D3	si#1 -2	RGB(139,137,112)			TRAF6	RGB(0,0,255)	UNKNOWN	SYBR	None
40	D4	si#1-3	RGB(238,121,66)			TRAF6	RGB(0,0,255)	UNKNOWN	SYBR	None
41	D5	si#1-3	RGB(238,121,66)			TRAF6	RGB(0,0,255)	UNKNOWN	SYBR	None
42	D6	si#1-3	RGB(238,121,66)			TRAF6	RGB(0,0,255)	UNKNOWN	SYBR	None
43	D7	si#2-1	RGB(142,56,142)			TRAF6	RGB(0,0,255)	UNKNOWN	SYBR	None
44	D8	si#2-1	RGB(142,56,142)			TRAF6	RGB(0,0,255)	UNKNOWN	SYBR	None
45	D9	si#2-1	RGB(142,56,142)			TRAF6	RGB(0,0,255)	UNKNOWN	SYBR	None
46	D10	si#2-2	RGB(198,113,113)			TRAF6	RGB(0,0,255)	UNKNOWN	SYBR	None
47	D11	si#2-2	RGB(198,113,113)			TRAF6	RGB(0,0,255)	UNKNOWN	SYBR	None
48	D12	si#2-2	RGB(198,113,113)			TRAF6	RGB(0,0,255)	UNKNOWN	SYBR	None
49	E1	si#2-3	RGB(0,245,255)			GAPDH	RGB(176,23,31)	UNKNOWN	SYBR	None
50	E2	si#2-3	RGB(0,245,255)			GAPDH	RGB(176,23,31)	UNKNOWN	SYBR	None
51	E3	si#2-3	RGB(0,245,255)			GAPDH	RGB(176,23,31)	UNKNOWN	SYBR	None
52	E4	si#3-1	RGB(238,220,130)			GAPDH	RGB(176,23,31)	UNKNOWN	SYBR	None
53	E5	si#3-1	RGB(238,220,130)			GAPDH	RGB(176,23,31)	UNKNOWN	SYBR	None
54	E6	si#3-1	RGB(238,220,130)			GAPDH	RGB(176,23,31)	UNKNOWN	SYBR	None
55	E7	si#3-2	RGB(238,238,0)			GAPDH	RGB(176,23,31)	UNKNOWN	SYBR	None
56	E8	si#3-2	RGB(238,238,0)			GAPDH	RGB(176,23,31)	UNKNOWN	SYBR	None
57	E9	si#3-2	RGB(238,238,0)			GAPDH	RGB(176,23,31)	UNKNOWN	SYBR	None
58	E10	si#3-3	RGB(142,142,56)			GAPDH	RGB(176,23,31)	UNKNOWN	SYBR	None
59	E11	si#3-3	RGB(142,142,56)			GAPDH	RGB(176,23,31)	UNKNOWN	SYBR	None
60	E12	si#3-3	RGB(142,142,56)			GAPDH	RGB(176,23,31)	UNKNOWN	SYBR	None
61	F1	si#2-3	RGB(0,245,255)			TRAF6	RGB(0,0,255)	UNKNOWN	SYBR	None
62	F2	si#2-3	RGB(0,245,255)			TRAF6	RGB(0,0,255)	UNKNOWN	SYBR	None
63	F3	si#2-3	RGB(0,245,255)			TRAF6	RGB(0,0,255)	UNKNOWN	SYBR	None
64	F4	si#3-1	RGB(238,220,130)			TRAF6	RGB(0,0,255)	UNKNOWN	SYBR	None
65	F5	si#3-1	RGB(238,220,130)			TRAF6	RGB(0,0,255)	UNKNOWN	SYBR	None
66	F6	si#3-1	RGB(238,220,130)			TRAF6	RGB(0,0,255)	UNKNOWN	SYBR	None
67	F7	si#3-2	RGB(238,238,0)			TRAF6	RGB(0,0,255)	UNKNOWN	SYBR	None
68	F8	si#3-2	RGB(238,238,0)			TRAF6	RGB(0,0,255)	UNKNOWN	SYBR	None
69	F9	si#3-2	RGB(238,238,0)			TRAF6	RGB(0,0,255)	UNKNOWN	SYBR	None
70	F10	si#3-3	RGB(142,142,56)			TRAF6	RGB(0,0,255)	UNKNOWN	SYBR	None
71	F11	si#3-3	RGB(142,142,56)			TRAF6	RGB(0,0,255)	UNKNOWN	SYBR	None
72	F12	si#3-3	RGB(142,142,56)			TRAF6	RGB(0,0,255)	UNKNOWN	SYBR	None
73	G1	si#3-1 120	RGB(238,44,44)			GAPDH	RGB(176,23,31)	UNKNOWN	SYBR	None
74	G2	si#3-1 120	RGB(238,44,44)			GAPDH	RGB(176,23,31)	UNKNOWN	SYBR	None
75	G3	si#3-1 120	RGB(238,44,44)			GAPDH	RGB(176,23,31)	UNKNOWN	SYBR	None
76	G4	si#3-2 120	RGB(51,161,201)			GAPDH	RGB(176,23,31)	UNKNOWN	SYBR	None
77	G5	si#3-2 120	RGB(51,161,201)			GAPDH	RGB(176,23,31)	UNKNOWN	SYBR	None
78	G6	si#3-2 120	RGB(51,161,201)			GAPDH	RGB(176,23,31)	UNKNOWN	SYBR	None
79	G7	si#3-3 120	RGB(238,18,137)			GAPDH	RGB(176,23,31)	UNKNOWN	SYBR	None
80	G8	si#3-3 120	RGB(238,18,137)			GAPDH	RGB(176,23,31)	UNKNOWN	SYBR	None
81	G9	si#3-3 120	RGB(238,18,137)			GAPDH	RGB(176,23,31)	UNKNOWN	SYBR	None
82	G10
83	G11
84	G12
85	H1	si#3-1 120	RGB(238,44,44)			TRAF6	RGB(0,0,255)	UNKNOWN	SYBR	None
86	H2	si#3-1 120	RGB(238,44,44)			TRAF6	RGB(0,0,255)	UNKNOWN	SYBR	None
87	H3	si#3-1 120	RGB(238,44,44)			TRAF6	RGB(0,0,255)	UNKNOWN	SYBR	None
88	H4	si#3-2 120	RGB(51,161,201)			TRAF6	RGB(0,0,255)	UNKNOWN	SYBR	None
89	H5	si#3-2 120	RGB(51,161,201)			TRAF6	RGB(0,0,255)	UNKNOWN	SYBR	None
90	H6	si#3-2 120	RGB(51,161,201)			TRAF6	RGB(0,0,255)	UNKNOWN	SYBR	None
91	H7	si#3-3 120	RGB(238,18,137)			TRAF6	RGB(0,0,255)	UNKNOWN	SYBR	None
92	H8	si#3-3 120	RGB(238,18,137)			TRAF6	RGB(0,0,255)	UNKNOWN	SYBR	None
93	H9	si#3-3 120	RGB(238,18,137)			TRAF6	RGB(0,0,255)	UNKNOWN	SYBR	None
94	H10
95	H11
96	H12

## Sheet: Amplification Data
Block Type	Fast 96-Well Block (0.1mL)
Calibration Background is expired	Yes
Calibration Background performed on	01-19-2021
Calibration HRM MELTDOCTOR is expired	Yes
Calibration HRM MELTDOCTOR performed on	11-03-2016
Calibration Normalization FAM-ROX is expired	Yes
Calibration Normalization FAM-ROX performed on	01-19-2021
Calibration Normalization VIC-ROX is expired	Yes
Calibration Normalization VIC-ROX performed on	01-19-2021
Calibration Pure Dye CY3 is expired	Yes
Calibration Pure Dye CY3 performed on	01-19-2021
Calibration Pure Dye FAM is expired	Yes
Calibration Pure Dye FAM performed on	01-19-2021
Calibration Pure Dye MELTDOCTOR is expired	Yes
Calibration Pure Dye MELTDOCTOR performed on	11-03-2016
Calibration Pure Dye NED is expired	Yes
Calibration Pure Dye NED performed on	09-17-2019
Calibration Pure Dye ROX is expired	Yes
Calibration Pure Dye ROX performed on	01-19-2021
Calibration Pure Dye SYBR is expired	Yes
Calibration Pure Dye SYBR performed on	01-19-2021
Calibration Pure Dye TAMRA is expired	Yes
Calibration Pure Dye TAMRA performed on	01-19-2021
Calibration Pure Dye VIC is expired	Yes
Calibration Pure Dye VIC performed on	01-19-2021
Calibration ROI is expired	Yes
Calibration ROI performed on	01-19-2021
Calibration Uniformity is expired	Yes
Calibration Uniformity performed on	01-19-2021
Chemistry	SYBR_GREEN
Date Created	2021-10-31 03:12:23 AM PDT
Date Modified	2021-10-31 19:46:50 PM PDT
Experiment Barcode
Experiment Comment
Experiment File Name	D:\LY\A151R daochu\2021-10-31 siRNA KD TRAF6.eds
Experiment Name	2021-10-31 181218
Experiment Run Start Time	2021-10-31 11:18:23 AM PDT
Experiment Run Stop Time	2021-10-31 12:25:07 PM PDT
Experiment Type	Comparative Cт (ΔΔCт)
Instrument Name	278861502
Instrument Serial Number	278861502
Instrument Type	QuantStudio(TM) 6 Flex System
Passive Reference	ROX
Quantification Cycle Method	Ct
Signal Smoothing On	true
Stage/ Cycle where Analysis is performed	Stage 2, Step 2
User Name
Well	Cycle	Target Name	Rn	Delta Rn
1	1
1	2
1	3
1	4
1	5
1	6
1	7
1	8
1	9
1	10
1	11
1	12
1	13
1	14
1	15
1	16
1	17
1	18
1	19
1	20
1	21
1	22
1	23
1	24
1	25
1	26
1	27
1	28
1	29
1	30
1	31
1	32
1	33
1	34
1	35
1	36
1	37
1	38
1	39
1	40
2	1	GAPDH	0.467098	0.0032821
2	2	GAPDH	0.463953	0.00361955
2	3	GAPDH	0.45855	0.00169805
2	4	GAPDH	0.454365	0.000995307
2	5	GAPDH	0.448936	-0.000952097
2	6	GAPDH	0.444706	-0.00169954
2	7	GAPDH	0.441238	-0.00168613
2	8	GAPDH	0.43886	-0.000581478
2	9	GAPDH	0.435882	-7.81779e-05
2	10	GAPDH	0.434782	0.00230407
2	11	GAPDH	0.436712	0.00771602
2	12	GAPDH	0.441843	0.0163288
2	13	GAPDH	0.453858	0.0318262
2	14	GAPDH	0.479568	0.0610178
2	15	GAPDH	0.529719	0.114651
2	16	GAPDH	0.627335	0.215749
2	17	GAPDH	0.797906	0.389802
2	18	GAPDH	1.06982	0.665197
2	19	GAPDH	1.4316	1.03046
2	20	GAPDH	1.80572	1.40806
2	21	GAPDH	2.08744	1.69326
2	22	GAPDH	2.26625	1.87555
2	23	GAPDH	2.38648	1.99927
2	24	GAPDH	2.47661	2.09288
2	25	GAPDH	2.52916	2.14892
2	26	GAPDH	2.5778	2.20103
2	27	GAPDH	2.60991	2.23662
2	28	GAPDH	2.6491	2.2793
2	29	GAPDH	2.66638	2.30006
2	30	GAPDH	2.68002	2.31718
2	31	GAPDH	2.68904	2.32969
2	32	GAPDH	2.69312	2.33724
2	33	GAPDH	2.69688	2.34449
2	34	GAPDH	2.69975	2.35084
2	35	GAPDH	2.71426	2.36883
2	36	GAPDH	2.71613	2.37418
2	37	GAPDH	2.71339	2.37493
2	38	GAPDH	2.71103	2.37605
2	39	GAPDH	2.70626	2.37476
2	40	GAPDH	2.70309	2.37507
3	1	GAPDH	0.482767	0.0015264
3	2	GAPDH	0.482147	0.00302606
3	3	GAPDH	0.478941	0.0019392
3	4	GAPDH	0.475205	0.000322573
3	5	GAPDH	0.472211	-0.000551258
3	6	GAPDH	0.469045	-0.00159776
3	7	GAPDH	0.466879	-0.00164437
3	8	GAPDH	0.46565	-0.000753786
3	9	GAPDH	0.464362	7.82084e-05
3	10	GAPDH	0.464372	0.0022072
3	11	GAPDH	0.467775	0.00773035
3	12	GAPDH	0.473661	0.0157359
3	13	GAPDH	0.487862	0.0320564
3	14	GAPDH	0.517319	0.0636333
3	15	GAPDH	0.575486	0.12392
3	16	GAPDH	0.686238	0.236791
3	17	GAPDH	0.876316	0.428989
3	18	GAPDH	1.18019	0.734987
3	19	GAPDH	1.58498	1.14189
3	20	GAPDH	2.00522	1.56425
3	21	GAPDH	2.32429	1.88544
3	22	GAPDH	2.52549	2.08876
3	23	GAPDH	2.6548	2.22019
3	24	GAPDH	2.75343	2.32094
3	25	GAPDH	2.81406	2.38369
3	26	GAPDH	2.86783	2.43958
3	27	GAPDH	2.9032	2.47707
3	28	GAPDH	2.94211	2.5181
3	29	GAPDH	2.95919	2.5373
3	30	GAPDH	2.97251	2.55274
3	31	GAPDH	2.98446	2.5668
3	32	GAPDH	2.98852	2.57299
3	33	GAPDH	2.99163	2.57822
3	34	GAPDH	2.99415	2.58285
3	35	GAPDH	3.00933	2.60016
3	36	GAPDH	3.01293	2.60588
3	37	GAPDH	3.00898	2.60404
3	38	GAPDH	3.00605	2.60324
3	39	GAPDH	3.00146	2.60077
3	40	GAPDH	2.99768	2.59911
4	1	GAPDH	0.415804	-0.00155868
4	2	GAPDH	0.415554	-0.00166825
4	3	GAPDH	0.417037	-4.38963e-05
4	4	GAPDH	0.417927	0.000987095
4	5	GAPDH	0.416781	-1.79186e-05
4	6	GAPDH	0.415712	-0.000945923
4	7	GAPDH	0.416036	-0.000480759
4	8	GAPDH	0.416182	-0.00019417
4	9	GAPDH	0.416323	8.86048e-05
4	10	GAPDH	0.416701	0.000606966
4	11	GAPDH	0.420325	0.00437205
4	12	GAPDH	0.428015	0.0122031
4	13	GAPDH	0.444217	0.0285463
4	14	GAPDH	0.476532	0.0610025
4	15	GAPDH	0.536537	0.121149
4	16	GAPDH	0.650189	0.234941
4	17	GAPDH	0.849636	0.43453
4	18	GAPDH	1.16585	0.750889
4	19	GAPDH	1.59559	1.18076
4	20	GAPDH	2.04711	1.63243
4	21	GAPDH	2.39076	1.97622
4	22	GAPDH	2.60737	2.19297
4	23	GAPDH	2.75042	2.33615
4	24	GAPDH	2.85689	2.44277
4	25	GAPDH	2.92248	2.5085
4	26	GAPDH	2.97943	2.5656
4	27	GAPDH	3.01642	2.60272
4	28	GAPDH	3.05857	2.64502
4	29	GAPDH	3.07929	2.66588
4	30	GAPDH	3.09519	2.68191
4	31	GAPDH	3.10645	2.69332
4	32	GAPDH	3.11074	2.69775
4	33	GAPDH	3.11521	2.70236
4	34	GAPDH	3.11687	2.70416
4	35	GAPDH	3.12725	2.71468
4	36	GAPDH	3.12967	2.71724
4	37	GAPDH	3.13141	2.71912
4	38	GAPDH	3.1325	2.72036
4	39	GAPDH	3.12738	2.71537
4	40	GAPDH	3.12314	2.71127
5	1	GAPDH	0.40111	-0.0044626
5	2	GAPDH	0.401465	-0.00442278
5	3	GAPDH	0.406592	0.000388134
5	4	GAPDH	0.407537	0.00101766
5	5	GAPDH	0.407681	0.000846011
5	6	GAPDH	0.406684	-0.000466561
5	7	GAPDH	0.406237	-0.00122895
5	8	GAPDH	0.40613	-0.00165181
5	9	GAPDH	0.406874	-0.0012227
5	10	GAPDH	0.407757	-0.00065534
5	11	GAPDH	0.411702	0.00297355
5	12	GAPDH	0.418533	0.00948924
5	13	GAPDH	0.434015	0.0246556
5	14	GAPDH	0.466178	0.0565029
5	15	GAPDH	0.52652	0.11653
5	16	GAPDH	0.640694	0.230388
5	17	GAPDH	0.838456	0.427835
5	18	GAPDH	1.15895	0.748013
5	19	GAPDH	1.59628	1.18503
5	20	GAPDH	2.06702	1.65545
5	21	GAPDH	2.43646	2.02457
5	22	GAPDH	2.67122	2.25903
5	23	GAPDH	2.8248	2.41229
5	24	GAPDH	2.93676	2.52393
5	25	GAPDH	3.00397	2.59083
5	26	GAPDH	3.06274	2.64928
5	27	GAPDH	3.09916	2.68538
5	28	GAPDH	3.14069	2.72659
5	29	GAPDH	3.16331	2.7489
5	30	GAPDH	3.17622	2.7615
5	31	GAPDH	3.18836	2.77332
5	32	GAPDH	3.19421	2.77885
5	33	GAPDH	3.19893	2.78326
5	34	GAPDH	3.20111	2.78512
5	35	GAPDH	3.21368	2.79737
5	36	GAPDH	3.21689	2.80028
5	37	GAPDH	3.21623	2.79929
5	38	GAPDH	3.2132	2.79595
5	39	GAPDH	3.20491	2.78735
5	40	GAPDH	3.20034	2.78246
6	1
6	2
6	3
6	4
6	5
6	6
6	7
6	8
6	9
6	10
6	11
6	12
6	13
6	14
6	15
6	16
6	17
6	18
6	19
6	20
6	21
6	22
6	23
6	24
6	25
6	26
6	27
6	28
6	29
6	30
6	31
6	32
6	33
6	34
6	35
6	36
6	37
6	38
6	39
6	40
7	1	GAPDH	0.368239	-0.00727032
7	2	GAPDH	0.370148	-0.00623559
7	3	GAPDH	0.374988	-0.00227053
7	4	GAPDH	0.379782	0.00164761
7	5	GAPDH	0.380194	0.00118457
7	6	GAPDH	0.380296	0.000411705
7	7	GAPDH	0.380962	0.000203328
7	8	GAPDH	0.381554	-8.0479e-05
7	9	GAPDH	0.381682	-0.000826788
7	10	GAPDH	0.381931	-0.0014532
7	11	GAPDH	0.385443	0.0011838
7	12	GAPDH	0.390387	0.00525277
7	13	GAPDH	0.402549	0.0165394
7	14	GAPDH	0.424718	0.037834
7	15	GAPDH	0.466716	0.0789566
7	16	GAPDH	0.549345	0.160711
7	17	GAPDH	0.697277	0.307768
7	18	GAPDH	0.950295	0.559911
7	19	GAPDH	1.33112	0.939866
7	20	GAPDH	1.80022	1.40809
7	21	GAPDH	2.24011	1.8471
7	22	GAPDH	2.54484	2.15095
7	23	GAPDH	2.7295	2.33474
7	24	GAPDH	2.86084	2.46521
7	25	GAPDH	2.9431	2.5466
7	26	GAPDH	3.00993	2.61254
7	27	GAPDH	3.05639	2.65813
7	28	GAPDH	3.10307	2.70393
7	29	GAPDH	3.12201	2.722
7	30	GAPDH	3.13476	2.73387
7	31	GAPDH	3.14818	2.74642
7	32	GAPDH	3.15177	2.74914
7	33	GAPDH	3.15836	2.75485
7	34	GAPDH	3.16222	2.75783
7	35	GAPDH	3.17886	2.7736
7	36	GAPDH	3.18093	2.7748
7	37	GAPDH	3.18053	2.77352
7	38	GAPDH	3.18179	2.77391
7	39	GAPDH	3.17709	2.76833
7	40	GAPDH	3.17277	2.76313
8	1
8	2
8	3
8	4
8	5
8	6
8	7
8	8
8	9
8	10
8	11
8	12
8	13
8	14
8	15
8	16
8	17
8	18
8	19
8	20
8	21
8	22
8	23
8	24
8	25
8	26
8	27
8	28
8	29
8	30
8	31
8	32
8	33
8	34
8	35
8	36
8	37
8	38
8	39
8	40
9	1	GAPDH	0.325409	-0.00228382
9	2	GAPDH	0.325679	-0.00256517
9	3	GAPDH	0.328709	-8.58737e-05
9	4	GAPDH	0.330054	0.000707894
9	5	GAPDH	0.330368	0.000470769
9	6	GAPDH	0.330228	-0.000220483
9	7	GAPDH	0.330412	-0.000587665
9	8	GAPDH	0.331184	-0.000366937
9	9	GAPDH	0.331321	-0.000781236
9	10	GAPDH	0.331677	-0.000976519
9	11	GAPDH	0.335045	0.00184005
9	12	GAPDH	0.3403	0.00654409
9	13	GAPDH	0.352269	0.0179622
9	14	GAPDH	0.376657	0.0417987
9	15	GAPDH	0.421464	0.0860546
9	16	GAPDH	0.509309	0.173348
9	17	GAPDH	0.663393	0.326881
9	18	GAPDH	0.920594	0.583531
9	19	GAPDH	1.29526	0.957643
9	20	GAPDH	1.7341	1.39593
9	21	GAPDH	2.12054	1.78183
9	22	GAPDH	2.37291	2.03365
9	23	GAPDH	2.53053	2.19071
9	24	GAPDH	2.64409	2.30372
9	25	GAPDH	2.71363	2.37271
9	26	GAPDH	2.77448	2.43301
9	27	GAPDH	2.81084	2.46882
9	28	GAPDH	2.84763	2.50506
9	29	GAPDH	2.86687	2.52374
9	30	GAPDH	2.88067	2.53699
9	31	GAPDH	2.89302	2.5488
9	32	GAPDH	2.90032	2.55554
9	33	GAPDH	2.90403	2.5587
9	34	GAPDH	2.9062	2.56031
9	35	GAPDH	2.92029	2.57386
9	36	GAPDH	2.92344	2.57646
9	37	GAPDH	2.92243	2.57489
9	38	GAPDH	2.9193	2.57121
9	39	GAPDH	2.91165	2.56301
9	40	GAPDH	2.90698	2.55779
10	1	GAPDH	0.641475	0.00373929
10	2	GAPDH	0.638639	0.00453146
10	3	GAPDH	0.633447	0.00296752
10	4	GAPDH	0.628889	0.00203747
10	5	GAPDH	0.623129	-9.48634e-05
10	6	GAPDH	0.61692	-0.00267566
10	7	GAPDH	0.612128	-0.003839
10	8	GAPDH	0.61023	-0.00210967
10	9	GAPDH	0.607273	-0.00143868
10	10	GAPDH	0.605591	0.000507437
10	11	GAPDH	0.6061	0.00464545
10	12	GAPDH	0.608514	0.0106874
10	13	GAPDH	0.616072	0.0218736
10	14	GAPDH	0.635411	0.0448403
10	15	GAPDH	0.674889	0.0879463
10	16	GAPDH	0.753514	0.1702
10	17	GAPDH	0.893974	0.314288
10	18	GAPDH	1.13403	0.557972
10	19	GAPDH	1.48612	0.913689
10	20	GAPDH	1.90476	1.33595
10	21	GAPDH	2.28004	1.71487
10	22	GAPDH	2.53109	1.96955
10	23	GAPDH	2.68979	2.13187
10	24	GAPDH	2.80524	2.25095
10	25	GAPDH	2.87771	2.32705
10	26	GAPDH	2.9397	2.39267
10	27	GAPDH	2.98135	2.43795
10	28	GAPDH	3.02616	2.48639
10	29	GAPDH	3.04664	2.51049
10	30	GAPDH	3.06036	2.52784
10	31	GAPDH	3.07174	2.54285
10	32	GAPDH	3.07802	2.55275
10	33	GAPDH	3.08118	2.55954
10	34	GAPDH	3.0834	2.56539
10	35	GAPDH	3.09814	2.58376
10	36	GAPDH	3.10159	2.59084
10	37	GAPDH	3.10101	2.59388
10	38	GAPDH	3.09959	2.59609
10	39	GAPDH	3.09739	2.59752
10	40	GAPDH	3.09398	2.59774
11	1	GAPDH	0.658431	0.00808394
11	2	GAPDH	0.654747	0.00856639
11	3	GAPDH	0.645824	0.00381012
11	4	GAPDH	0.638719	0.000871799
11	5	GAPDH	0.632919	-0.00076166
11	6	GAPDH	0.62721	-0.00230434
11	7	GAPDH	0.622327	-0.00302174
11	8	GAPDH	0.619173	-0.00200947
11	9	GAPDH	0.615547	-0.00146843
11	10	GAPDH	0.61341	0.000560282
11	11	GAPDH	0.613006	0.00432343
11	12	GAPDH	0.614481	0.00996448
11	13	GAPDH	0.621151	0.020801
11	14	GAPDH	0.637098	0.0409137
11	15	GAPDH	0.670518	0.0785008
11	16	GAPDH	0.739601	0.15175
11	17	GAPDH	0.865954	0.282269
11	18	GAPDH	1.08432	0.504804
11	19	GAPDH	1.41673	0.841383
11	20	GAPDH	1.83287	1.26168
11	21	GAPDH	2.23132	1.6643
11	22	GAPDH	2.5158	1.95294
11	23	GAPDH	2.69449	2.1358
11	24	GAPDH	2.8204	2.26588
11	25	GAPDH	2.89625	2.34589
11	26	GAPDH	2.96216	2.41597
11	27	GAPDH	3.00614	2.46412
11	28	GAPDH	3.05181	2.51395
11	29	GAPDH	3.07574	2.54205
11	30	GAPDH	3.09011	2.56059
11	31	GAPDH	3.10158	2.57623
11	32	GAPDH	3.10629	2.5851
11	33	GAPDH	3.11208	2.59506
11	34	GAPDH	3.11526	2.6024
11	35	GAPDH	3.13022	2.62153
11	36	GAPDH	3.13184	2.62732
11	37	GAPDH	3.12956	2.6292
11	38	GAPDH	3.12464	2.62845
11	39	GAPDH	3.11797	2.62595
11	40	GAPDH	3.1137	2.62584
12	1
12	2
12	3
12	4
12	5
12	6
12	7
12	8
12	9
12	10
12	11
12	12
12	13
12	14
12	15
12	16
12	17
12	18
12	19
12	20
12	21
12	22
12	23
12	24
12	25
12	26
12	27
12	28
12	29
12	30
12	31
12	32
12	33
12	34
12	35
12	36
12	37
12	38
12	39
12	40
13	1	TRAF6	0.562835	0.00581044
13	2	TRAF6	0.561532	0.00717283
13	3	TRAF6	0.555097	0.00340422
13	4	TRAF6	0.55156	0.00253233
13	5	TRAF6	0.54704	0.000677919
13	6	TRAF6	0.543168	-0.000528529
13	7	TRAF6	0.539468	-0.00156236
13	8	TRAF6	0.537166	-0.00119924
13	9	TRAF6	0.534229	-0.00147025
13	10	TRAF6	0.530813	-0.00222055
13	11	TRAF6	0.527971	-0.00239738
13	12	TRAF6	0.525503	-0.00219919
13	13	TRAF6	0.524088	-0.000948853
13	14	TRAF6	0.521713	-0.000657914
13	15	TRAF6	0.519842	0.000136388
13	16	TRAF6	0.518739	0.00169875
13	17	TRAF6	0.519109	0.00473467
13	18	TRAF6	0.521555	0.00984625
13	19	TRAF6	0.526064	0.0170216
13	20	TRAF6	0.538322	0.031945
13	21	TRAF6	0.565104	0.0613923
13	22	TRAF6	0.618334	0.117288
13	23	TRAF6	0.718911	0.22053
13	24	TRAF6	0.900995	0.40528
13	25	TRAF6	1.17416	0.681114
13	26	TRAF6	1.51006	1.01968
13	27	TRAF6	1.82307	1.33536
13	28	TRAF6	2.08447	1.59942
13	29	TRAF6	2.27861	1.79623
13	30	TRAF6	2.42826	1.94854
13	31	TRAF6	2.54232	2.06526
13	32	TRAF6	2.63126	2.15687
13	33	TRAF6	2.71413	2.2424
13	34	TRAF6	2.74747	2.27842
13	35	TRAF6	2.7932	2.32681
13	36	TRAF6	2.82925	2.36552
13	37	TRAF6	2.86506	2.404
13	38	TRAF6	2.89166	2.43326
13	39	TRAF6	2.90386	2.44813
13	40	TRAF6	2.90409	2.45102
14	1	TRAF6	0.517262	0.00144436
14	2	TRAF6	0.516103	0.00261928
14	3	TRAF6	0.513152	0.00200308
14	4	TRAF6	0.511194	0.0023796
14	5	TRAF6	0.507171	0.000691594
14	6	TRAF6	0.503618	-0.000527205
14	7	TRAF6	0.500534	-0.00127692
14	8	TRAF6	0.498891	-0.000585298
14	9	TRAF6	0.495918	-0.00122373
14	10	TRAF6	0.493565	-0.00124272
14	11	TRAF6	0.491029	-0.00144371
14	12	TRAF6	0.487864	-0.00227469
14	13	TRAF6	0.486484	-0.00132039
14	14	TRAF6	0.48526	-0.000209484
14	15	TRAF6	0.483052	-8.33053e-05
14	16	TRAF6	0.481961	0.0011601
14	17	TRAF6	0.482419	0.00395305
14	18	TRAF6	0.485175	0.00904317
14	19	TRAF6	0.490826	0.0170287
14	20	TRAF6	0.503555	0.0320926
14	21	TRAF6	0.530996	0.0618677
14	22	TRAF6	0.585307	0.118513
14	23	TRAF6	0.688385	0.223925
14	24	TRAF6	0.871836	0.409711
14	25	TRAF6	1.14404	0.684252
14	26	TRAF6	1.4728	1.01534
14	27	TRAF6	1.77282	1.3177
14	28	TRAF6	2.02415	1.57136
14	29	TRAF6	2.2156	1.76515
14	30	TRAF6	2.36639	1.91827
14	31	TRAF6	2.47998	2.03419
14	32	TRAF6	2.57016	2.12671
14	33	TRAF6	2.6529	2.21178
14	34	TRAF6	2.68468	2.2459
14	35	TRAF6	2.73256	2.29611
14	36	TRAF6	2.76992	2.33581
14	37	TRAF6	2.80535	2.37357
14	38	TRAF6	2.83423	2.40479
14	39	TRAF6	2.84639	2.41928
14	40	TRAF6	2.84568	2.4209
15	1	TRAF6	0.505524	3.86478e-05
15	2	TRAF6	0.504723	0.00171744
15	3	TRAF6	0.503315	0.00278981
15	4	TRAF6	0.500131	0.00208531
15	5	TRAF6	0.497068	0.00150169
15	6	TRAF6	0.492357	-0.000729014
15	7	TRAF6	0.488675	-0.00193178
15	8	TRAF6	0.487042	-0.00108462
15	9	TRAF6	0.483909	-0.00173864
15	10	TRAF6	0.481753	-0.00141498
15	11	TRAF6	0.478585	-0.0021025
15	12	TRAF6	0.476326	-0.00188241
15	13	TRAF6	0.474999	-0.000729181
15	14	TRAF6	0.473179	-6.98971e-05
15	15	TRAF6	0.471164	0.000394569
15	16	TRAF6	0.469379	0.00109
15	17	TRAF6	0.469631	0.00382162
15	18	TRAF6	0.472832	0.0095023
15	19	TRAF6	0.47938	0.0185299
15	20	TRAF6	0.492928	0.034557
15	21	TRAF6	0.520306	0.0644154
15	22	TRAF6	0.576003	0.122592
15	23	TRAF6	0.683725	0.232793
15	24	TRAF6	0.876427	0.427975
15	25	TRAF6	1.1615	0.715528
15	26	TRAF6	1.5067	1.06321
15	27	TRAF6	1.82456	1.38354
15	28	TRAF6	2.08992	1.65139
15	29	TRAF6	2.28819	1.85213
15	30	TRAF6	2.44357	2.01
15	31	TRAF6	2.55995	2.12886
15	32	TRAF6	2.65059	2.22198
15	33	TRAF6	2.73472	2.30859
15	34	TRAF6	2.77259	2.34894
15	35	TRAF6	2.8243	2.40313
15	36	TRAF6	2.86074	2.44205
15	37	TRAF6	2.89412	2.4779
15	38	TRAF6	2.92217	2.50844
15	39	TRAF6	2.93278	2.52152
15	40	TRAF6	2.93201	2.52323
16	1	TRAF6	0.488383	-0.00662218
16	2	TRAF6	0.488505	-0.00497906
16	3	TRAF6	0.49228	0.000316065
16	4	TRAF6	0.492234	0.00179143
16	5	TRAF6	0.491404	0.00248197
16	6	TRAF6	0.489432	0.00202999
16	7	TRAF6	0.486122	0.000241194
16	8	TRAF6	0.482187	-0.00217309
16	9	TRAF6	0.480277	-0.002563
16	10	TRAF6	0.478762	-0.00255665
16	11	TRAF6	0.477119	-0.00267935
16	12	TRAF6	0.476811	-0.00146658
16	13	TRAF6	0.476314	-0.000443407
16	14	TRAF6	0.474976	-0.000260214
16	15	TRAF6	0.473667	-4.8947e-05
16	16	TRAF6	0.473976	0.00178059
16	17	TRAF6	0.474225	0.00355001
16	18	TRAF6	0.476076	0.00692205
16	19	TRAF6	0.483078	0.0154447
16	20	TRAF6	0.496065	0.0299523
16	21	TRAF6	0.523238	0.0586459
16	22	TRAF6	0.574876	0.111805
16	23	TRAF6	0.674087	0.212536
16	24	TRAF6	0.85305	0.39302
16	25	TRAF6	1.13417	0.675656
16	26	TRAF6	1.4984	1.04141
16	27	TRAF6	1.85397	1.3985
16	28	TRAF6	2.15403	1.70008
16	29	TRAF6	2.37856	1.92613
16	30	TRAF6	2.55532	2.10441
16	31	TRAF6	2.69235	2.24296
16	32	TRAF6	2.79706	2.34919
16	33	TRAF6	2.88899	2.44264
16	34	TRAF6	2.93047	2.48565
16	35	TRAF6	2.98653	2.54323
16	36	TRAF6	3.02907	2.58729
16	37	TRAF6	3.06836	2.6281
16	38	TRAF6	3.10258	2.66384
16	39	TRAF6	3.11729	2.68007
16	40	TRAF6	3.11656	2.68086
17	1	TRAF6	0.471763	-0.0105725
17	2	TRAF6	0.472284	-0.00952408
17	3	TRAF6	0.48093	-0.000350903
17	4	TRAF6	0.481762	0.00100838
17	5	TRAF6	0.480209	-1.68298e-05
17	6	TRAF6	0.48021	0.000511053
17	7	TRAF6	0.479425	0.000253347
17	8	TRAF6	0.478722	7.8044e-05
17	9	TRAF6	0.478139	2.2755e-05
17	10	TRAF6	0.477391	-0.000198294
17	11	TRAF6	0.476807	-0.000255282
17	12	TRAF6	0.476292	-0.000242175
17	13	TRAF6	0.475834	-0.000173158
17	14	TRAF6	0.47433	-0.00115014
17	15	TRAF6	0.472609	-0.00234328
17	16	TRAF6	0.473458	-0.000967198
17	17	TRAF6	0.474615	0.000717373
17	18	TRAF6	0.476476	0.00310632
17	19	TRAF6	0.483529	0.0106863
17	20	TRAF6	0.497498	0.0251831
17	21	TRAF6	0.524213	0.0524253
17	22	TRAF6	0.576635	0.105375
17	23	TRAF6	0.676615	0.205882
17	24	TRAF6	0.857586	0.38738
17	25	TRAF6	1.14153	0.67185
17	26	TRAF6	1.51498	1.04583
17	27	TRAF6	1.88088	1.41226
17	28	TRAF6	2.18909	1.72099
17	29	TRAF6	2.41677	1.9492
17	30	TRAF6	2.59532	2.12828
17	31	TRAF6	2.7298	2.26328
17	32	TRAF6	2.8352	2.36921
17	33	TRAF6	2.92874	2.46328
17	34	TRAF6	2.97148	2.50655
17	35	TRAF6	3.02686	2.56245
17	36	TRAF6	3.06853	2.60466
17	37	TRAF6	3.11035	2.647
17	38	TRAF6	3.14076	2.67794
17	39	TRAF6	3.15378	2.69148
17	40	TRAF6	3.1532	2.69143
18	1	TRAF6	0.448675	-0.00954743
18	2	TRAF6	0.449305	-0.00861107
18	3	TRAF6	0.455499	-0.00210965
18	4	TRAF6	0.456513	-0.000789641
18	5	TRAF6	0.457743	0.000747391
18	6	TRAF6	0.457164	0.000474856
18	7	TRAF6	0.457032	0.000649534
18	8	TRAF6	0.45727	0.0011943
18	9	TRAF6	0.45668	0.000910825
18	10	TRAF6	0.455858	0.000394924
18	11	TRAF6	0.455413	0.00025647
18	12	TRAF6	0.455194	0.000344305
18	13	TRAF6	0.454875	0.000331616
18	14	TRAF6	0.453495	-0.000741946
18	15	TRAF6	0.452195	-0.00173516
18	16	TRAF6	0.453046	-0.000577363
18	17	TRAF6	0.453966	0.000649546
18	18	TRAF6	0.457784	0.00477396
18	19	TRAF6	0.464763	0.0120592
18	20	TRAF6	0.478035	0.0256383
18	21	TRAF6	0.504982	0.0528913
18	22	TRAF6	0.556135	0.104351
18	23	TRAF6	0.654799	0.203322
18	24	TRAF6	0.83222	0.381049
18	25	TRAF6	1.11452	0.663652
18	26	TRAF6	1.48548	1.03493
18	27	TRAF6	1.85251	1.40226
18	28	TRAF6	2.16424	1.7143
18	29	TRAF6	2.39691	1.94728
18	30	TRAF6	2.57928	2.12995
18	31	TRAF6	2.7196	2.27058
18	32	TRAF6	2.82606	2.37734
18	33	TRAF6	2.91899	2.47057
18	34	TRAF6	2.96186	2.51376
18	35	TRAF6	3.01938	2.57158
18	36	TRAF6	3.06177	2.61428
18	37	TRAF6	3.10292	2.65574
18	38	TRAF6	3.1341	2.68722
18	39	TRAF6	3.15045	2.70387
18	40	TRAF6	3.15021	2.70395
19	1	TRAF6	0.378724	-0.0113706
19	2	TRAF6	0.380823	-0.00950551
19	3	TRAF6	0.389349	-0.00121215
19	4	TRAF6	0.391209	0.000413719
19	5	TRAF6	0.392196	0.00116823
19	6	TRAF6	0.391721	0.00045962
19	7	TRAF6	0.392166	0.000671101
19	8	TRAF6	0.39212	0.000391796
19	9	TRAF6	0.391836	-0.000124794
19	10	TRAF6	0.391335	-0.000859955
19	11	TRAF6	0.392349	-7.90417e-05
19	12	TRAF6	0.392742	8.05825e-05
19	13	TRAF6	0.392691	-0.000203937
19	14	TRAF6	0.392522	-0.000606236
19	15	TRAF6	0.391404	-0.00195664
19	16	TRAF6	0.392451	-0.00114294
19	17	TRAF6	0.393888	6.07193e-05
19	18	TRAF6	0.397001	0.00293992
19	19	TRAF6	0.402012	0.00771798
19	20	TRAF6	0.412976	0.0184481
19	21	TRAF6	0.434107	0.0393462
19	22	TRAF6	0.474498	0.0795036
19	23	TRAF6	0.55042	0.155193
19	24	TRAF6	0.691488	0.296028
19	25	TRAF6	0.927913	0.532219
19	26	TRAF6	1.26738	0.871454
19	27	TRAF6	1.63378	1.23762
19	28	TRAF6	1.95891	1.56252
19	29	TRAF6	2.1999	1.80327
19	30	TRAF6	2.38994	1.99308
19	31	TRAF6	2.53639	2.13929
19	32	TRAF6	2.64893	2.2516
19	33	TRAF6	2.74659	2.34903
19	34	TRAF6	2.79128	2.39349
19	35	TRAF6	2.84963	2.4516
19	36	TRAF6	2.89233	2.49407
19	37	TRAF6	2.93223	2.53373
19	38	TRAF6	2.9672	2.56847
19	39	TRAF6	2.98227	2.58331
19	40	TRAF6	2.98163	2.58244
20	1	TRAF6	0.386798	-0.00911839
20	2	TRAF6	0.387666	-0.00839731
20	3	TRAF6	0.394498	-0.00171165
20	4	TRAF6	0.396208	-0.000149285
20	5	TRAF6	0.396555	5.12658e-05
20	6	TRAF6	0.397097	0.000446396
20	7	TRAF6	0.397688	0.000890939
20	8	TRAF6	0.398321	0.00137652
20	9	TRAF6	0.398515	0.00142424
20	10	TRAF6	0.397731	0.00049335
20	11	TRAF6	0.39756	0.000175191
20	12	TRAF6	0.397156	-0.000375783
20	13	TRAF6	0.396901	-0.000778193
20	14	TRAF6	0.396587	-0.00123848
20	15	TRAF6	0.395743	-0.00222981
20	16	TRAF6	0.397107	-0.0010122
20	17	TRAF6	0.398264	-1.85734e-06
20	18	TRAF6	0.401053	0.00263935
20	19	TRAF6	0.407152	0.00859214
20	20	TRAF6	0.417863	0.0191557
20	21	TRAF6	0.439802	0.0409483
20	22	TRAF6	0.479857	0.0808559
20	23	TRAF6	0.557147	0.157999
20	24	TRAF6	0.701464	0.30217
20	25	TRAF6	0.941454	0.542012
20	26	TRAF6	1.28428	0.884696
20	27	TRAF6	1.65704	1.2573
20	28	TRAF6	1.98867	1.58878
20	29	TRAF6	2.23661	1.83658
20	30	TRAF6	2.43158	2.0314
20	31	TRAF6	2.58175	2.18143
20	32	TRAF6	2.69437	2.2939
20	33	TRAF6	2.79449	2.39387
20	34	TRAF6	2.84021	2.43945
20	35	TRAF6	2.8972	2.49629
20	36	TRAF6	2.94294	2.54189
20	37	TRAF6	2.98193	2.58073
20	38	TRAF6	3.01434	2.61298
20	39	TRAF6	3.02948	2.62799
20	40	TRAF6	3.02901	2.62737
21	1	TRAF6	0.454833	-0.00432703
21	2	TRAF6	0.454661	-0.00366423
21	3	TRAF6	0.45752	2.96568e-05
21	4	TRAF6	0.457308	0.000651367
21	5	TRAF6	0.456673	0.000851375
21	6	TRAF6	0.455352	0.000365183
21	7	TRAF6	0.454578	0.000425656
21	8	TRAF6	0.454114	0.000795239
21	9	TRAF6	0.451417	-0.00106648
21	10	TRAF6	0.449966	-0.00168332
21	11	TRAF6	0.44964	-0.0011745
21	12	TRAF6	0.448855	-0.00112485
21	13	TRAF6	0.448704	-0.000442014
21	14	TRAF6	0.448438	0.00012638
21	15	TRAF6	0.447107	-0.000369378
21	16	TRAF6	0.447226	0.000583824
21	17	TRAF6	0.44784	0.00203186
21	18	TRAF6	0.45095	0.00597623
21	19	TRAF6	0.456973	0.0128339
21	20	TRAF6	0.467001	0.0236965
21	21	TRAF6	0.487011	0.0445416
21	22	TRAF6	0.526388	0.0847522
21	23	TRAF6	0.602601	0.1618
21	24	TRAF6	0.743855	0.303889
21	25	TRAF6	0.975878	0.536747
21	26	TRAF6	1.30198	0.863684
21	27	TRAF6	1.64704	1.20958
21	28	TRAF6	1.94971	1.51308
21	29	TRAF6	2.17366	1.73787
21	30	TRAF6	2.34936	1.9144
21	31	TRAF6	2.48272	2.04859
21	32	TRAF6	2.58603	2.15274
21	33	TRAF6	2.67877	2.24631
21	34	TRAF6	2.72047	2.28885
21	35	TRAF6	2.77103	2.34024
21	36	TRAF6	2.81362	2.38366
21	37	TRAF6	2.85196	2.42284
21	38	TRAF6	2.88244	2.45415
21	39	TRAF6	2.89786	2.47041
21	40	TRAF6	2.89758	2.47096
22	1	TRAF6	0.606021	-0.000789662
22	2	TRAF6	0.604985	0.00189088
22	3	TRAF6	0.602234	0.00285565
22	4	TRAF6	0.598582	0.00292044
22	5	TRAF6	0.593162	0.00121629
22	6	TRAF6	0.587183	-0.0010457
22	7	TRAF6	0.582679	-0.00183402
22	8	TRAF6	0.579675	-0.00112121
22	9	TRAF6	0.575309	-0.00177155
22	10	TRAF6	0.571521	-0.00184277
22	11	TRAF6	0.567081	-0.00256696
22	12	TRAF6	0.564438	-0.00149306
22	13	TRAF6	0.561789	-0.000425772
22	14	TRAF6	0.557569	-0.000929843
22	15	TRAF6	0.5549	0.000117416
22	16	TRAF6	0.552656	0.00158995
22	17	TRAF6	0.551681	0.00433112
22	18	TRAF6	0.552336	0.00870241
22	19	TRAF6	0.556679	0.0167617
22	20	TRAF6	0.565211	0.0290097
22	21	TRAF6	0.585382	0.0528971
22	22	TRAF6	0.62664	0.0978711
22	23	TRAF6	0.707513	0.182461
22	24	TRAF6	0.859829	0.338493
22	25	TRAF6	1.1051	0.587476
22	26	TRAF6	1.43593	0.922023
22	27	TRAF6	1.77305	1.26286
22	28	TRAF6	2.06168	1.55521
22	29	TRAF6	2.27454	1.77178
22	30	TRAF6	2.44546	1.94642
22	31	TRAF6	2.57653	2.08121
22	32	TRAF6	2.67725	2.18564
22	33	TRAF6	2.76762	2.27973
22	34	TRAF6	2.8075	2.32333
22	35	TRAF6	2.86044	2.37999
22	36	TRAF6	2.90297	2.42623
22	37	TRAF6	2.94137	2.46835
22	38	TRAF6	2.97182	2.50251
22	39	TRAF6	2.98892	2.52333
22	40	TRAF6	2.98903	2.52715
23	1	TRAF6	0.676361	0.00600552
23	2	TRAF6	0.674577	0.007989
23	3	TRAF6	0.666293	0.00347337
23	4	TRAF6	0.662357	0.00330553
23	5	TRAF6	0.655765	0.000481838
23	6	TRAF6	0.650232	-0.00128328
23	7	TRAF6	0.645341	-0.00240658
23	8	TRAF6	0.642777	-0.00120249
23	9	TRAF6	0.638455	-0.00175626
23	10	TRAF6	0.635028	-0.00141555
23	11	TRAF6	0.631067	-0.00160853
23	12	TRAF6	0.626437	-0.00247052
23	13	TRAF6	0.624064	-0.0010754
23	14	TRAF6	0.621327	-4.39885e-05
23	15	TRAF6	0.618137	0.000533833
23	16	TRAF6	0.614787	0.000951675
23	17	TRAF6	0.614583	0.00451634
23	18	TRAF6	0.615739	0.00943988
23	19	TRAF6	0.619053	0.0165216
23	20	TRAF6	0.627638	0.028875
23	21	TRAF6	0.648193	0.0531983
23	22	TRAF6	0.689688	0.0984608
23	23	TRAF6	0.770785	0.183326
23	24	TRAF6	0.922826	0.339135
23	25	TRAF6	1.16576	0.585839
23	26	TRAF6	1.49349	0.917334
23	27	TRAF6	1.82444	1.25206
23	28	TRAF6	2.10808	1.53946
23	29	TRAF6	2.31862	1.75377
23	30	TRAF6	2.48553	1.92445
23	31	TRAF6	2.61224	2.05493
23	32	TRAF6	2.7127	2.15916
23	33	TRAF6	2.80467	2.25489
23	34	TRAF6	2.84282	2.29681
23	35	TRAF6	2.89317	2.35092
23	36	TRAF6	2.93304	2.39457
23	37	TRAF6	2.97501	2.44031
23	38	TRAF6	3.001	2.47007
23	39	TRAF6	3.01339	2.48621
23	40	TRAF6	3.01279	2.48939
24	1
24	2
24	3
24	4
24	5
24	6
24	7
24	8
24	9
24	10
24	11
24	12
24	13
24	14
24	15
24	16
24	17
24	18
24	19
24	20
24	21
24	22
24	23
24	24
24	25
24	26
24	27
24	28
24	29
24	30
24	31
24	32
24	33
24	34
24	35
24	36
24	37
24	38
24	39
24	40
25	1
25	2
25	3
25	4
25	5
25	6
25	7
25	8
25	9
25	10
25	11
25	12
25	13
25	14
25	15
25	16
25	17
25	18
25	19
25	20
25	21
25	22
25	23
25	24
25	25
25	26
25	27
25	28
25	29
25	30
25	31
25	32
25	33
25	34
25	35
25	36
25	37
25	38
25	39
25	40
26	1	GAPDH	0.494101	0.0026133
26	2	GAPDH	0.492916	0.00327505
26	3	GAPDH	0.489849	0.00205368
26	4	GAPDH	0.487469	0.00152027
26	5	GAPDH	0.482851	-0.00125145
26	6	GAPDH	0.479664	-0.00259235
26	7	GAPDH	0.478571	-0.00183937
26	8	GAPDH	0.477652	-0.000912919
26	9	GAPDH	0.477192	0.000473208
26	10	GAPDH	0.477421	0.00254893
26	11	GAPDH	0.482172	0.00914561
26	12	GAPDH	0.492146	0.020966
26	13	GAPDH	0.512582	0.0432474
26	14	GAPDH	0.552775	0.0852867
26	15	GAPDH	0.628353	0.162711
26	16	GAPDH	0.772794	0.308998
26	17	GAPDH	1.00781	0.545863
26	18	GAPDH	1.35317	0.893062
26	19	GAPDH	1.76348	1.30522
26	20	GAPDH	2.12569	1.66928
26	21	GAPDH	2.36798	1.91342
26	22	GAPDH	2.52079	2.06807
26	23	GAPDH	2.62648	2.1756
26	24	GAPDH	2.70823	2.2592
26	25	GAPDH	2.75359	2.30641
26	26	GAPDH	2.79818	2.35284
26	27	GAPDH	2.8293	2.38582
26	28	GAPDH	2.86864	2.42699
26	29	GAPDH	2.88286	2.44306
26	30	GAPDH	2.89264	2.45469
26	31	GAPDH	2.90041	2.4643
26	32	GAPDH	2.90392	2.46966
26	33	GAPDH	2.90337	2.47096
26	34	GAPDH	2.90501	2.47444
26	35	GAPDH	2.9189	2.49018
26	36	GAPDH	2.92061	2.49374
26	37	GAPDH	2.91796	2.49293
26	38	GAPDH	2.91411	2.49093
26	39	GAPDH	2.91134	2.49
26	40	GAPDH	2.90884	2.48935
27	1	GAPDH	0.464592	0.00168141
27	2	GAPDH	0.463733	0.0019975
27	3	GAPDH	0.461929	0.00136796
27	4	GAPDH	0.460385	0.000998833
27	5	GAPDH	0.457596	-0.000615285
27	6	GAPDH	0.45524	-0.00179664
27	7	GAPDH	0.454459	-0.00140298
27	8	GAPDH	0.454021	-0.000665991
27	9	GAPDH	0.453747	0.000235207
27	10	GAPDH	0.454216	0.0018789
27	11	GAPDH	0.459623	0.00846066
27	12	GAPDH	0.470313	0.020325
27	13	GAPDH	0.494148	0.0453355
27	14	GAPDH	0.539359	0.091721
27	15	GAPDH	0.623344	0.176881
27	16	GAPDH	0.779377	0.334089
27	17	GAPDH	1.03347	0.589356
27	18	GAPDH	1.39625	0.953315
27	19	GAPDH	1.81471	1.37295
27	20	GAPDH	2.16816	1.72757
27	21	GAPDH	2.40169	1.96228
27	22	GAPDH	2.55333	2.11509
27	23	GAPDH	2.65613	2.21906
27	24	GAPDH	2.73557	2.29968
27	25	GAPDH	2.78184	2.34712
27	26	GAPDH	2.82828	2.39474
27	27	GAPDH	2.86021	2.42784
27	28	GAPDH	2.89789	2.4667
27	29	GAPDH	2.91386	2.48385
27	30	GAPDH	2.92356	2.49472
27	31	GAPDH	2.92799	2.50032
27	32	GAPDH	2.93372	2.50723
27	33	GAPDH	2.93721	2.51189
27	34	GAPDH	2.93926	2.51512
27	35	GAPDH	2.95269	2.52972
27	36	GAPDH	2.95562	2.53382
27	37	GAPDH	2.95049	2.52987
27	38	GAPDH	2.9464	2.52695
27	39	GAPDH	2.94209	2.52382
27	40	GAPDH	2.93886	2.52177
28	1	GAPDH	0.651705	-0.0122102
28	2	GAPDH	0.655211	-0.00657038
28	3	GAPDH	0.658768	-0.000879779
28	4	GAPDH	0.658492	0.000978774
28	5	GAPDH	0.657181	0.00180152
28	6	GAPDH	0.652304	-0.000941883
28	7	GAPDH	0.649762	-0.00134914
28	8	GAPDH	0.648712	-0.000265566
28	9	GAPDH	0.646468	-0.000375694
28	10	GAPDH	0.645741	0.00103177
28	11	GAPDH	0.649954	0.00737897
28	12	GAPDH	0.657028	0.0165868
28	13	GAPDH	0.678765	0.0404579
28	14	GAPDH	0.722755	0.0865811
28	15	GAPDH	0.804039	0.17
28	16	GAPDH	0.959018	0.327113
28	17	GAPDH	1.20693	0.577158
28	18	GAPDH	1.55061	0.922975
28	19	GAPDH	1.92894	1.30343
28	20	GAPDH	2.23219	1.60882
28	21	GAPDH	2.42977	1.80853
28	22	GAPDH	2.56049	1.94139
28	23	GAPDH	2.65485	2.03788
28	24	GAPDH	2.72681	2.11197
28	25	GAPDH	2.767	2.1543
28	26	GAPDH	2.80749	2.19692
28	27	GAPDH	2.8345	2.22607
28	28	GAPDH	2.8712	2.2649
28	29	GAPDH	2.88764	2.28348
28	30	GAPDH	2.89657	2.29454
28	31	GAPDH	2.90329	2.3034
28	32	GAPDH	2.90491	2.30715
28	33	GAPDH	2.90737	2.31174
28	34	GAPDH	2.90974	2.31625
28	35	GAPDH	2.92306	2.3317
28	36	GAPDH	2.92508	2.33586
28	37	GAPDH	2.92359	2.3365
28	38	GAPDH	2.92177	2.33681
28	39	GAPDH	2.91635	2.33353
28	40	GAPDH	2.91295	2.33226
29	1	GAPDH	0.632354	-0.012327
29	2	GAPDH	0.632726	-0.0102683
29	3	GAPDH	0.640447	-0.000860304
29	4	GAPDH	0.640622	0.001001
29	5	GAPDH	0.638676	0.000742755
29	6	GAPDH	0.635853	-0.000393523
29	7	GAPDH	0.633895	-0.000665115
29	8	GAPDH	0.63306	0.000187018
29	9	GAPDH	0.630684	-0.000502224
29	10	GAPDH	0.629989	0.000490397
29	11	GAPDH	0.635116	0.00730359
29	12	GAPDH	0.646205	0.0200805
29	13	GAPDH	0.669222	0.0447839
29	14	GAPDH	0.71349	0.0907393
29	15	GAPDH	0.801631	0.180567
29	16	GAPDH	0.966448	0.347071
29	17	GAPDH	1.23219	0.6145
29	18	GAPDH	1.61174	0.995733
29	19	GAPDH	2.04373	1.42941
29	20	GAPDH	2.40814	1.79551
29	21	GAPDH	2.64397	2.03302
29	22	GAPDH	2.79608	2.18683
29	23	GAPDH	2.90654	2.29897
29	24	GAPDH	2.99095	2.38506
29	25	GAPDH	3.03801	2.43381
29	26	GAPDH	3.08399	2.48148
29	27	GAPDH	3.11568	2.51486
29	28	GAPDH	3.15399	2.55485
29	29	GAPDH	3.17126	2.57382
29	30	GAPDH	3.18238	2.58662
29	31	GAPDH	3.18919	2.59512
29	32	GAPDH	3.19244	2.60005
29	33	GAPDH	3.19894	2.60824
29	34	GAPDH	3.2018	2.61279
29	35	GAPDH	3.21453	2.6272
29	36	GAPDH	3.21574	2.63011
29	37	GAPDH	3.21257	2.62862
29	38	GAPDH	3.21181	2.62955
29	39	GAPDH	3.20388	2.6233
29	40	GAPDH	3.19935	2.62046
30	1	GAPDH	0.798194	-0.0118824
30	2	GAPDH	0.798801	-0.00916761
30	3	GAPDH	0.804363	-0.0014974
30	4	GAPDH	0.804492	0.000738833
30	5	GAPDH	0.803333	0.00168802
30	6	GAPDH	0.799172	-0.000364959
30	7	GAPDH	0.797276	-0.000153855
30	8	GAPDH	0.795676	0.00035396
30	9	GAPDH	0.792036	-0.00117784
30	10	GAPDH	0.79152	0.000413234
30	11	GAPDH	0.79525	0.00625137
30	12	GAPDH	0.804825	0.0179345
30	13	GAPDH	0.824666	0.0398832
30	14	GAPDH	0.866651	0.0839758
30	15	GAPDH	0.947319	0.166751
30	16	GAPDH	1.0968	0.31834
30	17	GAPDH	1.34379	0.567433
30	18	GAPDH	1.69996	0.925711
30	19	GAPDH	2.11368	1.34154
30	20	GAPDH	2.4714	1.70137
30	21	GAPDH	2.70962	1.9417
30	22	GAPDH	2.86151	2.0957
30	23	GAPDH	2.96699	2.20328
30	24	GAPDH	3.04771	2.28611
30	25	GAPDH	3.09079	2.3313
30	26	GAPDH	3.13681	2.37943
30	27	GAPDH	3.16598	2.41071
30	28	GAPDH	3.20229	2.44913
30	29	GAPDH	3.21723	2.46617
30	30	GAPDH	3.22876	2.47981
30	31	GAPDH	3.23849	2.49164
30	32	GAPDH	3.24057	2.49583
30	33	GAPDH	3.24096	2.49834
30	34	GAPDH	3.24255	2.50203
30	35	GAPDH	3.25646	2.51805
30	36	GAPDH	3.25921	2.5229
30	37	GAPDH	3.25619	2.52199
30	38	GAPDH	3.24955	2.51747
30	39	GAPDH	3.24572	2.51574
30	40	GAPDH	3.24223	2.51436
31	1	GAPDH	0.745191	-0.0109084
31	2	GAPDH	0.744589	-0.00809906
31	3	GAPDH	0.748702	-0.000573745
31	4	GAPDH	0.748343	0.00247973
31	5	GAPDH	0.745319	0.00286786
31	6	GAPDH	0.737818	-0.0012208
31	7	GAPDH	0.732626	-0.00300114
31	8	GAPDH	0.729875	-0.00234044
31	9	GAPDH	0.726422	-0.00238056
31	10	GAPDH	0.725307	-8.43094e-05
31	11	GAPDH	0.726232	0.0042534
31	12	GAPDH	0.731143	0.0125765
31	13	GAPDH	0.742751	0.0275964
31	14	GAPDH	0.77032	0.0585779
31	15	GAPDH	0.82783	0.119499
31	16	GAPDH	0.94283	0.237911
31	17	GAPDH	1.14032	0.438819
31	18	GAPDH	1.44618	0.748083
31	19	GAPDH	1.84194	1.14726
31	20	GAPDH	2.23072	1.53945
31	21	GAPDH	2.51343	1.82557
31	22	GAPDH	2.69624	2.0118
31	23	GAPDH	2.82134	2.14031
31	24	GAPDH	2.91461	2.23699
31	25	GAPDH	2.97307	2.29886
31	26	GAPDH	3.02739	2.3566
31	27	GAPDH	3.0635	2.39612
31	28	GAPDH	3.1035	2.43952
31	29	GAPDH	3.11853	2.45797
31	30	GAPDH	3.13173	2.47458
31	31	GAPDH	3.14146	2.48772
31	32	GAPDH	3.14661	2.49628
31	33	GAPDH	3.1547	2.50779
31	34	GAPDH	3.15762	2.51412
31	35	GAPDH	3.17034	2.53025
31	36	GAPDH	3.17256	2.53589
31	37	GAPDH	3.16918	2.53592
31	38	GAPDH	3.1681	2.53825
31	39	GAPDH	3.16029	2.53385
31	40	GAPDH	3.15519	2.53216
32	1	GAPDH	0.781402	-0.0200624
32	2	GAPDH	0.782043	-0.015094
32	3	GAPDH	0.792446	-0.000364756
32	4	GAPDH	0.78994	0.00145596
32	5	GAPDH	0.785804	0.00164661
32	6	GAPDH	0.777809	-0.00202231
32	7	GAPDH	0.774301	-0.00120337
32	8	GAPDH	0.770475	-0.000703311
32	9	GAPDH	0.765542	-0.00130957
32	10	GAPDH	0.765026	0.00250075
32	11	GAPDH	0.767267	0.0090682
32	12	GAPDH	0.770638	0.0167664
32	13	GAPDH	0.781276	0.0317308
32	14	GAPDH	0.808215	0.0629966
32	15	GAPDH	0.858916	0.118023
32	16	GAPDH	0.962729	0.226164
32	17	GAPDH	1.14566	0.413419
32	18	GAPDH	1.43641	0.7085
32	19	GAPDH	1.818	1.09441
32	20	GAPDH	2.21247	1.49322
32	21	GAPDH	2.51314	1.79821
32	22	GAPDH	2.70133	1.99072
32	23	GAPDH	2.82573	2.11945
32	24	GAPDH	2.92408	2.22212
32	25	GAPDH	2.98395	2.28632
32	26	GAPDH	3.03784	2.34454
32	27	GAPDH	3.07456	2.38559
32	28	GAPDH	3.11455	2.4299
32	29	GAPDH	3.12959	2.44927
32	30	GAPDH	3.14171	2.46572
32	31	GAPDH	3.14854	2.47687
32	32	GAPDH	3.1559	2.48856
32	33	GAPDH	3.15987	2.49686
32	34	GAPDH	3.16318	2.50449
32	35	GAPDH	3.18117	2.52681
32	36	GAPDH	3.18323	2.53319
32	37	GAPDH	3.17959	2.53388
32	38	GAPDH	3.17547	2.53409
32	39	GAPDH	3.16994	2.53289
32	40	GAPDH	3.1663	2.53357
33	1	GAPDH	0.763883	-0.00781183
33	2	GAPDH	0.763075	-0.00348813
33	3	GAPDH	0.761685	0.000254437
33	4	GAPDH	0.759189	0.00288996
33	5	GAPDH	0.750933	-0.000234167
33	6	GAPDH	0.743857	-0.00217819
33	7	GAPDH	0.738486	-0.00241787
33	8	GAPDH	0.735024	-0.000747521
33	9	GAPDH	0.730151	-0.000488611
33	10	GAPDH	0.72843	0.00292195
33	11	GAPDH	0.730174	0.00979847
33	12	GAPDH	0.734345	0.0191006
33	13	GAPDH	0.745665	0.0355525
33	14	GAPDH	0.771279	0.0662987
33	15	GAPDH	0.827104	0.127256
33	16	GAPDH	0.936747	0.242031
33	17	GAPDH	1.12606	0.436474
33	18	GAPDH	1.42435	0.739894
33	19	GAPDH	1.81346	1.13414
33	20	GAPDH	2.20732	1.53314
33	21	GAPDH	2.49674	1.82768
33	22	GAPDH	2.6794	2.01547
33	23	GAPDH	2.8059	2.1471
33	24	GAPDH	2.90578	2.25212
33	25	GAPDH	2.96761	2.31908
33	26	GAPDH	3.01852	2.37512
33	27	GAPDH	3.0531	2.41483
33	28	GAPDH	3.093	2.45986
33	29	GAPDH	3.10963	2.48162
33	30	GAPDH	3.1222	2.49933
33	31	GAPDH	3.12936	2.51162
33	32	GAPDH	3.13502	2.52242
33	33	GAPDH	3.14137	2.53389
33	34	GAPDH	3.14497	2.54262
33	35	GAPDH	3.16081	2.5636
33	36	GAPDH	3.16261	2.57053
33	37	GAPDH	3.16003	2.57308
33	38	GAPDH	3.15752	2.5757
33	39	GAPDH	3.15456	2.57787
33	40	GAPDH	3.15153	2.57998
34	1	GAPDH	0.347441	-0.00473348
34	2	GAPDH	0.349043	-0.00431564
34	3	GAPDH	0.354189	-0.000353013
34	4	GAPDH	0.356622	0.000895601
34	5	GAPDH	0.357337	0.00042632
34	6	GAPDH	0.357419	-0.000675068
34	7	GAPDH	0.358624	-0.000654071
34	8	GAPDH	0.360376	-8.62011e-05
34	9	GAPDH	0.361447	-0.000199225
34	10	GAPDH	0.363476	0.000645657
34	11	GAPDH	0.368037	0.00402234
34	12	GAPDH	0.377112	0.0119137
34	13	GAPDH	0.394316	0.0279332
34	14	GAPDH	0.428084	0.0605178
34	15	GAPDH	0.492752	0.124001
34	16	GAPDH	0.613786	0.243851
34	17	GAPDH	0.822451	0.451333
34	18	GAPDH	1.15672	0.784421
34	19	GAPDH	1.60552	1.23203
34	20	GAPDH	2.08143	1.70676
34	21	GAPDH	2.44865	2.0728
34	22	GAPDH	2.67835	2.30131
34	23	GAPDH	2.82912	2.4509
34	24	GAPDH	2.93917	2.55977
34	25	GAPDH	3.00443	2.62384
34	26	GAPDH	3.0656	2.68383
34	27	GAPDH	3.10792	2.72496
34	28	GAPDH	3.15036	2.76622
34	29	GAPDH	3.16746	2.78214
34	30	GAPDH	3.18056	2.79405
34	31	GAPDH	3.18846	2.80076
34	32	GAPDH	3.19459	2.80571
34	33	GAPDH	3.20197	2.81191
34	34	GAPDH	3.20443	2.81319
34	35	GAPDH	3.2176	2.82517
34	36	GAPDH	3.22288	2.82926
34	37	GAPDH	3.21947	2.82467
34	38	GAPDH	3.21619	2.8202
34	39	GAPDH	3.21018	2.81301
34	40	GAPDH	3.20561	2.80726
35	1	GAPDH	0.358241	-0.000882175
35	2	GAPDH	0.358022	-0.00225613
35	3	GAPDH	0.361368	-6.49148e-05
35	4	GAPDH	0.363382	0.000794222
35	5	GAPDH	0.365167	0.00142489
35	6	GAPDH	0.364352	-0.000545103
35	7	GAPDH	0.365147	-0.000904732
35	8	GAPDH	0.365986	-0.00121954
35	9	GAPDH	0.366895	-0.00146568
35	10	GAPDH	0.36886	-0.000655181
35	11	GAPDH	0.373306	0.00263603
35	12	GAPDH	0.38117	0.00934552
35	13	GAPDH	0.395705	0.0227255
35	14	GAPDH	0.422906	0.0487723
35	15	GAPDH	0.475268	0.0999797
35	16	GAPDH	0.577724	0.201281
35	17	GAPDH	0.757219	0.379621
35	18	GAPDH	1.05621	0.677459
35	19	GAPDH	1.48478	1.10487
35	20	GAPDH	1.98245	1.60139
35	21	GAPDH	2.41734	2.03512
35	22	GAPDH	2.70065	2.31728
35	23	GAPDH	2.87428	2.48976
35	24	GAPDH	3.0012	2.61552
35	25	GAPDH	3.08152	2.69468
35	26	GAPDH	3.14896	2.76097
35	27	GAPDH	3.19671	2.80756
35	28	GAPDH	3.24596	2.85566
35	29	GAPDH	3.26602	2.87457
35	30	GAPDH	3.28144	2.88883
35	31	GAPDH	3.29279	2.89903
35	32	GAPDH	3.29736	2.90244
35	33	GAPDH	3.30058	2.9045
35	34	GAPDH	3.30368	2.90646
35	35	GAPDH	3.32295	2.92457
35	36	GAPDH	3.32804	2.9285
35	37	GAPDH	3.32708	2.92639
35	38	GAPDH	3.32129	2.91944
35	39	GAPDH	3.31361	2.91061
35	40	GAPDH	3.30894	2.90479
36	1
36	2
36	3
36	4
36	5
36	6
36	7
36	8
36	9
36	10
36	11
36	12
36	13
36	14
36	15
36	16
36	17
36	18
36	19
36	20
36	21
36	22
36	23
36	24
36	25
36	26
36	27
36	28
36	29
36	30
36	31
36	32
36	33
36	34
36	35
36	36
36	37
36	38
36	39
36	40
37	1	TRAF6	0.529373	-0.000742261
37	2	TRAF6	0.52919	0.00132323
37	3	TRAF6	0.528329	0.0027106
37	4	TRAF6	0.526462	0.00309261
37	5	TRAF6	0.521801	0.000679528
37	6	TRAF6	0.518252	-0.000621095
37	7	TRAF6	0.514462	-0.00216252
37	8	TRAF6	0.512599	-0.00177645
37	9	TRAF6	0.510702	-0.00142531
37	10	TRAF6	0.507932	-0.00194654
37	11	TRAF6	0.505555	-0.00207587
37	12	TRAF6	0.504501	-0.000881566
37	13	TRAF6	0.502935	-0.000198606
37	14	TRAF6	0.50078	-0.000105554
37	15	TRAF6	0.498697	6.01871e-05
37	16	TRAF6	0.497409	0.00102073
37	17	TRAF6	0.49777	0.00362987
37	18	TRAF6	0.500934	0.00904261
37	19	TRAF6	0.507226	0.0175829
37	20	TRAF6	0.519746	0.0323515
37	21	TRAF6	0.54484	0.0596936
37	22	TRAF6	0.595832	0.112934
37	23	TRAF6	0.690897	0.210247
37	24	TRAF6	0.862127	0.383726
37	25	TRAF6	1.12113	0.644975
37	26	TRAF6	1.44313	0.969226
37	27	TRAF6	1.74221	1.27055
37	28	TRAF6	1.99164	1.52224
37	29	TRAF6	2.17568	1.70852
37	30	TRAF6	2.32162	1.85671
37	31	TRAF6	2.43189	1.96922
37	32	TRAF6	2.51654	2.05613
37	33	TRAF6	2.5954	2.13724
37	34	TRAF6	2.62791	2.17199
37	35	TRAF6	2.67188	2.21821
37	36	TRAF6	2.70577	2.25435
37	37	TRAF6	2.7381	2.28893
37	38	TRAF6	2.76485	2.31792
37	39	TRAF6	2.777	2.33233
37	40	TRAF6	2.77672	2.33429
38	1	TRAF6	0.506033	-0.000571737
38	2	TRAF6	0.505185	0.000499756
38	3	TRAF6	0.505595	0.00283064
38	4	TRAF6	0.502588	0.00174396
38	5	TRAF6	0.49952	0.000595661
38	6	TRAF6	0.496791	-0.000212687
38	7	TRAF6	0.494035	-0.00104845
38	8	TRAF6	0.492226	-0.000936565
38	9	TRAF6	0.489352	-0.001891
38	10	TRAF6	0.487218	-0.00210408
38	11	TRAF6	0.48509	-0.00231161
38	12	TRAF6	0.484343	-0.00113882
38	13	TRAF6	0.483276	-0.000285362
38	14	TRAF6	0.481971	0.00032953
38	15	TRAF6	0.479933	0.000211821
38	16	TRAF6	0.478755	0.000954386
38	17	TRAF6	0.479143	0.00326259
38	18	TRAF6	0.481933	0.00797327
38	19	TRAF6	0.487776	0.015737
38	20	TRAF6	0.500093	0.0299742
38	21	TRAF6	0.525861	0.0576623
38	22	TRAF6	0.57456	0.108282
38	23	TRAF6	0.668802	0.204443
38	24	TRAF6	0.837313	0.374876
38	25	TRAF6	1.09542	0.634899
38	26	TRAF6	1.41817	0.959571
38	27	TRAF6	1.71972	1.26304
38	28	TRAF6	1.97125	1.51649
38	29	TRAF6	2.15482	1.70198
38	30	TRAF6	2.30161	1.8507
38	31	TRAF6	2.41357	1.96457
38	32	TRAF6	2.50064	2.05357
38	33	TRAF6	2.58159	2.13643
38	34	TRAF6	2.61383	2.17059
38	35	TRAF6	2.65784	2.21652
38	36	TRAF6	2.69274	2.25335
38	37	TRAF6	2.72806	2.29059
38	38	TRAF6	2.75385	2.3183
38	39	TRAF6	2.76191	2.32828
38	40	TRAF6	2.76071	2.329
39	1	TRAF6	0.554208	0.00131747
39	2	TRAF6	0.552904	0.00217782
39	3	TRAF6	0.550963	0.00240142
39	4	TRAF6	0.548764	0.00236704
39	5	TRAF6	0.54556	0.00132684
39	6	TRAF6	0.54067	-0.00139892
39	7	TRAF6	0.538311	-0.00159244
39	8	TRAF6	0.53672	-0.00101992
39	9	TRAF6	0.534311	-0.00126375
39	10	TRAF6	0.532084	-0.00132643
39	11	TRAF6	0.5298	-0.0014464
39	12	TRAF6	0.52832	-0.000761288
39	13	TRAF6	0.525506	-0.00141096
39	14	TRAF6	0.523784	-0.000968141
39	15	TRAF6	0.522141	-0.000446881
39	16	TRAF6	0.521924	0.00150024
39	17	TRAF6	0.522299	0.00403959
39	18	TRAF6	0.525211	0.0091165
39	19	TRAF6	0.531592	0.0176623
39	20	TRAF6	0.543684	0.0319186
39	21	TRAF6	0.570661	0.0610603
39	22	TRAF6	0.622657	0.11522
39	23	TRAF6	0.721883	0.216611
39	24	TRAF6	0.900515	0.397408
39	25	TRAF6	1.16947	0.668528
39	26	TRAF6	1.50328	1.00451
39	27	TRAF6	1.81756	1.32095
39	28	TRAF6	2.08047	1.58602
39	29	TRAF6	2.277	1.78472
39	30	TRAF6	2.43484	1.94472
39	31	TRAF6	2.5514	2.06344
39	32	TRAF6	2.64511	2.15932
39	33	TRAF6	2.73003	2.24641
39	34	TRAF6	2.76433	2.28287
39	35	TRAF6	2.81361	2.33431
39	36	TRAF6	2.8506	2.37347
39	37	TRAF6	2.88891	2.41395
39	38	TRAF6	2.91381	2.44101
39	39	TRAF6	2.92811	2.45747
39	40	TRAF6	2.92877	2.46029
40	1	TRAF6	0.623885	-0.0106784
40	2	TRAF6	0.623619	-0.00793007
40	3	TRAF6	0.62717	-0.00136372
40	4	TRAF6	0.62625	0.000731979
40	5	TRAF6	0.623194	0.000690555
40	6	TRAF6	0.62038	0.00089178
40	7	TRAF6	0.618265	0.0017927
40	8	TRAF6	0.615775	0.0023177
40	9	TRAF6	0.609996	-0.000445926
40	10	TRAF6	0.605652	-0.00177481
40	11	TRAF6	0.602042	-0.00236961
40	12	TRAF6	0.599612	-0.00178429
40	13	TRAF6	0.596876	-0.00150558
40	14	TRAF6	0.594788	-0.000578307
40	15	TRAF6	0.591536	-0.000814461
40	16	TRAF6	0.590546	0.00121007
40	17	TRAF6	0.589322	0.00300191
40	18	TRAF6	0.589889	0.00658391
40	19	TRAF6	0.595364	0.0150745
40	20	TRAF6	0.607287	0.0300125
40	21	TRAF6	0.634158	0.0598984
40	22	TRAF6	0.688053	0.116809
40	23	TRAF6	0.793187	0.224958
40	24	TRAF6	0.98102	0.415806
40	25	TRAF6	1.24448	0.682281
40	26	TRAF6	1.54831	0.98913
40	27	TRAF6	1.82116	1.26499
40	28	TRAF6	2.04868	1.49552
40	29	TRAF6	2.2212	1.67106
40	30	TRAF6	2.35648	1.80936
40	31	TRAF6	2.45844	1.91433
40	32	TRAF6	2.53929	1.9982
40	33	TRAF6	2.61314	2.07507
40	34	TRAF6	2.64581	2.11075
40	35	TRAF6	2.69074	2.1587
40	36	TRAF6	2.72615	2.19712
40	37	TRAF6	2.75766	2.23165
40	38	TRAF6	2.78265	2.25965
40	39	TRAF6	2.7935	2.27352
40	40	TRAF6	2.7931	2.27613
41	1	TRAF6	0.630883	-0.0146077
41	2	TRAF6	0.631259	-0.0110426
41	3	TRAF6	0.637729	-0.0013839
41	4	TRAF6	0.637398	0.00147346
41	5	TRAF6	0.632655	-8.00918e-05
41	6	TRAF6	0.629526	-2.02099e-05
41	7	TRAF6	0.628944	0.00258604
41	8	TRAF6	0.626853	0.00368364
41	9	TRAF6	0.618945	-0.00103564
41	10	TRAF6	0.614755	-0.00203642
41	11	TRAF6	0.610682	-0.00292062
41	12	TRAF6	0.608716	-0.00169725
41	13	TRAF6	0.605908	-0.00131723
41	14	TRAF6	0.602941	-0.00109529
41	15	TRAF6	0.600277	-0.000570251
41	16	TRAF6	0.598293	0.000635113
41	17	TRAF6	0.598248	0.00377864
41	18	TRAF6	0.600013	0.00873189
41	19	TRAF6	0.606014	0.0179225
41	20	TRAF6	0.618228	0.033325
41	21	TRAF6	0.646685	0.0649707
41	22	TRAF6	0.705138	0.126613
41	23	TRAF6	0.809823	0.234486
41	24	TRAF6	0.998935	0.426787
41	25	TRAF6	1.27465	0.705696
41	26	TRAF6	1.59571	1.02994
41	27	TRAF6	1.88278	1.3202
41	28	TRAF6	2.12063	1.56124
41	29	TRAF6	2.29945	1.74324
41	30	TRAF6	2.43816	1.88514
41	31	TRAF6	2.54487	1.99504
41	32	TRAF6	2.62588	2.07925
41	33	TRAF6	2.70287	2.15942
41	34	TRAF6	2.73273	2.19247
41	35	TRAF6	2.77761	2.24054
41	36	TRAF6	2.81142	2.27753
41	37	TRAF6	2.84718	2.31649
41	38	TRAF6	2.87146	2.34395
41	39	TRAF6	2.88134	2.35703
41	40	TRAF6	2.88049	2.35936
42	1	TRAF6	0.753656	-0.00912776
42	2	TRAF6	0.75327	-0.00598845
42	3	TRAF6	0.755424	-0.00030933
42	4	TRAF6	0.75393	0.0017227
42	5	TRAF6	0.748285	-0.000396671
42	6	TRAF6	0.744391	-0.000765216
42	7	TRAF6	0.74175	0.000119068
42	8	TRAF6	0.739343	0.00123814
42	9	TRAF6	0.735452	0.000871974
42	10	TRAF6	0.73052	-0.000534348
42	11	TRAF6	0.727071	-0.000457349
42	12	TRAF6	0.723194	-0.000808907
42	13	TRAF6	0.71897	-0.00150724
42	14	TRAF6	0.715245	-0.00170675
42	15	TRAF6	0.712078	-0.00134818
42	16	TRAF6	0.710079	0.000177868
42	17	TRAF6	0.710079	0.00370425
42	18	TRAF6	0.711569	0.00871943
42	19	TRAF6	0.717703	0.0183791
42	20	TRAF6	0.730378	0.0345794
42	21	TRAF6	0.760857	0.068584
42	22	TRAF6	0.822878	0.134131
42	23	TRAF6	0.938244	0.253022
42	24	TRAF6	1.14412	0.462427
42	25	TRAF6	1.43706	0.758893
42	26	TRAF6	1.7785	1.10385
42	27	TRAF6	2.08472	1.4136
42	28	TRAF6	2.33666	1.66907
42	29	TRAF6	2.52945	1.86538
42	30	TRAF6	2.68359	2.02304
42	31	TRAF6	2.79699	2.13997
42	32	TRAF6	2.88306	2.22957
42	33	TRAF6	2.96562	2.31566
42	34	TRAF6	3.0009	2.35446
42	35	TRAF6	3.05315	2.41024
42	36	TRAF6	3.09033	2.45094
42	37	TRAF6	3.12511	2.48925
42	38	TRAF6	3.15475	2.52241
42	39	TRAF6	3.1682	2.53938
42	40	TRAF6	3.16766	2.54237
43	1	TRAF6	0.810916	-0.010628
43	2	TRAF6	0.810211	-0.00692177
43	3	TRAF6	0.811661	-0.00106029
43	4	TRAF6	0.808848	0.000538746
43	5	TRAF6	0.80516	0.00126261
43	6	TRAF6	0.800271	0.000785555
43	7	TRAF6	0.793438	-0.00163562
43	8	TRAF6	0.790695	3.29719e-05
43	9	TRAF6	0.785873	-0.000377622
43	10	TRAF6	0.782145	0.000306364
43	11	TRAF6	0.776866	-0.00056098
43	12	TRAF6	0.773891	0.000875812
43	13	TRAF6	0.769735	0.00113208
43	14	TRAF6	0.76373	-0.000461134
43	15	TRAF6	0.75874	-0.00103916
43	16	TRAF6	0.754272	-0.00109588
43	17	TRAF6	0.752253	0.00129656
43	18	TRAF6	0.752372	0.0058282
43	19	TRAF6	0.756966	0.0148339
43	20	TRAF6	0.76688	0.0291596
43	21	TRAF6	0.79133	0.0580209
43	22	TRAF6	0.84534	0.116443
43	23	TRAF6	0.949729	0.225243
43	24	TRAF6	1.13347	0.413396
43	25	TRAF6	1.4047	0.689033
43	26	TRAF6	1.71928	1.00803
43	27	TRAF6	2.00244	1.2956
43	28	TRAF6	2.24086	1.53843
43	29	TRAF6	2.42389	1.72588
43	30	TRAF6	2.56822	1.87462
43	31	TRAF6	2.67666	1.98747
43	32	TRAF6	2.76118	2.0764
43	33	TRAF6	2.83987	2.1595
43	34	TRAF6	2.87446	2.19851
43	35	TRAF6	2.91877	2.24723
43	36	TRAF6	2.95465	2.28751
43	37	TRAF6	2.99186	2.32914
43	38	TRAF6	3.02316	2.36485
43	39	TRAF6	3.02987	2.37598
43	40	TRAF6	3.02769	2.3782
44	1	TRAF6	0.759316	-0.0126158
44	2	TRAF6	0.758749	-0.00907161
44	3	TRAF6	0.762172	-0.00153826
44	4	TRAF6	0.760772	0.00117212
44	5	TRAF6	0.755403	-8.63401e-05
44	6	TRAF6	0.751305	-7.38476e-05
44	7	TRAF6	0.747179	-8.91905e-05
44	8	TRAF6	0.743492	0.000333442
44	9	TRAF6	0.739949	0.00090139
44	10	TRAF6	0.736489	0.00155165
44	11	TRAF6	0.731021	0.000194191
44	12	TRAF6	0.725177	-0.0015389
44	13	TRAF6	0.722102	-0.000503947
44	14	TRAF6	0.718558	6.24512e-05
44	15	TRAF6	0.713117	-0.00126795
44	16	TRAF6	0.709133	-0.00114155
44	17	TRAF6	0.708188	0.00202474
44	18	TRAF6	0.709053	0.00699962
44	19	TRAF6	0.71198	0.0140377
44	20	TRAF6	0.720069	0.0262366
44	21	TRAF6	0.745503	0.055781
44	22	TRAF6	0.796955	0.111343
44	23	TRAF6	0.896891	0.215391
44	24	TRAF6	1.07558	0.39819
44	25	TRAF6	1.34022	0.666937
44	26	TRAF6	1.65356	0.98439
44	27	TRAF6	1.93559	1.27054
44	28	TRAF6	2.17029	1.50935
44	29	TRAF6	2.34819	1.69136
44	30	TRAF6	2.49071	1.83798
44	31	TRAF6	2.59656	1.94794
44	32	TRAF6	2.67866	2.03416
44	33	TRAF6	2.7552	2.11481
44	34	TRAF6	2.78669	2.15041
44	35	TRAF6	2.832	2.19983
44	36	TRAF6	2.86623	2.23816
44	37	TRAF6	2.89734	2.27339
44	38	TRAF6	2.92228	2.30243
44	39	TRAF6	2.94117	2.32544
44	40	TRAF6	2.94257	2.33095
45	1	TRAF6	0.80962	-0.00385339
45	2	TRAF6	0.808198	-0.000508022
45	3	TRAF6	0.80495	0.00101201
45	4	TRAF6	0.800212	0.00104222
45	5	TRAF6	0.794582	0.00018057
45	6	TRAF6	0.789221	-0.000411967
45	7	TRAF6	0.785869	0.00100376
45	8	TRAF6	0.779931	-0.000166529
45	9	TRAF6	0.77457	-0.000758947
45	10	TRAF6	0.769052	-0.00150872
45	11	TRAF6	0.76395	-0.00184287
45	12	TRAF6	0.760335	-0.000689648
45	13	TRAF6	0.755299	-0.000958233
45	14	TRAF6	0.751116	-0.000372625
45	15	TRAF6	0.747505	0.000784056
45	16	TRAF6	0.742582	0.000629792
45	17	TRAF6	0.739242	0.00205714
45	18	TRAF6	0.739294	0.00687783
45	19	TRAF6	0.742514	0.0148651
45	20	TRAF6	0.752791	0.0299101
45	21	TRAF6	0.778118	0.0600058
45	22	TRAF6	0.828381	0.115037
45	23	TRAF6	0.93093	0.222353
45	24	TRAF6	1.10996	0.40615
45	25	TRAF6	1.36884	0.669805
45	26	TRAF6	1.679	0.98473
45	27	TRAF6	1.95947	1.26996
45	28	TRAF6	2.19081	1.50607
45	29	TRAF6	2.36215	1.68218
45	30	TRAF6	2.50147	1.82627
45	31	TRAF6	2.60711	1.93668
45	32	TRAF6	2.69044	2.02478
45	33	TRAF6	2.76947	2.10857
45	34	TRAF6	2.80129	2.14516
45	35	TRAF6	2.84571	2.19435
45	36	TRAF6	2.88252	2.23592
45	37	TRAF6	2.91112	2.2693
45	38	TRAF6	2.93819	2.30113
45	39	TRAF6	2.95347	2.32118
45	40	TRAF6	2.95373	2.32621
46	1	TRAF6	0.37174	-0.00670165
46	2	TRAF6	0.372908	-0.00599797
46	3	TRAF6	0.377353	-0.00201751
46	4	TRAF6	0.379385	-0.000448665
46	5	TRAF6	0.381156	0.000858341
46	6	TRAF6	0.381353	0.000590472
46	7	TRAF6	0.381842	0.000615888
46	8	TRAF6	0.382985	0.00129493
46	9	TRAF6	0.383538	0.00138341
46	10	TRAF6	0.383278	0.000659591
46	11	TRAF6	0.382881	-0.000201045
46	12	TRAF6	0.383052	-0.000494067
46	13	TRAF6	0.38309	-0.00091968
46	14	TRAF6	0.38345	-0.00102373
46	15	TRAF6	0.383385	-0.00155353
46	16	TRAF6	0.384713	-0.000689473
46	17	TRAF6	0.385819	-4.69703e-05
46	18	TRAF6	0.388322	0.00199204
46	19	TRAF6	0.392981	0.0061868
46	20	TRAF6	0.4033	0.0160424
46	21	TRAF6	0.422722	0.0350001
46	22	TRAF6	0.458275	0.0700889
46	23	TRAF6	0.525889	0.137238
46	24	TRAF6	0.653351	0.264237
46	25	TRAF6	0.870576	0.480998
46	26	TRAF6	1.19249	0.80245
46	27	TRAF6	1.56305	1.17255
46	28	TRAF6	1.90115	1.51018
46	29	TRAF6	2.15507	1.76364
46	30	TRAF6	2.35298	1.96108
46	31	TRAF6	2.50571	2.11335
46	32	TRAF6	2.62057	2.22774
46	33	TRAF6	2.72089	2.3276
46	34	TRAF6	2.76913	2.37538
46	35	TRAF6	2.82739	2.43317
46	36	TRAF6	2.87245	2.47777
46	37	TRAF6	2.91147	2.51633
46	38	TRAF6	2.94726	2.55165
46	39	TRAF6	2.96438	2.56831
46	40	TRAF6	2.96435	2.56782
47	1	TRAF6	0.346316	-0.00305826
47	2	TRAF6	0.346068	-0.00360919
47	3	TRAF6	0.349185	-0.000796036
47	4	TRAF6	0.351081	0.00079606
47	5	TRAF6	0.351781	0.00119329
47	6	TRAF6	0.351188	0.000296208
47	7	TRAF6	0.351324	0.000128417
47	8	TRAF6	0.351866	0.000366832
47	9	TRAF6	0.351913	0.000110856
47	10	TRAF6	0.351783	-0.000323219
47	11	TRAF6	0.352484	7.49658e-05
47	12	TRAF6	0.351587	-0.00112527
47	13	TRAF6	0.351521	-0.00149509
47	14	TRAF6	0.352472	-0.000847428
47	15	TRAF6	0.351877	-0.00174594
47	16	TRAF6	0.353831	-9.5642e-05
47	17	TRAF6	0.354987	0.000756671
47	18	TRAF6	0.357239	0.00270532
47	19	TRAF6	0.362343	0.00750561
47	20	TRAF6	0.371656	0.0165151
47	21	TRAF6	0.389727	0.0342825
47	22	TRAF6	0.425619	0.0698708
47	23	TRAF6	0.492951	0.1369
47	24	TRAF6	0.617542	0.261187
47	25	TRAF6	0.828592	0.471934
47	26	TRAF6	1.14618	0.789221
47	27	TRAF6	1.51127	1.15401
47	28	TRAF6	1.84392	1.48635
47	29	TRAF6	2.0893	1.73143
47	30	TRAF6	2.27905	1.92088
47	31	TRAF6	2.42635	2.06787
47	32	TRAF6	2.539	2.18022
47	33	TRAF6	2.63627	2.27718
47	34	TRAF6	2.68049	2.3211
47	35	TRAF6	2.73593	2.37623
47	36	TRAF6	2.77871	2.41872
47	37	TRAF6	2.81743	2.45713
47	38	TRAF6	2.84754	2.48694
47	39	TRAF6	2.8629	2.502
47	40	TRAF6	2.86282	2.50161
48	1	TRAF6	0.357457	4.36452e-05
48	2	TRAF6	0.357443	-7.45647e-05
48	3	TRAF6	0.358239	0.000616865
48	4	TRAF6	0.358863	0.00113738
48	5	TRAF6	0.35822	0.000389624
48	6	TRAF6	0.357771	-0.000163252
48	7	TRAF6	0.358175	0.000136873
48	8	TRAF6	0.358409	0.000265903
48	9	TRAF6	0.358469	0.000222259
48	10	TRAF6	0.357722	-0.000629267
48	11	TRAF6	0.357127	-0.00132847
48	12	TRAF6	0.357186	-0.0013737
48	13	TRAF6	0.357924	-0.000739458
48	14	TRAF6	0.357898	-0.000869857
48	15	TRAF6	0.357124	-0.00174764
48	16	TRAF6	0.358838	-0.000138387
48	17	TRAF6	0.359905	0.000824721
48	18	TRAF6	0.362581	0.00339641
48	19	TRAF6	0.367642	0.00835368
48	20	TRAF6	0.376526	0.0171336
48	21	TRAF6	0.395071	0.0355745
48	22	TRAF6	0.429095	0.0694935
48	23	TRAF6	0.493412	0.133707
48	24	TRAF6	0.615528	0.255719
48	25	TRAF6	0.823956	0.464042
48	26	TRAF6	1.13819	0.778169
48	27	TRAF6	1.49785	1.13773
48	28	TRAF6	1.8289	1.46867
48	29	TRAF6	2.07605	1.71572
48	30	TRAF6	2.26164	1.90121
48	31	TRAF6	2.40773	2.04719
48	32	TRAF6	2.52137	2.16073
48	33	TRAF6	2.6181	2.25735
48	34	TRAF6	2.65852	2.29767
48	35	TRAF6	2.71343	2.35247
48	36	TRAF6	2.75688	2.39582
48	37	TRAF6	2.79377	2.4326
48	38	TRAF6	2.82419	2.46293
48	39	TRAF6	2.83796	2.47659
48	40	TRAF6	2.83726	2.47578
49	1
49	2
49	3
49	4
49	5
49	6
49	7
49	8
49	9
49	10
49	11
49	12
49	13
49	14
49	15
49	16
49	17
49	18
49	19
49	20
49	21
49	22
49	23
49	24
49	25
49	26
49	27
49	28
49	29
49	30
49	31
49	32
[truncated: 1,888 more rows]

## Sheet: Results
Block Type	Fast 96-Well Block (0.1mL)
Calibration Background is expired	Yes
Calibration Background performed on	01-19-2021
Calibration HRM MELTDOCTOR is expired	Yes
Calibration HRM MELTDOCTOR performed on	11-03-2016
Calibration Normalization FAM-ROX is expired	Yes
Calibration Normalization FAM-ROX performed on	01-19-2021
Calibration Normalization VIC-ROX is expired	Yes
Calibration Normalization VIC-ROX performed on	01-19-2021
Calibration Pure Dye CY3 is expired	Yes
Calibration Pure Dye CY3 performed on	01-19-2021
Calibration Pure Dye FAM is expired	Yes
Calibration Pure Dye FAM performed on	01-19-2021
Calibration Pure Dye MELTDOCTOR is expired	Yes
Calibration Pure Dye MELTDOCTOR performed on	11-03-2016
Calibration Pure Dye NED is expired	Yes
Calibration Pure Dye NED performed on	09-17-2019
Calibration Pure Dye ROX is expired	Yes
Calibration Pure Dye ROX performed on	01-19-2021
Calibration Pure Dye SYBR is expired	Yes
Calibration Pure Dye SYBR performed on	01-19-2021
Calibration Pure Dye TAMRA is expired	Yes
Calibration Pure Dye TAMRA performed on	01-19-2021
Calibration Pure Dye VIC is expired	Yes
Calibration Pure Dye VIC performed on	01-19-2021
Calibration ROI is expired	Yes
Calibration ROI performed on	01-19-2021
Calibration Uniformity is expired	Yes
Calibration Uniformity performed on	01-19-2021
Chemistry	SYBR_GREEN
Date Created	2021-10-31 03:12:23 AM PDT
Date Modified	2021-10-31 19:46:50 PM PDT
Experiment Barcode
Experiment Comment
Experiment File Name	D:\LY\A151R daochu\2021-10-31 siRNA KD TRAF6.eds
Experiment Name	2021-10-31 181218
Experiment Run Start Time	2021-10-31 11:18:23 AM PDT
Experiment Run Stop Time	2021-10-31 12:25:07 PM PDT
Experiment Type	Comparative Cт (ΔΔCт)
Instrument Name	278861502
Instrument Serial Number	278861502
Instrument Type	QuantStudio(TM) 6 Flex System
Passive Reference	ROX
Quantification Cycle Method	Ct
Signal Smoothing On	true
Stage/ Cycle where Analysis is performed	Stage 2, Step 2
User Name
Well	Well Position	Omit	Sample Name	Target Name	Task	Reporter	Quencher	Quantity	Quantity Mean	Quantity SD	RQ	RQ Min	RQ Max	CT	Ct Mean	Ct SD	Delta Ct	Delta Ct Mean	Delta Ct SE	Delta Delta Ct	Automatic Ct Threshold	Ct Threshold	Automatic Baseline	Baseline Start	Baseline End	Comments	Tm1	Tm2	Tm3	HIGHSD
2	A2	FALSE	si-nc 1	GAPDH	UNKNOWN	SYBR	None							16.121	16.0585	0.0884369					TRUE	0.235694	TRUE	1	40		83.4124			N
3	A3	FALSE	si-nc 1	GAPDH	UNKNOWN	SYBR	None							15.996	16.0585	0.0884369					TRUE	0.235694	TRUE	1	40		83.4124			N
4	A4	FALSE	si-nc 2	GAPDH	UNKNOWN	SYBR	None							15.9858	16.0046	0.0266604					TRUE	0.235694	TRUE	1	40		83.5095			N
5	A5	FALSE	si-nc 2	GAPDH	UNKNOWN	SYBR	None							16.0235	16.0046	0.0266604					TRUE	0.235694	TRUE	1	40		83.5095			N
7	A7	FALSE	si-nc 3	GAPDH	UNKNOWN	SYBR	None							16.581	16.5259	0.077944					TRUE	0.235694	TRUE	1	40		83.5095			N
9	A9	FALSE	si-nc 3	GAPDH	UNKNOWN	SYBR	None							16.4708	16.5259	0.077944					TRUE	0.235694	TRUE	1	40		83.4124			N
10	A10	FALSE	si #1 -1	GAPDH	UNKNOWN	SYBR	None							16.5193	16.6111	0.129752					TRUE	0.235694	TRUE	1	40		83.4124			N
11	A11	FALSE	si #1 -1	GAPDH	UNKNOWN	SYBR	None							16.7028	16.6111	0.129752					TRUE	0.235694	TRUE	1	40		83.4124			N
13	B1	FALSE	si-nc 1	TRAF6	UNKNOWN	SYBR	None				0.848016	0.730935	0.983852	22.8429	22.8069	0.0433337		6.74842	0.0673534	0.237836	TRUE	0.201877	TRUE	1	40		81.3752			N
14	B2	FALSE	si-nc 1	TRAF6	UNKNOWN	SYBR	None				0.848016	0.730935	0.983852	22.8191	22.8069	0.0433337		6.74842	0.0673534	0.237836	TRUE	0.201877	TRUE	1	40		81.3752			N
15	B3	FALSE	si-nc 1	TRAF6	UNKNOWN	SYBR	None				0.848016	0.730935	0.983852	22.7588	22.8069	0.0433337		6.74842	0.0673534	0.237836	TRUE	0.201877	TRUE	1	40		81.3752			N
16	B4	FALSE	si-nc 2	TRAF6	UNKNOWN	SYBR	None				0.738619	0.693879	0.786243	22.912	22.9523	0.0366187		6.94768	0.028326	0.437098	TRUE	0.201877	TRUE	1	40		81.3752			N
17	B5	FALSE	si-nc 2	TRAF6	UNKNOWN	SYBR	None				0.738619	0.693879	0.786243	22.9614	22.9523	0.0366187		6.94768	0.028326	0.437098	TRUE	0.201877	TRUE	1	40		81.4722			N
18	B6	FALSE	si-nc 2	TRAF6	UNKNOWN	SYBR	None				0.738619	0.693879	0.786243	22.9835	22.9523	0.0366187		6.94768	0.028326	0.437098	TRUE	0.201877	TRUE	1	40		81.4722			N
19	B7	FALSE	si-nc 3	TRAF6	UNKNOWN	SYBR	None				0.802474	0.706319	0.911719	23.3849	23.354	0.0304985		6.82806	0.0578592	0.317473	TRUE	0.201877	TRUE	1	40		81.4722			N
20	B8	FALSE	si-nc 3	TRAF6	UNKNOWN	SYBR	None				0.802474	0.706319	0.911719	23.353	23.354	0.0304985		6.82806	0.0578592	0.317473	TRUE	0.201877	TRUE	1	40		81.3752			N
21	B9	FALSE	si-nc 3	TRAF6	UNKNOWN	SYBR	None				0.802474	0.706319	0.911719	23.3239	23.354	0.0304985		6.82806	0.0578592	0.317473	TRUE	0.201877	TRUE	1	40		81.3752			N
22	B10	FALSE	si #1 -1	TRAF6	UNKNOWN	SYBR	None				1	0.760465	1.31499	23.1251	23.1217	0.00493894		6.51058	0.0918147	0	TRUE	0.201877	TRUE	1	40		81.3752			N
23	B11	FALSE	si #1 -1	TRAF6	UNKNOWN	SYBR	None				1	0.760465	1.31499	23.1182	23.1217	0.00493894		6.51058	0.0918147	0	TRUE	0.201877	TRUE	1	40		81.4722			N
26	C2	FALSE	si#1 -2	GAPDH	UNKNOWN	SYBR	None							15.5582	15.4918	0.0939497					TRUE	0.235694	TRUE	1	40		83.4124			N
27	C3	FALSE	si#1 -2	GAPDH	UNKNOWN	SYBR	None							15.4254	15.4918	0.0939497					TRUE	0.235694	TRUE	1	40		83.4124			N
28	C4	FALSE	si#1-3	GAPDH	UNKNOWN	SYBR	None							15.4602	15.4505	0.0668281					TRUE	0.235694	TRUE	1	40		83.4124			N
29	C5	FALSE	si#1-3	GAPDH	UNKNOWN	SYBR	None							15.3794	15.4505	0.0668281					TRUE	0.235694	TRUE	1	40		83.4124			N
30	C6	FALSE	si#1-3	GAPDH	UNKNOWN	SYBR	None							15.512	15.4505	0.0668281					TRUE	0.235694	TRUE	1	40		83.5095			N
31	C7	FALSE	si#2-1	GAPDH	UNKNOWN	SYBR	None							15.9842	15.9934	0.0399076					TRUE	0.235694	TRUE	1	40		83.4124			N
32	C8	FALSE	si#2-1	GAPDH	UNKNOWN	SYBR	None							16.0371	15.9934	0.0399076					TRUE	0.235694	TRUE	1	40		83.5095			N
33	C9	FALSE	si#2-1	GAPDH	UNKNOWN	SYBR	None							15.9589	15.9934	0.0399076					TRUE	0.235694	TRUE	1	40		83.4124			N
34	C10	FALSE	si#2-2	GAPDH	UNKNOWN	SYBR	None							15.9514	16.0955	0.203741					TRUE	0.235694	TRUE	1	40		83.5095			N
35	C11	FALSE	si#2-2	GAPDH	UNKNOWN	SYBR	None							16.2396	16.0955	0.203741					TRUE	0.235694	TRUE	1	40		83.5095			N
37	D1	FALSE	si#1 -2	TRAF6	UNKNOWN	SYBR	None				0.529435	0.451729	0.620508	22.9196	22.9199	0.0478874		7.42806	0.0719561	0.917474	TRUE	0.201877	TRUE	1	40		81.3752			N
38	D2	FALSE	si#1 -2	TRAF6	UNKNOWN	SYBR	None				0.529435	0.451729	0.620508	22.9679	22.9199	0.0478874		7.42806	0.0719561	0.917474	TRUE	0.201877	TRUE	1	40		81.3752			N
39	D3	FALSE	si#1 -2	TRAF6	UNKNOWN	SYBR	None				0.529435	0.451729	0.620508	22.8721	22.9199	0.0478874		7.42806	0.0719561	0.917474	TRUE	0.201877	TRUE	1	40		81.3752			N
40	D4	FALSE	si#1-3	TRAF6	UNKNOWN	SYBR	None				0.591301	0.520549	0.671669	22.8022	22.7192	0.0932175		7.26862	0.0662206	0.758035	TRUE	0.201877	TRUE	1	40		81.4722			N
41	D5	FALSE	si#1-3	TRAF6	UNKNOWN	SYBR	None				0.591301	0.520549	0.671669	22.737	22.7192	0.0932175		7.26862	0.0662206	0.758035	TRUE	0.201877	TRUE	1	40		81.4722			N
42	D6	FALSE	si#1-3	TRAF6	UNKNOWN	SYBR	None				0.591301	0.520549	0.671669	22.6183	22.7192	0.0932175		7.26862	0.0662206	0.758035	TRUE	0.201877	TRUE	1	40		81.4722			N
43	D7	FALSE	si#2-1	TRAF6	UNKNOWN	SYBR	None				0.791002	0.745692	0.839065	22.8151	22.8423	0.0350121		6.84883	0.0306511	0.338247	TRUE	0.201877	TRUE	1	40		81.4722			N
44	D8	FALSE	si#2-1	TRAF6	UNKNOWN	SYBR	None				0.791002	0.745692	0.839065	22.8818	22.8423	0.0350121		6.84883	0.0306511	0.338247	TRUE	0.201877	TRUE	1	40		81.4722			N
45	D9	FALSE	si#2-1	TRAF6	UNKNOWN	SYBR	None				0.791002	0.745692	0.839065	22.8299	22.8423	0.0350121		6.84883	0.0306511	0.338247	TRUE	0.201877	TRUE	1	40		81.4722			N
46	D10	FALSE	si#2-2	TRAF6	UNKNOWN	SYBR	None				0.503599	0.365868	0.693181	23.5726	23.5957	0.0259455		7.50024	0.144843	0.989652	TRUE	0.201877	TRUE	1	40		81.4722			N
47	D11	FALSE	si#2-2	TRAF6	UNKNOWN	SYBR	None				0.503599	0.365868	0.693181	23.5909	23.5957	0.0259455		7.50024	0.144843	0.989652	TRUE	0.201877	TRUE	1	40		81.5692			N
48	D12	FALSE	si#2-2	TRAF6	UNKNOWN	SYBR	None				0.503599	0.365868	0.693181	23.6238	23.5957	0.0259455		7.50024	0.144843	0.989652	TRUE	0.201877	TRUE	1	40		81.5692			N
50	E2	FALSE	si#2-3	GAPDH	UNKNOWN	SYBR	None							16.61	16.509	0.142819					TRUE	0.235694	TRUE	1	40		83.4124			N
51	E3	FALSE	si#2-3	GAPDH	UNKNOWN	SYBR	None							16.408	16.509	0.142819					TRUE	0.235694	TRUE	1	40		83.4124			N
52	E4	FALSE	si#3-1	GAPDH	UNKNOWN	SYBR	None							14.94	14.8625	0.104616					TRUE	0.235694	TRUE	1	40		83.4124			N
53	E5	FALSE	si#3-1	GAPDH	UNKNOWN	SYBR	None							14.7435	14.8625	0.104616					TRUE	0.235694	TRUE	1	40		83.4124			N
54	E6	FALSE	si#3-1	GAPDH	UNKNOWN	SYBR	None							14.9041	14.8625	0.104616					TRUE	0.235694	TRUE	1	40		83.4124			N
55	E7	FALSE	si#3-2	GAPDH	UNKNOWN	SYBR	None							14.8429	14.7477	0.0828048					TRUE	0.235694	TRUE	1	40		83.5095			N
56	E8	FALSE	si#3-2	GAPDH	UNKNOWN	SYBR	None							14.6926	14.7477	0.0828048					TRUE	0.235694	TRUE	1	40		83.5095			N
57	E9	FALSE	si#3-2	GAPDH	UNKNOWN	SYBR	None							14.7076	14.7477	0.0828048					TRUE	0.235694	TRUE	1	40		83.5095			N
58	E10	FALSE	si#3-3	GAPDH	UNKNOWN	SYBR	None							14.9337	15.4241	0.513271					TRUE	0.235694	TRUE	1	40		83.5095			Y
59	E11	FALSE	si#3-3	GAPDH	UNKNOWN	SYBR	None							15.3809	15.4241	0.513271					TRUE	0.235694	TRUE	1	40		83.5095			Y
60	E12	FALSE	si#3-3	GAPDH	UNKNOWN	SYBR	None							15.9576	15.4241	0.513271					TRUE	0.235694	TRUE	1	40		83.6065			Y
61	F1	FALSE	si#2-3	TRAF6	UNKNOWN	SYBR	None				0.963366	0.746706	1.24289	23.1826	23.0735	0.0970493		6.56443	0.115491	0.0538441	TRUE	0.201877	TRUE	1	40		81.3752			N
62	F2	FALSE	si#2-3	TRAF6	UNKNOWN	SYBR	None				0.963366	0.746706	1.24289	23.0409	23.0735	0.0970493		6.56443	0.115491	0.0538441	TRUE	0.201877	TRUE	1	40		81.3752			N
63	F3	FALSE	si#2-3	TRAF6	UNKNOWN	SYBR	None				0.963366	0.746706	1.24289	22.9969	23.0735	0.0970493		6.56443	0.115491	0.0538441	TRUE	0.201877	TRUE	1	40		81.3752			N
64	F4	FALSE	si#3-1	TRAF6	UNKNOWN	SYBR	None				0.416239	0.364786	0.474949	22.5742	22.6376	0.0561965		7.7751	0.0685627	1.26452	TRUE	0.201877	TRUE	1	40		81.3752			N
65	F5	FALSE	si#3-1	TRAF6	UNKNOWN	SYBR	None				0.416239	0.364786	0.474949	22.6578	22.6376	0.0561965		7.7751	0.0685627	1.26452	TRUE	0.201877	TRUE	1	40		81.3752			N
66	F6	FALSE	si#3-1	TRAF6	UNKNOWN	SYBR	None				0.416239	0.364786	0.474949	22.681	22.6376	0.0561965		7.7751	0.0685627	1.26452	TRUE	0.201877	TRUE	1	40		81.3752			N
67	F7	FALSE	si#3-2	TRAF6	UNKNOWN	SYBR	None				0.336811	0.306975	0.369547	22.836	22.8283	0.0106054		8.08057	0.0481979	1.56999	TRUE	0.201877	TRUE	1	40		81.3752			N
68	F8	FALSE	si#3-2	TRAF6	UNKNOWN	SYBR	None				0.336811	0.306975	0.369547	22.8162	22.8283	0.0106054		8.08057	0.0481979	1.56999	TRUE	0.201877	TRUE	1	40		81.3752			N
69	F9	FALSE	si#3-2	TRAF6	UNKNOWN	SYBR	None				0.336811	0.306975	0.369547	22.8326	22.8283	0.0106054		8.08057	0.0481979	1.56999	TRUE	0.201877	TRUE	1	40		81.3752			N
70	F10	FALSE	si#3-3	TRAF6	UNKNOWN	SYBR	None				0.526823	0.295704	0.938581	22.7656	22.8593	0.0818655		7.4352	0.300083	0.924611	TRUE	0.201877	TRUE	1	40		81.3752			N
71	F11	FALSE	si#3-3	TRAF6	UNKNOWN	SYBR	None				0.526823	0.295704	0.938581	22.9171	22.8593	0.0818655		7.4352	0.300083	0.924611	TRUE	0.201877	TRUE	1	40		81.4722			N
72	F12	FALSE	si#3-3	TRAF6	UNKNOWN	SYBR	None				0.526823	0.295704	0.938581	22.895	22.8593	0.0818655		7.4352	0.300083	0.924611	TRUE	0.201877	TRUE	1	40		81.4722			N
74	G2	FALSE	si#3-1 120	GAPDH	UNKNOWN	SYBR	None							14.7921	14.7179	0.104909					TRUE	0.235694	TRUE	1	40		83.3154			N
75	G3	FALSE	si#3-1 120	GAPDH	UNKNOWN	SYBR	None							14.6437	14.7179	0.104909					TRUE	0.235694	TRUE	1	40		83.3154			N
76	G4	FALSE	si#3-2 120	GAPDH	UNKNOWN	SYBR	None							14.4286	14.5039	0.0776469					TRUE	0.235694	TRUE	1	40		83.4124			N
77	G5	FALSE	si#3-2 120	GAPDH	UNKNOWN	SYBR	None							14.4995	14.5039	0.0776469					TRUE	0.235694	TRUE	1	40		83.4124			N
78	G6	FALSE	si#3-2 120	GAPDH	UNKNOWN	SYBR	None							14.5837	14.5039	0.0776469					TRUE	0.235694	TRUE	1	40		83.4124			N
79	G7	FALSE	si#3-3 120	GAPDH	UNKNOWN	SYBR	None							14.3807	14.4245	0.0379762					TRUE	0.235694	TRUE	1	40		83.4124			N
80	G8	FALSE	si#3-3 120	GAPDH	UNKNOWN	SYBR	None							14.449	14.4245	0.0379762					TRUE	0.235694	TRUE	1	40		83.4124			N
81	G9	FALSE	si#3-3 120	GAPDH	UNKNOWN	SYBR	None							14.4437	14.4245	0.0379762					TRUE	0.235694	TRUE	1	40		83.4124			N
86	H2	FALSE	si#3-1 120	TRAF6	UNKNOWN	SYBR	None				0.136685	0.103357	0.18076	24.1569	24.0996	0.0809894		9.38166	0.0937152	2.87107	TRUE	0.201877	TRUE	1	40		81.2782			N
87	H3	FALSE	si#3-1 120	TRAF6	UNKNOWN	SYBR	None				0.136685	0.103357	0.18076	24.0423	24.0996	0.0809894		9.38166	0.0937152	2.87107	TRUE	0.201877	TRUE	1	40		81.2782			N
88	H4	FALSE	si#3-2 120	TRAF6	UNKNOWN	SYBR	None				0.189905	0.173712	0.207608	23.3881	23.4112	0.0201338		8.90723	0.046312	2.39665	TRUE	0.201877	TRUE	1	40		81.3752			N
89	H5	FALSE	si#3-2 120	TRAF6	UNKNOWN	SYBR	None				0.189905	0.173712	0.207608	23.4251	23.4112	0.0201338		8.90723	0.046312	2.39665	TRUE	0.201877	TRUE	1	40		81.3752			N
90	H6	FALSE	si#3-2 120	TRAF6	UNKNOWN	SYBR	None				0.189905	0.173712	0.207608	23.4203	23.4112	0.0201338		8.90723	0.046312	2.39665	TRUE	0.201877	TRUE	1	40		81.3752			N
91	H7	FALSE	si#3-3 120	TRAF6	UNKNOWN	SYBR	None				0.21208	0.198668	0.226397	23.2093	23.1724	0.0448843		8.7479	0.033945	2.23732	TRUE	0.201877	TRUE	1	40		81.3752			N
92	H8	FALSE	si#3-3 120	TRAF6	UNKNOWN	SYBR	None				0.21208	0.198668	0.226397	23.1224	23.1724	0.0448843		8.7479	0.033945	2.23732	TRUE	0.201877	TRUE	1	40		81.3752			N
93	H9	FALSE	si#3-3 120	TRAF6	UNKNOWN	SYBR	None				0.21208	0.198668	0.226397	23.1854	23.1724	0.0448843		8.7479	0.033945	2.23732	TRUE	0.201877	TRUE	1	40		81.2782			N
Analysis Type	Singleplex
Endogenous Control	GAPDH
RQ Min/Max Confidence Level	95.0
Reference Sample	si #1 -1

## Sheet: Melt Curve Raw Data
Block Type	Fast 96-Well Block (0.1mL)
Calibration Background is expired	Yes
Calibration Background performed on	01-19-2021
Calibration HRM MELTDOCTOR is expired	Yes
Calibration HRM MELTDOCTOR performed on	11-03-2016
Calibration Normalization FAM-ROX is expired	Yes
Calibration Normalization FAM-ROX performed on	01-19-2021
Calibration Normalization VIC-ROX is expired	Yes
Calibration Normalization VIC-ROX performed on	01-19-2021
Calibration Pure Dye CY3 is expired	Yes
Calibration Pure Dye CY3 performed on	01-19-2021
Calibration Pure Dye FAM is expired	Yes
Calibration Pure Dye FAM performed on	01-19-2021
Calibration Pure Dye MELTDOCTOR is expired	Yes
Calibration Pure Dye MELTDOCTOR performed on	11-03-2016
Calibration Pure Dye NED is expired	Yes
Calibration Pure Dye NED performed on	09-17-2019
Calibration Pure Dye ROX is expired	Yes
Calibration Pure Dye ROX performed on	01-19-2021
Calibration Pure Dye SYBR is expired	Yes
Calibration Pure Dye SYBR performed on	01-19-2021
Calibration Pure Dye TAMRA is expired	Yes
Calibration Pure Dye TAMRA performed on	01-19-2021
Calibration Pure Dye VIC is expired	Yes
Calibration Pure Dye VIC performed on	01-19-2021
Calibration ROI is expired	Yes
Calibration ROI performed on	01-19-2021
Calibration Uniformity is expired	Yes
Calibration Uniformity performed on	01-19-2021
Chemistry	SYBR_GREEN
Date Created	2021-10-31 03:12:23 AM PDT
Date Modified	2021-10-31 19:46:50 PM PDT
Experiment Barcode
Experiment Comment
Experiment File Name	D:\LY\A151R daochu\2021-10-31 siRNA KD TRAF6.eds
Experiment Name	2021-10-31 181218
Experiment Run Start Time	2021-10-31 11:18:23 AM PDT
Experiment Run Stop Time	2021-10-31 12:25:07 PM PDT
Experiment Type	Comparative Cт (ΔΔCт)
Instrument Name	278861502
Instrument Serial Number	278861502
Instrument Type	QuantStudio(TM) 6 Flex System
Passive Reference	ROX
Quantification Cycle Method	Ct
Signal Smoothing On	true
Stage/ Cycle where Analysis is performed	Stage 2, Step 2
User Name
Well	Well Position	Reading	Temperature	Fluorescence	Derivative
2	A2	1	60.1293	2.6061	0.120412
2	A2	2	60.3233	2.59813	0.120637
2	A2	3	60.5174	2.58379	0.120782
2	A2	4	60.7114	2.57579	0.12086
2	A2	5	60.9054	2.56528	0.120938
2	A2	6	61.0994	2.55321	0.12107
2	A2	7	61.2935	2.54296	0.121245
2	A2	8	61.4875	2.53011	0.121407
2	A2	9	61.6815	2.5175	0.1215
2	A2	10	61.8755	2.50793	0.121519
2	A2	11	62.0696	2.50075	0.121526
2	A2	12	62.2636	2.48189	0.121645
2	A2	13	62.4576	2.47423	0.122008
2	A2	14	62.6516	2.46341	0.122675
2	A2	15	62.8457	2.45145	0.123564
2	A2	16	63.0397	2.44448	0.124427
2	A2	17	63.2337	2.42757	0.124973
2	A2	18	63.4277	2.41382	0.125034
2	A2	19	63.6218	2.40409	0.124686
2	A2	20	63.8158	2.39299	0.12422
2	A2	21	64.0098	2.38197	0.123984
2	A2	22	64.2038	2.37156	0.124198
2	A2	23	64.3979	2.35854	0.124851
2	A2	24	64.5919	2.34953	0.125739
2	A2	25	64.7859	2.33514	0.126567
2	A2	26	64.9799	2.32321	0.127096
2	A2	27	65.174	2.31272	0.127224
2	A2	28	65.368	2.29872	0.127007
2	A2	29	65.562	2.28691	0.126615
2	A2	30	65.7561	2.2781	0.126236
2	A2	31	65.9501	2.26592	0.125995
2	A2	32	66.1441	2.25198	0.125912
2	A2	33	66.3381	2.24232	0.125906
2	A2	34	66.5322	2.23178	0.125854
2	A2	35	66.7262	2.21819	0.125668
2	A2	36	66.9202	2.2044	0.125353
2	A2	37	67.1142	2.19322	0.124991
2	A2	38	67.3083	2.18386	0.124682
2	A2	39	67.5023	2.17222	0.124455
2	A2	40	67.6963	2.16008	0.124263
2	A2	41	67.8904	2.14687	0.124044
2	A2	42	68.0844	2.13562	0.12381
2	A2	43	68.2784	2.12516	0.123681
2	A2	44	68.4724	2.11196	0.123808
2	A2	45	68.6665	2.10473	0.124253
2	A2	46	68.8605	2.09293	0.124913
2	A2	47	69.0545	2.07783	0.125549
2	A2	48	69.2485	2.06614	0.1259
2	A2	49	69.4426	2.0569	0.125803
2	A2	50	69.6366	2.04155	0.125262
2	A2	51	69.8306	2.03118	0.124442
2	A2	52	70.0246	2.01928	0.123591
2	A2	53	70.2187	2.00853	0.122943
2	A2	54	70.4127	1.99925	0.122612
2	A2	55	70.6067	1.98563	0.122557
2	A2	56	70.8007	1.97508	0.122601
2	A2	57	70.9948	1.96384	0.122529
2	A2	58	71.1888	1.95056	0.122204
2	A2	59	71.3828	1.93906	0.121652
2	A2	60	71.5768	1.92734	0.121051
2	A2	61	71.7709	1.91727	0.12063
2	A2	62	71.9649	1.90726	0.120534
2	A2	63	72.1589	1.89766	0.120735
2	A2	64	72.353	1.88307	0.121062
2	A2	65	72.547	1.87232	0.121313
2	A2	66	72.741	1.85867	0.121376
2	A2	67	72.935	1.8509	0.12126
2	A2	68	73.1291	1.83792	0.121043
2	A2	69	73.3231	1.82694	0.120793
2	A2	70	73.5171	1.81542	0.120525
2	A2	71	73.7111	1.80373	0.120224
2	A2	72	73.9052	1.79229	0.119888
2	A2	73	74.0992	1.78078	0.119547
2	A2	74	74.2932	1.77301	0.119236
2	A2	75	74.4872	1.75862	0.118956
2	A2	76	74.6813	1.74939	0.118658
2	A2	77	74.8753	1.7381	0.118258
2	A2	78	75.0693	1.72725	0.117686
2	A2	79	75.2633	1.7166	0.116936
2	A2	80	75.4574	1.70232	0.116085
2	A2	81	75.6514	1.69454	0.115277
2	A2	82	75.8454	1.68568	0.114654
2	A2	83	76.0394	1.672	0.114307
2	A2	84	76.2335	1.66245	0.114238
2	A2	85	76.4275	1.65302	0.114395
2	A2	86	76.6215	1.64174	0.114693
2	A2	87	76.8156	1.62998	0.115053
2	A2	88	77.0096	1.62094	0.115388
2	A2	89	77.2036	1.60867	0.115571
2	A2	90	77.3976	1.59827	0.115431
2	A2	91	77.5917	1.58932	0.114791
2	A2	92	77.7857	1.57493	0.113582
2	A2	93	77.9797	1.5641	0.111944
2	A2	94	78.1737	1.55259	0.110256
2	A2	95	78.3678	1.54873	0.109024
2	A2	96	78.5618	1.53615	0.108667
2	A2	97	78.7558	1.52802	0.109336
2	A2	98	78.9498	1.5153	0.110846
2	A2	99	79.1439	1.50813	0.112756
2	A2	100	79.3379	1.495	0.114562
2	A2	101	79.5319	1.48419	0.115912
2	A2	102	79.7259	1.47067	0.116785
2	A2	103	79.92	1.46093	0.117561
2	A2	104	80.114	1.45221	0.118984
2	A2	105	80.308	1.43978	0.122044
2	A2	106	80.502	1.43272	0.127881
2	A2	107	80.6961	1.42026	0.137786
2	A2	108	80.8901	1.40657	0.153338
2	A2	109	81.0841	1.3946	0.176568
2	A2	110	81.2782	1.3797	0.210028
2	A2	111	81.4722	1.36131	0.256556
2	A2	112	81.6662	1.34207	0.318685
2	A2	113	81.8602	1.31437	0.397723
2	A2	114	82.0543	1.27864	0.49273
2	A2	115	82.2483	1.22922	0.599795
2	A2	116	82.4423	1.1629	0.711969
2	A2	117	82.6363	1.07694	0.820132
2	A2	118	82.8304	0.96858	0.914592
2	A2	119	83.0244	0.857738	0.986881
2	A2	120	83.2184	0.746041	1.03108
2	A2	121	83.4124	0.636497	1.04426
2	A2	122	83.6065	0.529249	1.02614
2	A2	123	83.8005	0.42615	0.978473
2	A2	124	83.9945	0.330854	0.904643
2	A2	125	84.1885	0.250562	0.809547
2	A2	126	84.3826	0.182246	0.699607
2	A2	127	84.5766	0.131646	0.582468
2	A2	128	84.7706	0.0986491	0.46623
2	A2	129	84.9647	0.0790128	0.358319
2	A2	130	85.1587	0.0668857	0.264369
2	A2	131	85.3527	0.0606783	0.187513
2	A2	132	85.5467	0.0574114	0.128305
2	A2	133	85.7408	0.0530037	0.0852258
2	A2	134	85.9348	0.0529491	0.0555255
2	A2	135	86.1288	0.0510644	0.0360665
2	A2	136	86.3228	0.0509749	0.023938
2	A2	137	86.5169	0.0497177	0.0167655
2	A2	138	86.7109	0.0490445	0.0127704
2	A2	139	86.9049	0.0486822	0.0106922
2	A2	140	87.0989	0.0480875	0.00967303
2	A2	141	87.293	0.0460605	0.00915957
2	A2	142	87.487	0.0453679	0.00883036
2	A2	143	87.681	0.0447113	0.00853467
2	A2	144	87.875	0.0447654	0.00822907
2	A2	145	88.0691	0.0433602	0.00791625
2	A2	146	88.2631	0.0429298	0.00760344
2	A2	147	88.4571	0.041663	0.00728998
2	A2	148	88.6511	0.0419089	0.0069755
2	A2	149	88.8452	0.039936	0.00666994
2	A2	150	89.0392	0.0407292	0.00639341
2	A2	151	89.2332	0.0390352	0.00616692
2	A2	152	89.4273	0.0386382	0.00600196
2	A2	153	89.6213	0.0389002	0.00589257
2	A2	154	89.8153	0.0375867	0.0058101
2	A2	155	90.0093	0.0380335	0.00570522
2	A2	156	90.2034	0.0363126	0.00552411
2	A2	157	90.3974	0.0354478	0.0052373
2	A2	158	90.5914	0.0358516	0.00486272
2	A2	159	90.7854	0.0359958	0.00446224
2	A2	160	90.9795	0.0349128	0.00410956
2	A2	161	91.1735	0.0353369	0.00385315
2	A2	162	91.3675	0.0340916	0.00370101
2	A2	163	91.5615	0.0339692	0.00363321
2	A2	164	91.7556	0.0342846	0.00362356
2	A2	165	91.9496	0.0336419	0.00365017
2	A2	166	92.1436	0.0330373	0.00369357
2	A2	167	92.3376	0.033296	0.00373602
2	A2	168	92.5317	0.0317516	0.00377071
2	A2	169	92.7257	0.0319262	0.00381129
2	A2	170	92.9197	0.0322803	0.00388596
2	A2	171	93.1138	0.0322587	0.00401301
2	A2	172	93.3078	0.0300448	0.00417662
2	A2	173	93.5018	0.0308465	0.00432364
2	A2	174	93.6958	0.030219	0.00438419
2	A2	175	93.8899	0.0292314	0.00429918
2	A2	176	94.0839	0.0292676	0.00403707
2	A2	177	94.2779	0.029215	0.00359679
2	A2	178	94.4719	0.0280109	0.00300593
2	A2	179	94.666	0.0284084	0.00232008
2	A2	180	94.86	0.0281978	0.00161811
3	A3	1	60.1293	2.96832	0.132615
3	A3	2	60.3233	2.96486	0.132801
3	A3	3	60.5174	2.95111	0.133061
3	A3	4	60.7114	2.93871	0.133348
3	A3	5	60.9054	2.92489	0.133653
3	A3	6	61.0994	2.91516	0.133989
3	A3	7	61.2935	2.90171	0.134358
3	A3	8	61.4875	2.89177	0.134742
3	A3	9	61.6815	2.87203	0.135131
3	A3	10	61.8755	2.86267	0.135526
3	A3	11	62.0696	2.85544	0.135927
3	A3	12	62.2636	2.83912	0.136326
3	A3	13	62.4576	2.82482	0.136726
3	A3	14	62.6516	2.81233	0.137193
3	A3	15	62.8457	2.79803	0.137842
3	A3	16	63.0397	2.79093	0.138776
3	A3	17	63.2337	2.7751	0.139994
3	A3	18	63.4277	2.76241	0.141361
3	A3	19	63.6218	2.74696	0.142648
3	A3	20	63.8158	2.73601	0.143638
3	A3	21	64.0098	2.72199	0.144194
3	A3	22	64.2038	2.70739	0.144318
3	A3	23	64.3979	2.69281	0.144154
3	A3	24	64.5919	2.68021	0.143946
3	A3	25	64.7859	2.66814	0.143935
3	A3	26	64.9799	2.65299	0.144238
3	A3	27	65.174	2.64396	0.144782
3	A3	28	65.368	2.62919	0.145336
3	A3	29	65.562	2.61142	0.145647
3	A3	30	65.7561	2.60121	0.145574
3	A3	31	65.9501	2.58509	0.145149
3	A3	32	66.1441	2.57267	0.144514
3	A3	33	66.3381	2.56099	0.143804
3	A3	34	66.5322	2.54899	0.143102
3	A3	35	66.7262	2.53102	0.142445
3	A3	36	66.9202	2.51887	0.141905
3	A3	37	67.1142	2.50543	0.141587
3	A3	38	67.3083	2.49334	0.141558
3	A3	39	67.5023	2.48195	0.14176
3	A3	40	67.6963	2.46934	0.142011
3	A3	41	67.8904	2.45113	0.142135
3	A3	42	68.0844	2.43714	0.142083
3	A3	43	68.2784	2.42708	0.141968
3	A3	44	68.4724	2.41415	0.141949
3	A3	45	68.6665	2.40439	0.142079
3	A3	46	68.8605	2.38543	0.142248
3	A3	47	69.0545	2.37457	0.142257
3	A3	48	69.2485	2.35883	0.14196
3	A3	49	69.4426	2.34969	0.141362
3	A3	50	69.6366	2.33028	0.14062
3	A3	51	69.8306	2.32103	0.139943
3	A3	52	70.0246	2.30878	0.139486
3	A3	53	70.2187	2.29775	0.139263
3	A3	54	70.4127	2.27988	0.139167
3	A3	55	70.6067	2.2693	0.139032
3	A3	56	70.8007	2.25651	0.138724
3	A3	57	70.9948	2.24378	0.138214
3	A3	58	71.1888	2.22672	0.137603
3	A3	59	71.3828	2.21712	0.137084
3	A3	60	71.5768	2.20595	0.136871
3	A3	61	71.7709	2.19075	0.137087
3	A3	62	71.9649	2.17865	0.137692
3	A3	63	72.1589	2.16964	0.138456
3	A3	64	72.353	2.15118	0.139035
3	A3	65	72.547	2.14195	0.139116
3	A3	66	72.741	2.12299	0.138571
3	A3	67	72.935	2.11174	0.137527
3	A3	68	73.1291	2.10076	0.136316
3	A3	69	73.3231	2.08776	0.13531
3	A3	70	73.5171	2.0758	0.134763
3	A3	71	73.7111	2.06269	0.134707
3	A3	72	73.9052	2.05133	0.134989
3	A3	73	74.0992	2.03838	0.135366
3	A3	74	74.2932	2.02277	0.135624
3	A3	75	74.4872	2.01166	0.135626
3	A3	76	74.6813	2.00161	0.135312
3	A3	77	74.8753	1.98808	0.134673
3	A3	78	75.0693	1.97497	0.133759
3	A3	79	75.2633	1.95895	0.13271
3	A3	80	75.4574	1.94914	0.13175
3	A3	81	75.6514	1.93965	0.1311
3	A3	82	75.8454	1.9273	0.130851
3	A3	83	76.0394	1.91254	0.130896
3	A3	84	76.2335	1.9021	0.130986
3	A3	85	76.4275	1.88891	0.130868
3	A3	86	76.6215	1.87608	0.130437
3	A3	87	76.8156	1.86321	0.129771
3	A3	88	77.0096	1.85299	0.129077
3	A3	89	77.2036	1.84101	0.128545
3	A3	90	77.3976	1.82986	0.128234
3	A3	91	77.5917	1.81667	0.128039
3	A3	92	77.7857	1.80509	0.127763
3	A3	93	77.9797	1.79265	0.127255
3	A3	94	78.1737	1.78036	0.126538
3	A3	95	78.3678	1.76693	0.125836
3	A3	96	78.5618	1.75828	0.125488
3	A3	97	78.7558	1.74671	0.125773
3	A3	98	78.9498	1.73652	0.126739
3	A3	99	79.1439	1.72379	0.128157
3	A3	100	79.3379	1.71089	0.129625
3	A3	101	79.5319	1.69878	0.130813
3	A3	102	79.7259	1.68283	0.131681
3	A3	103	79.92	1.67301	0.132596
3	A3	104	80.114	1.66288	0.134288
3	A3	105	80.308	1.64935	0.137726
3	A3	106	80.502	1.6389	0.144025
3	A3	107	80.6961	1.62614	0.15451
3	A3	108	80.8901	1.61147	0.170901
3	A3	109	81.0841	1.59567	0.195523
3	A3	110	81.2782	1.58071	0.231364
3	A3	111	81.4722	1.56178	0.281801
3	A3	112	81.6662	1.53986	0.349923
3	A3	113	81.8602	1.50871	0.437487
3	A3	114	82.0543	1.47038	0.543758
3	A3	115	82.2483	1.41874	0.664638
3	A3	116	82.4423	1.34486	0.792546
3	A3	117	82.6363	1.2452	0.91731
3	A3	118	82.8304	1.12804	1.02792
3	A3	119	83.0244	1.003	1.11456
3	A3	120	83.2184	0.87483	1.17012
3	A3	121	83.4124	0.747858	1.19078
3	A3	122	83.6065	0.624563	1.17577
3	A3	123	83.8005	0.507631	1.12669
3	A3	124	83.9945	0.395313	1.0471
3	A3	125	84.1885	0.300922	0.942302
3	A3	126	84.3826	0.221541	0.819373
3	A3	127	84.5766	0.160601	0.686812
3	A3	128	84.7706	0.118399	0.55377
3	A3	129	84.9647	0.0930948	0.428842
3	A3	130	85.1587	0.078614	0.318823
3	A3	131	85.3527	0.0705846	0.227817
3	A3	132	85.5467	0.066151	0.156993
3	A3	133	85.7408	0.0632151	0.105012
3	A3	134	85.9348	0.0601027	0.0689083
3	A3	135	86.1288	0.0587499	0.0450718
3	A3	136	86.3228	0.0583346	0.0300394
3	A3	137	86.5169	0.0569096	0.0209438
3	A3	138	86.7109	0.0560053	0.0156455
3	A3	139	86.9049	0.0554841	0.0126635
3	A3	140	87.0989	0.0541952	0.0110273
3	A3	141	87.293	0.0533489	0.0101296
3	A3	142	87.487	0.0523749	0.00960752
3	A3	143	87.681	0.0518835	0.0092533
3	A3	144	87.875	0.0510021	0.00894991
3	A3	145	88.0691	0.0498809	0.00863009
3	A3	146	88.2631	0.0491693	0.00825704
3	A3	147	88.4571	0.0482846	0.00782145
3	A3	148	88.6511	0.0483363	0.00734445
3	A3	149	88.8452	0.0462334	0.00687478
3	A3	150	89.0392	0.0465861	0.00647341
3	A3	151	89.2332	0.0463272	0.00618778
3	A3	152	89.4273	0.0453919	0.00602809
3	A3	153	89.6213	0.0445626	0.00596017
3	A3	154	89.8153	0.0442861	0.00592055
3	A3	155	90.0093	0.0437454	0.0058454
3	A3	156	90.2034	0.0427813	0.00569654
3	A3	157	90.3974	0.0427286	0.00547337
3	A3	158	90.5914	0.0416851	0.00520729
3	A3	159	90.7854	0.0419523	0.00494378
3	A3	160	90.9795	0.0417111	0.00472062
3	A3	161	91.1735	0.0404592	0.00455254
3	A3	162	91.3675	0.0408205	0.00442856
3	A3	163	91.5615	0.039812	0.00432289
3	A3	164	91.7556	0.0400372	0.00421188
3	A3	165	91.9496	0.0389483	0.00408744
3	A3	166	92.1436	0.0389443	0.00396109
3	A3	167	92.3376	0.0389589	0.0038564
3	A3	168	92.5317	0.0382699	0.00379401
3	A3	169	92.7257	0.0379387	0.00377635
3	A3	170	92.9197	0.0380488	0.00378055
3	A3	171	93.1138	0.0368289	0.00376445
3	A3	172	93.3078	0.0371502	0.00368435
3	A3	173	93.5018	0.0359771	0.00351541
3	A3	174	93.6958	0.0364181	0.00326293
3	A3	175	93.8899	0.0359691	0.00295721
3	A3	176	94.0839	0.0356768	0.00263346
3	A3	177	94.2779	0.0359564	0.00230988
3	A3	178	94.4719	0.0354762	0.00197974
3	A3	179	94.666	0.0350807	0.00162392
3	A3	180	94.86	0.0343588	0.00123576
4	A4	1	60.1293	3.13674	0.148519
4	A4	2	60.3233	3.13062	0.148663
4	A4	3	60.5174	3.11722	0.148666
4	A4	4	60.7114	3.10471	0.148477
4	A4	5	60.9054	3.08281	0.148249
4	A4	6	61.0994	3.07511	0.14827
4	A4	7	61.2935	3.06369	0.14879
4	A4	8	61.4875	3.04854	0.149832
4	A4	9	61.6815	3.03347	0.151146
4	A4	10	61.8755	3.02128	0.152326
4	A4	11	62.0696	3.00519	0.153049
4	A4	12	62.2636	2.98804	0.153239
4	A4	13	62.4576	2.97611	0.1531
4	A4	14	62.6516	2.95884	0.152957
4	A4	15	62.8457	2.95053	0.153051
4	A4	16	63.0397	2.93644	0.153421
4	A4	17	63.2337	2.91877	0.153958
4	A4	18	63.4277	2.90156	0.154532
4	A4	19	63.6218	2.8894	0.155094
4	A4	20	63.8158	2.87709	0.155623
4	A4	21	64.0098	2.86368	0.156035
4	A4	22	64.2038	2.84702	0.156162
4	A4	23	64.3979	2.83072	0.155847
4	A4	24	64.5919	2.81419	0.155096
4	A4	25	64.7859	2.80296	0.154132
4	A4	26	64.9799	2.78733	0.153274
4	A4	27	65.174	2.77429	0.15277
4	A4	28	65.368	2.76336	0.152674
4	A4	29	65.562	2.74752	0.15287
4	A4	30	65.7561	2.72931	0.153183
4	A4	31	65.9501	2.71625	0.153473
4	A4	32	66.1441	2.70467	0.153613
4	A4	33	66.3381	2.69093	0.153464
4	A4	34	66.5322	2.67755	0.152897
4	A4	35	66.7262	2.65578	0.151912
4	A4	36	66.9202	2.64286	0.150744
4	A4	37	67.1142	2.63123	0.149821
4	A4	38	67.3083	2.61823	0.149533
4	A4	39	67.5023	2.60624	0.150015
4	A4	40	67.6963	2.59183	0.15105
4	A4	41	67.8904	2.57493	0.1522
4	A4	42	68.0844	2.56125	0.153044
4	A4	43	68.2784	2.54362	0.153339
4	A4	44	68.4724	2.53445	0.153066
4	A4	45	68.6665	2.51853	0.152348
4	A4	46	68.8605	2.50258	0.151359
4	A4	47	69.0545	2.48774	0.150262
4	A4	48	69.2485	2.47683	0.149199
4	A4	49	69.4426	2.46128	0.148272
4	A4	50	69.6366	2.44886	0.147539
4	A4	51	69.8306	2.43308	0.147018
4	A4	52	70.0246	2.42014	0.146692
4	A4	53	70.2187	2.40697	0.146524
4	A4	54	70.4127	2.39372	0.146457
4	A4	55	70.6067	2.38079	0.146426
4	A4	56	70.8007	2.36401	0.146384
4	A4	57	70.9948	2.35118	0.146343
4	A4	58	71.1888	2.33765	0.146356
4	A4	59	71.3828	2.32558	0.146492
4	A4	60	71.5768	2.31087	0.146776
4	A4	61	71.7709	2.29504	0.147159
4	A4	62	71.9649	2.28432	0.147537
4	A4	63	72.1589	2.26975	0.147772
4	A4	64	72.353	2.25373	0.147743
4	A4	65	72.547	2.24162	0.147383
4	A4	66	72.741	2.22572	0.146699
4	A4	67	72.935	2.21349	0.145777
4	A4	68	73.1291	2.19895	0.144741
4	A4	69	73.3231	2.18497	0.143721
4	A4	70	73.5171	2.17456	0.142826
4	A4	71	73.7111	2.15702	0.142144
4	A4	72	73.9052	2.14543	0.14174
4	A4	73	74.0992	2.13473	0.14165
4	A4	74	74.2932	2.11877	0.14185
4	A4	75	74.4872	2.10624	0.142211
4	A4	76	74.6813	2.09602	0.142506
4	A4	77	74.8753	2.08124	0.142467
4	A4	78	75.0693	2.06463	0.141911
4	A4	79	75.2633	2.05172	0.140849
4	A4	80	75.4574	2.03965	0.139516
4	A4	81	75.6514	2.02679	0.138283
4	A4	82	75.8454	2.01557	0.137484
4	A4	83	76.0394	2.00047	0.137253
4	A4	84	76.2335	1.99097	0.137459
4	A4	85	76.4275	1.97874	0.137764
4	A4	86	76.6215	1.9624	0.137791
4	A4	87	76.8156	1.94781	0.137309
4	A4	88	77.0096	1.93573	0.136336
4	A4	89	77.2036	1.92563	0.135111
4	A4	90	77.3976	1.91264	0.133956
4	A4	91	77.5917	1.89908	0.133141
4	A4	92	77.7857	1.88654	0.132785
4	A4	93	77.9797	1.87767	0.132859
4	A4	94	78.1737	1.8624	0.133229
4	A4	95	78.3678	1.85041	0.13372
4	A4	96	78.5618	1.83749	0.134178
4	A4	97	78.7558	1.8248	0.134528
4	A4	98	78.9498	1.81034	0.134777
4	A4	99	79.1439	1.80168	0.134978
4	A4	100	79.3379	1.78651	0.135205
4	A4	101	79.5319	1.77651	0.135549
4	A4	102	79.7259	1.75966	0.136169
4	A4	103	79.92	1.74948	0.137377
4	A4	104	80.114	1.73763	0.139685
4	A4	105	80.308	1.72344	0.143806
4	A4	106	80.502	1.71308	0.150657
4	A4	107	80.6961	1.69969	0.161437
4	A4	108	80.8901	1.68341	0.177788
4	A4	109	81.0841	1.66737	0.202006
4	A4	110	81.2782	1.6503	0.237136
4	A4	111	81.4722	1.63206	0.286764
4	A4	112	81.6662	1.60919	0.354381
4	A4	113	81.8602	1.57757	0.442332
4	A4	114	82.0543	1.5409	0.550558
4	A4	115	82.2483	1.48839	0.675541
4	A4	116	82.4423	1.41575	0.809967
4	A4	117	82.6363	1.31459	0.94346
4	A4	118	82.8304	1.19624	1.06433
4	A4	119	83.0244	1.06078	1.16175
4	A4	120	83.2184	0.92527	1.22762
4	A4	121	83.4124	0.792481	1.25738
4	A4	122	83.6065	0.661141	1.2498
4	A4	123	83.8005	0.534877	1.20628
4	A4	124	83.9945	0.415015	1.13017
4	A4	125	84.1885	0.312017	1.02647
4	A4	126	84.3826	0.223044	0.901875
4	A4	127	84.5766	0.149724	0.764617
4	A4	128	84.7706	0.100027	0.623957
4	A4	129	84.9647	0.0688186	0.489102
4	A4	130	85.1587	0.0509638	0.367878
4	A4	131	85.3527	0.0412685	0.265601
4	A4	132	85.5467	0.0351154	0.18452
4	A4	133	85.7408	0.0319126	0.124014
4	A4	134	85.9348	0.0293414	0.0813883
4	A4	135	86.1288	0.0279864	0.0529156
4	A4	136	86.3228	0.0264035	0.0347712
4	A4	137	86.5169	0.0252291	0.0236509
4	A4	138	86.7109	0.0241794	0.0170338
4	A4	139	86.9049	0.0236127	0.0131785
4	A4	140	87.0989	0.0228131	0.0109732
4	A4	141	87.293	0.0219359	0.00974536
4	A4	142	87.487	0.0210638	0.00909067
4	A4	143	87.681	0.02056	0.00874941
4	A4	144	87.875	0.0203721	0.00853462
4	A4	145	88.0691	0.0183831	0.00830729
4	A4	146	88.2631	0.0176392	0.00798366
4	A4	147	88.4571	0.0171581	0.00755053
4	A4	148	88.6511	0.0163217	0.00706305
4	A4	149	88.8452	0.0159135	0.00661298
4	A4	150	89.0392	0.0155413	0.00627716
4	A4	151	89.2332	0.0151294	0.0060744
4	A4	152	89.4273	0.0141488	0.0059576
4	A4	153	89.6213	0.0134059	0.00584799
4	A4	154	89.8153	0.0124761	0.00568923
4	A4	155	90.0093	0.0123902	0.00548338
4	A4	156	90.2034	0.0126465	0.00528341
4	A4	157	90.3974	0.01182	0.005149
4	A4	158	90.5914	0.0113433	0.00510051
4	A4	159	90.7854	0.0105583	0.00510521
4	A4	160	90.9795	0.0102898	0.00510281
4	A4	161	91.1735	0.00942861	0.00504788
4	A4	162	91.3675	0.00903011	0.00493789
4	A4	163	91.5615	0.00927469	0.00480893
4	A4	164	91.7556	0.00826274	0.00470518
4	A4	165	91.9496	0.00817406	0.00464427
4	A4	166	92.1436	0.00802203	0.00460183
4	A4	167	92.3376	0.00689623	0.0045254
4	A4	168	92.5317	0.00612991	0.00436827
4	A4	169	92.7257	0.00623677	0.00411978
4	A4	170	92.9197	0.00647701	0.00381173
4	A4	171	93.1138	0.00556039	0.00349812
4	A4	172	93.3078	0.00534395	0.00322492
4	A4	173	93.5018	0.00541853	0.00300995
4	A4	174	93.6958	0.00502133	0.00284123
4	A4	175	93.8899	0.00445119	0.00268776
4	A4	176	94.0839	0.00462906	0.0025121
4	A4	177	94.2779	0.00421151	0.00228031
4	A4	178	94.4719	0.00429589	0.00197135
4	A4	179	94.666	0.0030238	0.00158703
4	A4	180	94.86	0.00385714	0.00115797
5	A5	1	60.1293	3.23525	0.156817
5	A5	2	60.3233	3.2245	0.159102
5	A5	3	60.5174	3.21017	0.161462
5	A5	4	60.7114	3.19125	0.163326
5	A5	5	60.9054	3.1754	0.164318
5	A5	6	61.0994	3.16258	0.164298
5	A5	7	61.2935	3.14287	0.163332
5	A5	8	61.4875	3.13532	0.161614
5	A5	9	61.6815	3.11167	0.159451
5	A5	10	61.8755	3.09647	0.157256
5	A5	11	62.0696	3.08714	0.155497
5	A5	12	62.2636	3.07413	0.154552
5	A5	13	62.4576	3.05807	0.154549
5	A5	14	62.6516	3.0451	0.15532
5	A5	15	62.8457	3.02981	0.15648
5	A5	16	63.0397	3.01474	0.157595
5	A5	17	63.2337	3.0001	0.158374
5	A5	18	63.4277	2.98308	0.158748
5	A5	19	63.6218	2.96871	0.158868
5	A5	20	63.8158	2.95569	0.158987
5	A5	21	64.0098	2.93971	0.159306
5	A5	22	64.2038	2.92711	0.159874
5	A5	23	64.3979	2.91138	0.160575
5	A5	24	64.5919	2.89446	0.161196
5	A5	25	64.7859	2.87824	0.161525
5	A5	26	64.9799	2.86854	0.161413
5	A5	27	65.174	2.84772	0.160809
5	A5	28	65.368	2.83477	0.159771
5	A5	29	65.562	2.81891	0.158458
5	A5	30	65.7561	2.80576	0.157109
5	A5	31	65.9501	2.79156	0.155986
5	A5	32	66.1441	2.77365	0.155271
5	A5	33	66.3381	2.76392	0.154985
5	A5	34	66.5322	2.75188	0.154964
5	A5	35	66.7262	2.73148	0.154938
5	A5	36	66.9202	2.71888	0.154697
5	A5	37	67.1142	2.70231	0.154228
5	A5	38	67.3083	2.6869	0.153722
5	A5	39	67.5023	2.67429	0.153437
5	A5	40	67.6963	2.6639	0.153506
5	A5	41	67.8904	2.64922	0.153848
5	A5	42	68.0844	2.62784	0.154236
5	A5	43	68.2784	2.61809	0.154452
5	A5	44	68.4724	2.60427	0.154427
5	A5	45	68.6665	2.58627	0.154259
5	A5	46	68.8605	2.57437	0.1541
5	A5	47	69.0545	2.55936	0.154041
5	A5	48	69.2485	2.54873	0.15403
5	A5	49	69.4426	2.52972	0.153922
5	A5	50	69.6366	2.51593	0.153589
5	A5	51	69.8306	2.4998	0.153036
5	A5	52	70.0246	2.48659	0.152403
5	A5	53	70.2187	2.47565	0.151891
5	A5	54	70.4127	2.45943	0.151645
5	A5	55	70.6067	2.44434	0.151678
5	A5	56	70.8007	2.43081	0.151867
5	A5	57	70.9948	2.41871	0.15202
5	A5	58	71.1888	2.40142	0.151959
5	A5	59	71.3828	2.38628	0.151609
5	A5	60	71.5768	2.37268	0.151025
5	A5	61	71.7709	2.35847	0.150363
5	A5	62	71.9649	2.34574	0.149787
5	A5	63	72.1589	2.33356	0.149384
5	A5	64	72.353	2.31606	0.149147
5	A5	65	72.547	2.30247	0.149012
5	A5	66	72.741	2.28995	0.148908
5	A5	67	72.935	2.27504	0.148787
5	A5	68	73.1291	2.26141	0.148616
5	A5	69	73.3231	2.24772	0.14837
5	A5	70	73.5171	2.23124	0.148049
5	A5	71	73.7111	2.21835	0.147679
5	A5	72	73.9052	2.2063	0.14731
5	A5	73	74.0992	2.19218	0.14698
5	A5	74	74.2932	2.17708	0.146692
5	A5	75	74.4872	2.16418	0.146411
5	A5	76	74.6813	2.15109	0.146082
5	A5	77	74.8753	2.13889	0.145656
5	A5	78	75.0693	2.12332	0.145118
5	A5	79	75.2633	2.10899	0.144519
5	A5	80	75.4574	2.09639	0.143969
5	A5	81	75.6514	2.08359	0.143597
5	A5	82	75.8454	2.07039	0.143473
5	A5	83	76.0394	2.05557	0.143554
5	A5	84	76.2335	2.04538	0.143662
5	A5	85	76.4275	2.02878	0.143566
5	A5	86	76.6215	2.01588	0.143077
5	A5	87	76.8156	2.0016	0.142162
5	A5	88	77.0096	1.98853	0.140968
5	A5	89	77.2036	1.97688	0.139778
5	A5	90	77.3976	1.96165	0.138894
5	A5	91	77.5917	1.95144	0.138484
5	A5	92	77.7857	1.93967	0.138497
5	A5	93	77.9797	1.92622	0.138672
5	A5	94	78.1737	1.91133	0.138679
5	A5	95	78.3678	1.89654	0.138317
5	A5	96	78.5618	1.88409	0.137645
5	A5	97	78.7558	1.87203	0.136971
5	A5	98	78.9498	1.86061	0.13668
5	A5	99	79.1439	1.84942	0.13702
5	A5	100	79.3379	1.83617	0.137982
5	A5	101	79.5319	1.82291	0.139368
5	A5	102	79.7259	1.80753	0.140977
5	A5	103	79.92	1.79628	0.142835
5	A5	104	80.114	1.78067	0.145318
5	A5	105	80.308	1.76938	0.149148
5	A5	106	80.502	1.75684	0.15534
5	A5	107	80.6961	1.74407	0.165189
5	A5	108	80.8901	1.72666	0.180394
5	A5	109	81.0841	1.71132	0.203278
5	A5	110	81.2782	1.69331	0.236924
5	A5	111	81.4722	1.67385	0.28503
5	A5	112	81.6662	1.6531	0.351305
5	A5	113	81.8602	1.62405	0.43841
5	A5	114	82.0543	1.58572	0.546683
5	A5	115	82.2483	1.53275	0.673026
5	A5	116	82.4423	1.46226	0.810487
5	A5	117	82.6363	1.36611	0.948856
5	A5	118	82.8304	1.24286	1.07629
5	A5	119	83.0244	1.10779	1.18148
5	A5	120	83.2184	0.968352	1.25554
5	A5	121	83.4124	0.829993	1.29305
5	A5	122	83.6065	0.693589	1.29205
5	A5	123	83.8005	0.563314	1.25337
5	A5	124	83.9945	0.437003	1.18005
5	A5	125	84.1885	0.328544	1.07697
5	A5	126	84.3826	0.23232	0.95088
5	A5	127	84.5766	0.155586	0.810247
5	A5	128	84.7706	0.101914	0.664699
5	A5	129	84.9647	0.0663309	0.523923
5	A5	130	85.1587	0.0467556	0.396288
5	A5	131	85.3527	0.0348982	0.287652
5	A5	132	85.5467	0.0283937	0.200737
5	A5	133	85.7408	0.0251523	0.135273
5	A5	134	85.9348	0.0228541	0.088741
5	A5	135	86.1288	0.020751	0.0574201
5	A5	136	86.3228	0.0193483	0.0373555
5	A5	137	86.5169	0.0190145	0.0250435
5	A5	138	86.7109	0.0165854	0.0177574
5	A5	139	86.9049	0.0166537	0.0135806
5	A5	140	87.0989	0.0162403	0.0112636
5	A5	141	87.293	0.0153014	0.010023
5	A5	142	87.487	0.0143986	0.00936601
5	A5	143	87.681	0.0130626	0.00897792
5	A5	144	87.875	0.0126599	0.00866693
5	A5	145	88.0691	0.0113309	0.00833882
5	A5	146	88.2631	0.0114662	0.0079752
5	A5	147	88.4571	0.0095	0.00760367
5	A5	148	88.6511	0.0102357	0.00726339
5	A5	149	88.8452	0.00873939	0.00697706
5	A5	150	89.0392	0.00854672	0.00673976
5	A5	151	89.2332	0.00704816	0.00652725
5	A5	152	89.4273	0.00646549	0.00631441
5	A5	153	89.6213	0.00648801	0.00608776
5	A5	154	89.8153	0.00661604	0.0058437
5	A5	155	90.0093	0.00508586	0.00558027
5	A5	156	90.2034	0.00412233	0.00529672
5	A5	157	90.3974	0.00446721	0.00500323
5	A5	158	90.5914	0.00419913	0.0047269
5	A5	159	90.7854	0.00392278	0.00450148
5	A5	160	90.9795	0.00289878	0.00434591
5	A5	161	91.1735	0.00304802	0.00425083
5	A5	162	91.3675	0.00251324	0.00418556
5	A5	163	91.5615	0.00197349	0.00411994
5	A5	164	91.7556	0.00103126	0.00404349
5	A5	165	91.9496	0.00192651	0.00396765
5	A5	166	92.1436	0.00100996	0.00391158
5	A5	167	92.3376	0.00100913	0.00388522
5	A5	168	92.5317	-0.00025822	0.0038836
5	A5	169	92.7257	-0.000217287	0.00389409
5	A5	170	92.9197	-6.56579e-05	0.0039051
5	A5	171	93.1138	-0.000752013	0.00390564
5	A5	172	93.3078	-0.00121963	0.00387834
5	A5	173	93.5018	-0.00169758	0.00379779
5	A5	174	93.6958	-0.00232695	0.00363947
5	A5	175	93.8899	-0.00219548	0.00339099
5	A5	176	94.0839	-0.00220695	0.0030547
5	A5	177	94.2779	-0.00300109	0.00264176
5	A5	178	94.4719	-0.00292622	0.00216803
5	A5	179	94.666	-0.00367828	0.00165834
5	A5	180	94.86	-0.00296819	0.00115234
7	A7	1	60.1293	3.18995	0.153833
7	A7	2	60.3233	3.1794	0.154269
7	A7	3	60.5174	3.16441	0.154582
7	A7	4	60.7114	3.15447	0.154708
7	A7	5	60.9054	3.12976	0.154759
7	A7	6	61.0994	3.12626	0.154947
7	A7	7	61.2935	3.10957	0.155455
7	A7	8	61.4875	3.0924	0.156317
7	A7	9	61.6815	3.07856	0.157388
7	A7	10	61.8755	3.06661	0.158386
7	A7	11	62.0696	3.05181	0.159007
7	A7	12	62.2636	3.03335	0.159037
7	A7	13	62.4576	3.0181	0.158433
7	A7	14	62.6516	3.00393	0.157319
7	A7	15	62.8457	2.99069	0.15592
7	A7	16	63.0397	2.97721	0.154494
7	A7	17	63.2337	2.96108	0.1533
7	A7	18	63.4277	2.94393	0.152587
7	A7	19	63.6218	2.93551	0.152549
7	A7	20	63.8158	2.92016	0.153251
7	A7	21	64.0098	2.90821	0.154556
7	A7	22	64.2038	2.89205	0.156134
7	A7	23	64.3979	2.87564	0.157584
7	A7	24	64.5919	2.8598	0.158564
7	A7	25	64.7859	2.85053	0.158922
7	A7	26	64.9799	2.82846	0.158708
7	A7	27	65.174	2.81634	0.158148
7	A7	28	65.368	2.80241	0.157526
7	A7	29	65.562	2.78742	0.157071
7	A7	30	65.7561	2.77445	0.156828
7	A7	31	65.9501	2.76055	0.156639
7	A7	32	66.1441	2.74543	0.156226
7	A7	33	66.3381	2.7295	0.155371
7	A7	34	66.5322	2.7131	0.154072
7	A7	35	66.7262	2.69987	0.152586
7	A7	36	66.9202	2.68519	0.151304
7	A7	37	67.1142	2.67476	0.150552
7	A7	38	67.3083	2.65823	0.150414
7	A7	39	67.5023	2.64631	0.150723
7	A7	40	67.6963	2.63247	0.151173
7	A7	41	67.8904	2.61257	0.15151
7	A7	42	68.0844	2.60293	0.151645
7	A7	43	68.2784	2.58782	0.151646
7	A7	44	68.4724	2.57442	0.151644
7	A7	45	68.6665	2.56149	0.151728
7	A7	46	68.8605	2.545	0.151894
7	A7	47	69.0545	2.53075	0.152059
7	A7	48	69.2485	2.52052	0.152105
7	A7	49	69.4426	2.50048	0.151917
7	A7	50	69.6366	2.48988	0.15142
7	A7	51	69.8306	2.47457	0.150609
7	A7	52	70.0246	2.45996	0.149563
7	A7	53	70.2187	2.44593	0.148449
7	A7	54	70.4127	2.43307	0.147469
7	A7	55	70.6067	2.41895	0.146782
7	A7	56	70.8007	2.40728	0.146414
7	A7	57	70.9948	2.39287	0.14626
7	A7	58	71.1888	2.3785	0.146146
7	A7	59	71.3828	2.36395	0.145967
7	A7	60	71.5768	2.35031	0.145773
7	A7	61	71.7709	2.33539	0.145733
7	A7	62	71.9649	2.32373	0.145986
7	A7	63	72.1589	2.31549	0.14647
7	A7	64	72.353	2.29785	0.146921
7	A7	65	72.547	2.28029	0.147003
7	A7	66	72.741	2.26622	0.146542
7	A7	67	72.935	2.2541	0.145623
7	A7	68	73.1291	2.2406	0.144512
7	A7	69	73.3231	2.23143	0.14347
7	A7	70	73.5171	2.21286	0.142618
7	A7	71	73.7111	2.19985	0.14196
7	A7	72	73.9052	2.18821	0.141488
7	A7	73	74.0992	2.17397	0.141252
7	A7	74	74.2932	2.16163	0.141327
7	A7	75	74.4872	2.15038	0.141696
7	A7	76	74.6813	2.13803	0.142175
7	A7	77	74.8753	2.12352	0.142463
7	A7	78	75.0693	2.10864	0.142312
7	A7	79	75.2633	2.09227	0.141682
7	A7	80	75.4574	2.08301	0.140788
7	A7	81	75.6514	2.06899	0.139953
7	A7	82	75.8454	2.05836	0.139407
7	A7	83	76.0394	2.04568	0.139137
7	A7	84	76.2335	2.02941	0.13892
7	A7	85	76.4275	2.01823	0.138486
7	A7	86	76.6215	2.00321	0.137687
7	A7	87	76.8156	1.99158	0.136575
7	A7	88	77.0096	1.98076	0.135363
7	A7	89	77.2036	1.9666	0.134314
7	A7	90	77.3976	1.95331	0.133642
7	A7	91	77.5917	1.94358	0.133449
7	A7	92	77.7857	1.93119	0.133696
7	A7	93	77.9797	1.91784	0.134218
7	A7	94	78.1737	1.9055	0.134773
7	A7	95	78.3678	1.89249	0.135133
7	A7	96	78.5618	1.87845	0.135165
7	A7	97	78.7558	1.86606	0.134904
7	A7	98	78.9498	1.85423	0.134522
7	A7	99	79.1439	1.84136	0.134265
7	A7	100	79.3379	1.83031	0.134354
7	A7	101	79.5319	1.81866	0.134925
7	A7	102	79.7259	1.80478	0.136052
7	A7	103	79.92	1.7926	0.137823
7	A7	104	80.114	1.77859	0.140451
7	A7	105	80.308	1.76826	0.144375
7	A7	106	80.502	1.75334	0.150358
7	A7	107	80.6961	1.74076	0.159582
7	A7	108	80.8901	1.72542	0.173773
7	A7	109	81.0841	1.71117	0.195304
7	A7	110	81.2782	1.6955	0.227224
7	A7	111	81.4722	1.67663	0.273085
7	A7	112	81.6662	1.65372	0.336442
7	A7	113	81.8602	1.62388	0.419976
7	A7	114	82.0543	1.59507	0.52431
7	A7	115	82.2483	1.54043	0.646884
7	A7	116	82.4423	1.47509	0.781375
7	A7	117	82.6363	1.38253	0.918119
7	A7	118	82.8304	1.26561	1.0456
7	A7	119	83.0244	1.13365	1.15253
7	A7	120	83.2184	0.997814	1.22981
7	A7	121	83.4124	0.862122	1.27165
7	A7	122	83.6065	0.726849	1.27565
7	A7	123	83.8005	0.597729	1.2423
7	A7	124	83.9945	0.473653	1.17432
7	A7	125	84.1885	0.36538	1.07632
7	A7	126	84.3826	0.269377	0.95475
7	A7	127	84.5766	0.190675	0.817725
7	A7	128	84.7706	0.134654	0.67458
7	A7	129	84.9647	0.0975837	0.534852
7	A7	130	85.1587	0.0769413	0.406976
7	A7	131	85.3527	0.0642455	0.297072
7	A7	132	85.5467	0.0572403	0.20825
7	A7	133	85.7408	0.0535157	0.140643
7	A7	134	85.9348	0.0503838	0.0920829
7	A7	135	86.1288	0.0503681	0.0590789
7	A7	136	86.3228	0.0484046	0.0377765
7	A7	137	86.5169	0.0480203	0.0246504
7	A7	138	86.7109	0.0458769	0.0168739
7	A7	139	86.9049	0.04592	0.0124099
7	A7	140	87.0989	0.0454065	0.00991743
7	A7	141	87.293	0.044665	0.00857212
7	A7	142	87.487	0.0446015	0.00788156
7	A7	143	87.681	0.0430955	0.0075448
7	A7	144	87.875	0.0422758	0.00736912
7	A7	145	88.0691	0.0422763	0.00722853
7	A7	146	88.2631	0.0412226	0.00704337
7	A7	147	88.4571	0.040771	0.00677132
7	A7	148	88.6511	0.0399911	0.00640814
7	A7	149	88.8452	0.0384702	0.0059905
7	A7	150	89.0392	0.0388574	0.00558636
7	A7	151	89.2332	0.0386178	0.00526383
7	A7	152	89.4273	0.0383504	0.005052
7	A7	153	89.6213	0.0371399	0.00492181
7	A7	154	89.8153	0.0368814	0.00480579
7	A7	155	90.0093	0.0360225	0.0046446
7	A7	156	90.2034	0.0359434	0.00442613
7	A7	157	90.3974	0.036037	0.00418788
7	A7	158	90.5914	0.0353907	0.00398435
7	A7	159	90.7854	0.035376	0.00384662
7	A7	160	90.9795	0.0346542	0.00376392
7	A7	161	91.1735	0.0340164	0.00369532
7	A7	162	91.3675	0.0340151	0.00359699
7	A7	163	91.5615	0.0341297	0.00344535
7	A7	164	91.7556	0.0329301	0.00324639
7	A7	165	91.9496	0.0329803	0.00303432
7	A7	166	92.1436	0.0328656	0.00286231
7	A7	167	92.3376	0.0330464	0.00278566
7	A7	168	92.5317	0.0326725	0.00283873
7	A7	169	92.7257	0.0325433	0.00301581
7	A7	170	92.9197	0.0316001	0.00326858
7	A7	171	93.1138	0.0315081	0.00352278
7	A7	172	93.3078	0.0313181	0.00370449
7	A7	173	93.5018	0.0304864	0.00376165
7	A7	174	93.6958	0.030082	0.00367322
7	A7	175	93.8899	0.0300124	0.00344645
7	A7	176	94.0839	0.0297665	0.003107
7	A7	177	94.2779	0.029338	0.00268699
7	A7	178	94.4719	0.0295932	0.00221686
7	A7	179	94.666	0.0289338	0.00172465
7	A7	180	94.86	0.0286864	0.00124104
9	A9	1	60.1293	2.94142	0.145686
9	A9	2	60.3233	2.93539	0.146514
9	A9	3	60.5174	2.91533	0.147079
9	A9	4	60.7114	2.90691	0.147186
9	A9	5	60.9054	2.89007	0.146902
9	A9	6	61.0994	2.87438	0.146543
9	A9	7	61.2935	2.86338	0.146481
9	A9	8	61.4875	2.85318	0.146904
9	A9	9	61.6815	2.83895	0.147705
9	A9	10	61.8755	2.823	0.148538
9	A9	11	62.0696	2.80904	0.149035
9	A9	12	62.2636	2.79464	0.148998
9	A9	13	62.4576	2.77964	0.148478
9	A9	14	62.6516	2.76719	0.1477
9	A9	15	62.8457	2.75362	0.146896
9	A9	16	63.0397	2.74021	0.146196
9	A9	17	63.2337	2.72904	0.145624
9	A9	18	63.4277	2.71046	0.145171
9	A9	19	63.6218	2.69774	0.144871
9	A9	20	63.8158	2.68706	0.144791
9	A9	21	64.0098	2.67592	0.144967
9	A9	22	64.2038	2.65765	0.145345
9	A9	23	64.3979	2.64639	0.145781
9	A9	24	64.5919	2.63166	0.146111
9	A9	25	64.7859	2.61936	0.146214
9	A9	26	64.9799	2.60417	0.146054
9	A9	27	65.174	2.59117	0.14569
9	A9	28	65.368	2.57776	0.145257
9	A9	29	65.562	2.5634	0.144911
9	A9	30	65.7561	2.55112	0.144759
9	A9	31	65.9501	2.54044	0.144809
9	A9	32	66.1441	2.52332	0.144949
9	A9	33	66.3381	2.51112	0.145001
9	A9	34	66.5322	2.4986	0.144802
9	A9	35	66.7262	2.48271	0.144289
9	A9	36	66.9202	2.46851	0.143536
9	A9	37	67.1142	2.4562	0.142719
9	A9	38	67.3083	2.44418	0.142043
9	A9	39	67.5023	2.42788	0.141634
9	A9	40	67.6963	2.41859	0.141498
9	A9	41	67.8904	2.40438	0.141525
9	A9	42	68.0844	2.39082	0.141571
9	A9	43	68.2784	2.37568	0.141526
9	A9	44	68.4724	2.3632	0.141363
9	A9	45	68.6665	2.35292	0.141113
9	A9	46	68.8605	2.33852	0.140828
9	A9	47	69.0545	2.32289	0.140547
9	A9	48	69.2485	2.31178	0.140291
9	A9	49	69.4426	2.29984	0.140071
9	A9	50	69.6366	2.28421	0.139885
9	A9	51	69.8306	2.27292	0.139717
9	A9	52	70.0246	2.25911	0.139541
9	A9	53	70.2187	2.24646	0.13934
9	A9	54	70.4127	2.23407	0.139117
9	A9	55	70.6067	2.21897	0.138891
9	A9	56	70.8007	2.20719	0.138669
9	A9	57	70.9948	2.19602	0.138427
9	A9	58	71.1888	2.18183	0.138126
9	A9	59	71.3828	2.16683	0.137742
9	A9	60	71.5768	2.15376	0.137301
9	A9	61	71.7709	2.14327	0.136857
9	A9	62	71.9649	2.13184	0.136436
9	A9	63	72.1589	2.11695	0.136003
9	A9	64	72.353	2.10428	0.135494
9	A9	65	72.547	2.09116	0.13489
9	A9	66	72.741	2.07722	0.134268
9	A9	67	72.935	2.06821	0.133767
9	A9	68	73.1291	2.05353	0.133493
9	A9	69	73.3231	2.04385	0.13344
9	A9	70	73.5171	2.02783	0.133492
9	A9	71	73.7111	2.01603	0.133488
9	A9	72	73.9052	2.00483	0.133316
9	A9	73	74.0992	1.98965	0.132959
9	A9	74	74.2932	1.97924	0.132472
9	A9	75	74.4872	1.96825	0.131925
9	A9	76	74.6813	1.95544	0.131365
9	A9	77	74.8753	1.94241	0.130814
9	A9	78	75.0693	1.93123	0.130318
9	A9	79	75.2633	1.91716	0.12997
9	A9	80	75.4574	1.90747	0.129871
9	A9	81	75.6514	1.89459	0.13006
9	A9	82	75.8454	1.88444	0.130439
9	A9	83	76.0394	1.8697	0.130781
9	A9	84	76.2335	1.85734	0.130825
9	A9	85	76.4275	1.84553	0.130386
9	A9	86	76.6215	1.83173	0.129449
9	A9	87	76.8156	1.82246	0.128167
9	A9	88	77.0096	1.80831	0.126802
9	A9	89	77.2036	1.79794	0.125633
9	A9	90	77.3976	1.78603	0.124857
9	A9	91	77.5917	1.77571	0.124529
9	A9	92	77.7857	1.76428	0.124547
9	A9	93	77.9797	1.75349	0.124715
9	A9	94	78.1737	1.73826	0.124845
9	A9	95	78.3678	1.72702	0.12485
9	A9	96	78.5618	1.71637	0.124762
9	A9	97	78.7558	1.70744	0.12468
9	A9	98	78.9498	1.69233	0.124696
9	A9	99	79.1439	1.68144	0.12487
9	A9	100	79.3379	1.67149	0.125267
9	A9	101	79.5319	1.65688	0.126032
9	A9	102	79.7259	1.64836	0.127412
9	A9	103	79.92	1.63575	0.129749
9	A9	104	80.114	1.62511	0.133453
9	A9	105	80.308	1.61159	0.13904
9	A9	106	80.502	1.60015	0.147258
9	A9	107	80.6961	1.58571	0.159307
9	A9	108	80.8901	1.57113	0.177073
9	A9	109	81.0841	1.55532	0.203257
9	A9	110	81.2782	1.54039	0.241261
9	A9	111	81.4722	1.5199	0.29472
9	A9	112	81.6662	1.49809	0.366653
9	A9	113	81.8602	1.46616	0.458324
9	A9	114	82.0543	1.42403	0.568139
9	A9	115	82.2483	1.3688	0.690968
9	A9	116	82.4423	1.28773	0.818342
9	A9	117	82.6363	1.18472	0.939641
9	A9	118	82.8304	1.06612	1.044
9	A9	119	83.0244	0.939737	1.12227
9	A9	120	83.2184	0.81218	1.16827
9	A9	121	83.4124	0.6897	1.17916
9	A9	122	83.6065	0.568259	1.15489
9	A9	123	83.8005	0.452585	1.09761
9	A9	124	83.9945	0.345965	1.01125
9	A9	125	84.1885	0.255652	0.901492
9	A9	126	84.3826	0.182172	0.775736
9	A9	127	84.5766	0.126965	0.642716
9	A9	128	84.7706	0.0911044	0.511564
9	A9	129	84.9647	0.0694771	0.39054
9	A9	130	85.1587	0.0572782	0.285813
9	A9	131	85.3527	0.0518925	0.200721
9	A9	132	85.5467	0.0479472	0.135711
9	A9	133	85.7408	0.0452428	0.0889121
9	A9	134	85.9348	0.0445005	0.0570694
9	A9	135	86.1288	0.042253	0.0365061
9	A9	136	86.3228	0.0419953	0.0238418
9	A9	137	86.5169	0.0413455	0.0163691
9	A9	138	86.7109	0.040494	0.01213
9	A9	139	86.9049	0.0396407	0.00981011
9	A9	140	87.0989	0.0396731	0.00857236
9	A9	141	87.293	0.0379147	0.00790333
9	A9	142	87.487	0.0377383	0.00749996
9	A9	143	87.681	0.0370188	0.00719311
9	A9	144	87.875	0.0365221	0.00689761
9	A9	145	88.0691	0.0358958	0.00658115
9	A9	146	88.2631	0.0347163	0.0062467
9	A9	147	88.4571	0.0345521	0.00592086
9	A9	148	88.6511	0.0343548	0.00563977
9	A9	149	88.8452	0.0337529	0.00543081
9	A9	150	89.0392	0.0330838	0.00529564
9	A9	151	89.2332	0.032113	0.00520419
9	A9	152	89.4273	0.0326538	0.00510401
9	A9	153	89.6213	0.0309561	0.00494197
9	A9	154	89.8153	0.0310459	0.00468899
9	A9	155	90.0093	0.0303591	0.00435635
9	A9	156	90.2034	0.030374	0.00399469
9	A9	157	90.3974	0.030269	0.00367444
9	A9	158	90.5914	0.0299615	0.00345792
9	A9	159	90.7854	0.0293217	0.0033765
9	A9	160	90.9795	0.0295424	0.00342224
9	A9	161	91.1735	0.0289278	0.00355257
9	A9	162	91.3675	0.028503	0.00370186
9	A9	163	91.5615	0.0281955	0.00379647
9	A9	164	91.7556	0.0278191	0.00377488
9	A9	165	91.9496	0.0266148	0.00361145
9	A9	166	92.1436	0.0271374	0.00333394
9	A9	167	92.3376	0.0266962	0.00302081
9	A9	168	92.5317	0.0267652	0.00277128
9	A9	169	92.7257	0.0269105	0.00266029
9	A9	170	92.9197	0.0265317	0.00270273
9	A9	171	93.1138	0.0257356	0.00284935
9	A9	172	93.3078	0.0255922	0.00301616
9	A9	173	93.5018	0.0252169	0.00312737
9	A9	174	93.6958	0.024609	0.00314416
9	A9	175	93.8899	0.0250107	0.00306443
9	A9	176	94.0839	0.0245016	0.00290048
9	A9	177	94.2779	0.0240803	0.00265688
9	A9	178	94.4719	0.0238132	0.00232734
9	A9	179	94.666	0.0237741	0.00191142
9	A9	180	94.86	0.0228932	0.00143446
10	A10	1	60.1293	3.13074	0.156103
10	A10	2	60.3233	3.1228	0.157426
10	A10	3	60.5174	3.1027	0.158633
10	A10	4	60.7114	3.0898	0.159498
10	A10	5	60.9054	3.07423	0.160001
10	A10	6	61.0994	3.06241	0.160243
10	A10	7	61.2935	3.0496	0.160311
10	A10	8	61.4875	3.03185	0.160203
10	A10	9	61.6815	3.01472	0.159874
10	A10	10	61.8755	3.00349	0.159311
10	A10	11	62.0696	2.98842	0.158579
10	A10	12	62.2636	2.97669	0.157789
10	A10	13	62.4576	2.95813	0.15706
10	A10	14	62.6516	2.94505	0.156482
10	A10	15	62.8457	2.93262	0.156118
10	A10	16	63.0397	2.91831	0.155977
10	A10	17	63.2337	2.90337	0.156029
10	A10	18	63.4277	2.88751	0.156202
10	A10	19	63.6218	2.87829	0.15643
10	A10	20	63.8158	2.86048	0.156689
10	A10	21	64.0098	2.84593	0.157011
10	A10	22	64.2038	2.83118	0.157464
10	A10	23	64.3979	2.81969	0.158071
10	A10	24	64.5919	2.80502	0.15875
10	A10	25	64.7859	2.79011	0.159316
10	A10	26	64.9799	2.7737	0.159556
10	A10	27	65.174	2.76094	0.15936
10	A10	28	65.368	2.74469	0.15879
10	A10	29	65.562	2.72937	0.158035
10	A10	30	65.7561	2.7186	0.157306
10	A10	31	65.9501	2.70363	0.156699
10	A10	32	66.1441	2.69058	0.156155
10	A10	33	66.3381	2.67532	0.155535
10	A10	34	66.5322	2.65825	0.15477
10	A10	35	66.7262	2.64675	0.153934
10	A10	36	66.9202	2.63212	0.153232
10	A10	37	67.1142	2.61794	0.152871
10	A10	38	67.3083	2.60481	0.152908
10	A10	39	67.5023	2.59168	0.153185
10	A10	40	67.6963	2.58012	0.153415
10	A10	41	67.8904	2.55931	0.153348
10	A10	42	68.0844	2.54664	0.152951
10	A10	43	68.2784	2.53421	0.152415
10	A10	44	68.4724	2.52057	0.152036
10	A10	45	68.6665	2.51	0.152004
10	A10	46	68.8605	2.49381	0.152298
10	A10	47	69.0545	2.47932	0.152697
10	A10	48	69.2485	2.46664	0.152928
10	A10	49	69.4426	2.45076	0.152807
10	A10	50	69.6366	2.4356	0.152303
10	A10	51	69.8306	2.42409	0.15151
10	A10	52	70.0246	2.41048	0.15058
10	A10	53	70.2187	2.39629	0.149651
10	A10	54	70.4127	2.38109	0.148827
10	A10	55	70.6067	2.36904	0.148154
10	A10	56	70.8007	2.35762	0.147627
10	A10	57	70.9948	2.34122	0.147184
10	A10	58	71.1888	2.32954	0.14675
10	A10	59	71.3828	2.31426	0.146296
10	A10	60	71.5768	2.30114	0.145872
10	A10	61	71.7709	2.2883	0.145582
10	A10	62	71.9649	2.27615	0.145509
10	A10	63	72.1589	2.2645	0.145646
10	A10	64	72.353	2.24858	0.145897
10	A10	65	72.547	2.23393	0.146122
10	A10	66	72.741	2.22245	0.146202
10	A10	67	72.935	2.20982	0.146082
10	A10	68	73.1291	2.19568	0.145771
10	A10	69	73.3231	2.17891	0.145326
10	A10	70	73.5171	2.16839	0.144841
10	A10	71	73.7111	2.15713	0.144404
10	A10	72	73.9052	2.14088	0.144066
10	A10	73	74.0992	2.13028	0.143814
10	A10	74	74.2932	2.11475	0.143603
10	A10	75	74.4872	2.104	0.143378
10	A10	76	74.6813	2.09026	0.143111
10	A10	77	74.8753	2.07759	0.142787
10	A10	78	75.0693	2.06493	0.142391
10	A10	79	75.2633	2.05178	0.141899
10	A10	80	75.4574	2.03808	0.141287
10	A10	81	75.6514	2.0254	0.140552
10	A10	82	75.8454	2.01246	0.139723
10	A10	83	76.0394	1.99999	0.138859
10	A10	84	76.2335	1.98748	0.13802
10	A10	85	76.4275	1.9761	0.137245
10	A10	86	76.6215	1.96255	0.136534
10	A10	87	76.8156	1.9509	0.135867
10	A10	88	77.0096	1.93808	0.135228
10	A10	89	77.2036	1.92626	0.134642
10	A10	90	77.3976	1.91357	0.13419
10	A10	91	77.5917	1.89956	0.133977
10	A10	92	77.7857	1.89184	0.134069
10	A10	93	77.9797	1.87849	0.134427
10	A10	94	78.1737	1.86545	0.134907
10	A10	95	78.3678	1.85319	0.135317
10	A10	96	78.5618	1.83804	0.135528
10	A10	97	78.7558	1.82746	0.135535
10	A10	98	78.9498	1.81657	0.135443
10	A10	99	79.1439	1.80344	0.1354
10	A10	100	79.3379	1.791	0.135544
10	A10	101	79.5319	1.77957	0.136018
10	A10	102	79.7259	1.76567	0.137033
10	A10	103	79.92	1.75383	0.138926
10	A10	104	80.114	1.74372	0.142173
10	A10	105	80.308	1.73103	0.147408
10	A10	106	80.502	1.71603	0.155487
10	A10	107	80.6961	1.70443	0.167659
10	A10	108	80.8901	1.68772	0.185778
10	A10	109	81.0841	1.67247	0.212457
10	A10	110	81.2782	1.65636	0.251026
10	A10	111	81.4722	1.6349	0.305151
10	A10	112	81.6662	1.61293	0.378076
10	A10	113	81.8602	1.58062	0.471526
10	A10	114	82.0543	1.53875	0.584524
10	A10	115	82.2483	1.48316	0.712523
10	A10	116	82.4423	1.40745	0.847311
10	A10	117	82.6363	1.30443	0.97799
10	A10	118	82.8304	1.18047	1.09285
10	A10	119	83.0244	1.0517	1.18153
10	A10	120	83.2184	0.918798	1.23664
10	A10	121	83.4124	0.788669	1.2544
10	A10	122	83.6065	0.663793	1.23432
10	A10	123	83.8005	0.542968	1.17847
10	A10	124	83.9945	0.42984	1.09097
10	A10	125	84.1885	0.334159	0.977776
10	A10	126	84.3826	0.256347	0.846639
10	A10	127	84.5766	0.194119	0.706699
10	A10	128	84.7706	0.154933	0.567602
10	A10	129	84.9647	0.129828	0.438195
10	A10	130	85.1587	0.116224	0.325244
10	A10	131	85.3527	0.107532	0.232589
10	A10	132	85.5467	0.102486	0.161019
10	A10	133	85.7408	0.0991837	0.108818
10	A10	134	85.9348	0.0964903	0.0727266
10	A10	135	86.1288	0.0949927	0.0489482
10	A10	136	86.3228	0.0932669	0.0339189
10	A10	137	86.5169	0.0916381	0.0247364
10	A10	138	86.7109	0.090916	0.0192776
10	A10	139	86.9049	0.0890274	0.016115
10	A10	140	87.0989	0.0887656	0.0143414
10	A10	141	87.293	0.0875483	0.0133889
10	A10	142	87.487	0.0862466	0.0128869
10	A10	143	87.681	0.0852973	0.0125795
10	A10	144	87.875	0.0837682	0.0122933
10	A10	145	88.0691	0.0823951	0.0119327
10	A10	146	88.2631	0.0816503	0.0114757
10	A10	147	88.4571	0.0806455	0.0109558
10	A10	148	88.6511	0.0798074	0.0104279
10	A10	149	88.8452	0.0788412	0.00993689
10	A10	150	89.0392	0.0779203	0.00950095
10	A10	151	89.2332	0.0764209	0.00911926
10	A10	152	89.4273	0.0760303	0.00879088
10	A10	153	89.6213	0.0750226	0.00852512
10	A10	154	89.8153	0.0751823	0.00833027
10	A10	155	90.0093	0.0745414	0.00819027
10	A10	156	90.2034	0.0729526	0.0080557
10	A10	157	90.3974	0.0716145	0.00786444
10	A10	158	90.5914	0.0716647	0.00757974
10	A10	159	90.7854	0.0713173	0.00721317
10	A10	160	90.9795	0.0706374	0.00681347
10	A10	161	91.1735	0.0701052	0.0064347
10	A10	162	91.3675	0.0692178	0.00611341
10	A10	163	91.5615	0.0687136	0.00586698
10	A10	164	91.7556	0.068294	0.00570259
10	A10	165	91.9496	0.0691194	0.0056178
10	A10	166	92.1436	0.0673622	0.00559469
10	A10	167	92.3376	0.0664241	0.00560202
10	A10	168	92.5317	0.0663999	0.00561156
10	A10	169	92.7257	0.06613	0.00561421
10	A10	170	92.9197	0.0656683	0.00561837
10	A10	171	93.1138	0.0653556	0.00563193
10	A10	172	93.3078	0.0637853	0.00564542
10	A10	173	93.5018	0.0638801	0.00563003
10	A10	174	93.6958	0.0633778	0.00554519
10	A10	175	93.8899	0.0634486	0.0053452
10	A10	176	94.0839	0.0621691	0.00498519
10	A10	177	94.2779	0.0611019	0.00443659
10	A10	178	94.4719	0.0616435	0.00371034
10	A10	179	94.666	0.0613877	0.00287153
10	A10	180	94.86	0.0613683	0.0020262
11	A11	1	60.1293	3.2081	0.163951
11	A11	2	60.3233	3.19332	0.165613
11	A11	3	60.5174	3.17941	0.167181
11	A11	4	60.7114	3.16207	0.168279
11	A11	5	60.9054	3.14968	0.168704
11	A11	6	61.0994	3.13356	0.168471
11	A11	7	61.2935	3.11792	0.167743
11	A11	8	61.4875	3.09984	0.166778
11	A11	9	61.6815	3.09005	0.165849
11	A11	10	61.8755	3.07294	0.165169
11	A11	11	62.0696	3.05795	0.164822
11	A11	12	62.2636	3.04536	0.164729
11	A11	13	62.4576	3.03345	0.164684
11	A11	14	62.6516	3.01178	0.164473
11	A11	15	62.8457	2.9964	0.163973
11	A11	16	63.0397	2.98759	0.163221
11	A11	17	63.2337	2.97207	0.162391
11	A11	18	63.4277	2.95274	0.161737
11	A11	19	63.6218	2.94036	0.161504
11	A11	20	63.8158	2.92838	0.161803
11	A11	21	64.0098	2.91622	0.162552
11	A11	22	64.2038	2.89855	0.163473
11	A11	23	64.3979	2.88404	0.164226
11	A11	24	64.5919	2.86585	0.164557
11	A11	25	64.7859	2.85401	0.164397
11	A11	26	64.9799	2.83899	0.163838
11	A11	27	65.174	2.8247	0.163038
11	A11	28	65.368	2.81026	0.162163
11	A11	29	65.562	2.79361	0.161369
11	A11	30	65.7561	2.78278	0.160835
11	A11	31	65.9501	2.76494	0.160713
11	A11	32	66.1441	2.75363	0.161059
11	A11	33	66.3381	2.74063	0.161734
11	A11	34	66.5322	2.72416	0.162405
11	A11	35	66.7262	2.711	0.162675
11	A11	36	66.9202	2.69273	0.162288
11	A11	37	67.1142	2.67595	0.161291
11	A11	38	67.3083	2.66411	0.160024
11	A11	39	67.5023	2.64779	0.158945
11	A11	40	67.6963	2.63945	0.158377
11	A11	41	67.8904	2.62323	0.158355
11	A11	42	68.0844	2.60825	0.15865
11	A11	43	68.2784	2.59316	0.158953
11	A11	44	68.4724	2.57729	0.15903
11	A11	45	68.6665	2.56614	0.158799
11	A11	46	68.8605	2.55131	0.158294
11	A11	47	69.0545	2.53696	0.157611
11	A11	48	69.2485	2.52055	0.156868
11	A11	49	69.4426	2.50797	0.156206
11	A11	50	69.6366	2.49443	0.155762
11	A11	51	69.8306	2.481	0.155613
11	A11	52	70.0246	2.466	0.155738
11	A11	53	70.2187	2.45445	0.156009
11	A11	54	70.4127	2.43709	0.156236
11	A11	55	70.6067	2.4245	0.156236
11	A11	56	70.8007	2.41069	0.155889
11	A11	57	70.9948	2.39412	0.155169
11	A11	58	71.1888	2.38216	0.154154
11	A11	59	71.3828	2.36773	0.153006
11	A11	60	71.5768	2.35235	0.151918
11	A11	61	71.7709	2.34096	0.151047
11	A11	62	71.9649	2.32736	0.150441
11	A11	63	72.1589	2.31726	0.150037
11	A11	64	72.353	2.29809	0.149723
11	A11	65	72.547	2.28509	0.149434
11	A11	66	72.741	2.27248	0.149201
11	A11	67	72.935	2.26174	0.149098
11	A11	68	73.1291	2.24652	0.14916
11	A11	69	73.3231	2.23283	0.149323
11	A11	70	73.5171	2.21848	0.149467
11	A11	71	73.7111	2.20556	0.149492
11	A11	72	73.9052	2.19089	0.14937
11	A11	73	74.0992	2.1781	0.149127
11	A11	74	74.2932	2.16821	0.148795
11	A11	75	74.4872	2.15068	0.148366
11	A11	76	74.6813	2.13809	0.147804
11	A11	77	74.8753	2.1268	0.147088
11	A11	78	75.0693	2.11306	0.146252
11	A11	79	75.2633	2.09876	0.145387
11	A11	80	75.4574	2.0856	0.144604
11	A11	81	75.6514	2.07426	0.143989
11	A11	82	75.8454	2.06216	0.143553
11	A11	83	76.0394	2.04751	0.143246
11	A11	84	76.2335	2.03383	0.14299
11	A11	85	76.4275	2.02168	0.142722
11	A11	86	76.6215	2.01147	0.14241
11	A11	87	76.8156	1.997	0.142044
11	A11	88	77.0096	1.98335	0.141616
11	A11	89	77.2036	1.96948	0.141135
11	A11	90	77.3976	1.9603	0.140632
11	A11	91	77.5917	1.94679	0.140153
11	A11	92	77.7857	1.93138	0.139753
11	A11	93	77.9797	1.92095	0.139473
11	A11	94	78.1737	1.91011	0.139318
11	A11	95	78.3678	1.89665	0.139261
11	A11	96	78.5618	1.88168	0.139269
11	A11	97	78.7558	1.87164	0.139335
11	A11	98	78.9498	1.85678	0.139499
11	A11	99	79.1439	1.8478	0.13984
11	A11	100	79.3379	1.83263	0.140442
11	A11	101	79.5319	1.82331	0.141391
11	A11	102	79.7259	1.8063	0.142801
11	A11	103	79.92	1.79673	0.144891
11	A11	104	80.114	1.78191	0.148036
11	A11	105	80.308	1.772	0.15284
11	A11	106	80.502	1.75585	0.16021
11	A11	107	80.6961	1.74319	0.171477
11	A11	108	80.8901	1.72809	0.188574
11	A11	109	81.0841	1.71254	0.214152
11	A11	110	81.2782	1.69563	0.251565
11	A11	111	81.4722	1.67471	0.304539
11	A11	112	81.6662	1.65297	0.376479
11	A11	113	81.8602	1.62165	0.469375
11	A11	114	82.0543	1.58219	0.582596
11	A11	115	82.2483	1.52719	0.711928
11	A11	116	82.4423	1.45164	0.849396
11	A11	117	82.6363	1.35329	0.984157
11	A11	118	82.8304	1.22859	1.10432
11	A11	119	83.0244	1.10009	1.19912
11	A11	120	83.2184	0.966586	1.26061
11	A11	121	83.4124	0.834583	1.2844
11	A11	122	83.6065	0.70599	1.26945
11	A11	123	83.8005	0.583375	1.2174
11	A11	124	83.9945	0.468289	1.1321
11	A11	125	84.1885	0.368824	1.01933
11	A11	126	84.3826	0.286164	0.886834
11	A11	127	84.5766	0.221596	0.743877
11	A11	128	84.7706	0.179091	0.600419
11	A11	129	84.9647	0.152363	0.465786
11	A11	130	85.1587	0.136953	0.347305
11	A11	131	85.3527	0.128424	0.249345
11	A11	132	85.5467	0.122581	0.173092
11	A11	133	85.7408	0.118922	0.117057
11	A11	134	85.9348	0.116336	0.0780485
11	A11	135	86.1288	0.114447	0.0522241
11	A11	136	86.3228	0.113115	0.0359057
11	A11	137	86.5169	0.112556	0.0260342
11	A11	138	86.7109	0.110173	0.0203031
11	A11	139	86.9049	0.109612	0.017096
11	A11	140	87.0989	0.108025	0.0153452
11	A11	141	87.293	0.106876	0.0143822
11	A11	142	87.487	0.105733	0.0138086
11	A11	143	87.681	0.104882	0.0133959
11	A11	144	87.875	0.102758	0.0130128
11	A11	145	88.0691	0.102167	0.0125808
11	A11	146	88.2631	0.101824	0.0120552
11	A11	147	88.4571	0.0993785	0.0114257
11	A11	148	88.6511	0.0987616	0.0107261
11	A11	149	88.8452	0.0976612	0.0100303
11	A11	150	89.0392	0.097358	0.00942688
11	A11	151	89.2332	0.0965779	0.00897599
11	A11	152	89.4273	0.095854	0.00867662
11	A11	153	89.6213	0.0944522	0.00846969
11	A11	154	89.8153	0.0938537	0.00827651
11	A11	155	90.0093	0.0931715	0.0080459
11	A11	156	90.2034	0.0927946	0.00777811
11	A11	157	90.3974	0.0919895	0.00751356
11	A11	158	90.5914	0.0912874	0.00729999
11	A11	159	90.7854	0.0910825	0.00716233
11	A11	160	90.9795	0.0902634	0.00709197
11	A11	161	91.1735	0.0892961	0.00705707
11	A11	162	91.3675	0.0888118	0.00702322
11	A11	163	91.5615	0.0882638	0.00697144
11	A11	164	91.7556	0.0875305	0.00690203
11	A11	165	91.9496	0.0871595	0.00682517
11	A11	166	92.1436	0.0865612	0.00674739
11	A11	167	92.3376	0.0859277	0.00666567
11	A11	168	92.5317	0.0849105	0.0065725
11	A11	169	92.7257	0.0846759	0.00646592
11	A11	170	92.9197	0.0841894	0.00635309
11	A11	171	93.1138	0.0841026	0.00624455
11	A11	172	93.3078	0.0824402	0.0061449
11	A11	173	93.5018	0.0823358	0.00604654
11	A11	174	93.6958	0.0824761	0.00592746
11	A11	175	93.8899	0.0813216	0.00574885
11	A11	176	94.0839	0.0808315	0.00545599
11	A11	177	94.2779	0.0805605	0.00499063
11	A11	178	94.4719	0.0794554	0.00431959
11	A11	179	94.666	0.0794486	0.00346558
11	A11	180	94.86	0.0791264	0.0025175
13	B1	1	60.1293	3.14596	0.148051
13	B1	2	60.3233	3.14067	0.148636
13	B1	3	60.5174	3.12205	0.149139
13	B1	4	60.7114	3.11056	0.149409
13	B1	5	60.9054	3.09866	0.149429
13	B1	6	61.0994	3.08275	0.149309
13	B1	7	61.2935	3.06831	0.149216
13	B1	8	61.4875	3.05526	0.149287
13	B1	9	61.6815	3.04467	0.149557
13	B1	10	61.8755	3.02852	0.14996
13	B1	11	62.0696	3.01592	0.150382
13	B1	12	62.2636	3.00079	0.150752
13	B1	13	62.4576	2.98611	0.151089
13	B1	14	62.6516	2.97241	0.151469
13	B1	15	62.8457	2.96242	0.15194
13	B1	16	63.0397	2.94564	0.152455
13	B1	17	63.2337	2.93049	0.152882
13	B1	18	63.4277	2.91742	0.153088
13	B1	19	63.6218	2.90456	0.153038
13	B1	20	63.8158	2.88735	0.15282
13	B1	21	64.0098	2.87384	0.152606
13	B1	22	64.2038	2.86288	0.15256
13	B1	23	64.3979	2.84812	0.15275
13	B1	24	64.5919	2.83244	0.153129
13	B1	25	64.7859	2.82071	0.153591
13	B1	26	64.9799	2.80401	0.154048
13	B1	27	65.174	2.79144	0.154479
13	B1	28	65.368	2.77575	0.154929
13	B1	29	65.562	2.76401	0.155444
13	B1	30	65.7561	2.74916	0.156017
13	B1	31	65.9501	2.735	0.156557
13	B1	32	66.1441	2.72006	0.156932
13	B1	33	66.3381	2.70484	0.157029
13	B1	34	66.5322	2.69125	0.156814
13	B1	35	66.7262	2.67713	0.156382
13	B1	36	66.9202	2.66006	0.155931
13	B1	37	67.1142	2.64545	0.155699
13	B1	38	67.3083	2.63557	0.155865
13	B1	39	67.5023	2.61943	0.156465
13	B1	40	67.6963	2.60408	0.157377
13	B1	41	67.8904	2.59064	0.158374
13	B1	42	68.0844	2.5739	0.159229
13	B1	43	68.2784	2.5617	0.159776
13	B1	44	68.4724	2.54597	0.159978
13	B1	45	68.6665	2.53029	0.1599
13	B1	46	68.8605	2.5139	0.159663
13	B1	47	69.0545	2.50329	0.159372
13	B1	48	69.2485	2.48807	0.159051
13	B1	49	69.4426	2.47227	0.158663
13	B1	50	69.6366	2.45667	0.158176
13	B1	51	69.8306	2.44217	0.157647
13	B1	52	70.0246	2.42735	0.157239
13	B1	53	70.2187	2.41435	0.157116
13	B1	54	70.4127	2.40141	0.157317
13	B1	55	70.6067	2.38744	0.157682
13	B1	56	70.8007	2.37053	0.157911
13	B1	57	70.9948	2.3543	0.157732
13	B1	58	71.1888	2.34087	0.157055
13	B1	59	71.3828	2.32476	0.156019
13	B1	60	71.5768	2.3131	0.154906
13	B1	61	71.7709	2.29689	0.153988
13	B1	62	71.9649	2.28554	0.153399
13	B1	63	72.1589	2.27158	0.153116
13	B1	64	72.353	2.25554	0.15303
13	B1	65	72.547	2.23934	0.153039
13	B1	66	72.741	2.22837	0.153097
13	B1	67	72.935	2.21538	0.153198
13	B1	68	73.1291	2.1992	0.153326
13	B1	69	73.3231	2.18378	0.153446
13	B1	70	73.5171	2.16919	0.153519
13	B1	71	73.7111	2.1589	0.153542
13	B1	72	73.9052	2.14132	0.153552
13	B1	73	74.0992	2.12751	0.153602
13	B1	74	74.2932	2.11266	0.153712
13	B1	75	74.4872	2.10291	0.15382
13	B1	76	74.6813	2.0869	0.153765
13	B1	77	74.8753	2.07328	0.153349
13	B1	78	75.0693	2.05501	0.152462
13	B1	79	75.2633	2.04334	0.151183
13	B1	80	75.4574	2.02917	0.149796
13	B1	81	75.6514	2.01635	0.148658
13	B1	82	75.8454	2.00379	0.148026
13	B1	83	76.0394	1.9896	0.147933
13	B1	84	76.2335	1.97831	0.148188
13	B1	85	76.4275	1.96112	0.148495
13	B1	86	76.6215	1.94754	0.148604
13	B1	87	76.8156	1.93489	0.148426
13	B1	88	77.0096	1.9225	0.148066
13	B1	89	77.2036	1.90555	0.147774
13	B1	90	77.3976	1.89353	0.147866
13	B1	91	77.5917	1.88103	0.14864
13	B1	92	77.7857	1.86983	0.150334
13	B1	93	77.9797	1.85395	0.153188
13	B1	94	78.1737	1.83935	0.157606
13	B1	95	78.3678	1.82374	0.164403
13	B1	96	78.5618	1.81026	0.17502
13	B1	97	78.7558	1.7974	0.191642
13	B1	98	78.9498	1.77981	0.217175
13	B1	99	79.1439	1.76205	0.255044
13	B1	100	79.3379	1.74452	0.308777
13	B1	101	79.5319	1.71966	0.381307
13	B1	102	79.7259	1.68644	0.473998
13	B1	103	79.92	1.64503	0.585586
13	B1	104	80.114	1.58997	0.711434
13	B1	105	80.308	1.51044	0.843549
13	B1	106	80.502	1.40895	0.971633
13	B1	107	80.6961	1.28666	1.08496
13	B1	108	80.8901	1.15548	1.17439
13	B1	109	81.0841	1.02822	1.23382
13	B1	110	81.2782	0.894955	1.26048
13	B1	111	81.4722	0.769469	1.25424
13	B1	112	81.6662	0.647928	1.2166
13	B1	113	81.8602	0.531035	1.14987
13	B1	114	82.0543	0.426062	1.05711
13	B1	115	82.2483	0.327117	0.942611
13	B1	116	82.4423	0.250169	0.812423
13	B1	117	82.6363	0.191086	0.67443
13	B1	118	82.8304	0.15264	0.537608
13	B1	119	83.0244	0.130782	0.41063
13	B1	120	83.2184	0.118924	0.300335
13	B1	121	83.4124	0.112725	0.210651
13	B1	122	83.6065	0.10863	0.142328
13	B1	123	83.8005	0.106974	0.0934803
13	B1	124	83.9945	0.104859	0.0606156
13	B1	125	84.1885	0.102858	0.039731
13	B1	126	84.3826	0.102552	0.027146
13	B1	127	84.5766	0.10054	0.0199357
13	B1	128	84.7706	0.100397	0.0160117
13	B1	129	84.9647	0.0990503	0.01399
13	B1	130	85.1587	0.09815	0.0129933
13	B1	131	85.3527	0.0965885	0.0124846
13	B1	132	85.5467	0.0950224	0.012156
13	B1	133	85.7408	0.0941074	0.0118599
13	B1	134	85.9348	0.0937394	0.0115528
13	B1	135	86.1288	0.0924562	0.0112436
13	B1	136	86.3228	0.0910129	0.0109529
13	B1	137	86.5169	0.0904748	0.0106918
13	B1	138	86.7109	0.0892841	0.0104593
13	B1	139	86.9049	0.0887679	0.0102488
13	B1	140	87.0989	0.0870221	0.0100528
13	B1	141	87.293	0.0869939	0.00986365
13	B1	142	87.487	0.0859189	0.00967098
13	B1	143	87.681	0.0846508	0.00945773
13	B1	144	87.875	0.0839115	0.00919812
13	B1	145	88.0691	0.0836353	0.00886147
13	B1	146	88.2631	0.0824907	0.00842665
13	B1	147	88.4571	0.0811283	0.00790361
13	B1	148	88.6511	0.0806007	0.00734897
13	B1	149	88.8452	0.0800092	0.00685694
13	B1	150	89.0392	0.0804137	0.00652017
13	B1	151	89.2332	0.0788948	0.00637859
13	B1	152	89.4273	0.0788677	0.00638774
13	B1	153	89.6213	0.0783104	0.00643354
13	B1	154	89.8153	0.0767562	0.00639089
13	B1	155	90.0093	0.075918	0.00619499
13	B1	156	90.2034	0.0757532	0.00587806
13	B1	157	90.3974	0.0761482	0.0055443
13	B1	158	90.5914	0.0758579	0.00529564
13	B1	159	90.7854	0.0755272	0.00516005
13	B1	160	90.9795	0.0734119	0.00507664
13	B1	161	91.1735	0.0735588	0.00494595
13	B1	162	91.3675	0.0732336	0.00470724
13	B1	163	91.5615	0.0730455	0.00438244
13	B1	164	91.7556	0.0726905	0.0040618
13	B1	165	91.9496	0.0725933	0.00384668
13	B1	166	92.1436	0.0724521	0.00379065
13	B1	167	92.3376	0.0719181	0.00387091
13	B1	168	92.5317	0.0713565	0.00399873
13	B1	169	92.7257	0.0713707	0.00406145
13	B1	170	92.9197	0.0695267	0.0039762
13	B1	171	93.1138	0.0700173	0.00373066
13	B1	172	93.3078	0.070112	0.00338899
13	B1	173	93.5018	0.0696568	0.00305585
13	B1	174	93.6958	0.0697469	0.00281695
13	B1	175	93.8899	0.0698482	0.00269029
13	B1	176	94.0839	0.068916	0.00261811
13	B1	177	94.2779	0.0681238	0.0025037
13	B1	178	94.4719	0.0686929	0.00226839
13	B1	179	94.666	0.0679537	0.00189396
13	B1	180	94.86	0.0681179	0.00142766
14	B2	1	60.1293	2.79532	0.115172
14	B2	2	60.3233	2.79907	0.114386
14	B2	3	60.5174	2.78452	0.113596
14	B2	4	60.7114	2.77703	0.112966
14	B2	5	60.9054	2.75677	0.112684
14	B2	6	61.0994	2.75775	0.112892
14	B2	7	61.2935	2.74687	0.113606
14	B2	8	61.4875	2.72977	0.114715
14	B2	9	61.6815	2.72064	0.116067
14	B2	10	61.8755	2.71209	0.117544
14	B2	11	62.0696	2.69778	0.119087
14	B2	12	62.2636	2.68847	0.120645
14	B2	13	62.4576	2.6791	0.122122
14	B2	14	62.6516	2.66317	0.123363
14	B2	15	62.8457	2.65239	0.124234
14	B2	16	63.0397	2.64225	0.124708
14	B2	17	63.2337	2.62577	0.124915
14	B2	18	63.4277	2.61643	0.125103
14	B2	19	63.6218	2.60676	0.125523
14	B2	20	63.8158	2.59289	0.126297
14	B2	21	64.0098	2.58156	0.127353
14	B2	22	64.2038	2.57212	0.128469
14	B2	23	64.3979	2.55692	0.129397
14	B2	24	64.5919	2.54139	0.129997
14	B2	25	64.7859	2.53183	0.130292
14	B2	26	64.9799	2.51964	0.130415
14	B2	27	65.174	2.50867	0.130501
14	B2	28	65.368	2.49586	0.130618
14	B2	29	65.562	2.48093	0.130771
14	B2	30	65.7561	2.46999	0.130934
14	B2	31	65.9501	2.45965	0.131096
14	B2	32	66.1441	2.44489	0.13126
14	B2	33	66.3381	2.43296	0.131431
14	B2	34	66.5322	2.42238	0.131638
14	B2	35	66.7262	2.40622	0.131929
14	B2	36	66.9202	2.39501	0.132382
14	B2	37	67.1142	2.38304	0.133063
14	B2	38	67.3083	2.37229	0.133979
14	B2	39	67.5023	2.35431	0.135039
14	B2	40	67.6963	2.34489	0.136063
14	B2	41	67.8904	2.33309	0.136838
14	B2	42	68.0844	2.31804	0.137213
14	B2	43	68.2784	2.3024	0.137188
14	B2	44	68.4724	2.29075	0.136936
14	B2	45	68.6665	2.27858	0.136726
14	B2	46	68.8605	2.26656	0.136784
14	B2	47	69.0545	2.25398	0.137146
14	B2	48	69.2485	2.24241	0.137647
14	B2	49	69.4426	2.22447	0.13801
14	B2	50	69.6366	2.21271	0.137988
14	B2	51	69.8306	2.20119	0.137495
14	B2	52	70.0246	2.18471	0.136636
14	B2	53	70.2187	2.17468	0.135684
14	B2	54	70.4127	2.16087	0.134982
14	B2	55	70.6067	2.14638	0.134821
14	B2	56	70.8007	2.13834	0.135308
14	B2	57	70.9948	2.12476	0.136293
14	B2	58	71.1888	2.11085	0.137412
14	B2	59	71.3828	2.09677	0.13826
14	B2	60	71.5768	2.08101	0.138597
14	B2	61	71.7709	2.06689	0.138459
14	B2	62	71.9649	2.05734	0.138099
14	B2	63	72.1589	2.04547	0.137803
14	B2	64	72.353	2.02946	0.137718
14	B2	65	72.547	2.01842	0.137784
14	B2	66	72.741	2.0028	0.137803
14	B2	67	72.935	1.99231	0.137554
14	B2	68	73.1291	1.97556	0.136927
14	B2	69	73.3231	1.96317	0.135977
14	B2	70	73.5171	1.95145	0.134914
14	B2	71	73.7111	1.93682	0.134037
14	B2	72	73.9052	1.9268	0.133613
14	B2	73	74.0992	1.91411	0.133766
14	B2	74	74.2932	1.90109	0.134407
14	B2	75	74.4872	1.88904	0.135245
14	B2	76	74.6813	1.87775	0.135899
14	B2	77	74.8753	1.86174	0.136067
14	B2	78	75.0693	1.84624	0.135672
14	B2	79	75.2633	1.83534	0.1349
14	B2	80	75.4574	1.82338	0.134084
14	B2	81	75.6514	1.81392	0.133509
14	B2	82	75.8454	1.79674	0.133259
14	B2	83	76.0394	1.78682	0.133202
14	B2	84	76.2335	1.77179	0.133085
14	B2	85	76.4275	1.76103	0.132686
14	B2	86	76.6215	1.7465	0.131914
14	B2	87	76.8156	1.73578	0.13086
14	B2	88	77.0096	1.72191	0.12979
14	B2	89	77.2036	1.70898	0.129082
14	B2	90	77.3976	1.69883	0.129118
14	B2	91	77.5917	1.68747	0.13016
14	B2	92	77.7857	1.67774	0.132277
14	B2	93	77.9797	1.6637	0.13543
14	B2	94	78.1737	1.64643	0.139721
14	B2	95	78.3678	1.63472	0.145722
14	B2	96	78.5618	1.62206	0.154721
14	B2	97	78.7558	1.60725	0.168795
14	B2	98	78.9498	1.59636	0.190673
14	B2	99	79.1439	1.57886	0.223463
14	B2	100	79.3379	1.56181	0.270239
14	B2	101	79.5319	1.54041	0.333493
14	B2	102	79.7259	1.50991	0.414411
14	B2	103	79.92	1.47002	0.512045
14	B2	104	80.114	1.42174	0.622649
14	B2	105	80.308	1.35322	0.739557
14	B2	106	80.502	1.26041	0.853912
14	B2	107	80.6961	1.15241	0.956199
14	B2	108	80.8901	1.02731	1.03807
14	B2	109	81.0841	0.911404	1.09378
14	B2	110	81.2782	0.789329	1.12058
14	B2	111	81.4722	0.675156	1.11828
14	B2	112	81.6662	0.560949	1.08817
14	B2	113	81.8602	0.45519	1.03225
14	B2	114	82.0543	0.355148	0.953065
14	B2	115	82.2483	0.263852	0.854112
14	B2	116	82.4423	0.188678	0.740426
14	B2	117	82.6363	0.133561	0.618728
14	B2	118	82.8304	0.0948709	0.496859
14	B2	119	83.0244	0.0726718	0.382598
14	B2	120	83.2184	0.059232	0.282291
14	B2	121	83.4124	0.0532439	0.199827
14	B2	122	83.6065	0.0499085	0.136301
14	B2	123	83.8005	0.0472509	0.0903806
14	B2	124	83.9945	0.0458224	0.0591483
14	B2	125	84.1885	0.0435889	0.0390722
14	B2	126	84.3826	0.042257	0.0267965
14	B2	127	84.5766	0.0416238	0.0196024
14	B2	128	84.7706	0.0400099	0.0155379
14	B2	129	84.9647	0.0393094	0.0133217
14	B2	130	85.1587	0.0392198	0.0121572
14	B2	131	85.3527	0.0374249	0.0115592
14	B2	132	85.5467	0.0349985	0.0112387
14	B2	133	85.7408	0.0354869	0.0110377
14	B2	134	85.9348	0.0344744	0.0108899
14	B2	135	86.1288	0.0337342	0.0107849
14	B2	136	86.3228	0.0306658	0.0107319
14	B2	137	86.5169	0.0314293	0.0107248
14	B2	138	86.7109	0.0309074	0.0107185
14	B2	139	86.9049	0.0301191	0.0106314
14	B2	140	87.0989	0.0265924	0.0103832
14	B2	141	87.293	0.0260976	0.00994908
14	B2	142	87.487	0.0255248	0.00938902
14	B2	143	87.681	0.0259483	0.00882385
14	B2	144	87.875	0.0252246	0.0083709
14	B2	145	88.0691	0.0237902	0.00808604
14	B2	146	88.2631	0.0226874	0.00794962
14	B2	147	88.4571	0.0228043	0.00789524
14	B2	148	88.6511	0.0217614	0.00785214
14	B2	149	88.8452	0.0209472	0.00777401
14	B2	150	89.0392	0.0192692	0.00764631
14	B2	151	89.2332	0.019216	0.00747661
14	B2	152	89.4273	0.0185517	0.00727612
14	B2	153	89.6213	0.0177475	0.00704152
14	B2	154	89.8153	0.016931	0.0067489
14	B2	155	90.0093	0.016603	0.00636772
14	B2	156	90.2034	0.0156599	0.00588933
14	B2	157	90.3974	0.0146426	0.00534919
14	B2	158	90.5914	0.0149868	0.00482151
14	B2	159	90.7854	0.0161087	0.0043842
14	B2	160	90.9795	0.0145257	0.00407971
14	B2	161	91.1735	0.013011	0.00390339
14	B2	162	91.3675	0.0137764	0.00382701
14	B2	163	91.5615	0.0136635	0.00383142
14	B2	164	91.7556	0.0133564	0.00391609
14	B2	165	91.9496	0.0126947	0.00407945
14	B2	166	92.1436	0.0123395	0.00429359
14	B2	167	92.3376	0.0113446	0.0044986
14	B2	168	92.5317	0.0116461	0.00462148
14	B2	169	92.7257	0.0110023	0.00460588
14	B2	170	92.9197	0.00919428	0.00443704
14	B2	171	93.1138	0.0103075	0.00415113
14	B2	172	93.3078	0.00951518	0.00382255
14	B2	173	93.5018	0.00925299	0.00353029
14	B2	174	93.6958	0.0100001	0.00331776
14	B2	175	93.8899	0.00875008	0.00317069
14	B2	176	94.0839	0.00791611	0.00302861
14	B2	177	94.2779	0.00758104	0.00282199
14	B2	178	94.4719	0.00923746	0.00250929
14	B2	179	94.666	0.00677338	0.00209305
14	B2	180	94.86	0.00716545	0.00161301
15	B3	1	60.1293	2.96463	0.131646
15	B3	2	60.3233	2.95979	0.132101
15	B3	3	60.5174	2.94587	0.132674
15	B3	4	60.7114	2.93632	0.133203
15	B3	5	60.9054	2.91882	0.133586
15	B3	6	61.0994	2.90848	0.133819
15	B3	7	61.2935	2.89469	0.133978
15	B3	8	61.4875	2.88382	0.134171
15	B3	9	61.6815	2.86912	0.134474
15	B3	10	61.8755	2.85766	0.134896
15	B3	11	62.0696	2.8445	0.135374
15	B3	12	62.2636	2.83277	0.13581
15	B3	13	62.4576	2.81813	0.136104
15	B3	14	62.6516	2.80507	0.1362
15	B3	15	62.8457	2.79156	0.136099
15	B3	16	63.0397	2.77983	0.135848
15	B3	17	63.2337	2.76657	0.135509
15	B3	18	63.4277	2.75295	0.13514
15	B3	19	63.6218	2.73963	0.134799
15	B3	20	63.8158	2.73049	0.134558
15	B3	21	64.0098	2.71358	0.134516
15	B3	22	64.2038	2.70161	0.134783
15	B3	23	64.3979	2.68814	0.135423
15	B3	24	64.5919	2.68162	0.136397
15	B3	25	64.7859	2.66381	0.137551
15	B3	26	64.9799	2.64834	0.138649
15	B3	27	65.174	2.63828	0.139467
15	B3	28	65.368	2.62506	0.13987
15	B3	29	65.562	2.61038	0.139865
15	B3	30	65.7561	2.59656	0.13961
15	B3	31	65.9501	2.58177	0.139342
15	B3	32	66.1441	2.57115	0.139285
15	B3	33	66.3381	2.5608	0.139537
15	B3	34	66.5322	2.54531	0.140039
15	B3	35	66.7262	2.53024	0.140653
15	B3	36	66.9202	2.51805	0.141262
15	B3	37	67.1142	2.5002	0.141827
15	B3	38	67.3083	2.49182	0.142326
15	B3	39	67.5023	2.47732	0.142673
15	B3	40	67.6963	2.46511	0.142712
15	B3	41	67.8904	2.44665	0.142353
15	B3	42	68.0844	2.43162	0.141718
15	B3	43	68.2784	2.42052	0.141164
15	B3	44	68.4724	2.40977	0.141119
15	B3	45	68.6665	2.39662	0.141827
15	B3	46	68.8605	2.3845	0.143183
15	B3	47	69.0545	2.36895	0.144781
15	B3	48	69.2485	2.35361	0.146124
15	B3	49	69.4426	2.33884	0.146866
15	B3	50	69.6366	2.32505	0.14694
15	B3	51	69.8306	2.30992	0.14653
15	B3	52	70.0246	2.29764	0.145922
15	B3	53	70.2187	2.28216	0.14535
15	B3	54	70.4127	2.27322	0.14491
15	B3	55	70.6067	2.25429	0.144556
15	B3	56	70.8007	2.24153	0.144208
15	B3	57	70.9948	2.22802	0.143834
15	B3	58	71.1888	2.21373	0.143505
15	B3	59	71.3828	2.20078	0.143371
15	B3	60	71.5768	2.18595	0.143563
15	B3	61	71.7709	2.17384	0.144101
15	B3	62	71.9649	2.16113	0.14483
15	B3	63	72.1589	2.14735	0.145466
15	B3	64	72.353	2.12976	0.145722
15	B3	65	72.547	2.11695	0.145472
15	B3	66	72.741	2.1	0.144826
15	B3	67	72.935	2.08932	0.144058
15	B3	68	73.1291	2.07684	0.143438
15	B3	69	73.3231	2.0637	0.143076
15	B3	70	73.5171	2.04641	0.142892
15	B3	71	73.7111	2.03453	0.142704
15	B3	72	73.9052	2.01959	0.142375
15	B3	73	74.0992	2.00639	0.141889
15	B3	74	74.2932	1.99364	0.141334
15	B3	75	74.4872	1.98161	0.140833
15	B3	76	74.6813	1.96566	0.140469
15	B3	77	74.8753	1.95601	0.140261
15	B3	78	75.0693	1.93957	0.140176
15	B3	79	75.2633	1.92817	0.140151
15	B3	80	75.4574	1.91294	0.140122
15	B3	81	75.6514	1.90168	0.140034
15	B3	82	75.8454	1.88499	0.139851
15	B3	83	76.0394	1.87341	0.139563
15	B3	84	76.2335	1.86133	0.139193
15	B3	85	76.4275	1.84647	0.138781
15	B3	86	76.6215	1.83286	0.13838
15	B3	87	76.8156	1.82146	0.138034
15	B3	88	77.0096	1.80912	0.137787
15	B3	89	77.2036	1.79301	0.137702
15	B3	90	77.3976	1.781	0.137897
15	B3	91	77.5917	1.76728	0.138562
15	B3	92	77.7857	1.75675	0.139967
15	B3	93	77.9797	1.74383	0.14247
15	B3	94	78.1737	1.7273	0.146577
15	B3	95	78.3678	1.71506	0.153066
15	B3	96	78.5618	1.70089	0.163139
15	B3	97	78.7558	1.68706	0.178558
15	B3	98	78.9498	1.67073	0.201719
15	B3	99	79.1439	1.65483	0.23561
15	B3	100	79.3379	1.63267	0.283544
15	B3	101	79.5319	1.61149	0.348573
15	B3	102	79.7259	1.58179	0.432539
15	B3	103	79.92	1.54409	0.534961
15	B3	104	80.114	1.49197	0.652151
15	B3	105	80.308	1.41522	0.77706
15	B3	106	80.502	1.32272	0.900139
15	B3	107	80.6961	1.20553	1.01107
15	B3	108	80.8901	1.0747	1.10076
15	B3	109	81.0841	0.948592	1.16283
15	B3	110	81.2782	0.819047	1.19413
15	B3	111	81.4722	0.695015	1.1941
15	B3	112	81.6662	0.574359	1.16387
15	B3	113	81.8602	0.457102	1.10539
15	B3	114	82.0543	0.350734	1.02129
15	B3	115	82.2483	0.250865	0.915373
15	B3	116	82.4423	0.172543	0.79318
15	B3	117	82.6363	0.111373	0.662109
15	B3	118	82.8304	0.0696721	0.530776
15	B3	119	83.0244	0.0465457	0.407701
15	B3	120	83.2184	0.034005	0.299815
15	B3	121	83.4124	0.0273825	0.211341
15	B3	122	83.6065	0.0230809	0.143432
15	B3	123	83.8005	0.0208808	0.094588
15	B3	124	83.9945	0.0198215	0.0615958
15	B3	125	84.1885	0.0178525	0.0405854
15	B3	126	84.3826	0.0156786	0.0278887
15	B3	127	84.5766	0.0149395	0.020537
15	B3	128	84.7706	0.0142752	0.0164128
15	B3	129	84.9647	0.0116646	0.0141592
15	B3	130	85.1587	0.0122742	0.0129787
15	B3	131	85.3527	0.0103907	0.0124214
15	B3	132	85.5467	0.00970278	0.0122189
15	B3	133	85.7408	0.00784384	0.0121844
15	B3	134	85.9348	0.00778877	0.0121713
15	B3	135	86.1288	0.00572922	0.0120744
15	B3	136	86.3228	0.0039502	0.0118466
15	B3	137	86.5169	0.00300612	0.0115059
15	B3	138	86.7109	0.00287948	0.0111185
15	B3	139	86.9049	0.00158236	0.0107598
15	B3	140	87.0989	3.40932e-05	0.0104748
15	B3	141	87.293	0.000403707	0.0102603
15	B3	142	87.487	-0.00134094	0.0100762
15	B3	143	87.681	-0.00318564	0.00987409
15	B3	144	87.875	-0.0031461	0.00962292
15	B3	145	88.0691	-0.00385177	0.00931884
15	B3	146	88.2631	-0.00510848	0.00898099
15	B3	147	88.4571	-0.00619117	0.00864316
15	B3	148	88.6511	-0.00661212	0.00834589
15	B3	149	88.8452	-0.00740231	0.0081248
15	B3	150	89.0392	-0.00836394	0.0079921
15	B3	151	89.2332	-0.00879586	0.00791937
15	B3	152	89.4273	-0.0100563	0.0078375
[truncated: 12,448 more rows]
