# Supplementary material for: ASFV pA151R negatively regulates type I IFN production via degrading E3 ligase TRAF6
Source: Front Immunol. 2024 Feb 21;15:1339510. doi: 10.3389/fimmu.2024.1339510 (PMC10914938; doi:10.3389/fimmu.2024.1339510)
Supplement: Supplementary file 4 [file DataSheet_4.zip › fig 4/2021-12-07 FIG4E sitraf6 IFN.xls]

## Sheet: Sample Setup
Block Type	Fast 96-Well Block (0.1mL)
Calibration Background is expired	Yes
Calibration Background performed on	01-19-2021
Calibration HRM MELTDOCTOR is expired	Yes
Calibration HRM MELTDOCTOR performed on	11-03-2016
Calibration Normalization FAM-ROX is expired	Yes
Calibration Normalization FAM-ROX performed on	01-19-2021
Calibration Normalization VIC-ROX is expired	Yes
Calibration Normalization VIC-ROX performed on	01-19-2021
Calibration Pure Dye CY3 is expired	Yes
Calibration Pure Dye CY3 performed on	01-19-2021
Calibration Pure Dye FAM is expired	Yes
Calibration Pure Dye FAM performed on	01-19-2021
Calibration Pure Dye MELTDOCTOR is expired	Yes
Calibration Pure Dye MELTDOCTOR performed on	11-03-2016
Calibration Pure Dye NED is expired	Yes
Calibration Pure Dye NED performed on	09-17-2019
Calibration Pure Dye ROX is expired	Yes
Calibration Pure Dye ROX performed on	01-19-2021
Calibration Pure Dye SYBR is expired	Yes
Calibration Pure Dye SYBR performed on	01-19-2021
Calibration Pure Dye TAMRA is expired	Yes
Calibration Pure Dye TAMRA performed on	01-19-2021
Calibration Pure Dye VIC is expired	Yes
Calibration Pure Dye VIC performed on	01-19-2021
Calibration ROI is expired	Yes
Calibration ROI performed on	01-19-2021
Calibration Uniformity is expired	Yes
Calibration Uniformity performed on	01-19-2021
Chemistry	SYBR_GREEN
Date Created	2021-12-06 19:33:33 PM PST
Date Modified	2021-12-07 13:11:52 PM PST
Experiment Barcode
Experiment Comment
Experiment File Name	D:\LY\A151R daochu\2021-12-7 siTRAF6 SUCCSS\2021-12-07 IFNB.eds
Experiment Name	2021-12-07 113307
Experiment Run Start Time	2021-12-07 03:40:59 AM PST
Experiment Run Stop Time	2021-12-07 04:51:50 AM PST
Experiment Type	Comparative Cт (ΔΔCт)
Instrument Name	278861502
Instrument Serial Number	278861502
Instrument Type	QuantStudio(TM) 6 Flex System
Passive Reference	ROX
Quantification Cycle Method	Ct
Signal Smoothing On	true
Stage/ Cycle where Analysis is performed	Stage 2, Step 2
User Name
Well	Well Position	Sample Name	Sample Color	Biogroup Name	Biogroup Color	Target Name	Target Color	Task	Reporter	Quencher	Quantity	Comments
1	A1	Sample 1	RGB(176,23,31)			GAPDH	RGB(176,23,31)	UNKNOWN	SYBR	None
2	A2	Sample 1	RGB(176,23,31)			GAPDH	RGB(176,23,31)	UNKNOWN	SYBR	None
3	A3	Sample 2	RGB(0,0,255)			GAPDH	RGB(176,23,31)	UNKNOWN	SYBR	None
4	A4	Sample 2	RGB(0,0,255)			GAPDH	RGB(176,23,31)	UNKNOWN	SYBR	None
5	A5	Sample 3	RGB(0,139,69)			GAPDH	RGB(176,23,31)	UNKNOWN	SYBR	None
6	A6	Sample 3	RGB(0,139,69)			GAPDH	RGB(176,23,31)	UNKNOWN	SYBR	None
7	A7	Sample 4	RGB(255,127,0)			GAPDH	RGB(176,23,31)	UNKNOWN	SYBR	None
8	A8	Sample 4	RGB(255,127,0)			GAPDH	RGB(176,23,31)	UNKNOWN	SYBR	None
9	A9	Sample 5	RGB(139,137,112)			GAPDH	RGB(176,23,31)	UNKNOWN	SYBR	None
10	A10	Sample 5	RGB(139,137,112)			GAPDH	RGB(176,23,31)	UNKNOWN	SYBR	None
11	A11	Sample 6	RGB(238,121,66)			GAPDH	RGB(176,23,31)	UNKNOWN	SYBR	None
12	A12	Sample 6	RGB(238,121,66)			GAPDH	RGB(176,23,31)	UNKNOWN	SYBR	None
13	B1	Sample 1	RGB(176,23,31)			IFNB	RGB(0,0,255)	UNKNOWN	SYBR	None
14	B2	Sample 1	RGB(176,23,31)			IFNB	RGB(0,0,255)	UNKNOWN	SYBR	None
15	B3	Sample 2	RGB(0,0,255)			IFNB	RGB(0,0,255)	UNKNOWN	SYBR	None
16	B4	Sample 2	RGB(0,0,255)			IFNB	RGB(0,0,255)	UNKNOWN	SYBR	None
17	B5	Sample 3	RGB(0,139,69)			IFNB	RGB(0,0,255)	UNKNOWN	SYBR	None
18	B6	Sample 3	RGB(0,139,69)			IFNB	RGB(0,0,255)	UNKNOWN	SYBR	None
19	B7	Sample 4	RGB(255,127,0)			IFNB	RGB(0,0,255)	UNKNOWN	SYBR	None
20	B8	Sample 4	RGB(255,127,0)			IFNB	RGB(0,0,255)	UNKNOWN	SYBR	None
21	B9	Sample 5	RGB(139,137,112)			IFNB	RGB(0,0,255)	UNKNOWN	SYBR	None
22	B10	Sample 5	RGB(139,137,112)			IFNB	RGB(0,0,255)	UNKNOWN	SYBR	None
23	B11	Sample 6	RGB(238,121,66)			IFNB	RGB(0,0,255)	UNKNOWN	SYBR	None
24	B12	Sample 6	RGB(238,121,66)			IFNB	RGB(0,0,255)	UNKNOWN	SYBR	None
25	C1	poly da dt 1ug 1	RGB(142,56,142)			GAPDH	RGB(176,23,31)	UNKNOWN	SYBR	None
26	C2	poly da dt 1ug 1	RGB(142,56,142)			GAPDH	RGB(176,23,31)	UNKNOWN	SYBR	None
27	C3	poly da dt 1ug 1	RGB(142,56,142)			GAPDH	RGB(176,23,31)	UNKNOWN	SYBR	None
28	C4	poly da dt 1ug 2	RGB(198,113,113)			GAPDH	RGB(176,23,31)	UNKNOWN	SYBR	None
29	C5	poly da dt 1ug 2	RGB(198,113,113)			GAPDH	RGB(176,23,31)	UNKNOWN	SYBR	None
30	C6	poly da dt 1ug 2	RGB(198,113,113)			GAPDH	RGB(176,23,31)	UNKNOWN	SYBR	None
31	C7	poly da dt 1ug 3	RGB(0,245,255)			GAPDH	RGB(176,23,31)	UNKNOWN	SYBR	None
32	C8	poly da dt 1ug 3	RGB(0,245,255)			GAPDH	RGB(176,23,31)	UNKNOWN	SYBR	None
33	C9	poly da dt 1ug 3	RGB(0,245,255)			GAPDH	RGB(176,23,31)	UNKNOWN	SYBR	None
34	C10	poly da dt 1ug siT6 1	RGB(238,220,130)			GAPDH	RGB(176,23,31)	UNKNOWN	SYBR	None
35	C11	poly da dt 1ug siT6 1	RGB(238,220,130)			GAPDH	RGB(176,23,31)	UNKNOWN	SYBR	None
36	C12	poly da dt 1ug siT6 1	RGB(238,220,130)			GAPDH	RGB(176,23,31)	UNKNOWN	SYBR	None
37	D1	poly da dt 1ug 1	RGB(142,56,142)			IFNB	RGB(0,0,255)	UNKNOWN	SYBR	None
38	D2	poly da dt 1ug 1	RGB(142,56,142)			IFNB	RGB(0,0,255)	UNKNOWN	SYBR	None
39	D3	poly da dt 1ug 1	RGB(142,56,142)			IFNB	RGB(0,0,255)	UNKNOWN	SYBR	None
40	D4	poly da dt 1ug 2	RGB(198,113,113)			IFNB	RGB(0,0,255)	UNKNOWN	SYBR	None
41	D5	poly da dt 1ug 2	RGB(198,113,113)			IFNB	RGB(0,0,255)	UNKNOWN	SYBR	None
42	D6	poly da dt 1ug 2	RGB(198,113,113)			IFNB	RGB(0,0,255)	UNKNOWN	SYBR	None
43	D7	poly da dt 1ug 3	RGB(0,245,255)			IFNB	RGB(0,0,255)	UNKNOWN	SYBR	None
44	D8	poly da dt 1ug 3	RGB(0,245,255)			IFNB	RGB(0,0,255)	UNKNOWN	SYBR	None
45	D9	poly da dt 1ug 3	RGB(0,245,255)			IFNB	RGB(0,0,255)	UNKNOWN	SYBR	None
46	D10	poly da dt 1ug siT6 1	RGB(238,220,130)			IFNB	RGB(0,0,255)	UNKNOWN	SYBR	None
47	D11	poly da dt 1ug siT6 1	RGB(238,220,130)			IFNB	RGB(0,0,255)	UNKNOWN	SYBR	None
48	D12	poly da dt 1ug siT6 1	RGB(238,220,130)			IFNB	RGB(0,0,255)	UNKNOWN	SYBR	None
49	E1	poly da dt 1ug siT6 2	RGB(238,238,0)			GAPDH	RGB(176,23,31)	UNKNOWN	SYBR	None
50	E2	poly da dt 1ug siT6 2	RGB(238,238,0)			GAPDH	RGB(176,23,31)	UNKNOWN	SYBR	None
51	E3	poly da dt 1ug siT6 2	RGB(238,238,0)			GAPDH	RGB(176,23,31)	UNKNOWN	SYBR	None
52	E4	poly da dt 1ug siT6 3	RGB(142,142,56)			GAPDH	RGB(176,23,31)	UNKNOWN	SYBR	None
53	E5	poly da dt 1ug siT6 3	RGB(142,142,56)			GAPDH	RGB(176,23,31)	UNKNOWN	SYBR	None
54	E6	poly da dt 1ug siT6 3	RGB(142,142,56)			GAPDH	RGB(176,23,31)	UNKNOWN	SYBR	None
55	E7	poly da dt 3ug 1	RGB(238,44,44)			GAPDH	RGB(176,23,31)	UNKNOWN	SYBR	None
56	E8	poly da dt 3ug 1	RGB(238,44,44)			GAPDH	RGB(176,23,31)	UNKNOWN	SYBR	None
57	E9	poly da dt 3ug 1	RGB(238,44,44)			GAPDH	RGB(176,23,31)	UNKNOWN	SYBR	None
58	E10	poly da dt 3ug 2	RGB(51,161,201)			GAPDH	RGB(176,23,31)	UNKNOWN	SYBR	None
59	E11	poly da dt 3ug 2	RGB(51,161,201)			GAPDH	RGB(176,23,31)	UNKNOWN	SYBR	None
60	E12	poly da dt 3ug 2	RGB(51,161,201)			GAPDH	RGB(176,23,31)	UNKNOWN	SYBR	None
61	F1	poly da dt 1ug siT6 2	RGB(238,238,0)			IFNB	RGB(0,0,255)	UNKNOWN	SYBR	None
62	F2	poly da dt 1ug siT6 2	RGB(238,238,0)			IFNB	RGB(0,0,255)	UNKNOWN	SYBR	None
63	F3	poly da dt 1ug siT6 2	RGB(238,238,0)			IFNB	RGB(0,0,255)	UNKNOWN	SYBR	None
64	F4	poly da dt 1ug siT6 3	RGB(142,142,56)			IFNB	RGB(0,0,255)	UNKNOWN	SYBR	None
65	F5	poly da dt 1ug siT6 3	RGB(142,142,56)			IFNB	RGB(0,0,255)	UNKNOWN	SYBR	None
66	F6	poly da dt 1ug siT6 3	RGB(142,142,56)			IFNB	RGB(0,0,255)	UNKNOWN	SYBR	None
67	F7	poly da dt 3ug 1	RGB(238,44,44)			IFNB	RGB(0,0,255)	UNKNOWN	SYBR	None
68	F8	poly da dt 3ug 1	RGB(238,44,44)			IFNB	RGB(0,0,255)	UNKNOWN	SYBR	None
69	F9	poly da dt 3ug 1	RGB(238,44,44)			IFNB	RGB(0,0,255)	UNKNOWN	SYBR	None
70	F10	poly da dt 3ug 2	RGB(51,161,201)			IFNB	RGB(0,0,255)	UNKNOWN	SYBR	None
71	F11	poly da dt 3ug 2	RGB(51,161,201)			IFNB	RGB(0,0,255)	UNKNOWN	SYBR	None
72	F12	poly da dt 3ug 2	RGB(51,161,201)			IFNB	RGB(0,0,255)	UNKNOWN	SYBR	None
73	G1	poly da dt 3ug 3	RGB(238,18,137)			GAPDH	RGB(176,23,31)	UNKNOWN	SYBR	None
74	G2	poly da dt 3ug 3	RGB(238,18,137)			GAPDH	RGB(176,23,31)	UNKNOWN	SYBR	None
75	G3	poly da dt 3ug 3	RGB(238,18,137)			GAPDH	RGB(176,23,31)	UNKNOWN	SYBR	None
76	G4	poly da dt 3ug siT6 1	RGB(176,23,31)			GAPDH	RGB(176,23,31)	UNKNOWN	SYBR	None
77	G5	poly da dt 3ug siT6 1	RGB(176,23,31)			GAPDH	RGB(176,23,31)	UNKNOWN	SYBR	None
78	G6	poly da dt 3ug siT6 1	RGB(176,23,31)			GAPDH	RGB(176,23,31)	UNKNOWN	SYBR	None
79	G7	poly da dt 3ug siT6 2	RGB(0,0,255)			GAPDH	RGB(176,23,31)	UNKNOWN	SYBR	None
80	G8	poly da dt 3ug siT6 2	RGB(0,0,255)			GAPDH	RGB(176,23,31)	UNKNOWN	SYBR	None
81	G9	poly da dt 3ug siT6 2	RGB(0,0,255)			GAPDH	RGB(176,23,31)	UNKNOWN	SYBR	None
82	G10	poly da dt 3ug siT6 3	RGB(0,139,69)			GAPDH	RGB(176,23,31)	UNKNOWN	SYBR	None
83	G11	poly da dt 3ug siT6 3	RGB(0,139,69)			GAPDH	RGB(176,23,31)	UNKNOWN	SYBR	None
84	G12	poly da dt 3ug siT6 3	RGB(0,139,69)			GAPDH	RGB(176,23,31)	UNKNOWN	SYBR	None
85	H1	poly da dt 3ug 3	RGB(238,18,137)			IFNB	RGB(0,0,255)	UNKNOWN	SYBR	None
86	H2	poly da dt 3ug 3	RGB(238,18,137)			IFNB	RGB(0,0,255)	UNKNOWN	SYBR	None
87	H3	poly da dt 3ug 3	RGB(238,18,137)			IFNB	RGB(0,0,255)	UNKNOWN	SYBR	None
88	H4	poly da dt 3ug siT6 1	RGB(176,23,31)			IFNB	RGB(0,0,255)	UNKNOWN	SYBR	None
89	H5	poly da dt 3ug siT6 1	RGB(176,23,31)			IFNB	RGB(0,0,255)	UNKNOWN	SYBR	None
90	H6	poly da dt 3ug siT6 1	RGB(176,23,31)			IFNB	RGB(0,0,255)	UNKNOWN	SYBR	None
91	H7	poly da dt 3ug siT6 2	RGB(0,0,255)			IFNB	RGB(0,0,255)	UNKNOWN	SYBR	None
92	H8	poly da dt 3ug siT6 2	RGB(0,0,255)			IFNB	RGB(0,0,255)	UNKNOWN	SYBR	None
93	H9	poly da dt 3ug siT6 2	RGB(0,0,255)			IFNB	RGB(0,0,255)	UNKNOWN	SYBR	None
94	H10	poly da dt 3ug siT6 3	RGB(0,139,69)			IFNB	RGB(0,0,255)	UNKNOWN	SYBR	None
95	H11	poly da dt 3ug siT6 3	RGB(0,139,69)			IFNB	RGB(0,0,255)	UNKNOWN	SYBR	None
96	H12	poly da dt 3ug siT6 3	RGB(0,139,69)			IFNB	RGB(0,0,255)	UNKNOWN	SYBR	None

## Sheet: Amplification Data
Block Type	Fast 96-Well Block (0.1mL)
Calibration Background is expired	Yes
Calibration Background performed on	01-19-2021
Calibration HRM MELTDOCTOR is expired	Yes
Calibration HRM MELTDOCTOR performed on	11-03-2016
Calibration Normalization FAM-ROX is expired	Yes
Calibration Normalization FAM-ROX performed on	01-19-2021
Calibration Normalization VIC-ROX is expired	Yes
Calibration Normalization VIC-ROX performed on	01-19-2021
Calibration Pure Dye CY3 is expired	Yes
Calibration Pure Dye CY3 performed on	01-19-2021
Calibration Pure Dye FAM is expired	Yes
Calibration Pure Dye FAM performed on	01-19-2021
Calibration Pure Dye MELTDOCTOR is expired	Yes
Calibration Pure Dye MELTDOCTOR performed on	11-03-2016
Calibration Pure Dye NED is expired	Yes
Calibration Pure Dye NED performed on	09-17-2019
Calibration Pure Dye ROX is expired	Yes
Calibration Pure Dye ROX performed on	01-19-2021
Calibration Pure Dye SYBR is expired	Yes
Calibration Pure Dye SYBR performed on	01-19-2021
Calibration Pure Dye TAMRA is expired	Yes
Calibration Pure Dye TAMRA performed on	01-19-2021
Calibration Pure Dye VIC is expired	Yes
Calibration Pure Dye VIC performed on	01-19-2021
Calibration ROI is expired	Yes
Calibration ROI performed on	01-19-2021
Calibration Uniformity is expired	Yes
Calibration Uniformity performed on	01-19-2021
Chemistry	SYBR_GREEN
Date Created	2021-12-06 19:33:33 PM PST
Date Modified	2021-12-07 13:11:52 PM PST
Experiment Barcode
Experiment Comment
Experiment File Name	D:\LY\A151R daochu\2021-12-7 siTRAF6 SUCCSS\2021-12-07 IFNB.eds
Experiment Name	2021-12-07 113307
Experiment Run Start Time	2021-12-07 03:40:59 AM PST
Experiment Run Stop Time	2021-12-07 04:51:50 AM PST
Experiment Type	Comparative Cт (ΔΔCт)
Instrument Name	278861502
Instrument Serial Number	278861502
Instrument Type	QuantStudio(TM) 6 Flex System
Passive Reference	ROX
Quantification Cycle Method	Ct
Signal Smoothing On	true
Stage/ Cycle where Analysis is performed	Stage 2, Step 2
User Name
Well	Cycle	Target Name	Rn	Delta Rn
1	1	GAPDH	0.348848	-0.00401805
1	2	GAPDH	0.347938	-0.000216595
1	3	GAPDH	0.340195	-0.00324842
1	4	GAPDH	0.338551	-0.000181803
1	5	GAPDH	0.337856	0.00383411
1	6	GAPDH	0.327772	-0.00153794
1	7	GAPDH	0.327374	0.00277495
1	8	GAPDH	0.324015	0.00412704
1	9	GAPDH	0.309409	-0.00576793
1	10	GAPDH	0.310264	-0.000201613
1	11	GAPDH	0.319011	0.0132569
1	12	GAPDH	0.321816	0.0207725
1	13	GAPDH	0.356306	0.0599741
1	14	GAPDH	0.392493	0.100872
1	15	GAPDH	0.433905	0.146995
1	16	GAPDH	0.482145	0.199946
1	17	GAPDH	0.65642	0.378933
1	18	GAPDH	0.907753	0.634976
1	19	GAPDH	1.23207	0.964004
1	20	GAPDH	1.51709	1.25373
1	21	GAPDH	1.78623	1.52759
1	22	GAPDH	1.95682	1.70289
1	23	GAPDH	2.08257	1.83335
1	24	GAPDH	2.13071	1.8862
1	25	GAPDH	2.16295	1.92315
1	26	GAPDH	2.19665	1.96156
1	27	GAPDH	2.2664	2.03602
1	28	GAPDH	2.30922	2.08355
1	29	GAPDH	2.29463	2.07368
1	30	GAPDH	2.33866	2.12242
1	31	GAPDH	2.31917	2.10764
1	32	GAPDH	2.31887	2.11205
1	33	GAPDH	2.33011	2.128
1	34	GAPDH	2.34742	2.15003
1	35	GAPDH	2.38243	2.18974
1	36	GAPDH	2.35582	2.16784
1	37	GAPDH	2.3534	2.17013
1	38	GAPDH	2.38973	2.21117
1	39	GAPDH	2.38931	2.21547
1	40	GAPDH	2.3833	2.21417
2	1	GAPDH	0.389351	-0.00456729
2	2	GAPDH	0.388849	-0.00137996
2	3	GAPDH	0.384819	-0.00172013
2	4	GAPDH	0.383697	0.000847729
2	5	GAPDH	0.381258	0.00209859
2	6	GAPDH	0.371841	-0.00362828
2	7	GAPDH	0.374333	0.00255412
2	8	GAPDH	0.371554	0.00346437
2	9	GAPDH	0.360783	-0.0036164
2	10	GAPDH	0.362999	0.00228887
2	11	GAPDH	0.369386	0.0123658
2	12	GAPDH	0.369192	0.0158617
2	13	GAPDH	0.398895	0.0492545
2	14	GAPDH	0.439052	0.0931024
2	15	GAPDH	0.495891	0.15363
2	16	GAPDH	0.573003	0.234433
2	17	GAPDH	0.775119	0.440239
2	18	GAPDH	1.06748	0.736288
2	19	GAPDH	1.42425	1.09675
2	20	GAPDH	1.7091	1.38529
2	21	GAPDH	1.95745	1.63733
2	22	GAPDH	2.11904	1.80261
2	23	GAPDH	2.24278	1.93004
2	24	GAPDH	2.28992	1.98087
2	25	GAPDH	2.32254	2.01718
2	26	GAPDH	2.35529	2.05362
2	27	GAPDH	2.42158	2.1236
2	28	GAPDH	2.46489	2.1706
2	29	GAPDH	2.45503	2.16443
2	30	GAPDH	2.49543	2.20851
2	31	GAPDH	2.47756	2.19434
2	32	GAPDH	2.47532	2.19578
2	33	GAPDH	2.48497	2.20912
2	34	GAPDH	2.50012	2.22797
2	35	GAPDH	2.5395	2.27103
2	36	GAPDH	2.51741	2.25264
2	37	GAPDH	2.51449	2.25341
2	38	GAPDH	2.54537	2.28797
2	39	GAPDH	2.54498	2.29128
2	40	GAPDH	2.53985	2.28983
3	1	GAPDH	0.35629	-0.00147193
3	2	GAPDH	0.356442	-0.00222565
3	3	GAPDH	0.358172	-0.0014005
3	4	GAPDH	0.359843	-0.000635368
3	5	GAPDH	0.363397	0.00201333
3	6	GAPDH	0.35983	-0.00245843
3	7	GAPDH	0.366626	0.00343159
3	8	GAPDH	0.367254	0.00315477
3	9	GAPDH	0.361783	-0.00322154
3	10	GAPDH	0.365026	-0.000883857
3	11	GAPDH	0.374957	0.00814146
3	12	GAPDH	0.383123	0.0154023
3	13	GAPDH	0.425008	0.0563815
3	14	GAPDH	0.490598	0.121066
3	15	GAPDH	0.595177	0.22474
3	16	GAPDH	0.751176	0.379834
3	17	GAPDH	1.06323	0.690983
3	18	GAPDH	1.46476	1.0916
3	19	GAPDH	1.86874	1.49469
3	20	GAPDH	2.11984	1.74487
3	21	GAPDH	2.34286	1.96699
3	22	GAPDH	2.49229	2.11551
3	23	GAPDH	2.59819	2.22051
3	24	GAPDH	2.63171	2.25312
3	25	GAPDH	2.66132	2.28183
3	26	GAPDH	2.69338	2.31299
3	27	GAPDH	2.75996	2.37866
3	28	GAPDH	2.79911	2.4169
3	29	GAPDH	2.78626	2.40315
3	30	GAPDH	2.82978	2.44576
3	31	GAPDH	2.81232	2.4274
3	32	GAPDH	2.81062	2.4248
3	33	GAPDH	2.82134	2.43461
3	34	GAPDH	2.83872	2.45108
3	35	GAPDH	2.87431	2.48576
3	36	GAPDH	2.85298	2.46353
3	37	GAPDH	2.84905	2.45869
3	38	GAPDH	2.87526	2.484
3	39	GAPDH	2.87798	2.48581
3	40	GAPDH	2.87388	2.48081
4	1	GAPDH	0.355645	-0.00195711
4	2	GAPDH	0.356937	-0.00163596
4	3	GAPDH	0.358785	-0.000757833
4	4	GAPDH	0.360152	-0.000361966
4	5	GAPDH	0.362954	0.00146924
4	6	GAPDH	0.359437	-0.00301848
4	7	GAPDH	0.366701	0.00327449
4	8	GAPDH	0.367383	0.00298633
4	9	GAPDH	0.361776	-0.00359178
4	10	GAPDH	0.365373	-0.000964765
4	11	GAPDH	0.375607	0.00829825
4	12	GAPDH	0.384852	0.0165727
4	13	GAPDH	0.429278	0.0600283
4	14	GAPDH	0.499309	0.129088
4	15	GAPDH	0.609921	0.238729
4	16	GAPDH	0.777446	0.405284
4	17	GAPDH	1.10585	0.732715
4	18	GAPDH	1.5271	1.153
4	19	GAPDH	1.94882	1.57374
4	20	GAPDH	2.20798	1.83193
4	21	GAPDH	2.43776	2.06074
4	22	GAPDH	2.59143	2.21345
4	23	GAPDH	2.70186	2.3229
4	24	GAPDH	2.73513	2.3552
4	25	GAPDH	2.76586	2.38497
4	26	GAPDH	2.79695	2.41509
4	27	GAPDH	2.86477	2.48193
4	28	GAPDH	2.90711	2.5233
4	29	GAPDH	2.89256	2.50778
4	30	GAPDH	2.93333	2.54757
4	31	GAPDH	2.9167	2.52997
4	32	GAPDH	2.91555	2.52785
4	33	GAPDH	2.92588	2.53722
4	34	GAPDH	2.9439	2.55426
4	35	GAPDH	2.97979	2.58918
4	36	GAPDH	2.9523	2.56072
4	37	GAPDH	2.94925	2.55671
4	38	GAPDH	2.98473	2.59121
4	39	GAPDH	2.98965	2.59516
4	40	GAPDH	2.98541	2.58995
5	1	GAPDH	0.399754	-0.00603962
5	2	GAPDH	0.400267	-0.00657826
5	3	GAPDH	0.405676	-0.00222057
5	4	GAPDH	0.40856	-0.000387906
5	5	GAPDH	0.41347	0.00347099
5	6	GAPDH	0.410138	-0.000912249
5	7	GAPDH	0.415373	0.00327155
5	8	GAPDH	0.415223	0.00206998
5	9	GAPDH	0.408454	-0.00574982
5	10	GAPDH	0.411674	-0.00358129
5	11	GAPDH	0.420346	0.00403932
5	12	GAPDH	0.423991	0.00663265
5	13	GAPDH	0.461354	0.0429445
5	14	GAPDH	0.514845	0.0953839
5	15	GAPDH	0.596265	0.175753
5	16	GAPDH	0.719035	0.297471
5	17	GAPDH	0.989346	0.566731
5	18	GAPDH	1.36722	0.94355
5	19	GAPDH	1.80647	1.38175
5	20	GAPDH	2.13799	1.71222
5	21	GAPDH	2.41453	1.98771
5	22	GAPDH	2.59158	2.16371
5	23	GAPDH	2.72446	2.29554
5	24	GAPDH	2.7744	2.34442
5	25	GAPDH	2.80946	2.37843
5	26	GAPDH	2.84515	2.41308
5	27	GAPDH	2.91573	2.4826
5	28	GAPDH	2.95663	2.52245
5	29	GAPDH	2.9446	2.50937
5	30	GAPDH	2.99079	2.55451
5	31	GAPDH	2.97404	2.53671
5	32	GAPDH	2.97033	2.53195
5	33	GAPDH	2.98386	2.54442
5	34	GAPDH	2.99964	2.55915
5	35	GAPDH	3.03308	2.59154
5	36	GAPDH	3.01277	2.57018
5	37	GAPDH	3.00992	2.56628
5	38	GAPDH	3.03884	2.59414
5	39	GAPDH	3.04137	2.59563
5	40	GAPDH	3.03697	2.59017
6	1	GAPDH	0.437705	-0.00282166
6	2	GAPDH	0.437882	-0.00323279
6	3	GAPDH	0.440052	-0.00165012
6	4	GAPDH	0.44191	-0.000379025
6	5	GAPDH	0.445726	0.00284948
6	6	GAPDH	0.441614	-0.00185035
6	7	GAPDH	0.447894	0.00384252
6	8	GAPDH	0.44757	0.00293142
6	9	GAPDH	0.439001	-0.0062249
6	10	GAPDH	0.442108	-0.0037056
6	11	GAPDH	0.450587	0.00418656
6	12	GAPDH	0.454703	0.0077144
6	13	GAPDH	0.495608	0.0480328
6	14	GAPDH	0.548997	0.100834
6	15	GAPDH	0.627792	0.179042
6	16	GAPDH	0.743519	0.294181
6	17	GAPDH	1.0117	0.56177
6	18	GAPDH	1.38621	0.935702
6	19	GAPDH	1.82606	1.37496
6	20	GAPDH	2.16199	1.71031
6	21	GAPDH	2.44478	1.99251
6	22	GAPDH	2.62562	2.17276
6	23	GAPDH	2.75715	2.30371
6	24	GAPDH	2.80648	2.35244
6	25	GAPDH	2.84108	2.38645
6	26	GAPDH	2.87597	2.42076
6	27	GAPDH	2.94997	2.49417
6	28	GAPDH	2.99548	2.53909
6	29	GAPDH	2.9813	2.52432
6	30	GAPDH	3.02518	2.56762
6	31	GAPDH	3.00701	2.54886
6	32	GAPDH	3.00525	2.54652
6	33	GAPDH	3.01725	2.55793
6	34	GAPDH	3.03392	2.57401
6	35	GAPDH	3.06865	2.60815
6	36	GAPDH	3.04732	2.58624
6	37	GAPDH	3.04458	2.5829
6	38	GAPDH	3.07505	2.61279
6	39	GAPDH	3.07629	2.61344
6	40	GAPDH	3.07156	2.60812
7	1	GAPDH	0.663157	-0.00885972
7	2	GAPDH	0.663336	-0.00696273
7	3	GAPDH	0.665737	-0.00284405
7	4	GAPDH	0.667151	0.00028824
7	5	GAPDH	0.667853	0.00270837
7	6	GAPDH	0.659456	-0.00397074
7	7	GAPDH	0.668373	0.00666345
7	8	GAPDH	0.665923	0.00593181
7	9	GAPDH	0.650137	-0.00813709
7	10	GAPDH	0.652719	-0.00383685
7	11	GAPDH	0.658035	0.00319686
7	12	GAPDH	0.652084	-0.00103608
7	13	GAPDH	0.684948	0.0335456
7	14	GAPDH	0.725993	0.0763081
7	15	GAPDH	0.78054	0.132573
7	16	GAPDH	0.851651	0.205402
7	17	GAPDH	1.05687	0.412336
7	18	GAPDH	1.35129	0.708475
7	19	GAPDH	1.72343	1.08233
7	20	GAPDH	2.0355	1.39612
7	21	GAPDH	2.31103	1.67337
7	22	GAPDH	2.48961	1.85367
7	23	GAPDH	2.6259	1.99167
7	24	GAPDH	2.6867	2.05419
7	25	GAPDH	2.71986	2.08907
7	26	GAPDH	2.75727	2.1282
7	27	GAPDH	2.83729	2.20994
7	28	GAPDH	2.88481	2.25917
7	29	GAPDH	2.87099	2.24707
7	30	GAPDH	2.91707	2.29487
7	31	GAPDH	2.90053	2.28005
7	32	GAPDH	2.90117	2.28241
7	33	GAPDH	2.91342	2.29637
7	34	GAPDH	2.93218	2.31685
7	35	GAPDH	2.97059	2.35698
7	36	GAPDH	2.95067	2.33878
7	37	GAPDH	2.94821	2.33804
7	38	GAPDH	2.9785	2.37004
7	39	GAPDH	2.98157	2.37483
7	40	GAPDH	2.97755	2.37253
8	1	GAPDH	0.641316	-0.00428184
8	2	GAPDH	0.641323	-0.00247407
8	3	GAPDH	0.641824	-0.000172653
8	4	GAPDH	0.641823	0.00162665
8	5	GAPDH	0.639287	0.000890918
8	6	GAPDH	0.631601	-0.00499394
8	7	GAPDH	0.638518	0.00372278
8	8	GAPDH	0.63692	0.00392546
8	9	GAPDH	0.623881	-0.0073128
8	10	GAPDH	0.62697	-0.00242305
8	11	GAPDH	0.63233	0.00473663
8	12	GAPDH	0.625398	-0.000394416
8	13	GAPDH	0.658649	0.0346571
8	14	GAPDH	0.699324	0.0771328
8	15	GAPDH	0.756543	0.136151
8	16	GAPDH	0.834739	0.216148
8	17	GAPDH	1.04655	0.429759
8	18	GAPDH	1.35386	0.738874
8	19	GAPDH	1.74409	1.13091
8	20	GAPDH	2.07903	1.46764
8	21	GAPDH	2.37317	1.76358
8	22	GAPDH	2.55885	1.95106
8	23	GAPDH	2.69945	2.09346
8	24	GAPDH	2.76813	2.16394
8	25	GAPDH	2.80863	2.20625
8	26	GAPDH	2.84543	2.24484
8	27	GAPDH	2.91814	2.31936
8	28	GAPDH	2.9655	2.36852
8	29	GAPDH	2.95461	2.35942
8	30	GAPDH	3.00157	2.40819
8	31	GAPDH	2.98501	2.39343
8	32	GAPDH	2.98664	2.39686
8	33	GAPDH	2.9942	2.40622
8	34	GAPDH	3.01131	2.42513
8	35	GAPDH	3.05031	2.46593
8	36	GAPDH	3.03079	2.44821
8	37	GAPDH	3.0253	2.44451
8	38	GAPDH	3.04669	2.46771
8	39	GAPDH	3.05486	2.47768
8	40	GAPDH	3.05257	2.47719
9	1	GAPDH	0.461399	-0.00920456
9	2	GAPDH	0.465323	-0.00518972
9	3	GAPDH	0.469053	-0.00136776
9	4	GAPDH	0.470508	0.000178308
9	5	GAPDH	0.472694	0.00245519
9	6	GAPDH	0.467138	-0.00301024
9	7	GAPDH	0.474277	0.00422084
9	8	GAPDH	0.473084	0.00311838
9	9	GAPDH	0.463574	-0.0063006
9	10	GAPDH	0.46616	-0.00362329
9	11	GAPDH	0.474021	0.00432918
9	12	GAPDH	0.476157	0.00655629
9	13	GAPDH	0.514318	0.0448083
9	14	GAPDH	0.566039	0.0966207
9	15	GAPDH	0.644547	0.17522
9	16	GAPDH	0.759794	0.290558
9	17	GAPDH	1.01688	0.547738
9	18	GAPDH	1.36396	0.894909
9	19	GAPDH	1.74859	1.27963
9	20	GAPDH	2.01582	1.54695
9	21	GAPDH	2.24522	1.77643
9	22	GAPDH	2.39707	1.92838
9	23	GAPDH	2.51004	2.04144
9	24	GAPDH	2.55137	2.08287
9	25	GAPDH	2.58142	2.11301
9	26	GAPDH	2.61165	2.14332
9	27	GAPDH	2.68054	2.21231
9	28	GAPDH	2.72025	2.25211
9	29	GAPDH	2.70583	2.23778
9	30	GAPDH	2.74327	2.27531
9	31	GAPDH	2.7276	2.25973
9	32	GAPDH	2.73016	2.26238
9	33	GAPDH	2.73747	2.26978
9	34	GAPDH	2.75351	2.28591
9	35	GAPDH	2.78347	2.31597
9	36	GAPDH	2.76294	2.29553
9	37	GAPDH	2.7599	2.29258
9	38	GAPDH	2.78672	2.31949
9	39	GAPDH	2.78945	2.32231
9	40	GAPDH	2.78546	2.31841
10	1	GAPDH	0.55126	0.000224443
10	2	GAPDH	0.552676	0.00206874
10	3	GAPDH	0.549863	-0.000315919
10	4	GAPDH	0.549909	0.000158839
10	5	GAPDH	0.551597	0.00227475
10	6	GAPDH	0.544821	-0.00407326
10	7	GAPDH	0.552289	0.00382341
10	8	GAPDH	0.551663	0.00362506
10	9	GAPDH	0.540491	-0.0071185
10	10	GAPDH	0.543382	-0.00379857
10	11	GAPDH	0.552177	0.00542418
10	12	GAPDH	0.552453	0.00612824
10	13	GAPDH	0.592275	0.046379
10	14	GAPDH	0.647438	0.10197
10	15	GAPDH	0.728691	0.183652
10	16	GAPDH	0.840988	0.296377
10	17	GAPDH	1.106	0.561815
10	18	GAPDH	1.46456	0.92081
10	19	GAPDH	1.86142	1.31809
10	20	GAPDH	2.13521	1.59231
10	21	GAPDH	2.37352	1.83105
10	22	GAPDH	2.53024	1.9882
10	23	GAPDH	2.64682	2.10521
10	24	GAPDH	2.68637	2.14519
10	25	GAPDH	2.71845	2.17769
10	26	GAPDH	2.75279	2.21246
10	27	GAPDH	2.82561	2.28571
10	28	GAPDH	2.86785	2.32838
10	29	GAPDH	2.85424	2.3152
10	30	GAPDH	2.89712	2.3585
10	31	GAPDH	2.87484	2.33665
10	32	GAPDH	2.87553	2.33777
10	33	GAPDH	2.88649	2.34915
10	34	GAPDH	2.90259	2.36569
10	35	GAPDH	2.93648	2.4
10	36	GAPDH	2.91579	2.37974
10	37	GAPDH	2.9125	2.37689
10	38	GAPDH	2.94012	2.40493
10	39	GAPDH	2.9411	2.40633
10	40	GAPDH	2.93641	2.40208
11	1	GAPDH	0.804591	0.0103115
11	2	GAPDH	0.803181	0.0115891
11	3	GAPDH	0.789195	0.0002904
11	4	GAPDH	0.786365	0.000148412
11	5	GAPDH	0.785452	0.00192283
11	6	GAPDH	0.774333	-0.00650855
11	7	GAPDH	0.783198	0.00504306
11	8	GAPDH	0.781301	0.00583418
11	9	GAPDH	0.764294	-0.00848519
11	10	GAPDH	0.767031	-0.0030607
11	11	GAPDH	0.77222	0.00481557
11	12	GAPDH	0.761915	-0.00280222
11	13	GAPDH	0.800548	0.0385177
11	14	GAPDH	0.846889	0.0875471
11	15	GAPDH	0.910122	0.153467
11	16	GAPDH	0.991844	0.237876
11	17	GAPDH	1.22257	0.47129
11	18	GAPDH	1.53703	0.788442
11	19	GAPDH	1.90222	1.15632
11	20	GAPDH	2.16715	1.42393
11	21	GAPDH	2.4037	1.66317
11	22	GAPDH	2.56158	1.82374
11	23	GAPDH	2.67828	1.94312
11	24	GAPDH	2.72186	1.98939
11	25	GAPDH	2.75598	2.0262
11	26	GAPDH	2.79107	2.06398
11	27	GAPDH	2.86473	2.14032
11	28	GAPDH	2.90634	2.18462
11	29	GAPDH	2.8899	2.17087
11	30	GAPDH	2.93111	2.21477
11	31	GAPDH	2.9136	2.19994
11	32	GAPDH	2.91238	2.20141
11	33	GAPDH	2.92368	2.2154
11	34	GAPDH	2.94033	2.23474
11	35	GAPDH	2.97358	2.27068
11	36	GAPDH	2.95007	2.24986
11	37	GAPDH	2.94689	2.24936
11	38	GAPDH	2.9773	2.28246
11	39	GAPDH	2.9824	2.29024
11	40	GAPDH	2.97874	2.28927
12	1
12	2
12	3
12	4
12	5
12	6
12	7
12	8
12	9
12	10
12	11
12	12
12	13
12	14
12	15
12	16
12	17
12	18
12	19
12	20
12	21
12	22
12	23
12	24
12	25
12	26
12	27
12	28
12	29
12	30
12	31
12	32
12	33
12	34
12	35
12	36
12	37
12	38
12	39
12	40
13	1	IFNB	0.544012	-0.00146837
13	2	IFNB	0.543641	-0.000482334
13	3	IFNB	0.540449	-0.0023159
13	4	IFNB	0.540387	-0.00102063
13	5	IFNB	0.541684	0.00163451
13	6	IFNB	0.536595	-0.0020974
13	7	IFNB	0.544205	0.00687047
13	8	IFNB	0.542314	0.00633736
13	9	IFNB	0.530335	-0.00428377
13	10	IFNB	0.532126	-0.00113426
13	11	IFNB	0.533774	0.00187106
13	12	IFNB	0.521648	-0.008897
13	13	IFNB	0.535373	0.00618559
13	14	IFNB	0.535892	0.00806283
13	15	IFNB	0.512556	-0.0139154
13	16	IFNB	0.511669	-0.013445
13	17	IFNB	0.531103	0.00734709
13	18	IFNB	0.53122	0.00882176
13	19	IFNB	0.521019	-2.12473e-05
13	20	IFNB	0.522317	0.00263414
13	21	IFNB	0.538953	0.0206284
13	22	IFNB	0.555557	0.0385897
13	23	IFNB	0.59112	0.0755107
13	24	IFNB	0.653301	0.139049
13	25	IFNB	0.761186	0.248292
13	26	IFNB	0.963146	0.45161
13	27	IFNB	1.29135	0.781172
13	28	IFNB	1.66204	1.15322
13	29	IFNB	1.89652	1.38906
13	30	IFNB	2.18711	1.68101
13	31	IFNB	2.29309	1.78835
13	32	IFNB	2.35024	1.84685
13	33	IFNB	2.42633	1.9243
13	34	IFNB	2.50376	2.00308
13	35	IFNB	2.60143	2.10212
13	36	IFNB	2.61337	2.11541
13	37	IFNB	2.61969	2.12309
13	38	IFNB	2.66557	2.17033
13	39	IFNB	2.69124	2.19735
13	40	IFNB	2.69313	2.20061
14	1	IFNB	0.413271	-0.00364891
14	2	IFNB	0.413259	-0.00271344
14	3	IFNB	0.414102	-0.000922416
14	4	IFNB	0.414928	0.00085091
14	5	IFNB	0.416151	0.00302099
14	6	IFNB	0.410595	-0.00158672
14	7	IFNB	0.415373	0.00413834
14	8	IFNB	0.414233	0.00394647
14	9	IFNB	0.404107	-0.00523235
14	10	IFNB	0.405545	-0.00284599
14	11	IFNB	0.408302	0.000858524
14	12	IFNB	0.398641	-0.00785487
14	13	IFNB	0.412212	0.00666357
14	14	IFNB	0.412793	0.00819263
14	15	IFNB	0.391197	-0.0124559
14	16	IFNB	0.390179	-0.0125266
14	17	IFNB	0.407557	0.00579917
14	18	IFNB	0.408981	0.0081709
14	19	IFNB	0.401646	0.0017833
14	20	IFNB	0.403086	0.00417079
14	21	IFNB	0.41786	0.019893
14	22	IFNB	0.433561	0.0365416
14	23	IFNB	0.468445	0.0723729
14	24	IFNB	0.526527	0.131402
14	25	IFNB	0.625304	0.231127
14	26	IFNB	0.817796	0.424567
14	27	IFNB	1.14042	0.748135
14	28	IFNB	1.5192	1.12787
14	29	IFNB	1.76263	1.37224
14	30	IFNB	2.06586	1.67642
14	31	IFNB	2.17502	1.78653
14	32	IFNB	2.23075	1.84321
14	33	IFNB	2.31299	1.9264
14	34	IFNB	2.39318	2.00753
14	35	IFNB	2.49024	2.10554
14	36	IFNB	2.50225	2.1185
14	37	IFNB	2.50885	2.12604
14	38	IFNB	2.55873	2.17687
14	39	IFNB	2.58781	2.2069
14	40	IFNB	2.58952	2.20956
15	1	IFNB	0.309577	-0.00735215
15	2	IFNB	0.310568	-0.00633415
15	3	IFNB	0.314272	-0.002603
15	4	IFNB	0.316259	-0.000588645
15	5	IFNB	0.320134	0.00331312
15	6	IFNB	0.317311	0.000517647
15	7	IFNB	0.321006	0.00423932
15	8	IFNB	0.320156	0.00341685
15	9	IFNB	0.312675	-0.00403741
15	10	IFNB	0.313386	-0.00329908
15	11	IFNB	0.315056	-0.00160191
15	12	IFNB	0.311264	-0.00536694
15	13	IFNB	0.324194	0.00759059
15	14	IFNB	0.324805	0.00822834
15	15	IFNB	0.306069	-0.01048
15	16	IFNB	0.30541	-0.0111128
15	17	IFNB	0.321778	0.00528282
15	18	IFNB	0.323833	0.00736461
15	19	IFNB	0.315577	-0.000863525
15	20	IFNB	0.316407	-7.13985e-06
15	21	IFNB	0.329231	0.0128445
15	22	IFNB	0.338714	0.0223548
15	23	IFNB	0.357261	0.0409283
15	24	IFNB	0.38636	0.0700548
15	25	IFNB	0.438981	0.122703
15	26	IFNB	0.555888	0.239637
15	27	IFNB	0.786735	0.470512
15	28	IFNB	1.1354	0.819207
15	29	IFNB	1.46339	1.14722
15	30	IFNB	1.83488	1.51873
15	31	IFNB	2.02077	1.70465
15	32	IFNB	2.14048	1.82439
15	33	IFNB	2.26361	1.94755
15	34	IFNB	2.37815	2.06212
15	35	IFNB	2.50458	2.18857
15	36	IFNB	2.52778	2.2118
15	37	IFNB	2.53692	2.22097
15	38	IFNB	2.59254	2.27661
15	39	IFNB	2.6313	2.3154
15	40	IFNB	2.63544	2.31957
16	1	IFNB	0.375994	-0.0100867
16	2	IFNB	0.377592	-0.00857157
16	3	IFNB	0.382483	-0.00376447
16	4	IFNB	0.384874	-0.00145719
16	5	IFNB	0.389072	0.00265748
16	6	IFNB	0.386366	-0.000131887
16	7	IFNB	0.3931	0.00651884
16	8	IFNB	0.392185	0.00552054
16	9	IFNB	0.383682	-0.00306603
16	10	IFNB	0.384665	-0.00216629
16	11	IFNB	0.386597	-0.000318026
16	12	IFNB	0.379676	-0.00732206
16	13	IFNB	0.392123	0.00504099
16	14	IFNB	0.393933	0.00676767
16	15	IFNB	0.377813	-0.00943611
16	16	IFNB	0.377313	-0.0100193
16	17	IFNB	0.391874	0.00445862
16	18	IFNB	0.394277	0.00677812
16	19	IFNB	0.387147	-0.000435311
16	20	IFNB	0.38804	0.000374431
16	21	IFNB	0.399959	0.01221
16	22	IFNB	0.409444	0.0216112
16	23	IFNB	0.431073	0.0431566
16	24	IFNB	0.466842	0.0788429
16	25	IFNB	0.53048	0.142397
16	26	IFNB	0.665607	0.27744
16	27	IFNB	0.922796	0.534546
16	28	IFNB	1.29744	0.909105
16	29	IFNB	1.63571	1.2473
16	30	IFNB	2.01508	1.62658
16	31	IFNB	2.20023	1.81164
16	32	IFNB	2.31763	1.92896
16	33	IFNB	2.44028	2.05153
16	34	IFNB	2.55137	2.16253
16	35	IFNB	2.6771	2.28818
16	36	IFNB	2.70225	2.31325
16	37	IFNB	2.71108	2.32199
16	38	IFNB	2.76433	2.37517
16	39	IFNB	2.80268	2.41343
16	40	IFNB	2.80676	2.41742
17	1	IFNB	0.421996	-0.017593
17	2	IFNB	0.423031	-0.0164438
17	3	IFNB	0.433684	-0.00567616
17	4	IFNB	0.437568	-0.00167738
17	5	IFNB	0.441499	0.00236737
17	6	IFNB	0.438394	-0.000622906
17	7	IFNB	0.445447	0.0065445
17	8	IFNB	0.445124	0.00633591
17	9	IFNB	0.436075	-0.00259805
17	10	IFNB	0.43736	-0.00119898
17	11	IFNB	0.439856	0.00141138
17	12	IFNB	0.432067	-0.00626343
17	13	IFNB	0.44426	0.00604472
17	14	IFNB	0.445491	0.00739012
17	15	IFNB	0.426719	-0.0112681
17	16	IFNB	0.426325	-0.0115472
17	17	IFNB	0.443526	0.0057682
17	18	IFNB	0.444631	0.00698789
17	19	IFNB	0.435531	-0.00199787
17	20	IFNB	0.43646	-0.000954575
17	21	IFNB	0.4501	0.0128
17	22	IFNB	0.46014	0.0229542
17	23	IFNB	0.480677	0.0436058
17	24	IFNB	0.514942	0.0779855
17	25	IFNB	0.576722	0.139879
17	26	IFNB	0.708556	0.271828
17	27	IFNB	0.96489	0.528277
17	28	IFNB	1.34439	0.907894
17	29	IFNB	1.69098	1.25459
17	30	IFNB	2.07951	1.64324
17	31	IFNB	2.26421	1.82806
17	32	IFNB	2.38091	1.94487
17	33	IFNB	2.49977	2.06385
17	34	IFNB	2.60761	2.1718
17	35	IFNB	2.73159	2.29589
17	36	IFNB	2.75623	2.32065
17	37	IFNB	2.76426	2.32879
17	38	IFNB	2.81594	2.38059
17	39	IFNB	2.85515	2.41991
17	40	IFNB	2.85927	2.42415
18	1	IFNB	0.368665	-0.0132227
18	2	IFNB	0.371006	-0.0112366
18	3	IFNB	0.377987	-0.00460987
18	4	IFNB	0.381307	-0.00164403
18	5	IFNB	0.387332	0.00402638
18	6	IFNB	0.384325	0.000665049
18	7	IFNB	0.389429	0.00541474
18	8	IFNB	0.388665	0.00429639
18	9	IFNB	0.379846	-0.00487717
18	10	IFNB	0.381729	-0.00334821
18	11	IFNB	0.385898	0.000465514
18	12	IFNB	0.379785	-0.0060017
18	13	IFNB	0.394032	0.00789111
18	14	IFNB	0.396437	0.00994182
18	15	IFNB	0.376567	-0.010283
18	16	IFNB	0.37569	-0.0115143
18	17	IFNB	0.392659	0.00510067
18	18	IFNB	0.39469	0.00677721
18	19	IFNB	0.385967	-0.00230063
18	20	IFNB	0.387127	-0.00149485
18	21	IFNB	0.40218	0.0132036
18	22	IFNB	0.414372	0.0250409
18	23	IFNB	0.434943	0.0452579
18	24	IFNB	0.468672	0.0786328
18	25	IFNB	0.530613	0.140219
18	26	IFNB	0.665697	0.274949
18	27	IFNB	0.929703	0.5386
18	28	IFNB	1.31683	0.92537
18	29	IFNB	1.66542	1.27361
18	30	IFNB	2.05747	1.6653
18	31	IFNB	2.24402	1.8515
18	32	IFNB	2.35705	1.96418
18	33	IFNB	2.47679	2.08357
18	34	IFNB	2.58692	2.19334
18	35	IFNB	2.7082	2.31426
18	36	IFNB	2.73129	2.337
18	37	IFNB	2.7394	2.34475
18	38	IFNB	2.79123	2.39623
18	39	IFNB	2.82845	2.4331
18	40	IFNB	2.83208	2.43637
19	1	IFNB	0.644597	-0.0149774
19	2	IFNB	0.644766	-0.0123158
19	3	IFNB	0.647586	-0.00700334
19	4	IFNB	0.649446	-0.00265168
19	5	IFNB	0.652409	0.00280373
19	6	IFNB	0.646109	-0.00100443
19	7	IFNB	0.653296	0.00867517
19	8	IFNB	0.650663	0.00853418
19	9	IFNB	0.63655	-0.00308678
19	10	IFNB	0.636804	-0.00034075
19	11	IFNB	0.637876	0.00322329
19	12	IFNB	0.623663	-0.00849667
19	13	IFNB	0.637859	0.00819106
19	14	IFNB	0.635939	0.00876366
19	15	IFNB	0.607237	-0.017447
19	16	IFNB	0.605597	-0.0165945
19	17	IFNB	0.626366	0.00666641
19	18	IFNB	0.625762	0.00855472
19	19	IFNB	0.615928	0.0012129
19	20	IFNB	0.618435	0.00621192
19	21	IFNB	0.641518	0.0317876
19	22	IFNB	0.673192	0.0659532
19	23	IFNB	0.739206	0.13446
19	24	IFNB	0.852841	0.250587
19	25	IFNB	1.03781	0.438048
19	26	IFNB	1.31923	0.721958
19	27	IFNB	1.66603	1.07125
19	28	IFNB	1.98314	1.39085
19	29	IFNB	2.13505	1.54525
19	30	IFNB	2.35883	1.77153
19	31	IFNB	2.43143	1.84662
19	32	IFNB	2.45908	1.87676
19	33	IFNB	2.51352	1.93369
19	34	IFNB	2.57558	1.99825
19	35	IFNB	2.65455	2.07971
19	36	IFNB	2.65941	2.08707
19	37	IFNB	2.6637	2.09384
19	38	IFNB	2.70752	2.14015
19	39	IFNB	2.73306	2.16819
19	40	IFNB	2.73424	2.17186
20	1	IFNB	0.597479	-0.0135182
20	2	IFNB	0.599037	-0.00961714
20	3	IFNB	0.60012	-0.00619152
20	4	IFNB	0.601575	-0.00239408
20	5	IFNB	0.605158	0.00353143
20	6	IFNB	0.597843	-0.00144118
20	7	IFNB	0.604909	0.0079675
20	8	IFNB	0.603152	0.00855249
20	9	IFNB	0.588037	-0.00421957
20	10	IFNB	0.588722	-0.00119216
20	11	IFNB	0.589965	0.00239386
20	12	IFNB	0.576652	-0.00857676
20	13	IFNB	0.592104	0.0092177
20	14	IFNB	0.590427	0.00988279
20	15	IFNB	0.561047	-0.0171541
20	16	IFNB	0.559244	-0.0166143
20	17	IFNB	0.580211	0.00669469
20	18	IFNB	0.579918	0.00874464
20	19	IFNB	0.56963	0.000798532
20	20	IFNB	0.572317	0.00582806
20	21	IFNB	0.59657	0.0324241
20	22	IFNB	0.627331	0.0655273
20	23	IFNB	0.690682	0.131221
20	24	IFNB	0.802917	0.245798
20	25	IFNB	0.985753	0.430977
20	26	IFNB	1.2715	0.719066
20	27	IFNB	1.63696	1.08687
20	28	IFNB	1.97638	1.42863
20	29	IFNB	2.14205	1.59665
20	30	IFNB	2.38522	1.84216
20	31	IFNB	2.461	1.92028
20	32	IFNB	2.48799	1.94961
20	33	IFNB	2.54625	2.01022
20	34	IFNB	2.61263	2.07894
20	35	IFNB	2.69698	2.16563
20	36	IFNB	2.70001	2.171
20	37	IFNB	2.70295	2.17629
20	38	IFNB	2.74496	2.22064
20	39	IFNB	2.76885	2.24687
20	40	IFNB	2.76956	2.24992
21	1	IFNB	0.572036	-0.00397961
21	2	IFNB	0.572329	-0.00241775
21	3	IFNB	0.571726	-0.00175265
21	4	IFNB	0.5724	0.000189788
21	5	IFNB	0.574176	0.00323425
21	6	IFNB	0.567779	-0.00189403
21	7	IFNB	0.5745	0.00609607
21	8	IFNB	0.573148	0.00601236
21	9	IFNB	0.560762	-0.00510482
21	10	IFNB	0.562114	-0.00248391
21	11	IFNB	0.563842	0.000512631
21	12	IFNB	0.552269	-0.00979184
21	13	IFNB	0.568095	0.00730275
21	14	IFNB	0.567946	0.00842168
21	15	IFNB	0.542666	-0.0155894
21	16	IFNB	0.541807	-0.0151799
21	17	IFNB	0.563127	0.00740852
21	18	IFNB	0.5647	0.0102501
21	19	IFNB	0.555549	0.00236836
21	20	IFNB	0.558036	0.00612403
21	21	IFNB	0.580105	0.0294609
21	22	IFNB	0.606067	0.0566914
21	23	IFNB	0.659537	0.11143
21	24	IFNB	0.75082	0.203982
21	25	IFNB	0.904769	0.3592
21	26	IFNB	1.15818	0.613884
21	27	IFNB	1.50475	0.961719
21	28	IFNB	1.84148	1.29972
21	29	IFNB	2.01546	1.47496
21	30	IFNB	2.25751	1.71828
21	31	IFNB	2.33594	1.79798
21	32	IFNB	2.36839	1.8317
21	33	IFNB	2.42832	1.8929
21	34	IFNB	2.49242	1.95827
21	35	IFNB	2.57412	2.04124
21	36	IFNB	2.57787	2.04625
21	37	IFNB	2.58136	2.05102
21	38	IFNB	2.62373	2.09465
21	39	IFNB	2.64883	2.12102
21	40	IFNB	2.65002	2.12348
22	1	IFNB	0.497882	0.00677204
22	2	IFNB	0.497069	0.00736501
22	3	IFNB	0.489828	0.00152894
22	4	IFNB	0.488603	0.00171016
22	5	IFNB	0.489188	0.0037003
22	6	IFNB	0.482287	-0.0017952
22	7	IFNB	0.487494	0.00481808
22	8	IFNB	0.485337	0.00406625
22	9	IFNB	0.472317	-0.00754748
22	10	IFNB	0.473069	-0.00539051
22	11	IFNB	0.476312	-0.000741086
22	12	IFNB	0.466893	-0.00875464
22	13	IFNB	0.481777	0.00753492
22	14	IFNB	0.481308	0.0084711
22	15	IFNB	0.456503	-0.0149276
22	16	IFNB	0.45556	-0.0144652
22	17	IFNB	0.47611	0.00749052
22	18	IFNB	0.477847	0.0106328
22	19	IFNB	0.469477	0.00366869
22	20	IFNB	0.471943	0.00753995
22	21	IFNB	0.493692	0.0306945
22	22	IFNB	0.520838	0.0592463
22	23	IFNB	0.572827	0.112641
22	24	IFNB	0.664136	0.205356
22	25	IFNB	0.82076	0.363386
22	26	IFNB	1.08661	0.630637
22	27	IFNB	1.46148	1.00692
22	28	IFNB	1.83753	1.38437
22	29	IFNB	2.04524	1.59349
22	30	IFNB	2.32046	1.87011
22	31	IFNB	2.40703	1.95809
22	32	IFNB	2.44742	1.99988
22	33	IFNB	2.51436	2.06823
22	34	IFNB	2.58772	2.143
22	35	IFNB	2.6772	2.23388
22	36	IFNB	2.68484	2.24293
22	37	IFNB	2.69025	2.24974
22	38	IFNB	2.73766	2.29856
22	39	IFNB	2.76572	2.32803
22	40	IFNB	2.76749	2.3312
23	1
23	2
23	3
23	4
23	5
23	6
23	7
23	8
23	9
23	10
23	11
23	12
23	13
23	14
23	15
23	16
23	17
23	18
23	19
23	20
23	21
23	22
23	23
23	24
23	25
23	26
23	27
23	28
23	29
23	30
23	31
23	32
23	33
23	34
23	35
23	36
23	37
23	38
23	39
23	40
24	1	IFNB	0.643489	-0.0165829
24	2	IFNB	0.643588	-0.012942
24	3	IFNB	0.64601	-0.00697865
24	4	IFNB	0.648215	-0.00123175
24	5	IFNB	0.651768	0.0058627
24	6	IFNB	0.6404	-0.00196369
24	7	IFNB	0.647082	0.00826036
24	8	IFNB	0.643231	0.00795071
24	9	IFNB	0.62521	-0.00652874
24	10	IFNB	0.625687	-0.00250996
24	11	IFNB	0.627108	0.00245237
24	12	IFNB	0.611786	-0.00932753
24	13	IFNB	0.629445	0.0118727
24	14	IFNB	0.625861	0.0118306
24	15	IFNB	0.590276	-0.0202134
24	16	IFNB	0.587775	-0.0191725
24	17	IFNB	0.611921	0.00851578
24	18	IFNB	0.611368	0.0115036
24	19	IFNB	0.596	-0.000322686
24	20	IFNB	0.597544	0.00476332
24	21	IFNB	0.621652	0.0324132
24	22	IFNB	0.650118	0.0644207
24	23	IFNB	0.708805	0.126649
24	24	IFNB	0.806599	0.227985
24	25	IFNB	0.965848	0.390776
24	26	IFNB	1.21395	0.642421
24	27	IFNB	1.52576	0.957767
24	28	IFNB	1.81486	1.25042
24	29	IFNB	1.9415	1.38059
24	30	IFNB	2.14367	1.5863
24	31	IFNB	2.2077	1.65388
24	32	IFNB	2.22466	1.67438
24	33	IFNB	2.27058	1.72384
24	34	IFNB	2.32376	1.78056
24	35	IFNB	2.39456	1.8549
24	36	IFNB	2.39444	1.85832
24	37	IFNB	2.39691	1.86434
24	38	IFNB	2.43615	1.90712
24	39	IFNB	2.45733	1.93184
24	40	IFNB	2.45766	1.93571
25	1	GAPDH	0.516317	-0.0127621
25	2	GAPDH	0.516819	-0.0107255
25	3	GAPDH	0.522499	-0.00351131
25	4	GAPDH	0.524904	0.000427691
25	5	GAPDH	0.526718	0.00377535
25	6	GAPDH	0.519013	-0.00239549
25	7	GAPDH	0.5244	0.00452618
25	8	GAPDH	0.522207	0.00386686
25	9	GAPDH	0.510442	-0.00636402
25	10	GAPDH	0.512716	-0.00255526
25	11	GAPDH	0.515967	0.00223
25	12	GAPDH	0.508553	-0.00364997
25	13	GAPDH	0.533005	0.0223356
25	14	GAPDH	0.560008	0.0508734
25	15	GAPDH	0.594215	0.0866145
25	16	GAPDH	0.634695	0.128628
25	17	GAPDH	0.774327	0.269794
25	18	GAPDH	0.990567	0.487568
25	19	GAPDH	1.30344	0.801974
25	20	GAPDH	1.63278	1.13285
25	21	GAPDH	1.96405	1.46565
25	22	GAPDH	2.18066	1.6838
25	23	GAPDH	2.33933	1.844
25	24	GAPDH	2.42714	1.93335
25	25	GAPDH	2.46967	1.97741
25	26	GAPDH	2.51264	2.02192
25	27	GAPDH	2.58929	2.1001
25	28	GAPDH	2.63918	2.15152
25	29	GAPDH	2.63018	2.14406
25	30	GAPDH	2.67486	2.19027
25	31	GAPDH	2.66241	2.17935
25	32	GAPDH	2.66389	2.18237
25	33	GAPDH	2.67467	2.19469
25	34	GAPDH	2.689	2.21055
25	35	GAPDH	2.72289	2.24597
25	36	GAPDH	2.70254	2.22715
25	37	GAPDH	2.6997	2.22585
25	38	GAPDH	2.72726	2.25494
25	39	GAPDH	2.7326	2.26182
25	40	GAPDH	2.7298	2.26055
26	1	GAPDH	0.563384	-0.010495
26	2	GAPDH	0.563758	-0.0093381
26	3	GAPDH	0.567971	-0.00434193
26	4	GAPDH	0.570496	-0.00103476
26	5	GAPDH	0.574366	0.00361827
26	6	GAPDH	0.568258	-0.00170753
26	7	GAPDH	0.575792	0.00660899
26	8	GAPDH	0.574698	0.00629827
26	9	GAPDH	0.561239	-0.00637785
26	10	GAPDH	0.563066	-0.0037683
26	11	GAPDH	0.566757	0.000704843
26	12	GAPDH	0.558269	-0.00699983
26	13	GAPDH	0.586102	0.0216149
26	14	GAPDH	0.617874	0.0541702
26	15	GAPDH	0.657627	0.0947058
26	16	GAPDH	0.704126	0.141987
26	17	GAPDH	0.860839	0.299483
26	18	GAPDH	1.09931	0.538741
26	19	GAPDH	1.42962	0.869831
26	20	GAPDH	1.75833	1.19932
26	21	GAPDH	2.07114	1.51292
26	22	GAPDH	2.27333	1.71589
26	23	GAPDH	2.42285	1.86619
26	24	GAPDH	2.49917	1.94329
26	25	GAPDH	2.54169	1.98659
26	26	GAPDH	2.58524	2.03093
26	27	GAPDH	2.6644	2.11087
26	28	GAPDH	2.71363	2.16088
26	29	GAPDH	2.69868	2.14671
26	30	GAPDH	2.7436	2.19242
26	31	GAPDH	2.72832	2.17792
26	32	GAPDH	2.73017	2.18055
26	33	GAPDH	2.74113	2.1923
26	34	GAPDH	2.75774	2.20969
26	35	GAPDH	2.79051	2.24324
26	36	GAPDH	2.76709	2.22061
26	37	GAPDH	2.7644	2.21869
26	38	GAPDH	2.79591	2.25099
26	39	GAPDH	2.80208	2.25794
26	40	GAPDH	2.79873	2.25538
27	1	GAPDH	0.5145	-0.00255772
27	2	GAPDH	0.514995	-0.00137955
27	3	GAPDH	0.513546	-0.00214544
27	4	GAPDH	0.514342	-0.000665435
27	5	GAPDH	0.51715	0.00282546
27	6	GAPDH	0.510511	-0.00313057
27	7	GAPDH	0.517584	0.00462562
27	8	GAPDH	0.517181	0.00490609
27	9	GAPDH	0.506667	-0.00492531
27	10	GAPDH	0.50806	-0.00284842
27	11	GAPDH	0.511583	0.00135802
27	12	GAPDH	0.506405	-0.00313692
27	13	GAPDH	0.532007	0.0231475
27	14	GAPDH	0.562401	0.0542252
27	15	GAPDH	0.602752	0.095259
27	16	GAPDH	0.654233	0.147424
27	17	GAPDH	0.81252	0.306394
27	18	GAPDH	1.05317	0.547729
27	19	GAPDH	1.38997	0.885208
27	20	GAPDH	1.72836	1.22429
27	21	GAPDH	2.049	1.54561
27	22	GAPDH	2.25885	1.75614
27	23	GAPDH	2.41228	1.91025
27	24	GAPDH	2.4929	1.99156
27	25	GAPDH	2.53198	2.03132
27	26	GAPDH	2.5754	2.07542
27	27	GAPDH	2.65762	2.15833
27	28	GAPDH	2.70849	2.20988
27	29	GAPDH	2.6966	2.19867
27	30	GAPDH	2.74123	2.24399
27	31	GAPDH	2.72492	2.22836
27	32	GAPDH	2.72396	2.22808
27	33	GAPDH	2.73878	2.24359
27	34	GAPDH	2.75722	2.26271
27	35	GAPDH	2.79124	2.29741
27	36	GAPDH	2.769	2.27585
27	37	GAPDH	2.76608	2.27362
27	38	GAPDH	2.79529	2.30351
27	39	GAPDH	2.79824	2.30714
27	40	GAPDH	2.79434	2.30393
28	1	GAPDH	0.52915	-0.0179958
28	2	GAPDH	0.533356	-0.0134889
28	3	GAPDH	0.543286	-0.0032586
28	4	GAPDH	0.546309	6.54108e-05
28	5	GAPDH	0.548673	0.00273126
28	6	GAPDH	0.543837	-0.00180456
28	7	GAPDH	0.550354	0.00501359
28	8	GAPDH	0.549285	0.00424604
28	9	GAPDH	0.539105	-0.00563292
28	10	GAPDH	0.541157	-0.00328053
28	11	GAPDH	0.546057	0.00192031
28	12	GAPDH	0.541762	-0.00207311
28	13	GAPDH	0.571496	0.0279612
28	14	GAPDH	0.608903	0.06567
28	15	GAPDH	0.660114	0.117181
28	16	GAPDH	0.73173	0.189098
28	17	GAPDH	0.923062	0.380731
28	18	GAPDH	1.2022	0.660167
28	19	GAPDH	1.56215	1.02042
28	20	GAPDH	1.87478	1.33335
28	21	GAPDH	2.14995	1.60883
28	22	GAPDH	2.32699	1.78616
28	23	GAPDH	2.4616	1.92108
28	24	GAPDH	2.52223	1.98201
28	25	GAPDH	2.55743	2.01751
28	26	GAPDH	2.59548	2.05586
28	27	GAPDH	2.6676	2.12828
28	28	GAPDH	2.71137	2.17235
28	29	GAPDH	2.69926	2.16054
28	30	GAPDH	2.74277	2.20435
28	31	GAPDH	2.72658	2.18846
28	32	GAPDH	2.72717	2.18935
28	33	GAPDH	2.7375	2.19998
28	34	GAPDH	2.75348	2.21627
28	35	GAPDH	2.78566	2.24874
28	36	GAPDH	2.76015	2.22353
28	37	GAPDH	2.75708	2.22077
28	38	GAPDH	2.78913	2.25312
28	39	GAPDH	2.79671	2.261
28	40	GAPDH	2.79389	2.25849
29	1	GAPDH	0.552894	-0.0133428
29	2	GAPDH	0.553699	-0.0123505
29	3	GAPDH	0.562279	-0.00358416
29	4	GAPDH	0.565564	-0.000112074
29	5	GAPDH	0.568462	0.00297282
29	6	GAPDH	0.563104	-0.00219883
29	7	GAPDH	0.571418	0.00630275
29	8	GAPDH	0.570472	0.00554351
29	9	GAPDH	0.557371	-0.00737055
29	10	GAPDH	0.56007	-0.00448539
29	11	GAPDH	0.5673	0.00293193
29	12	GAPDH	0.562627	-0.00155404
29	13	GAPDH	0.595535	0.0315402
29	14	GAPDH	0.637522	0.0737139
29	15	GAPDH	0.696977	0.133357
29	16	GAPDH	0.778189	0.214756
29	17	GAPDH	0.994443	0.431196
29	18	GAPDH	1.31047	0.747405
29	19	GAPDH	1.71289	1.15002
29	20	GAPDH	2.05753	1.49485
29	21	GAPDH	2.35377	1.79127
29	22	GAPDH	2.54958	1.98726
29	23	GAPDH	2.693	2.13087
29	24	GAPDH	2.7567	2.19476
29	25	GAPDH	2.79558	2.23382
29	26	GAPDH	2.83676	2.2752
29	27	GAPDH	2.91721	2.35584
29	28	GAPDH	2.96526	2.40407
29	29	GAPDH	2.95115	2.39015
29	30	GAPDH	2.99478	2.43396
29	31	GAPDH	2.98148	2.42085
29	32	GAPDH	2.98086	2.42041
29	33	GAPDH	2.99237	2.43212
29	34	GAPDH	3.01126	2.45118
29	35	GAPDH	3.04464	2.48475
29	36	GAPDH	3.02272	2.46302
29	37	GAPDH	3.02013	2.46062
29	38	GAPDH	3.05048	2.49116
29	39	GAPDH	3.04996	2.49083
29	40	GAPDH	3.04478	2.48583
30	1	GAPDH	0.724628	-0.0131442
30	2	GAPDH	0.726079	-0.0110398
30	3	GAPDH	0.734798	-0.00166815
30	4	GAPDH	0.737082	0.00126968
30	5	GAPDH	0.735869	0.000709073
30	6	GAPDH	0.729548	-0.00495822
30	7	GAPDH	0.739931	0.00607791
30	8	GAPDH	0.739333	0.0061326
30	9	GAPDH	0.725336	-0.00721046
30	10	GAPDH	0.728599	-0.00329446
30	11	GAPDH	0.734183	0.00294201
30	12	GAPDH	0.7268	-0.00378762
30	13	GAPDH	0.763496	0.0335619
30	14	GAPDH	0.807332	0.0780505
30	15	GAPDH	0.86407	0.135442
30	16	GAPDH	0.932665	0.204689
30	17	GAPDH	1.13974	0.412416
30	18	GAPDH	1.43887	0.712205
30	19	GAPDH	1.82159	1.09557
30	20	GAPDH	2.14913	1.42377
30	21	GAPDH	2.43867	1.71396
30	22	GAPDH	2.62237	1.89832
30	23	GAPDH	2.76138	2.03797
30	24	GAPDH	2.81953	2.09678
30	25	GAPDH	2.85369	2.13159
30	26	GAPDH	2.89053	2.16908
30	27	GAPDH	2.96689	2.2461
30	28	GAPDH	3.01633	2.29619
30	29	GAPDH	3.00287	2.28339
30	30	GAPDH	3.04177	2.32293
30	31	GAPDH	3.02649	2.30831
30	32	GAPDH	3.02715	2.30963
30	33	GAPDH	3.03643	2.31956
30	34	GAPDH	3.05423	2.33801
30	35	GAPDH	3.08709	2.37153
30	36	GAPDH	3.06587	2.35096
30	37	GAPDH	3.06277	2.34851
30	38	GAPDH	3.09137	2.37776
30	39	GAPDH	3.09354	2.38059
30	40	GAPDH	3.08923	2.37693
31	1	GAPDH	0.495925	-0.0211361
31	2	GAPDH	0.503807	-0.0141946
31	3	GAPDH	0.512984	-0.00595767
31	4	GAPDH	0.516834	-0.00304666
31	5	GAPDH	0.525714	0.00489295
31	6	GAPDH	0.523624	0.00186358
31	7	GAPDH	0.530137	0.00743605
31	8	GAPDH	0.529204	0.00556343
31	9	GAPDH	0.518854	-0.00572638
31	10	GAPDH	0.520851	-0.00466937
31	11	GAPDH	0.526104	-0.00035593
31	12	GAPDH	0.521627	-0.0057736
31	13	GAPDH	0.547037	0.0186974
31	14	GAPDH	0.579234	0.0499538
31	15	GAPDH	0.620808	0.0905883
31	16	GAPDH	0.674757	0.143597
31	17	GAPDH	0.836221	0.304121
31	18	GAPDH	1.08441	0.551369
31	19	GAPDH	1.44094	0.906961
31	20	GAPDH	1.81454	1.27962
31	21	GAPDH	2.17796	1.6421
31	22	GAPDH	2.41427	1.87747
31	23	GAPDH	2.58484	2.0471
31	24	GAPDH	2.68323	2.14455
31	25	GAPDH	2.72582	2.1862
31	26	GAPDH	2.77378	2.23322
31	27	GAPDH	2.86073	2.31923
31	28	GAPDH	2.91729	2.37485
31	29	GAPDH	2.90825	2.36488
31	30	GAPDH	2.95427	2.40995
31	31	GAPDH	2.93997	2.39471
31	32	GAPDH	2.94047	2.39427
31	33	GAPDH	2.95485	2.40772
31	34	GAPDH	2.97156	2.42349
31	35	GAPDH	3.00416	2.45514
31	36	GAPDH	2.98539	2.43543
31	37	GAPDH	2.98208	2.43118
31	38	GAPDH	3.00917	2.45733
31	39	GAPDH	3.01854	2.46576
31	40	GAPDH	3.01604	2.46233
32	1	GAPDH	0.511727	-0.00461503
32	2	GAPDH	0.511931	-0.00487661
32	3	GAPDH	0.514013	-0.00326082
32	4	GAPDH	0.51619	-0.00155007
32	5	GAPDH	0.520993	0.00278715
32	6	GAPDH	0.516798	-0.00187366
32	7	GAPDH	0.525846	0.00670777
32	8	GAPDH	0.525478	0.00587363
32	9	GAPDH	0.514585	-0.00548508
32	10	GAPDH	0.516637	-0.00389938
32	11	GAPDH	0.521703	0.000700458
32	12	GAPDH	0.516253	-0.00521503
32	13	GAPDH	0.541769	0.0198346
32	14	GAPDH	0.572754	0.0503536
32	15	GAPDH	0.611955	0.0890891
32	16	GAPDH	0.661768	0.138436
32	17	GAPDH	0.818162	0.294364
32	18	GAPDH	1.06012	0.535851
32	19	GAPDH	1.40773	0.882999
32	20	GAPDH	1.78263	1.25744
32	21	GAPDH	2.15393	1.62827
32	22	GAPDH	2.39854	1.87241
32	23	GAPDH	2.57788	2.05129
32	24	GAPDH	2.67812	2.15106
32	25	GAPDH	2.72365	2.19612
32	26	GAPDH	2.77246	2.24447
32	27	GAPDH	2.8604	2.33194
32	28	GAPDH	2.91483	2.3859
32	29	GAPDH	2.90454	2.37515
32	30	GAPDH	2.95366	2.4238
32	31	GAPDH	2.93782	2.4075
32	32	GAPDH	2.93658	2.40579
32	33	GAPDH	2.94968	2.41842
32	34	GAPDH	2.9668	2.43508
32	35	GAPDH	3.00105	2.46887
32	36	GAPDH	2.98164	2.44899
32	37	GAPDH	2.97878	2.44566
32	38	GAPDH	3.00824	2.47465
32	39	GAPDH	3.01301	2.47896
32	40	GAPDH	3.00901	2.47449
33	1	GAPDH	0.515534	-0.0116973
33	2	GAPDH	0.526435	-0.000135211
33	3	GAPDH	0.524351	-0.00155884
33	4	GAPDH	0.523934	-0.00131461
33	5	GAPDH	0.527838	0.00325042
33	6	GAPDH	0.521291	-0.00263604
33	7	GAPDH	0.528029	0.00476367
33	8	GAPDH	0.52686	0.00425468
33	9	GAPDH	0.515356	-0.00658833
33	10	GAPDH	0.517992	-0.00329145
33	11	GAPDH	0.523743	0.00312049
33	12	GAPDH	0.518365	-0.00159593
33	13	GAPDH	0.545518	0.0262174
33	14	GAPDH	0.576727	0.0580876
33	15	GAPDH	0.615702	0.0977237
33	16	GAPDH	0.664158	0.146841
33	17	GAPDH	0.823685	0.307029
33	18	GAPDH	1.07003	0.554038
33	19	GAPDH	1.42043	0.905095
33	20	GAPDH	1.79213	1.27746
33	21	GAPDH	2.15543	1.64141
33	22	GAPDH	2.39264	1.87929
33	23	GAPDH	2.56807	2.05538
33	24	GAPDH	2.66474	2.15271
33	25	GAPDH	2.70782	2.19645
33	26	GAPDH	2.7565	2.24579
33	27	GAPDH	2.84822	2.33817
33	28	GAPDH	2.90682	2.39744
33	29	GAPDH	2.897	2.38828
33	30	GAPDH	2.93982	2.43175
33	31	GAPDH	2.92434	2.41694
33	32	GAPDH	2.92264	2.4159
33	33	GAPDH	2.93501	2.42892
33	34	GAPDH	2.95538	2.44996
33	35	GAPDH	2.99276	2.488
33	36	GAPDH	2.96895	2.46485
33	37	GAPDH	2.96614	2.46271
33	38	GAPDH	2.99872	2.49594
33	39	GAPDH	3.00165	2.49953
33	40	GAPDH	2.99724	2.49579
34	1	GAPDH	0.469588	-0.00991584
34	2	GAPDH	0.473646	-0.00655912
34	3	GAPDH	0.479213	-0.00169485
34	4	GAPDH	0.481418	-0.000191777
34	5	GAPDH	0.48477	0.0024591
34	6	GAPDH	0.480127	-0.00288598
34	7	GAPDH	0.488164	0.00444893
34	8	GAPDH	0.488275	0.00385845
34	9	GAPDH	0.479414	-0.00570518
34	10	GAPDH	0.482437	-0.00338418
34	11	GAPDH	0.489618	0.00309549
34	12	GAPDH	0.490434	0.00320915
34	13	GAPDH	0.526138	0.0382116
34	14	GAPDH	0.573203	0.0845745
34	15	GAPDH	0.643316	0.153986
34	16	GAPDH	0.743366	0.253334
34	17	GAPDH	0.985481	0.494747
34	18	GAPDH	1.33195	0.840518
34	19	GAPDH	1.7557	1.26356
34	20	GAPDH	2.09606	1.60322
34	21	GAPDH	2.38509	1.89155
34	22	GAPDH	2.57318	2.07893
34	23	GAPDH	2.71324	2.2183
34	24	GAPDH	2.77317	2.27752
34	25	GAPDH	2.81146	2.31511
34	26	GAPDH	2.85116	2.3541
34	27	GAPDH	2.93299	2.43524
34	28	GAPDH	2.98212	2.48366
34	29	GAPDH	2.96829	2.46913
34	30	GAPDH	3.01371	2.51385
34	31	GAPDH	2.99535	2.49479
34	32	GAPDH	2.99687	2.4956
34	33	GAPDH	3.00479	2.50283
34	34	GAPDH	3.02081	2.51815
34	35	GAPDH	3.05473	2.55136
34	36	GAPDH	3.03379	2.52972
34	37	GAPDH	3.03154	2.52677
34	38	GAPDH	3.06394	2.55846
34	39	GAPDH	3.06776	2.56159
34	40	GAPDH	3.06338	2.5565
35	1	GAPDH	0.496751	-0.0069862
35	2	GAPDH	0.497178	-0.00715443
35	3	GAPDH	0.501776	-0.00315152
35	4	GAPDH	0.50454	-0.000982739
35	5	GAPDH	0.509453	0.00333479
35	6	GAPDH	0.505429	-0.00128433
35	7	GAPDH	0.512984	0.00567446
35	8	GAPDH	0.512433	0.00452851
35	9	GAPDH	0.501697	-0.00680269
35	10	GAPDH	0.504921	-0.00417376
35	11	GAPDH	0.512548	0.00285727
35	12	GAPDH	0.509845	-0.000440766
35	13	GAPDH	0.541925	0.0310441
35	14	GAPDH	0.585767	0.0742901
35	15	GAPDH	0.649468	0.137396
35	16	GAPDH	0.736191	0.223524
35	17	GAPDH	0.958281	0.445018
35	18	GAPDH	1.28762	0.77376
35	19	GAPDH	1.7129	1.19844
35	20	GAPDH	2.08456	1.56951
35	21	GAPDH	2.40494	1.88929
35	22	GAPDH	2.61201	2.09577
35	23	GAPDH	2.76634	2.2495
35	24	GAPDH	2.84177	2.32434
35	25	GAPDH	2.88237	2.36434
35	26	GAPDH	2.92404	2.40542
35	27	GAPDH	3.00516	2.48595
35	28	GAPDH	3.05656	2.53674
35	29	GAPDH	3.0442	2.5238
35	30	GAPDH	3.09055	2.56955
35	31	GAPDH	3.07084	2.54924
35	32	GAPDH	3.07406	2.55187
35	33	GAPDH	3.08753	2.56474
35	34	GAPDH	3.10589	2.58251
35	35	GAPDH	3.14154	2.61756
35	36	GAPDH	3.1163	2.59173
35	37	GAPDH	3.11243	2.58726
35	38	GAPDH	3.14485	2.61908
35	39	GAPDH	3.14755	2.62118
35	40	GAPDH	3.14224	2.61528
36	1
36	2
36	3
36	4
36	5
36	6
36	7
36	8
36	9
36	10
36	11
36	12
36	13
36	14
36	15
36	16
36	17
36	18
36	19
36	20
36	21
36	22
36	23
36	24
36	25
36	26
36	27
36	28
36	29
36	30
36	31
36	32
36	33
36	34
36	35
36	36
36	37
36	38
36	39
36	40
37	1	IFNB	0.477701	-0.0123329
37	2	IFNB	0.481179	-0.00740667
37	3	IFNB	0.483457	-0.00368201
37	4	IFNB	0.484676	-0.00101487
37	5	IFNB	0.48728	0.00303582
37	6	IFNB	0.481059	-0.00173722
37	7	IFNB	0.487199	0.0058502
37	8	IFNB	0.486292	0.00639086
37	9	IFNB	0.475262	-0.00319209
37	10	IFNB	0.475967	-0.00103954
37	11	IFNB	0.476191	0.000632179
37	12	IFNB	0.465539	-0.00857231
37	13	IFNB	0.479076	0.00641145
37	14	IFNB	0.479248	0.00803119
37	15	IFNB	0.457382	-0.0123876
37	16	IFNB	0.456008	-0.0123134
37	17	IFNB	0.47207	0.0051954
37	18	IFNB	0.472843	0.00741622
37	19	IFNB	0.464955	0.000975691
37	20	IFNB	0.467147	0.00461535
37	21	IFNB	0.486415	0.0253307
37	22	IFNB	0.509797	0.0501599
37	23	IFNB	0.558717	0.100527
37	24	IFNB	0.64463	0.187888
37	25	IFNB	0.792048	0.336754
37	26	IFNB	1.04039	0.58654
37	27	IFNB	1.39115	0.938755
37	28	IFNB	1.73753	1.28658
37	29	IFNB	1.92297	1.47347
37	30	IFNB	2.17646	1.7284
37	31	IFNB	2.25739	1.81078
37	32	IFNB	2.28906	1.8439
37	33	IFNB	2.34943	1.90572
37	34	IFNB	2.41472	1.97245
37	35	IFNB	2.49768	2.05686
37	36	IFNB	2.50205	2.06267
37	37	IFNB	2.50591	2.06799
37	38	IFNB	2.54749	2.11101
37	39	IFNB	2.5704	2.13537
37	40	IFNB	2.5715	2.13792
38	1	IFNB	0.456671	-0.0211399
38	2	IFNB	0.457461	-0.0191248
38	3	IFNB	0.466214	-0.00914671
38	4	IFNB	0.470111	-0.00402533
38	5	IFNB	0.475952	0.00304047
38	6	IFNB	0.472685	0.000998444
38	7	IFNB	0.480314	0.00985283
38	8	IFNB	0.478888	0.00965134
38	9	IFNB	0.465368	-0.00264364
38	10	IFNB	0.465925	-0.000862086
38	11	IFNB	0.468113	0.00255061
38	12	IFNB	0.455988	-0.00834906
38	13	IFNB	0.470316	0.00720385
38	14	IFNB	0.469981	0.00809348
38	15	IFNB	0.446146	-0.0145174
38	16	IFNB	0.444894	-0.0145439
38	17	IFNB	0.463169	0.00495536
38	18	IFNB	0.464104	0.00711584
38	19	IFNB	0.456389	0.000625822
38	20	IFNB	0.458265	0.00372646
38	21	IFNB	0.476371	0.0230575
38	22	IFNB	0.500113	0.0480242
38	23	IFNB	0.547391	0.096527
38	24	IFNB	0.631285	0.181646
38	25	IFNB	0.773144	0.32473
38	26	IFNB	1.01318	0.565989
38	27	IFNB	1.3512	0.90524
38	28	IFNB	1.6881	1.24336
38	29	IFNB	1.86546	1.42195
38	30	IFNB	2.11335	1.67106
38	31	IFNB	2.19374	1.75268
38	32	IFNB	2.22475	1.78491
38	33	IFNB	2.28352	1.84491
38	34	IFNB	2.34771	1.91032
38	35	IFNB	2.42958	1.99342
38	36	IFNB	2.4335	1.99856
38	37	IFNB	2.43782	2.0041
38	38	IFNB	2.48195	2.04946
38	39	IFNB	2.50307	2.0718
38	40	IFNB	2.5032	2.07316
39	1	IFNB	0.609657	-0.0161618
39	2	IFNB	0.609986	-0.013446
39	3	IFNB	0.614299	-0.00674572
39	4	IFNB	0.616369	-0.00228881
39	5	IFNB	0.618868	0.00259785
39	6	IFNB	0.613148	-0.000735268
39	7	IFNB	0.619831	0.00833486
39	8	IFNB	0.617765	0.00865599
39	9	IFNB	0.603177	-0.00354469
39	10	IFNB	0.60419	-0.000144631
39	11	IFNB	0.605528	0.00357962
39	12	IFNB	0.590263	-0.00929829
39	13	IFNB	0.604164	0.00699044
39	14	IFNB	0.602394	0.00760774
39	15	IFNB	0.576367	-0.0160327
39	16	IFNB	0.575039	-0.0149738
39	17	IFNB	0.594518	0.00689253
39	18	IFNB	0.593942	0.00870347
39	19	IFNB	0.583253	0.00040141
39	20	IFNB	0.585143	0.00467843
39	21	IFNB	0.60574	0.0276629
39	22	IFNB	0.631099	0.0554087
39	23	IFNB	0.683785	0.110482
39	24	IFNB	0.77395	0.203034
39	25	IFNB	0.926328	0.357799
39	26	IFNB	1.18258	0.616442
39	27	IFNB	1.53533	0.971571
39	28	IFNB	1.87921	1.31784
39	29	IFNB	2.05628	1.4973
39	30	IFNB	2.30642	1.74982
39	31	IFNB	2.38912	1.83491
39	32	IFNB	2.42129	1.86947
39	33	IFNB	2.47964	1.9302
39	34	IFNB	2.54435	1.9973
39	35	IFNB	2.6253	2.08065
39	36	IFNB	2.63144	2.08917
39	37	IFNB	2.63614	2.09625
39	38	IFNB	2.67865	2.14115
39	39	IFNB	2.69937	2.16426
39	40	IFNB	2.69959	2.16687
40	1	IFNB	0.474135	-0.0230911
40	2	IFNB	0.477879	-0.0177419
40	3	IFNB	0.487653	-0.00636312
40	4	IFNB	0.490947	-0.00146494
40	5	IFNB	0.494618	0.0038115
40	6	IFNB	0.489365	0.00016267
40	7	IFNB	0.494774	0.007177
40	8	IFNB	0.492638	0.00664609
40	9	IFNB	0.479048	-0.00533967
40	10	IFNB	0.479556	-0.00322633
40	11	IFNB	0.483221	0.00204387
40	12	IFNB	0.472606	-0.00696654
40	13	IFNB	0.486751	0.0087838
40	14	IFNB	0.486388	0.0100253
40	15	IFNB	0.460352	-0.0144061
40	16	IFNB	0.458888	-0.0142654
40	17	IFNB	0.478423	0.00687469
40	18	IFNB	0.477711	0.00776783
40	19	IFNB	0.467078	-0.00126064
40	20	IFNB	0.468475	0.00174194
40	21	IFNB	0.486661	0.0215327
40	22	IFNB	0.507774	0.0442498
40	23	IFNB	0.549853	0.087934
40	24	IFNB	0.622522	0.162208
40	25	IFNB	0.751999	0.293289
40	26	IFNB	0.979577	0.522473
40	27	IFNB	1.31249	0.856988
40	28	IFNB	1.65781	1.20392
40	29	IFNB	1.85441	1.40212
40	30	IFNB	2.112	1.66131
40	31	IFNB	2.1941	1.74502
40	32	IFNB	2.23015	1.78268
40	33	IFNB	2.29264	1.84677
40	34	IFNB	2.35918	1.91492
40	35	IFNB	2.44273	2.00007
40	36	IFNB	2.44984	2.00878
40	37	IFNB	2.45493	2.01548
40	38	IFNB	2.49827	2.06043
40	39	IFNB	2.51869	2.08245
40	40	IFNB	2.51887	2.08423
41	1	IFNB	0.524407	-0.0138411
41	2	IFNB	0.534083	-0.00294826
41	3	IFNB	0.529583	-0.00623082
41	4	IFNB	0.529181	-0.00541658
41	5	IFNB	0.53587	0.00248973
41	6	IFNB	0.532551	0.000387576
41	7	IFNB	0.53928	0.00833346
41	8	IFNB	0.537954	0.00822395
41	9	IFNB	0.525638	-0.00287499
41	10	IFNB	0.526587	-0.000708728
41	11	IFNB	0.528954	0.00287493
41	12	IFNB	0.517614	-0.0072481
41	13	IFNB	0.531435	0.0077899
41	14	IFNB	0.53099	0.00856165
41	15	IFNB	0.508066	-0.0131452
41	16	IFNB	0.506676	-0.0133186
41	17	IFNB	0.52355	0.00477194
41	18	IFNB	0.524454	0.00689332
41	19	IFNB	0.514961	-0.00138334
41	20	IFNB	0.516703	0.00157542
41	21	IFNB	0.535874	0.0219642
41	22	IFNB	0.558956	0.0462623
41	23	IFNB	0.606228	0.0947515
41	24	IFNB	0.688425	0.178166
41	25	IFNB	0.828562	0.319519
41	26	IFNB	1.06805	0.560222
41	27	IFNB	1.41265	0.906038
41	28	IFNB	1.75997	1.25458
41	29	IFNB	1.95457	1.45039
41	30	IFNB	2.21352	1.71056
41	31	IFNB	2.29263	1.79089
41	32	IFNB	2.33034	1.82981
41	33	IFNB	2.39422	1.89491
41	34	IFNB	2.4617	1.96361
41	35	IFNB	2.54189	2.04502
41	36	IFNB	2.54632	2.05066
41	37	IFNB	2.55063	2.05619
41	38	IFNB	2.59433	2.10111
41	39	IFNB	2.62026	2.12826
41	40	IFNB	2.62181	2.13102
42	1	IFNB	0.575802	-0.0163167
42	2	IFNB	0.576202	-0.0143885
42	3	IFNB	0.581063	-0.00799926
42	4	IFNB	0.583907	-0.00362688
42	5	IFNB	0.589041	0.00303592
42	6	IFNB	0.584997	0.000519547
42	7	IFNB	0.593682	0.0107331
42	8	IFNB	0.590491	0.00907046
42	9	IFNB	0.576693	-0.00319914
42	10	IFNB	0.577134	-0.00122954
42	11	IFNB	0.579028	0.00219255
42	12	IFNB	0.566528	-0.00877838
42	13	IFNB	0.579407	0.00562844
42	14	IFNB	0.579623	0.00737254
42	15	IFNB	0.556491	-0.0142306
42	16	IFNB	0.555273	-0.01392
42	17	IFNB	0.573252	0.00558767
42	18	IFNB	0.574538	0.00840198
42	19	IFNB	0.56505	0.00044168
42	20	IFNB	0.566699	0.00361916
42	21	IFNB	0.58507	0.0235193
42	22	IFNB	0.60621	0.0461876
42	23	IFNB	0.652875	0.0943808
42	24	IFNB	0.735355	0.178389
42	25	IFNB	0.878462	0.323025
42	26	IFNB	1.13266	0.578746
42	27	IFNB	1.50773	0.955351
42	28	IFNB	1.8985	1.34765
42	29	IFNB	2.12618	1.57686
42	30	IFNB	2.41633	1.86854
42	31	IFNB	2.51107	1.9648
42	32	IFNB	2.55695	2.01222
42	33	IFNB	2.62895	2.08574
42	34	IFNB	2.70332	2.16164
42	35	IFNB	2.7972	2.25705
42	36	IFNB	2.80328	2.26465
42	37	IFNB	2.80736	2.27026
42	38	IFNB	2.8531	2.31753
42	39	IFNB	2.88028	2.34624
42	40	IFNB	2.88174	2.34923
43	1	IFNB	0.491277	-0.0254336
43	2	IFNB	0.500233	-0.0157916
43	3	IFNB	0.510328	-0.00501056
43	4	IFNB	0.51327	-0.00138299
43	5	IFNB	0.517624	0.00365715
43	6	IFNB	0.512551	-0.000729486
43	7	IFNB	0.520943	0.00834833
43	8	IFNB	0.519396	0.00748779
43	9	IFNB	0.507167	-0.00405522
43	10	IFNB	0.507797	-0.002739
43	11	IFNB	0.511198	0.00134783
43	12	IFNB	0.500226	-0.0089383
43	13	IFNB	0.513434	0.00495653
43	14	IFNB	0.514584	0.0067925
43	15	IFNB	0.493707	-0.0133983
43	16	IFNB	0.493354	-0.0130652
43	17	IFNB	0.512993	0.00725983
43	18	IFNB	0.513255	0.00820746
43	19	IFNB	0.505623	0.00126164
43	20	IFNB	0.508125	0.00444986
43	21	IFNB	0.528626	0.0256365
43	22	IFNB	0.554165	0.051862
43	23	IFNB	0.609509	0.107891
43	24	IFNB	0.70583	0.204899
43	25	IFNB	0.867112	0.366867
43	26	IFNB	1.13787	0.638309
43	27	IFNB	1.5124	1.01353
43	28	IFNB	1.87801	1.37982
43	29	IFNB	2.07579	1.57829
43	30	IFNB	2.34318	1.84637
43	31	IFNB	2.42981	1.93369
43	32	IFNB	2.46915	1.97371
43	33	IFNB	2.53168	2.03692
43	34	IFNB	2.60073	2.10666
43	35	IFNB	2.6838	2.19042
43	36	IFNB	2.68787	2.19517
43	37	IFNB	2.69131	2.1993
43	38	IFNB	2.7345	2.24317
43	39	IFNB	2.76366	2.27302
43	40	IFNB	2.76579	2.27584
44	1	IFNB	0.499135	-0.0159042
44	2	IFNB	0.502995	-0.0109593
44	3	IFNB	0.5091	-0.00376904
44	4	IFNB	0.51141	-0.000374175
44	5	IFNB	0.514902	0.00420205
44	6	IFNB	0.509522	-9.23887e-05
44	7	IFNB	0.515346	0.00681617
44	8	IFNB	0.513778	0.00633291
44	9	IFNB	0.500971	-0.0053888
44	10	IFNB	0.50198	-0.00329499
44	11	IFNB	0.504354	0.000163822
44	12	IFNB	0.493595	-0.00951053
44	13	IFNB	0.50927	0.007249
44	14	IFNB	0.509532	0.00859626
44	15	IFNB	0.485678	-0.0141728
44	16	IFNB	0.484241	-0.0145249
44	17	IFNB	0.502542	0.00486054
44	18	IFNB	0.506306	0.00970933
44	19	IFNB	0.498709	0.00319757
44	20	IFNB	0.50132	0.00689323
44	21	IFNB	0.523172	0.0298305
44	22	IFNB	0.550118	0.0578616
44	23	IFNB	0.608333	0.117162
44	24	IFNB	0.705863	0.215776
44	25	IFNB	0.870848	0.381846
44	26	IFNB	1.14065	0.652735
44	27	IFNB	1.50482	1.01799
44	28	IFNB	1.85397	1.36822
44	29	IFNB	2.03484	1.55018
44	30	IFNB	2.28202	1.79844
44	31	IFNB	2.36057	1.87808
44	32	IFNB	2.39194	1.91053
44	33	IFNB	2.45256	1.97224
44	34	IFNB	2.51713	2.03789
44	35	IFNB	2.59891	2.12076
44	36	IFNB	2.61058	2.13351
44	37	IFNB	2.61415	2.13817
44	38	IFNB	2.64992	2.17502
44	39	IFNB	2.67356	2.19974
44	40	IFNB	2.67465	2.20192
45	1	IFNB	0.545524	-0.00851678
45	2	IFNB	0.54561	-0.00703403
45	3	IFNB	0.547457	-0.00379045
45	4	IFNB	0.548625	-0.00122617
45	5	IFNB	0.550404	0.00194989
45	6	IFNB	0.546185	-0.000872427
45	7	IFNB	0.553004	0.00734255
45	8	IFNB	0.551529	0.00726503
45	9	IFNB	0.538565	-0.0043026
45	10	IFNB	0.539348	-0.00212296
45	11	IFNB	0.541952	0.00187708
45	12	IFNB	0.530716	-0.00796202
45	13	IFNB	0.544071	0.0067895
45	14	IFNB	0.543927	0.00804236
45	15	IFNB	0.519694	-0.0147941
45	16	IFNB	0.518496	-0.0145957
45	17	IFNB	0.537485	0.00578997
45	18	IFNB	0.53864	0.00834167
45	19	IFNB	0.531171	0.00226834
45	20	IFNB	0.533964	0.00645869
45	21	IFNB	0.556496	0.0303865
45	22	IFNB	0.586554	0.061841
45	23	IFNB	0.644915	0.121599
45	24	IFNB	0.748443	0.226523
45	25	IFNB	0.919671	0.399148
45	26	IFNB	1.19239	0.673263
45	27	IFNB	1.55164	1.03391
45	28	IFNB	1.89221	1.37588
45	29	IFNB	2.06578	1.55084
45	30	IFNB	2.30849	1.79495
45	31	IFNB	2.38647	1.87433
45	32	IFNB	2.41519	1.90444
45	33	IFNB	2.46841	1.95906
45	34	IFNB	2.53121	2.02326
45	35	IFNB	2.61834	2.11178
45	36	IFNB	2.62526	2.1201
45	37	IFNB	2.628	2.12423
45	38	IFNB	2.66636	2.164
45	39	IFNB	2.69305	2.19208
45	40	IFNB	2.6949	2.19532
46	1	IFNB	0.438651	-0.018229
46	2	IFNB	0.443179	-0.0134572
46	3	IFNB	0.448878	-0.00751484
46	4	IFNB	0.45192	-0.00422886
46	5	IFNB	0.45913	0.00322461
46	6	IFNB	0.456199	0.000537273
46	7	IFNB	0.463322	0.00790315
46	8	IFNB	0.462545	0.00737038
46	9	IFNB	0.452597	-0.00233367
46	10	IFNB	0.454326	-0.000361118
46	11	IFNB	0.45688	0.00243577
46	12	IFNB	0.447603	-0.00659749
46	13	IFNB	0.460509	0.00655198
46	14	IFNB	0.461731	0.00801783
46	15	IFNB	0.441135	-0.012334
46	16	IFNB	0.440454	-0.0127716
46	17	IFNB	0.458244	0.00526189
46	18	IFNB	0.459377	0.00663846
46	19	IFNB	0.450695	-0.00179974
46	20	IFNB	0.452418	0.000167098
46	21	IFNB	0.469939	0.0179316
46	22	IFNB	0.487548	0.0357845
46	23	IFNB	0.523041	0.071521
46	24	IFNB	0.584762	0.133485
46	25	IFNB	0.694049	0.243015
46	26	IFNB	0.900927	0.450137
46	27	IFNB	1.23918	0.788632
46	28	IFNB	1.62992	1.17962
46	29	IFNB	1.87857	1.42852
46	30	IFNB	2.17788	1.72807
46	31	IFNB	2.29252	1.84295
46	32	IFNB	2.3524	1.90307
46	33	IFNB	2.43111	1.98203
46	34	IFNB	2.51088	2.06204
46	35	IFNB	2.60341	2.15481
46	36	IFNB	2.61783	2.16947
46	37	IFNB	2.62405	2.17594
46	38	IFNB	2.66908	2.22121
46	39	IFNB	2.69761	2.24999
46	40	IFNB	2.69952	2.25214
47	1	IFNB	0.420456	-0.00791724
47	2	IFNB	0.420565	-0.00707522
47	3	IFNB	0.422566	-0.00434003
47	4	IFNB	0.424826	-0.00134658
47	5	IFNB	0.430398	0.00495899
47	6	IFNB	0.424917	0.000211732
47	7	IFNB	0.429856	0.00588426
47	8	IFNB	0.428228	0.00499036
47	9	IFNB	0.416536	-0.00596799
47	10	IFNB	0.417898	-0.00387189
47	11	IFNB	0.4214	0.000363785
47	12	IFNB	0.413217	-0.00708618
47	13	IFNB	0.428455	0.00888603
47	14	IFNB	0.429672	0.0108364
47	15	IFNB	0.40498	-0.0131223
47	16	IFNB	0.403468	-0.0139001
47	17	IFNB	0.4224	0.00576586
47	18	IFNB	0.424236	0.00833547
47	19	IFNB	0.414569	-0.000597762
47	20	IFNB	0.416341	0.00190777
47	21	IFNB	0.434803	0.0211035
47	22	IFNB	0.451159	0.0381934
47	23	IFNB	0.487155	0.0749224
47	24	IFNB	0.544486	0.132988
47	25	IFNB	0.648161	0.237396
47	26	IFNB	0.84778	0.437749
47	27	IFNB	1.17971	0.770408
47	28	IFNB	1.56309	1.15453
47	29	IFNB	1.8062	1.39837
47	30	IFNB	2.10111	1.69402
47	31	IFNB	2.20714	1.80078
47	32	IFNB	2.26253	1.8569
47	33	IFNB	2.33827	1.93338
47	34	IFNB	2.41453	2.01037
47	35	IFNB	2.50468	2.10125
47	36	IFNB	2.51416	2.11146
47	37	IFNB	2.51944	2.11748
47	38	IFNB	2.56497	2.16374
47	39	IFNB	2.58963	2.18913
47	40	IFNB	2.59029	2.19053
48	1	IFNB	0.444839	-0.00853488
48	2	IFNB	0.444984	-0.00775545
48	3	IFNB	0.447156	-0.00494853
48	4	IFNB	0.449178	-0.00229069
48	5	IFNB	0.453954	0.00312067
48	6	IFNB	0.450236	3.76937e-05
48	7	IFNB	0.456123	0.00655938
48	8	IFNB	0.455061	0.00613277
48	9	IFNB	0.444311	-0.00398225
48	10	IFNB	0.445677	-0.00198098
48	11	IFNB	0.448053	0.00103016
48	12	IFNB	0.439046	-0.00734166
48	13	IFNB	0.453332	0.00757933
48	14	IFNB	0.454331	0.00921323
48	15	IFNB	0.432606	-0.0118763
48	16	IFNB	0.431444	-0.0124029
48	17	IFNB	0.448381	0.00516962
48	18	IFNB	0.449396	0.00681889
48	19	IFNB	0.441103	-0.00083839
48	20	IFNB	0.442772	0.00146543
48	21	IFNB	0.459571	0.0188994
48	22	IFNB	0.476811	0.0367751
48	23	IFNB	0.512964	0.0735628
48	24	IFNB	0.57438	0.135615
48	25	IFNB	0.682542	0.244412
48	26	IFNB	0.888532	0.451037
48	27	IFNB	1.22288	0.786016
48	28	IFNB	1.60804	1.17182
48	29	IFNB	1.85469	1.4191
48	30	IFNB	2.15232	1.71737
48	31	IFNB	2.2619	1.82758
48	32	IFNB	2.31651	1.88283
48	33	IFNB	2.3906	1.95755
48	34	IFNB	2.46748	2.03507
48	35	IFNB	2.56075	2.12897
48	36	IFNB	2.57225	2.1411
48	37	IFNB	2.57733	2.14682
48	38	IFNB	2.62109	2.19122
48	39	IFNB	2.64708	2.21784
48	40	IFNB	2.64832	2.21972
49	1
49	2
49	3
49	4
49	5
49	6
49	7
49	8
49	9
49	10
49	11
49	12
49	13
49	14
49	15
49	16
49	17
49	18
49	19
49	20
49	21
49	22
49	23
49	24
49	25
49	26
49	27
49	28
49	29
49	30
49	31
49	32
[truncated: 1,888 more rows]

## Sheet: Results
Block Type	Fast 96-Well Block (0.1mL)
Calibration Background is expired	Yes
Calibration Background performed on	01-19-2021
Calibration HRM MELTDOCTOR is expired	Yes
Calibration HRM MELTDOCTOR performed on	11-03-2016
Calibration Normalization FAM-ROX is expired	Yes
Calibration Normalization FAM-ROX performed on	01-19-2021
Calibration Normalization VIC-ROX is expired	Yes
Calibration Normalization VIC-ROX performed on	01-19-2021
Calibration Pure Dye CY3 is expired	Yes
Calibration Pure Dye CY3 performed on	01-19-2021
Calibration Pure Dye FAM is expired	Yes
Calibration Pure Dye FAM performed on	01-19-2021
Calibration Pure Dye MELTDOCTOR is expired	Yes
Calibration Pure Dye MELTDOCTOR performed on	11-03-2016
Calibration Pure Dye NED is expired	Yes
Calibration Pure Dye NED performed on	09-17-2019
Calibration Pure Dye ROX is expired	Yes
Calibration Pure Dye ROX performed on	01-19-2021
Calibration Pure Dye SYBR is expired	Yes
Calibration Pure Dye SYBR performed on	01-19-2021
Calibration Pure Dye TAMRA is expired	Yes
Calibration Pure Dye TAMRA performed on	01-19-2021
Calibration Pure Dye VIC is expired	Yes
Calibration Pure Dye VIC performed on	01-19-2021
Calibration ROI is expired	Yes
Calibration ROI performed on	01-19-2021
Calibration Uniformity is expired	Yes
Calibration Uniformity performed on	01-19-2021
Chemistry	SYBR_GREEN
Date Created	2021-12-06 19:33:33 PM PST
Date Modified	2021-12-07 13:11:52 PM PST
Experiment Barcode
Experiment Comment
Experiment File Name	D:\LY\A151R daochu\2021-12-7 siTRAF6 SUCCSS\2021-12-07 IFNB.eds
Experiment Name	2021-12-07 113307
Experiment Run Start Time	2021-12-07 03:40:59 AM PST
Experiment Run Stop Time	2021-12-07 04:51:50 AM PST
Experiment Type	Comparative Cт (ΔΔCт)
Instrument Name	278861502
Instrument Serial Number	278861502
Instrument Type	QuantStudio(TM) 6 Flex System
Passive Reference	ROX
Quantification Cycle Method	Ct
Signal Smoothing On	true
Stage/ Cycle where Analysis is performed	Stage 2, Step 2
User Name
Well	Well Position	Omit	Sample Name	Target Name	Task	Reporter	Quencher	Quantity	Quantity Mean	Quantity SD	RQ	RQ Min	RQ Max	CT	Ct Mean	Ct SD	Delta Ct	Delta Ct Mean	Delta Ct SE	Delta Delta Ct	Automatic Ct Threshold	Ct Threshold	Automatic Baseline	Baseline Start	Baseline End	Comments	Tm1	Tm2	Tm3
1	A1	FALSE	Sample 1	GAPDH	UNKNOWN	SYBR	None							15.6451	15.5397	0.148966					TRUE	0.180339	TRUE	1	40		83.3707
2	A2	FALSE	Sample 1	GAPDH	UNKNOWN	SYBR	None							15.4344	15.5397	0.148966					TRUE	0.180339	TRUE	1	40		83.3707
3	A3	FALSE	Sample 2	GAPDH	UNKNOWN	SYBR	None							14.7209	14.672	0.0692193					TRUE	0.180339	TRUE	1	40		83.3707
4	A4	FALSE	Sample 2	GAPDH	UNKNOWN	SYBR	None							14.623	14.672	0.0692193					TRUE	0.180339	TRUE	1	40		83.3707
5	A5	FALSE	Sample 3	GAPDH	UNKNOWN	SYBR	None							15.1194	15.1105	0.0124829					TRUE	0.180339	TRUE	1	40		83.4675
6	A6	FALSE	Sample 3	GAPDH	UNKNOWN	SYBR	None							15.1017	15.1105	0.0124829					TRUE	0.180339	TRUE	1	40		83.4675
7	A7	FALSE	Sample 4	GAPDH	UNKNOWN	SYBR	None							15.672	15.6391	0.0464795					TRUE	0.180339	TRUE	1	40		83.4675
8	A8	FALSE	Sample 4	GAPDH	UNKNOWN	SYBR	None							15.6062	15.6391	0.0464795					TRUE	0.180339	TRUE	1	40		83.3707
9	A9	FALSE	Sample 5	GAPDH	UNKNOWN	SYBR	None							15.1196	15.0903	0.0414206					TRUE	0.180339	TRUE	1	40		83.3707
10	A10	FALSE	Sample 5	GAPDH	UNKNOWN	SYBR	None							15.061	15.0903	0.0414206					TRUE	0.180339	TRUE	1	40		83.3707
11	A11	FALSE	Sample 6	GAPDH	UNKNOWN	SYBR	None							15.4108	15.4108						TRUE	0.180339	TRUE	1	40		83.3707
13	B1	FALSE	Sample 1	IFNB	UNKNOWN	SYBR	None				1	0.699392	1.42981	24.6428	24.7	0.0809584		9.16031	0.119886	0	TRUE	0.199493	TRUE	1	40		80.1753
14	B2	FALSE	Sample 1	IFNB	UNKNOWN	SYBR	None				1	0.699392	1.42981	24.7573	24.7	0.0809584		9.16031	0.119886	0	TRUE	0.199493	TRUE	1	40		80.1753
15	B3	FALSE	Sample 2	IFNB	UNKNOWN	SYBR	None				0.295359	0.205307	0.424909	25.7034	25.5917	0.157954		10.9198	0.121944	1.75946	TRUE	0.199493	TRUE	1	40		80.0785
16	B4	FALSE	Sample 2	IFNB	UNKNOWN	SYBR	None				0.295359	0.205307	0.424909	25.48	25.5917	0.157954		10.9198	0.121944	1.75946	TRUE	0.199493	TRUE	1	40		80.1753
17	B5	FALSE	Sample 3	IFNB	UNKNOWN	SYBR	None				0.424527	0.410088	0.439475	25.5144	25.5069	0.0106507		10.3964	0.011603	1.23607	TRUE	0.199493	TRUE	1	40		80.1753
18	B6	FALSE	Sample 3	IFNB	UNKNOWN	SYBR	None				0.424527	0.410088	0.439475	25.4994	25.5069	0.0106507		10.3964	0.011603	1.23607	TRUE	0.199493	TRUE	1	40		80.1753
19	B7	FALSE	Sample 4	IFNB	UNKNOWN	SYBR	None				2.21926	1.9799	2.48755	23.6297	23.6493	0.0277185		8.01023	0.0382666	-1.15008	TRUE	0.199493	TRUE	1	40		80.1753
20	B8	FALSE	Sample 4	IFNB	UNKNOWN	SYBR	None				2.21926	1.9799	2.48755	23.6689	23.6493	0.0277185		8.01023	0.0382666	-1.15008	TRUE	0.199493	TRUE	1	40		80.1753
21	B9	FALSE	Sample 5	IFNB	UNKNOWN	SYBR	None				1.21344	1.1111	1.32519	23.9754	23.9715	0.0054447		8.88121	0.0295407	-0.279099	TRUE	0.199493	TRUE	1	40		80.1753
22	B10	FALSE	Sample 5	IFNB	UNKNOWN	SYBR	None				1.21344	1.1111	1.32519	23.9677	23.9715	0.0054447		8.88121	0.0295407	-0.279099	TRUE	0.199493	TRUE	1	40		80.1753
24	B12	FALSE	Sample 6	IFNB	UNKNOWN	SYBR	None				1.73329			23.7776	23.7776			8.36679		-0.793513	TRUE	0.199493	TRUE	1	40		80.2722
25	C1	FALSE	poly da dt 1ug 1	GAPDH	UNKNOWN	SYBR	None							16.3655	16.2368	0.112885					TRUE	0.180339	TRUE	1	40		83.3707
26	C2	FALSE	poly da dt 1ug 1	GAPDH	UNKNOWN	SYBR	None							16.1902	16.2368	0.112885					TRUE	0.180339	TRUE	1	40		83.3707
27	C3	FALSE	poly da dt 1ug 1	GAPDH	UNKNOWN	SYBR	None							16.1546	16.2368	0.112885					TRUE	0.180339	TRUE	1	40		83.3707
28	C4	FALSE	poly da dt 1ug 2	GAPDH	UNKNOWN	SYBR	None							15.8258	15.7071	0.104687					TRUE	0.180339	TRUE	1	40		83.3707
29	C5	FALSE	poly da dt 1ug 2	GAPDH	UNKNOWN	SYBR	None							15.6277	15.7071	0.104687					TRUE	0.180339	TRUE	1	40		83.3707
30	C6	FALSE	poly da dt 1ug 2	GAPDH	UNKNOWN	SYBR	None							15.6679	15.7071	0.104687					TRUE	0.180339	TRUE	1	40		83.3707
31	C7	FALSE	poly da dt 1ug 3	GAPDH	UNKNOWN	SYBR	None							16.1964	16.1994	0.0446687					TRUE	0.180339	TRUE	1	40		83.3707
32	C8	FALSE	poly da dt 1ug 3	GAPDH	UNKNOWN	SYBR	None							16.2455	16.1994	0.0446687					TRUE	0.180339	TRUE	1	40		83.3707
33	C9	FALSE	poly da dt 1ug 3	GAPDH	UNKNOWN	SYBR	None							16.1563	16.1994	0.0446687					TRUE	0.180339	TRUE	1	40		83.3707
34	C10	FALSE	poly da dt 1ug siT6 1	GAPDH	UNKNOWN	SYBR	None							15.3694	15.4733	0.147016					TRUE	0.180339	TRUE	1	40		83.4675
35	C11	FALSE	poly da dt 1ug siT6 1	GAPDH	UNKNOWN	SYBR	None							15.5773	15.4733	0.147016					TRUE	0.180339	TRUE	1	40		83.4675
37	D1	FALSE	poly da dt 1ug 1	IFNB	UNKNOWN	SYBR	None				2.48269	2.11507	2.91419	24.1059	24.0852	0.0897713		7.8484	0.0832705	-1.3119	TRUE	0.199493	TRUE	1	40		80.1753
38	D2	FALSE	poly da dt 1ug 1	IFNB	UNKNOWN	SYBR	None				2.48269	2.11507	2.91419	24.1627	24.0852	0.0897713		7.8484	0.0832705	-1.3119	TRUE	0.199493	TRUE	1	40		80.1753
39	D3	FALSE	poly da dt 1ug 1	IFNB	UNKNOWN	SYBR	None				2.48269	2.11507	2.91419	23.9868	24.0852	0.0897713		7.8484	0.0832705	-1.3119	TRUE	0.199493	TRUE	1	40		80.1753
40	D4	FALSE	poly da dt 1ug 2	IFNB	UNKNOWN	SYBR	None				1.53315	1.32081	1.77961	24.3478	24.2509	0.0839135		8.54381	0.0774616	-0.616495	TRUE	0.199493	TRUE	1	40		80.1753
41	D5	FALSE	poly da dt 1ug 2	IFNB	UNKNOWN	SYBR	None				1.53315	1.32081	1.77961	24.1994	24.2509	0.0839135		8.54381	0.0774616	-0.616495	TRUE	0.199493	TRUE	1	40		80.1753
42	D6	FALSE	poly da dt 1ug 2	IFNB	UNKNOWN	SYBR	None				1.53315	1.32081	1.77961	24.2056	24.2509	0.0839135		8.54381	0.0774616	-0.616495	TRUE	0.199493	TRUE	1	40		80.1753
43	D7	FALSE	poly da dt 1ug 3	IFNB	UNKNOWN	SYBR	None				2.77507	2.48958	3.0933	23.9758	23.8872	0.0868994		7.68778	0.0564116	-1.47252	TRUE	0.199493	TRUE	1	40		80.1753
44	D8	FALSE	poly da dt 1ug 3	IFNB	UNKNOWN	SYBR	None				2.77507	2.48958	3.0933	23.8836	23.8872	0.0868994		7.68778	0.0564116	-1.47252	TRUE	0.199493	TRUE	1	40		80.2722
45	D9	FALSE	poly da dt 1ug 3	IFNB	UNKNOWN	SYBR	None				2.77507	2.48958	3.0933	23.8021	23.8872	0.0868994		7.68778	0.0564116	-1.47252	TRUE	0.199493	TRUE	1	40		80.2722
46	D10	FALSE	poly da dt 1ug siT6 1	IFNB	UNKNOWN	SYBR	None				0.960568	0.762193	1.21057	24.6865	24.6917	0.0238832		9.21834	0.104866	0.05804	TRUE	0.199493	TRUE	1	40		80.2722
47	D11	FALSE	poly da dt 1ug siT6 1	IFNB	UNKNOWN	SYBR	None				0.960568	0.762193	1.21057	24.7177	24.6917	0.0238832		9.21834	0.104866	0.05804	TRUE	0.199493	TRUE	1	40		80.2722
48	D12	FALSE	poly da dt 1ug siT6 1	IFNB	UNKNOWN	SYBR	None				0.960568	0.762193	1.21057	24.6708	24.6917	0.0238832		9.21834	0.104866	0.05804	TRUE	0.199493	TRUE	1	40		80.369
50	E2	FALSE	poly da dt 1ug siT6 2	GAPDH	UNKNOWN	SYBR	None							15.4659	15.3982	0.0956814					TRUE	0.180339	TRUE	1	40		83.3707
51	E3	FALSE	poly da dt 1ug siT6 2	GAPDH	UNKNOWN	SYBR	None							15.3305	15.3982	0.0956814					TRUE	0.180339	TRUE	1	40		83.3707
52	E4	FALSE	poly da dt 1ug siT6 3	GAPDH	UNKNOWN	SYBR	None							15.467	15.5207	0.0618858					TRUE	0.180339	TRUE	1	40		83.3707
53	E5	FALSE	poly da dt 1ug siT6 3	GAPDH	UNKNOWN	SYBR	None							15.5068	15.5207	0.0618858					TRUE	0.180339	TRUE	1	40		83.3707
54	E6	FALSE	poly da dt 1ug siT6 3	GAPDH	UNKNOWN	SYBR	None							15.5884	15.5207	0.0618858					TRUE	0.180339	TRUE	1	40		83.3707
55	E7	FALSE	poly da dt 3ug 1	GAPDH	UNKNOWN	SYBR	None							15.9084	15.9305	0.0523076					TRUE	0.180339	TRUE	1	40		83.3707
56	E8	FALSE	poly da dt 3ug 1	GAPDH	UNKNOWN	SYBR	None							15.9902	15.9305	0.0523076					TRUE	0.180339	TRUE	1	40		83.4675
57	E9	FALSE	poly da dt 3ug 1	GAPDH	UNKNOWN	SYBR	None							15.8928	15.9305	0.0523076					TRUE	0.180339	TRUE	1	40		83.4675
58	E10	FALSE	poly da dt 3ug 2	GAPDH	UNKNOWN	SYBR	None							15.7029	16.1736	0.487277					TRUE	0.180339	TRUE	1	40		83.4675
59	E11	FALSE	poly da dt 3ug 2	GAPDH	UNKNOWN	SYBR	None							16.142	16.1736	0.487277					TRUE	0.180339	TRUE	1	40		83.4675
60	E12	FALSE	poly da dt 3ug 2	GAPDH	UNKNOWN	SYBR	None							16.6759	16.1736	0.487277					TRUE	0.180339	TRUE	1	40		83.5643
61	F1	FALSE	poly da dt 1ug siT6 2	IFNB	UNKNOWN	SYBR	None				1.1614	0.990501	1.36177	24.3783	24.3426	0.043434		8.94444	0.0721547	-0.215859	TRUE	0.199493	TRUE	1	40		80.1753
62	F2	FALSE	poly da dt 1ug siT6 2	IFNB	UNKNOWN	SYBR	None				1.1614	0.990501	1.36177	24.3554	24.3426	0.043434		8.94444	0.0721547	-0.215859	TRUE	0.199493	TRUE	1	40		80.1753
63	F3	FALSE	poly da dt 1ug siT6 2	IFNB	UNKNOWN	SYBR	None				1.1614	0.990501	1.36177	24.2943	24.3426	0.043434		8.94444	0.0721547	-0.215859	TRUE	0.199493	TRUE	1	40		80.1753
64	F4	FALSE	poly da dt 1ug siT6 3	IFNB	UNKNOWN	SYBR	None				1.63327	1.50716	1.76994	23.9316	23.9733	0.037428		8.45254	0.0417561	-0.707767	TRUE	0.199493	TRUE	1	40		80.1753
65	F5	FALSE	poly da dt 1ug siT6 3	IFNB	UNKNOWN	SYBR	None				1.63327	1.50716	1.76994	23.9844	23.9733	0.037428		8.45254	0.0417561	-0.707767	TRUE	0.199493	TRUE	1	40		80.1753
66	F6	FALSE	poly da dt 1ug siT6 3	IFNB	UNKNOWN	SYBR	None				1.63327	1.50716	1.76994	24.0039	23.9733	0.037428		8.45254	0.0417561	-0.707767	TRUE	0.199493	TRUE	1	40		80.1753
67	F7	FALSE	poly da dt 3ug 1	IFNB	UNKNOWN	SYBR	None				4.09256	3.84388	4.35732	23.0404	23.0578	0.0211421		7.1273	0.0325734	-2.033	TRUE	0.199493	TRUE	1	40		80.1753
68	F8	FALSE	poly da dt 3ug 1	IFNB	UNKNOWN	SYBR	None				4.09256	3.84388	4.35732	23.0515	23.0578	0.0211421		7.1273	0.0325734	-2.033	TRUE	0.199493	TRUE	1	40		80.1753
69	F9	FALSE	poly da dt 3ug 1	IFNB	UNKNOWN	SYBR	None				4.09256	3.84388	4.35732	23.0813	23.0578	0.0211421		7.1273	0.0325734	-2.033	TRUE	0.199493	TRUE	1	40		80.1753
70	F10	FALSE	poly da dt 3ug 2	IFNB	UNKNOWN	SYBR	None				3.72433	2.15062	6.44959	23.3447	23.4369	0.0825534		7.26332	0.285338	-1.89698	TRUE	0.199493	TRUE	1	40		80.1753
71	F11	FALSE	poly da dt 3ug 2	IFNB	UNKNOWN	SYBR	None				3.72433	2.15062	6.44959	23.4621	23.4369	0.0825534		7.26332	0.285338	-1.89698	TRUE	0.199493	TRUE	1	40		80.2722
72	F12	FALSE	poly da dt 3ug 2	IFNB	UNKNOWN	SYBR	None				3.72433	2.15062	6.44959	23.504	23.4369	0.0825534		7.26332	0.285338	-1.89698	TRUE	0.199493	TRUE	1	40		80.2722
73	G1	FALSE	poly da dt 3ug 3	GAPDH	UNKNOWN	SYBR	None							15.6289	15.3516	0.274653					TRUE	0.180339	TRUE	1	40		83.2739
74	G2	FALSE	poly da dt 3ug 3	GAPDH	UNKNOWN	SYBR	None							15.3463	15.3516	0.274653					TRUE	0.180339	TRUE	1	40		83.2739
75	G3	FALSE	poly da dt 3ug 3	GAPDH	UNKNOWN	SYBR	None							15.0797	15.3516	0.274653					TRUE	0.180339	TRUE	1	40		83.2739
76	G4	FALSE	poly da dt 3ug siT6 1	GAPDH	UNKNOWN	SYBR	None							15.0572	15.0655	0.0118308					TRUE	0.180339	TRUE	1	40		83.3707
77	G5	FALSE	poly da dt 3ug siT6 1	GAPDH	UNKNOWN	SYBR	None							15.0739	15.0655	0.0118308					TRUE	0.180339	TRUE	1	40		83.3707
79	G7	FALSE	poly da dt 3ug siT6 2	GAPDH	UNKNOWN	SYBR	None							15.28	15.3208	0.0529789					TRUE	0.180339	TRUE	1	40		83.3707
80	G8	FALSE	poly da dt 3ug siT6 2	GAPDH	UNKNOWN	SYBR	None							15.3016	15.3208	0.0529789					TRUE	0.180339	TRUE	1	40		83.3707
81	G9	FALSE	poly da dt 3ug siT6 2	GAPDH	UNKNOWN	SYBR	None							15.3806	15.3208	0.0529789					TRUE	0.180339	TRUE	1	40		83.3707
82	G10	FALSE	poly da dt 3ug siT6 3	GAPDH	UNKNOWN	SYBR	None							15.8375	15.9988	0.214021					TRUE	0.180339	TRUE	1	40		83.3707
83	G11	FALSE	poly da dt 3ug siT6 3	GAPDH	UNKNOWN	SYBR	None							15.9173	15.9988	0.214021					TRUE	0.180339	TRUE	1	40		83.3707
84	G12	FALSE	poly da dt 3ug siT6 3	GAPDH	UNKNOWN	SYBR	None							16.2416	15.9988	0.214021					TRUE	0.180339	TRUE	1	40		83.3707
85	H1	FALSE	poly da dt 3ug 3	IFNB	UNKNOWN	SYBR	None				0.747588	0.543384	1.02853	24.986	24.9316	0.0837409		9.57999	0.165778	0.419684	TRUE	0.199493	TRUE	1	40		80.0785
86	H2	FALSE	poly da dt 3ug 3	IFNB	UNKNOWN	SYBR	None				0.747588	0.543384	1.02853	24.9736	24.9316	0.0837409		9.57999	0.165778	0.419684	TRUE	0.199493	TRUE	1	40		80.0785
87	H3	FALSE	poly da dt 3ug 3	IFNB	UNKNOWN	SYBR	None				0.747588	0.543384	1.02853	24.8352	24.9316	0.0837409		9.57999	0.165778	0.419684	TRUE	0.199493	TRUE	1	40		80.0785
88	H4	FALSE	poly da dt 3ug siT6 1	IFNB	UNKNOWN	SYBR	None				1.31715	1.24922	1.38878	23.8017	23.8284	0.0389721		8.76288	0.0240054	-0.39742	TRUE	0.199493	TRUE	1	40		80.0785
89	H5	FALSE	poly da dt 3ug siT6 1	IFNB	UNKNOWN	SYBR	None				1.31715	1.24922	1.38878	23.8105	23.8284	0.0389721		8.76288	0.0240054	-0.39742	TRUE	0.199493	TRUE	1	40		80.1753
90	H6	FALSE	poly da dt 3ug siT6 1	IFNB	UNKNOWN	SYBR	None				1.31715	1.24922	1.38878	23.8731	23.8284	0.0389721		8.76288	0.0240054	-0.39742	TRUE	0.199493	TRUE	1	40		80.1753
91	H7	FALSE	poly da dt 3ug siT6 2	IFNB	UNKNOWN	SYBR	None				1.32272	1.22348	1.43002	24.0247	24.0776	0.0460515		8.75679	0.0405278	-0.403513	TRUE	0.199493	TRUE	1	40		80.1753
92	H8	FALSE	poly da dt 3ug siT6 2	IFNB	UNKNOWN	SYBR	None				1.32272	1.22348	1.43002	24.1089	24.0776	0.0460515		8.75679	0.0405278	-0.403513	TRUE	0.199493	TRUE	1	40		80.1753
93	H9	FALSE	poly da dt 3ug siT6 2	IFNB	UNKNOWN	SYBR	None				1.32272	1.22348	1.43002	24.0991	24.0776	0.0460515		8.75679	0.0405278	-0.403513	TRUE	0.199493	TRUE	1	40		80.0785
94	H10	FALSE	poly da dt 3ug siT6 3	IFNB	UNKNOWN	SYBR	None				2.83998	2.17137	3.71448	23.7779	23.6532	0.112092		7.65442	0.139487	-1.50588	TRUE	0.199493	TRUE	1	40		80.0785
95	H11	FALSE	poly da dt 3ug siT6 3	IFNB	UNKNOWN	SYBR	None				2.83998	2.17137	3.71448	23.5608	23.6532	0.112092		7.65442	0.139487	-1.50588	TRUE	0.199493	TRUE	1	40		80.0785
96	H12	FALSE	poly da dt 3ug siT6 3	IFNB	UNKNOWN	SYBR	None				2.83998	2.17137	3.71448	23.621	23.6532	0.112092		7.65442	0.139487	-1.50588	TRUE	0.199493	TRUE	1	40		80.1753
Analysis Type	Singleplex
Endogenous Control	GAPDH
RQ Min/Max Confidence Level	95.0
Reference Sample	Sample 1

## Sheet: Melt Curve Raw Data
Block Type	Fast 96-Well Block (0.1mL)
Calibration Background is expired	Yes
Calibration Background performed on	01-19-2021
Calibration HRM MELTDOCTOR is expired	Yes
Calibration HRM MELTDOCTOR performed on	11-03-2016
Calibration Normalization FAM-ROX is expired	Yes
Calibration Normalization FAM-ROX performed on	01-19-2021
Calibration Normalization VIC-ROX is expired	Yes
Calibration Normalization VIC-ROX performed on	01-19-2021
Calibration Pure Dye CY3 is expired	Yes
Calibration Pure Dye CY3 performed on	01-19-2021
Calibration Pure Dye FAM is expired	Yes
Calibration Pure Dye FAM performed on	01-19-2021
Calibration Pure Dye MELTDOCTOR is expired	Yes
Calibration Pure Dye MELTDOCTOR performed on	11-03-2016
Calibration Pure Dye NED is expired	Yes
Calibration Pure Dye NED performed on	09-17-2019
Calibration Pure Dye ROX is expired	Yes
Calibration Pure Dye ROX performed on	01-19-2021
Calibration Pure Dye SYBR is expired	Yes
Calibration Pure Dye SYBR performed on	01-19-2021
Calibration Pure Dye TAMRA is expired	Yes
Calibration Pure Dye TAMRA performed on	01-19-2021
Calibration Pure Dye VIC is expired	Yes
Calibration Pure Dye VIC performed on	01-19-2021
Calibration ROI is expired	Yes
Calibration ROI performed on	01-19-2021
Calibration Uniformity is expired	Yes
Calibration Uniformity performed on	01-19-2021
Chemistry	SYBR_GREEN
Date Created	2021-12-06 19:33:33 PM PST
Date Modified	2021-12-07 13:11:52 PM PST
Experiment Barcode
Experiment Comment
Experiment File Name	D:\LY\A151R daochu\2021-12-7 siTRAF6 SUCCSS\2021-12-07 IFNB.eds
Experiment Name	2021-12-07 113307
Experiment Run Start Time	2021-12-07 03:40:59 AM PST
Experiment Run Stop Time	2021-12-07 04:51:50 AM PST
Experiment Type	Comparative Cт (ΔΔCт)
Instrument Name	278861502
Instrument Serial Number	278861502
Instrument Type	QuantStudio(TM) 6 Flex System
Passive Reference	ROX
Quantification Cycle Method	Ct
Signal Smoothing On	true
Stage/ Cycle where Analysis is performed	Stage 2, Step 2
User Name
Well	Well Position	Reading	Temperature	Fluorescence	Derivative
1	A1	1	60.1318	2.51933	0.110359
1	A1	2	60.3255	2.44937	0.110079
1	A1	3	60.5191	2.51753	0.107748
1	A1	4	60.7128	2.47063	0.102368
1	A1	5	60.9064	2.45903	0.0928538
1	A1	6	61.1001	2.4531	0.0788158
1	A1	7	61.2937	2.4317	0.0616475
1	A1	8	61.4874	2.42639	0.0452203
1	A1	9	61.6811	2.43368	0.0354224
1	A1	10	61.8747	2.42425	0.0381615
1	A1	11	62.0684	2.40545	0.0564191
1	A1	12	62.262	2.52214	0.0878996
1	A1	13	62.4557	2.46529	0.12501
1	A1	14	62.6493	2.42206	0.157712
1	A1	15	62.843	2.37636	0.177873
1	A1	16	63.0367	2.33142	0.182582
1	A1	17	63.2303	2.32821	0.174616
1	A1	18	63.424	2.33109	0.16019
1	A1	19	63.6176	2.31838	0.145732
1	A1	20	63.8113	2.2912	0.1355
1	A1	21	64.005	2.28067	0.13081
1	A1	22	64.1986	2.30842	0.130571
1	A1	23	64.3923	2.26136	0.132446
1	A1	24	64.5859	2.24437	0.133997
1	A1	25	64.7796	2.23967	0.13355
1	A1	26	64.9732	2.22228	0.130568
1	A1	27	65.1669	2.20799	0.125572
1	A1	28	65.3605	2.19433	0.1197
1	A1	29	65.5542	2.1802	0.114029
1	A1	30	65.7479	2.17462	0.108878
1	A1	31	65.9415	2.19011	0.103365
1	A1	32	66.1352	2.11829	0.0956803
1	A1	33	66.3288	2.1828	0.084295
1	A1	34	66.5225	2.13985	0.0697021
1	A1	35	66.7162	2.09074	0.0554452
1	A1	36	66.9098	2.08335	0.0472034
1	A1	37	67.1035	2.08618	0.0499458
1	A1	38	67.2971	2.29739	0.0648957
1	A1	39	67.4908	2.06757	0.088573
1	A1	40	67.6844	2.08886	0.114687
1	A1	41	67.8781	2.11112	0.137437
1	A1	42	68.0718	2.08274	0.153888
1	A1	43	68.2654	2.0444	0.164194
1	A1	44	68.4591	2.03031	0.170189
1	A1	45	68.6527	2.06163	0.17372
1	A1	46	68.8464	1.98926	0.175696
1	A1	47	69.04	1.97611	0.17598
1	A1	48	69.2337	1.99246	0.173738
1	A1	49	69.4274	1.94821	0.167959
1	A1	50	69.621	1.93158	0.157987
1	A1	51	69.8147	1.91161	0.144047
1	A1	52	70.0083	1.89824	0.127676
1	A1	53	70.202	1.88592	0.111857
1	A1	54	70.3956	1.89331	0.100624
1	A1	55	70.5893	1.86069	0.0979475
1	A1	56	70.783	1.84493	0.106025
1	A1	57	70.9766	1.93389	0.123719
1	A1	58	71.1703	1.86426	0.146215
1	A1	59	71.3639	1.8452	0.166579
1	A1	60	71.5576	1.80689	0.178662
1	A1	61	71.7512	1.77042	0.179766
1	A1	62	71.9449	1.74873	0.171489
1	A1	63	72.1386	1.74608	0.158375
1	A1	64	72.3322	1.75156	0.145405
1	A1	65	72.5259	1.73794	0.135906
1	A1	66	72.7195	1.71043	0.130847
1	A1	67	72.9132	1.70228	0.129442
1	A1	68	73.1068	1.70345	0.130221
1	A1	69	73.3005	1.67342	0.131833
1	A1	70	73.4942	1.661	0.133263
1	A1	71	73.6878	1.66026	0.133667
1	A1	72	73.8815	1.63716	0.132188
1	A1	73	74.0751	1.62753	0.128015
1	A1	74	74.2688	1.60851	0.120663
1	A1	75	74.4624	1.59345	0.110227
1	A1	76	74.6561	1.57764	0.0973176
1	A1	77	74.8498	1.57563	0.082697
1	A1	78	75.0434	1.57913	0.0670203
1	A1	79	75.2371	1.58254	0.0511191
1	A1	80	75.4307	1.54136	0.0367334
1	A1	81	75.6244	1.54596	0.0269458
1	A1	82	75.818	1.54608	0.0254654
1	A1	83	76.0117	1.57045	0.0347631
1	A1	84	76.2054	1.61388	0.0541775
1	A1	85	76.399	1.56449	0.0794568
1	A1	86	76.5927	1.56044	0.104282
1	A1	87	76.7863	1.51085	0.122944
1	A1	88	76.98	1.51464	0.132541
1	A1	89	77.1737	1.49486	0.133591
1	A1	90	77.3673	1.46537	0.129042
1	A1	91	77.561	1.4885	0.122543
1	A1	92	77.7546	1.44757	0.116929
1	A1	93	77.9483	1.46473	0.113423
1	A1	94	78.1419	1.42513	0.111653
1	A1	95	78.3356	1.45859	0.110272
1	A1	96	78.5293	1.40313	0.1079
1	A1	97	78.7229	1.40086	0.103963
1	A1	98	78.9166	1.37061	0.0990635
1	A1	99	79.1102	1.41498	0.0947329
1	A1	100	79.3039	1.37836	0.0927821
1	A1	101	79.4975	1.35002	0.0945946
1	A1	102	79.6912	1.37316	0.10059
1	A1	103	79.8849	1.36103	0.109963
1	A1	104	80.0785	1.35484	0.120825
1	A1	105	80.2722	1.3312	0.130906
1	A1	106	80.4658	1.29856	0.138731
1	A1	107	80.6595	1.29321	0.144773
1	A1	108	80.8531	1.28047	0.151894
1	A1	109	81.0468	1.25841	0.164717
1	A1	110	81.2405	1.24313	0.188231
1	A1	111	81.4341	1.30646	0.226422
1	A1	112	81.6278	1.18486	0.281687
1	A1	113	81.8214	1.22737	0.355019
1	A1	114	82.0151	1.12738	0.446233
1	A1	115	82.2087	1.11759	0.553364
1	A1	116	82.4024	1.09106	0.671337
1	A1	117	82.5961	1.01098	0.791031
1	A1	118	82.7897	0.882087	0.900126
1	A1	119	82.9834	0.745553	0.985843
1	A1	120	83.177	0.618844	1.03828
1	A1	121	83.3707	0.496683	1.05252
1	A1	122	83.5643	0.402585	1.02866
1	A1	123	83.758	0.278909	0.970457
1	A1	124	83.9517	0.167759	0.883899
1	A1	125	84.1453	0.0912979	0.776317
1	A1	126	84.339	0.026535	0.656064
1	A1	127	84.5326	-0.0180453	0.532088
1	A1	128	84.7263	-0.0554277	0.413125
1	A1	129	84.9199	-0.0685736	0.306633
1	A1	130	85.1136	-0.083238	0.21779
1	A1	131	85.3073	-0.0779843	0.148862
1	A1	132	85.5009	-0.0748046	0.0991738
1	A1	133	85.6946	-0.0768145	0.0657599
1	A1	134	85.8882	-0.0924885	0.044549
1	A1	135	86.0819	-0.0954319	0.031632
1	A1	136	86.2755	-0.0850075	0.0240866
1	A1	137	86.4692	-0.100131	0.0200869
1	A1	138	86.6629	-0.0792208	0.0184823
1	A1	139	86.8565	-0.0907579	0.0183045
1	A1	140	87.0502	-0.10475	0.0185591
1	A1	141	87.2438	-0.0989598	0.0183252
1	A1	142	87.4375	-0.096316	0.0169539
1	A1	143	87.6311	-0.106613	0.0141957
1	A1	144	87.8248	-0.100078	0.0102474
1	A1	145	88.0185	-0.109282	0.00576597
1	A1	146	88.2121	-0.112892	0.00180554
1	A1	147	88.4058	-0.0997346	-0.000438683
1	A1	148	88.5994	-0.101207	-8.5221e-05
1	A1	149	88.7931	-0.0923594	0.0029841
1	A1	150	88.9868	-0.101318	0.00797053
1	A1	151	89.1804	-0.10748	0.0134354
1	A1	152	89.3741	-0.106834	0.0178649
1	A1	153	89.5677	-0.112372	0.0202159
1	A1	154	89.7614	-0.116813	0.020197
1	A1	155	89.955	-0.112975	0.0182225
1	A1	156	90.1487	-0.119527	0.0151192
1	A1	157	90.3424	-0.121187	0.0117074
1	A1	158	90.536	-0.110076	0.00840044
1	A1	159	90.7297	-0.113217	0.00500813
1	A1	160	90.9233	-0.122633	0.000917902
1	A1	161	91.117	-0.124673	-0.00436174
1	A1	162	91.3106	-0.122334	-0.0106048
1	A1	163	91.5043	-0.114964	-0.0166675
1	A1	164	91.698	-0.107458	-0.0209175
1	A1	165	91.8916	-0.100418	-0.022066
1	A1	166	92.0853	-0.0972296	-0.0198503
1	A1	167	92.2789	-0.106071	-0.0151116
1	A1	168	92.4726	-0.103306	-0.00926083
1	A1	169	92.6662	-0.106565	-0.0035662
1	A1	170	92.8599	-0.106525	0.00124414
1	A1	171	93.0536	-0.0954364	0.00490301
1	A1	172	93.2472	-0.105987	0.00731472
1	A1	173	93.4409	-0.112818	0.00843804
1	A1	174	93.6345	-0.112033	0.00844033
1	A1	175	93.8282	-0.115993	0.00784408
1	A1	176	94.0218	-0.105338	0.0073416
1	A1	177	94.2155	-0.0957688	0.00731995
1	A1	178	94.4092	-0.112893	0.00752499
1	A1	179	94.6028	-0.122648	0.00724336
1	A1	180	94.7965	-0.120793	0.00590127
2	A2	1	60.1318	2.42402	0.121441
2	A2	2	60.3255	2.35571	0.124944
2	A2	3	60.5191	2.40654	0.126482
2	A2	4	60.7128	2.3591	0.124335
2	A2	5	60.9064	2.34781	0.11707
2	A2	6	61.1001	2.33651	0.104302
2	A2	7	61.2937	2.31446	0.0874985
2	A2	8	61.4874	2.31211	0.0703854
2	A2	9	61.6811	2.30714	0.0584166
2	A2	10	61.8747	2.29906	0.0570328
2	A2	11	62.0684	2.28306	0.0691393
2	A2	12	62.262	2.37708	0.0930531
2	A2	13	62.4557	2.33504	0.122449
2	A2	14	62.6493	2.29083	0.148772
2	A2	15	62.843	2.25224	0.164998
2	A2	16	63.0367	2.21177	0.168489
2	A2	17	63.2303	2.20713	0.161403
2	A2	18	63.424	2.21661	0.148791
2	A2	19	63.6176	2.19751	0.135908
2	A2	20	63.8113	2.16895	0.126282
2	A2	21	64.005	2.16264	0.121105
2	A2	22	64.1986	2.18743	0.119642
2	A2	23	64.3923	2.14569	0.12009
2	A2	24	64.5859	2.13168	0.120493
2	A2	25	64.7796	2.1262	0.119473
2	A2	26	64.9732	2.10685	0.116602
2	A2	27	65.1669	2.09999	0.112357
2	A2	28	65.3605	2.08757	0.107688
2	A2	29	65.5542	2.07259	0.103417
2	A2	30	65.7479	2.07179	0.0996507
2	A2	31	65.9415	2.07655	0.0954929
2	A2	32	66.1352	2.02088	0.0893295
2	A2	33	66.3288	2.07237	0.0798519
2	A2	34	66.5225	2.0323	0.0674457
2	A2	35	66.7162	1.99585	0.0550071
2	A2	36	66.9098	1.98755	0.0472176
2	A2	37	67.1035	1.99068	0.0482754
2	A2	38	67.2971	2.15012	0.0594397
2	A2	39	67.4908	1.97755	0.0781661
2	A2	40	67.6844	1.99031	0.0995062
2	A2	41	67.8781	2.0082	0.118691
2	A2	42	68.0718	1.98385	0.133094
2	A2	43	68.2654	1.95128	0.14255
2	A2	44	68.4591	1.93714	0.148344
2	A2	45	68.6527	1.9635	0.151906
2	A2	46	68.8464	1.90401	0.153982
2	A2	47	69.04	1.891	0.154465
2	A2	48	69.2337	1.90508	0.152659
2	A2	49	69.4274	1.86405	0.147734
2	A2	50	69.621	1.85201	0.139206
2	A2	51	69.8147	1.83375	0.127373
2	A2	52	70.0083	1.82186	0.113617
2	A2	53	70.202	1.81289	0.100438
2	A2	54	70.3956	1.8175	0.0911095
2	A2	55	70.5893	1.78851	0.0887774
2	A2	56	70.783	1.77549	0.0951399
2	A2	57	70.9766	1.84771	0.109243
2	A2	58	71.1703	1.79	0.127226
2	A2	59	71.3639	1.76985	0.143554
2	A2	60	71.5576	1.74279	0.153316
2	A2	61	71.7512	1.71398	0.154326
2	A2	62	71.9449	1.69313	0.147795
2	A2	63	72.1386	1.68707	0.137263
2	A2	64	72.3322	1.69205	0.12663
2	A2	65	72.5259	1.68589	0.118504
2	A2	66	72.7195	1.65674	0.113691
2	A2	67	72.9132	1.64848	0.111706
2	A2	68	73.1068	1.64823	0.111632
2	A2	69	73.3005	1.62964	0.112653
2	A2	70	73.4942	1.61536	0.1141
2	A2	71	73.6878	1.61668	0.11523
2	A2	72	73.8815	1.59811	0.115125
2	A2	73	74.0751	1.58563	0.112885
2	A2	74	74.2688	1.56565	0.107977
2	A2	75	74.4624	1.5599	0.100439
2	A2	76	74.6561	1.54523	0.0907602
2	A2	77	74.8498	1.54248	0.0795485
2	A2	78	75.0434	1.53943	0.0673603
2	A2	79	75.2371	1.54072	0.0549914
2	A2	80	75.4307	1.50841	0.0440248
2	A2	81	75.6244	1.51247	0.0370275
2	A2	82	75.818	1.51178	0.0368354
2	A2	83	76.0117	1.53282	0.0450816
2	A2	84	76.2054	1.55448	0.0608829
2	A2	85	76.399	1.51757	0.0807052
2	A2	86	76.5927	1.51228	0.0996712
2	A2	87	76.7863	1.47254	0.113558
2	A2	88	76.98	1.4765	0.12032
2	A2	89	77.1737	1.45614	0.120406
2	A2	90	77.3673	1.43436	0.115987
2	A2	91	77.561	1.44747	0.109747
2	A2	92	77.7546	1.41636	0.103872
2	A2	93	77.9483	1.42521	0.0995335
2	A2	94	78.1419	1.39403	0.0968359
2	A2	95	78.3356	1.42439	0.0951314
2	A2	96	78.5293	1.37753	0.0935395
2	A2	97	78.7229	1.37584	0.0914788
2	A2	98	78.9166	1.35496	0.0889893
2	A2	99	79.1102	1.38293	0.0867438
2	A2	100	79.3039	1.35235	0.0857946
2	A2	101	79.4975	1.32746	0.0871903
2	A2	102	79.6912	1.34555	0.0915466
2	A2	103	79.8849	1.33844	0.0986654
2	A2	104	80.0785	1.32994	0.107424
2	A2	105	80.2722	1.31161	0.116183
2	A2	106	80.4658	1.28431	0.123719
2	A2	107	80.6595	1.27759	0.130255
2	A2	108	80.8531	1.26843	0.137987
2	A2	109	81.0468	1.24588	0.150754
2	A2	110	81.2405	1.23103	0.173004
2	A2	111	81.4341	1.28042	0.208648
2	A2	112	81.6278	1.18427	0.260364
2	A2	113	81.8214	1.21586	0.329421
2	A2	114	82.0151	1.13156	0.415562
2	A2	115	82.2087	1.11652	0.516418
2	A2	116	82.4024	1.08976	0.626574
2	A2	117	82.5961	1.00955	0.737164
2	A2	118	82.7897	0.890812	0.836919
2	A2	119	82.9834	0.768559	0.914629
2	A2	120	83.177	0.654128	0.961877
2	A2	121	83.3707	0.544075	0.974618
2	A2	122	83.5643	0.448521	0.953079
2	A2	123	83.758	0.334598	0.900579
2	A2	124	83.9517	0.241268	0.82233
2	A2	125	84.1453	0.16461	0.72477
2	A2	126	84.339	0.103132	0.615306
2	A2	127	84.5326	0.0560573	0.501958
2	A2	128	84.7263	0.0263955	0.392621
2	A2	129	84.9199	0.011293	0.294064
2	A2	130	85.1136	-0.0004502	0.210993
2	A2	131	85.3073	-0.0016036	0.145524
2	A2	132	85.5009	-0.00152563	0.0972431
2	A2	133	85.6946	-0.0037916	0.0638228
2	A2	134	85.8882	-0.0110163	0.0419682
2	A2	135	86.0819	-0.0120367	0.0283545
2	A2	136	86.2755	-0.00872214	0.0202444
2	A2	137	86.4692	-0.0143341	0.0156712
2	A2	138	86.6629	-0.00907644	0.0132964
2	A2	139	86.8565	-0.0122948	0.0121702
2	A2	140	87.0502	-0.0173354	0.0115722
2	A2	141	87.2438	-0.0173091	0.0109685
2	A2	142	87.4375	-0.0155705	0.0100212
2	A2	143	87.6311	-0.0201854	0.00859169
2	A2	144	87.8248	-0.0172038	0.00673272
2	A2	145	88.0185	-0.022076	0.00468238
2	A2	146	88.2121	-0.0228872	0.00283825
2	A2	147	88.4058	-0.0182185	0.00166251
2	A2	148	88.5994	-0.0193107	0.00150964
2	A2	149	88.7931	-0.015698	0.00245066
2	A2	150	88.9868	-0.0189766	0.0042075
2	A2	151	89.1804	-0.0211828	0.0062541
2	A2	152	89.3741	-0.0225451	0.00802969
2	A2	153	89.5677	-0.023677	0.00913939
2	A2	154	89.7614	-0.0238157	0.00944392
2	A2	155	89.955	-0.0250041	0.00902727
2	A2	156	90.1487	-0.026864	0.00809571
2	A2	157	90.3424	-0.0287889	0.00686415
2	A2	158	90.536	-0.0244039	0.00546143
2	A2	159	90.7297	-0.0262477	0.00388449
2	A2	160	90.9233	-0.0285607	0.00204008
2	A2	161	91.117	-0.0296723	-0.000120199
2	A2	162	91.3106	-0.0295963	-0.0024477
2	A2	163	91.5043	-0.0254678	-0.00455495
2	A2	164	91.698	-0.0241022	-0.00595376
2	A2	165	91.8916	-0.022218	-0.00630155
2	A2	166	92.0853	-0.0220071	-0.00558437
2	A2	167	92.2789	-0.0230944	-0.0041044
2	A2	168	92.4726	-0.0241382	-0.00229048
2	A2	169	92.6662	-0.0243593	-0.000482787
2	A2	170	92.8599	-0.023938	0.00115513
2	A2	171	93.0536	-0.0197078	0.00257044
2	A2	172	93.2472	-0.0249458	0.00371152
2	A2	173	93.4409	-0.0271544	0.00450426
2	A2	174	93.6345	-0.0265855	0.00492795
2	A2	175	93.8282	-0.0280992	0.00507841
2	A2	176	94.0218	-0.0245283	0.00511015
2	A2	177	94.2155	-0.0234213	0.0050884
2	A2	178	94.4092	-0.0288938	0.00490236
2	A2	179	94.6028	-0.0316803	0.00435037
2	A2	180	94.7965	-0.0316381	0.00333773
3	A3	1	60.1318	2.83904	0.134888
3	A3	2	60.3255	2.77577	0.137883
3	A3	3	60.5191	2.83297	0.139207
3	A3	4	60.7128	2.77635	0.137063
3	A3	5	60.9064	2.76793	0.129841
3	A3	6	61.1001	2.75139	0.117063
3	A3	7	61.2937	2.7297	0.100331
3	A3	8	61.4874	2.72241	0.083686
3	A3	9	61.6811	2.72336	0.0728654
3	A3	10	61.8747	2.71493	0.0733121
3	A3	11	62.0684	2.69001	0.0875325
3	A3	12	62.262	2.79532	0.113186
3	A3	13	62.4557	2.7361	0.143337
3	A3	14	62.6493	2.69323	0.16919
3	A3	15	62.843	2.65082	0.183958
3	A3	16	63.0367	2.60976	0.185595
3	A3	17	63.2303	2.609	0.176927
3	A3	18	63.424	2.61248	0.163479
3	A3	19	63.6176	2.59094	0.15066
3	A3	20	63.8113	2.57181	0.141866
3	A3	21	64.005	2.55187	0.137996
3	A3	22	64.1986	2.58145	0.137984
3	A3	23	64.3923	2.53439	0.139727
3	A3	24	64.5859	2.51877	0.141003
3	A3	25	64.7796	2.51866	0.140241
3	A3	26	64.9732	2.48705	0.136975
3	A3	27	65.1669	2.4786	0.131855
3	A3	28	65.3605	2.4645	0.126202
3	A3	29	65.5542	2.45302	0.121222
3	A3	30	65.7479	2.44732	0.117215
3	A3	31	65.9415	2.45943	0.113185
3	A3	32	66.1352	2.38711	0.107203
3	A3	33	66.3288	2.44505	0.0976531
3	A3	34	66.5225	2.40551	0.0848149
3	A3	35	66.7162	2.35934	0.07176
3	A3	36	66.9098	2.35387	0.0635282
3	A3	37	67.1035	2.35037	0.0646489
3	A3	38	67.2971	2.52709	0.076494
3	A3	39	67.4908	2.33149	0.0963446
3	A3	40	67.6844	2.35076	0.118881
3	A3	41	67.8781	2.3715	0.138969
3	A3	42	68.0718	2.33679	0.153817
3	A3	43	68.2654	2.30348	0.163355
3	A3	44	68.4591	2.28686	0.169124
3	A3	45	68.6527	2.31695	0.172756
3	A3	46	68.8464	2.25064	0.174966
3	A3	47	69.04	2.24048	0.175354
3	A3	48	69.2337	2.25026	0.172856
3	A3	49	69.4274	2.2016	0.166473
3	A3	50	69.621	2.19023	0.155948
3	A3	51	69.8147	2.16824	0.142156
3	A3	52	70.0083	2.16224	0.127135
3	A3	53	70.202	2.14948	0.113808
3	A3	54	70.3956	2.15612	0.105438
3	A3	55	70.5893	2.12235	0.104763
3	A3	56	70.783	2.10953	0.112891
3	A3	57	70.9766	2.18184	0.128337
3	A3	58	71.1703	2.11017	0.146944
3	A3	59	71.3639	2.09985	0.163144
3	A3	60	71.5576	2.06844	0.172183
3	A3	61	71.7512	2.03281	0.172115
3	A3	62	71.9449	2.01439	0.164387
3	A3	63	72.1386	2.00696	0.152742
3	A3	64	72.3322	2.01226	0.141234
3	A3	65	72.5259	1.99859	0.132589
3	A3	66	72.7195	1.97457	0.127665
3	A3	67	72.9132	1.96194	0.125935
3	A3	68	73.1068	1.96587	0.126333
3	A3	69	73.3005	1.93933	0.12785
3	A3	70	73.4942	1.92523	0.129683
3	A3	71	73.6878	1.92462	0.131114
3	A3	72	73.8815	1.9038	0.131407
3	A3	73	74.0751	1.89379	0.129888
3	A3	74	74.2688	1.86711	0.126132
3	A3	75	74.4624	1.86747	0.120065
3	A3	76	74.6561	1.84425	0.111852
3	A3	77	74.8498	1.84379	0.1017
3	A3	78	75.0434	1.83155	0.0898906
3	A3	79	75.2371	1.83619	0.0772247
3	A3	80	75.4307	1.79656	0.065584
3	A3	81	75.6244	1.79973	0.0579701
3	A3	82	75.818	1.79949	0.0575421
3	A3	83	76.0117	1.82282	0.0659462
3	A3	84	76.2054	1.83879	0.0819983
3	A3	85	76.399	1.79851	0.101755
3	A3	86	76.5927	1.78909	0.120095
3	A3	87	76.7863	1.7451	0.132869
3	A3	88	76.98	1.75334	0.138354
3	A3	89	77.1737	1.73287	0.137367
3	A3	90	77.3673	1.70307	0.132284
3	A3	91	77.561	1.72046	0.125761
3	A3	92	77.7546	1.68524	0.119774
3	A3	93	77.9483	1.69428	0.115228
3	A3	94	78.1419	1.6599	0.112037
3	A3	95	78.3356	1.68722	0.10952
3	A3	96	78.5293	1.63783	0.106923
3	A3	97	78.7229	1.64147	0.103909
3	A3	98	78.9166	1.61607	0.100811
3	A3	99	79.1102	1.64066	0.0985719
3	A3	100	79.3039	1.61107	0.098412
3	A3	101	79.4975	1.58707	0.101347
3	A3	102	79.6912	1.60474	0.107682
3	A3	103	79.8849	1.59657	0.116675
3	A3	104	80.0785	1.58322	0.126637
3	A3	105	80.2722	1.55573	0.135643
3	A3	106	80.4658	1.53223	0.142661
3	A3	107	80.6595	1.52339	0.148539
3	A3	108	80.8531	1.51322	0.156273
3	A3	109	81.0468	1.4926	0.17039
3	A3	110	81.2405	1.47549	0.195776
3	A3	111	81.4341	1.52165	0.236617
3	A3	112	81.6278	1.41931	0.295849
3	A3	113	81.8214	1.45277	0.375038
3	A3	114	82.0151	1.36296	0.474101
3	A3	115	82.2087	1.34614	0.590439
3	A3	116	82.4024	1.31221	0.717821
3	A3	117	82.5961	1.21782	0.846044
3	A3	118	82.7897	1.08249	0.962291
3	A3	119	82.9834	0.946946	1.05396
3	A3	120	83.177	0.817675	1.1116
3	A3	121	83.3707	0.690038	1.13052
3	A3	122	83.5643	0.575916	1.11057
3	A3	123	83.758	0.446897	1.05487
3	A3	124	83.9517	0.334594	0.968668
3	A3	125	84.1453	0.243817	0.8588
3	A3	126	84.339	0.169179	0.733507
3	A3	127	84.5326	0.112142	0.602072
3	A3	128	84.7263	0.0745557	0.473912
3	A3	129	84.9199	0.0570539	0.357294
3	A3	130	85.1136	0.0430583	0.258105
3	A3	131	85.3073	0.0401937	0.179149
3	A3	132	85.5009	0.03914	0.120183
3	A3	133	85.6946	0.0349732	0.0786763
3	A3	134	85.8882	0.0281782	0.0509376
3	A3	135	86.0819	0.0280361	0.0332056
3	A3	136	86.2755	0.0312531	0.0223333
3	A3	137	86.4692	0.0261825	0.0159892
3	A3	138	86.6629	0.0319424	0.0125251
3	A3	139	86.8565	0.0261164	0.0107595
3	A3	140	87.0502	0.023529	0.00983705
3	A3	141	87.2438	0.0250514	0.00917698
3	A3	142	87.4375	0.0251589	0.00844772
3	A3	143	87.6311	0.0211708	0.00752349
3	A3	144	87.8248	0.023627	0.00643251
3	A3	145	88.0185	0.0210123	0.00531709
3	A3	146	88.2121	0.0190226	0.00439654
3	A3	147	88.4058	0.0231368	0.00390267
3	A3	148	88.5994	0.0207661	0.00398273
3	A3	149	88.7931	0.0230393	0.00461249
3	A3	150	88.9868	0.0204256	0.00557968
3	A3	151	89.1804	0.0179565	0.00656022
3	A3	152	89.3741	0.0185636	0.00724729
3	A3	153	89.5677	0.0166231	0.00746062
3	A3	154	89.7614	0.0165568	0.00718601
3	A3	155	89.955	0.0157721	0.0065445
3	A3	156	90.1487	0.0153495	0.00572283
3	A3	157	90.3424	0.0136677	0.00489362
3	A3	158	90.536	0.0161248	0.00414374
3	A3	159	90.7297	0.0159801	0.00343558
3	A3	160	90.9233	0.0133069	0.00263524
3	A3	161	91.117	0.0127203	0.00161741
3	A3	162	91.3106	0.0126831	0.000394159
3	A3	163	91.5043	0.0128952	-0.000827795
3	A3	164	91.698	0.0167205	-0.00172263
3	A3	165	91.8916	0.0163731	-0.0020154
3	A3	166	92.0853	0.0163299	-0.00162977
3	A3	167	92.2789	0.0143536	-0.000714773
3	A3	168	92.4726	0.0161081	0.000451061
3	A3	169	92.6662	0.0146883	0.00159242
3	A3	170	92.8599	0.0139571	0.00251775
3	A3	171	93.0536	0.0158344	0.0031259
3	A3	172	93.2472	0.0126045	0.00338323
3	A3	173	93.4409	0.0129615	0.00332019
3	A3	174	93.6345	0.0129896	0.003046
3	A3	175	93.8282	0.0105297	0.00273361
3	A3	176	94.0218	0.0144027	0.00254148
3	A3	177	94.2155	0.0153269	0.00250785
3	A3	178	94.4092	0.0118237	0.00250832
3	A3	179	94.6028	0.00967152	0.00233545
3	A3	180	94.7965	0.00904428	0.0018549
4	A4	1	60.1318	2.99552	0.14586
4	A4	2	60.3255	2.92091	0.148768
4	A4	3	60.5191	2.98137	0.14965
4	A4	4	60.7128	2.92443	0.146853
4	A4	5	60.9064	2.9102	0.13901
4	A4	6	61.1001	2.89958	0.125856
4	A4	7	61.2937	2.87689	0.109053
4	A4	8	61.4874	2.86593	0.092559
4	A4	9	61.6811	2.8665	0.0819563
4	A4	10	61.8747	2.85704	0.0825847
4	A4	11	62.0684	2.83054	0.0969257
4	A4	12	62.262	2.93552	0.122668
4	A4	13	62.4557	2.87848	0.152886
4	A4	14	62.6493	2.83157	0.178766
4	A4	15	62.843	2.78682	0.19349
4	A4	16	63.0367	2.74525	0.194993
4	A4	17	63.2303	2.74729	0.186094
4	A4	18	63.424	2.74843	0.172317
4	A4	19	63.6176	2.72335	0.159073
4	A4	20	63.8113	2.70279	0.149774
4	A4	21	64.005	2.68623	0.145327
4	A4	22	64.1986	2.71379	0.144676
4	A4	23	64.3923	2.66687	0.145739
4	A4	24	64.5859	2.64641	0.146385
4	A4	25	64.7796	2.64748	0.145185
4	A4	26	64.9732	2.61735	0.141809
4	A4	27	65.1669	2.61051	0.136939
4	A4	28	65.3605	2.59342	0.131771
4	A4	29	65.5542	2.58323	0.127305
4	A4	30	65.7479	2.57285	0.123659
4	A4	31	65.9415	2.58499	0.119769
4	A4	32	66.1352	2.51631	0.113785
4	A4	33	66.3288	2.56982	0.104269
4	A4	34	66.5225	2.52986	0.091725
4	A4	35	66.7162	2.48463	0.0794069
4	A4	36	66.9098	2.47459	0.0723879
4	A4	37	67.1035	2.47733	0.0750107
4	A4	38	67.2971	2.65546	0.0882666
4	A4	39	67.4908	2.44697	0.109017
4	A4	40	67.6844	2.46742	0.131708
4	A4	41	67.8781	2.48977	0.151255
4	A4	42	68.0718	2.45242	0.165138
4	A4	43	68.2654	2.4166	0.173575
4	A4	44	68.4591	2.40603	0.178277
4	A4	45	68.6527	2.42841	0.180894
4	A4	46	68.8464	2.36338	0.182118
4	A4	47	69.04	2.34997	0.181581
4	A4	48	69.2337	2.36293	0.178336
4	A4	49	69.4274	2.31397	0.17151
4	A4	50	69.621	2.29898	0.160885
4	A4	51	69.8147	2.28216	0.147263
4	A4	52	70.0083	2.27171	0.132564
4	A4	53	70.202	2.25884	0.119646
4	A4	54	70.3956	2.26159	0.111824
4	A4	55	70.5893	2.23529	0.111949
4	A4	56	70.783	2.21318	0.12119
4	A4	57	70.9766	2.29086	0.137924
4	A4	58	71.1703	2.22079	0.157664
4	A4	59	71.3639	2.20383	0.174446
4	A4	60	71.5576	2.1668	0.183274
4	A4	61	71.7512	2.13465	0.182257
4	A4	62	71.9449	2.11592	0.173185
4	A4	63	72.1386	2.10483	0.160265
4	A4	64	72.3322	2.11119	0.14792
4	A4	65	72.5259	2.10172	0.139014
4	A4	66	72.7195	2.07266	0.134313
4	A4	67	72.9132	2.05998	0.133078
4	A4	68	73.1068	2.06279	0.134052
4	A4	69	73.3005	2.0358	0.136131
4	A4	70	73.4942	2.0199	0.138485
4	A4	71	73.6878	2.02142	0.140351
4	A4	72	73.8815	1.99731	0.140869
4	A4	73	74.0751	1.98697	0.139184
4	A4	74	74.2688	1.95983	0.134723
4	A4	75	74.4624	1.95413	0.127408
4	A4	76	74.6561	1.93474	0.11759
4	A4	77	74.8498	1.93326	0.105814
4	A4	78	75.0434	1.91987	0.0927415
4	A4	79	75.2371	1.92593	0.0794552
4	A4	80	75.4307	1.88584	0.067939
4	A4	81	75.6244	1.89225	0.0610981
4	A4	82	75.818	1.8876	0.0618493
4	A4	83	76.0117	1.91205	0.0715484
4	A4	84	76.2054	1.92706	0.0887705
4	A4	85	76.399	1.88414	0.109427
4	A4	86	76.5927	1.87753	0.128344
4	A4	87	76.7863	1.82855	0.141382
4	A4	88	76.98	1.83893	0.146851
4	A4	89	77.1737	1.81458	0.145608
4	A4	90	77.3673	1.78711	0.140075
4	A4	91	77.561	1.80191	0.132979
4	A4	92	77.7546	1.76673	0.126418
4	A4	93	77.9483	1.77255	0.121461
4	A4	94	78.1419	1.74021	0.118179
4	A4	95	78.3356	1.76927	0.115954
4	A4	96	78.5293	1.71624	0.113938
4	A4	97	78.7229	1.72137	0.11155
4	A4	98	78.9166	1.69335	0.108818
4	A4	99	79.1102	1.71658	0.106461
4	A4	100	79.3039	1.68564	0.105674
4	A4	101	79.4975	1.66163	0.10768
4	A4	102	79.6912	1.67808	0.113148
4	A4	103	79.8849	1.66761	0.121689
4	A4	104	80.0785	1.66071	0.13178
4	A4	105	80.2722	1.63467	0.141401
4	A4	106	80.4658	1.6005	0.14922
4	A4	107	80.6595	1.59532	0.155763
4	A4	108	80.8531	1.58377	0.163828
4	A4	109	81.0468	1.56323	0.177914
4	A4	110	81.2405	1.54455	0.203002
4	A4	111	81.4341	1.59266	0.243452
4	A4	112	81.6278	1.4831	0.302475
4	A4	113	81.8214	1.52257	0.382075
4	A4	114	82.0151	1.42878	0.482774
4	A4	115	82.2087	1.41245	0.602624
4	A4	116	82.4024	1.38041	0.73584
4	A4	117	82.5961	1.28687	0.872199
4	A4	118	82.7897	1.14937	0.998286
4	A4	119	82.9834	1.00648	1.10044
4	A4	120	83.177	0.866579	1.16797
4	A4	121	83.3707	0.734871	1.19511
4	A4	122	83.5643	0.613223	1.18096
4	A4	123	83.758	0.472997	1.12826
4	A4	124	83.9517	0.353547	1.04217
4	A4	125	84.1453	0.254917	0.929627
4	A4	126	84.339	0.171611	0.799177
4	A4	127	84.5326	0.107783	0.660586
4	A4	128	84.7263	0.065978	0.523919
4	A4	129	84.9199	0.0445021	0.398192
4	A4	130	85.1136	0.0278722	0.290043
4	A4	131	85.3073	0.024154	0.202921
4	A4	132	85.5009	0.0217051	0.137044
4	A4	133	85.6946	0.0171812	0.0901058
4	A4	134	85.8882	0.0121874	0.0584114
4	A4	135	86.0819	0.0106501	0.0379984
4	A4	136	86.2755	0.0137738	0.0254065
4	A4	137	86.4692	0.00865926	0.0179755
4	A4	138	86.6629	0.0130313	0.0137947
4	A4	139	86.8565	0.00905079	0.0115228
4	A4	140	87.0502	0.00597316	0.0102354
4	A4	141	87.2438	0.00636704	0.00933416
4	A4	142	87.4375	0.00819606	0.00848357
4	A4	143	87.6311	0.00367417	0.00754675
4	A4	144	87.8248	0.00538988	0.00652795
4	A4	145	88.0185	0.00302783	0.00553582
4	A4	146	88.2121	0.0030618	0.00475437
4	A4	147	88.4058	0.00397249	0.004391
4	A4	148	88.5994	0.0032266	0.00458952
4	A4	149	88.7931	0.0041831	0.00533912
4	A4	150	88.9868	0.00333674	0.00643578
4	A4	151	89.1804	0.000148807	0.00753479
4	A4	152	89.3741	-0.000240983	0.00827882
4	A4	153	89.5677	-0.00243791	0.00843664
4	A4	154	89.7614	-0.00212175	0.00798076
4	A4	155	89.955	-0.00245608	0.0070718
4	A4	156	90.1487	-0.00337345	0.00597008
4	A4	157	90.3424	-0.00485599	0.00492097
4	A4	158	90.536	-0.00219468	0.00405929
4	A4	159	90.7297	-0.00238525	0.00336725
4	A4	160	90.9233	-0.00531344	0.00270908
4	A4	161	91.117	-0.00574642	0.00193671
4	A4	162	91.3106	-0.00493862	0.00101328
4	A4	163	91.5043	-0.00542105	7.28089e-05
4	A4	164	91.698	-0.00358129	-0.000634456
4	A4	165	91.8916	-0.00241026	-0.000881312
4	A4	166	92.0853	-0.0029327	-0.000593
4	A4	167	92.2789	-0.00414332	0.000120416
4	A4	168	92.4726	-0.00341969	0.00104081
4	A4	169	92.6662	-0.00507282	0.00195992
4	A4	170	92.8599	-0.00586849	0.00275008
4	A4	171	93.0536	-0.00229691	0.00335342
4	A4	172	93.2472	-0.00554948	0.00373272
4	A4	173	93.4409	-0.00685547	0.00385514
4	A4	174	93.6345	-0.00752141	0.00373007
4	A4	175	93.8282	-0.00786388	0.00344641
4	A4	176	94.0218	-0.00606951	0.00314057
4	A4	177	94.2155	-0.00453081	0.0028991
4	A4	178	94.4092	-0.00736219	0.00268414
4	A4	179	94.6028	-0.0100495	0.00236482
4	A4	180	94.7965	-0.00983732	0.00183833
5	A5	1	60.1318	3.0538	0.1494
5	A5	2	60.3255	2.97993	0.152014
5	A5	3	60.5191	3.03809	0.152617
5	A5	4	60.7128	2.98456	0.149564
5	A5	5	60.9064	2.97203	0.141393
5	A5	6	61.1001	2.95493	0.127693
5	A5	7	61.2937	2.93325	0.110074
5	A5	8	61.4874	2.92745	0.0926507
5	A5	9	61.6811	2.92007	0.0814124
5	A5	10	61.8747	2.91248	0.0821908
5	A5	11	62.0684	2.88804	0.0977745
5	A5	12	62.262	3.00249	0.125708
5	A5	13	62.4557	2.93914	0.158467
5	A5	14	62.6493	2.88743	0.186394
5	A5	15	62.843	2.84488	0.201991
5	A5	16	63.0367	2.79601	0.202973
5	A5	17	63.2303	2.79955	0.192448
5	A5	18	63.424	2.80024	0.176549
5	A5	19	63.6176	2.7774	0.161326
5	A5	20	63.8113	2.75557	0.150655
5	A5	21	64.005	2.74064	0.145686
5	A5	22	64.1986	2.76701	0.14541
5	A5	23	64.3923	2.71861	0.147632
5	A5	24	64.5859	2.70132	0.149944
5	A5	25	64.7796	2.70484	0.150485
5	A5	26	64.9732	2.67108	0.148427
5	A5	27	65.1669	2.65941	0.144073
5	A5	28	65.3605	2.64181	0.138515
5	A5	29	65.5542	2.62984	0.13294
5	A5	30	65.7479	2.62509	0.127825
5	A5	31	65.9415	2.63268	0.122477
5	A5	32	66.1352	2.56436	0.115295
5	A5	33	66.3288	2.61585	0.104956
5	A5	34	66.5225	2.58016	0.0919486
5	A5	35	66.7162	2.53677	0.079453
5	A5	36	66.9098	2.52037	0.0724713
5	A5	37	67.1035	2.52525	0.0753471
5	A5	38	67.2971	2.70442	0.0891242
5	A5	39	67.4908	2.49523	0.110689
5	A5	40	67.6844	2.51813	0.134371
5	A5	41	67.8781	2.5397	0.15483
5	A5	42	68.0718	2.50097	0.169252
5	A5	43	68.2654	2.46078	0.177716
5	A5	44	68.4591	2.45093	0.182029
5	A5	45	68.6527	2.47371	0.184147
5	A5	46	68.8464	2.41174	0.185102
5	A5	47	69.04	2.39555	0.184756
5	A5	48	69.2337	2.40837	0.18219
5	A5	49	69.4274	2.3596	0.176361
5	A5	50	69.621	2.34359	0.166733
5	A5	51	69.8147	2.32839	0.15372
5	A5	52	70.0083	2.3159	0.138906
5	A5	53	70.202	2.29767	0.125026
5	A5	54	70.3956	2.30279	0.115564
5	A5	55	70.5893	2.27245	0.113831
5	A5	56	70.783	2.25519	0.121536
5	A5	57	70.9766	2.33508	0.137492
5	A5	58	71.1703	2.26219	0.157351
5	A5	59	71.3639	2.24494	0.17499
5	A5	60	71.5576	2.21252	0.185051
5	A5	61	71.7512	2.17755	0.185241
5	A5	62	71.9449	2.15259	0.177038
5	A5	63	72.1386	2.14725	0.164491
5	A5	64	72.3322	2.15179	0.152014
5	A5	65	72.5259	2.13977	0.142571
5	A5	66	72.7195	2.11449	0.137122
5	A5	67	72.9132	2.09412	0.135178
5	A5	68	73.1068	2.10252	0.135733
5	A5	69	73.3005	2.07486	0.137829
5	A5	70	73.4942	2.06193	0.14059
5	A5	71	73.6878	2.05997	0.143037
5	A5	72	73.8815	2.03531	0.144039
5	A5	73	74.0751	2.02363	0.142558
5	A5	74	74.2688	1.99602	0.13801
5	A5	75	74.4624	1.99117	0.130422
5	A5	76	74.6561	1.97377	0.120252
5	A5	77	74.8498	1.96696	0.108057
5	A5	78	75.0434	1.9579	0.0944131
5	A5	79	75.2371	1.96293	0.0803132
5	A5	80	75.4307	1.92072	0.0677777
5	A5	81	75.6244	1.92501	0.0599325
5	A5	82	75.818	1.92351	0.0600399
5	A5	83	76.0117	1.9492	0.0697496
5	A5	84	76.2054	1.96789	0.087713
5	A5	85	76.399	1.92164	0.109647
5	A5	86	76.5927	1.91511	0.130014
5	A5	87	76.7863	1.86465	0.144323
5	A5	88	76.98	1.87481	0.150682
5	A5	89	77.1737	1.85038	0.14993
5	A5	90	77.3673	1.82259	0.144603
5	A5	91	77.561	1.83698	0.137572
5	A5	92	77.7546	1.79717	0.131031
5	A5	93	77.9483	1.81199	0.126061
5	A5	94	78.1419	1.77063	0.122659
5	A5	95	78.3356	1.80332	0.120112
5	A5	96	78.5293	1.74911	0.117541
5	A5	97	78.7229	1.74965	0.114452
5	A5	98	78.9166	1.72562	0.111064
5	A5	99	79.1102	1.74949	0.108302
5	A5	100	79.3039	1.7178	0.107463
5	A5	101	79.4975	1.6921	0.10971
5	A5	102	79.6912	1.71109	0.115513
5	A5	103	79.8849	1.69998	0.124244
5	A5	104	80.0785	1.68946	0.134222
5	A5	105	80.2722	1.66217	0.143407
5	A5	106	80.4658	1.63236	0.150559
5	A5	107	80.6595	1.62471	0.156298
5	A5	108	80.8531	1.61491	0.163421
5	A5	109	81.0468	1.59355	0.176304
5	A5	110	81.2405	1.57348	0.199775
5	A5	111	81.4341	1.62129	0.238124
5	A5	112	81.6278	1.51522	0.294708
5	A5	113	81.8214	1.55282	0.37193
5	A5	114	82.0151	1.46129	0.470931
5	A5	115	82.2087	1.4471	0.590478
5	A5	116	82.4024	1.41815	0.725397
5	A5	117	82.5961	1.32936	0.865773
5	A5	118	82.7897	1.1906	0.998053
5	A5	119	82.9834	1.04816	1.10799
5	A5	120	83.177	0.906359	1.18401
5	A5	121	83.3707	0.769859	1.21939
5	A5	122	83.5643	0.643696	1.21238
5	A5	123	83.758	0.500308	1.16513
5	A5	124	83.9517	0.374388	1.0824
5	A5	125	84.1453	0.272177	0.97093
5	A5	126	84.339	0.18251	0.839268
5	A5	127	84.5326	0.113746	0.697393
5	A5	128	84.7263	0.0664469	0.555849
5	A5	129	84.9199	0.0442783	0.424354
5	A5	130	85.1136	0.0266105	0.310337
5	A5	131	85.3073	0.0228608	0.217926
5	A5	132	85.5009	0.0195852	0.147756
5	A5	133	85.6946	0.0155622	0.0976255
5	A5	134	85.8882	0.00871024	0.0636966
5	A5	135	86.0819	0.00816949	0.0417592
5	A5	136	86.2755	0.0106049	0.0281226
5	A5	137	86.4692	0.00381555	0.019979
5	A5	138	86.6629	0.0110616	0.0153473
5	A5	139	86.8565	0.00562932	0.0128472
5	A5	140	87.0502	0.0023812	0.0115003
5	A5	141	87.2438	0.00321864	0.0106236
5	A5	142	87.4375	0.00440284	0.00978452
5	A5	143	87.6311	-0.000900556	0.00876918
5	A5	144	87.8248	0.00158794	0.00755
5	A5	145	88.0185	-0.0011429	0.00625228
5	A5	146	88.2121	-0.00210998	0.00510996
5	A5	147	88.4058	0.000544958	0.00439215
5	A5	148	88.5994	-0.0014972	0.00430127
5	A5	149	88.7931	0.00123965	0.00487797
5	A5	150	88.9868	-0.00187753	0.00596157
5	A5	151	89.1804	-0.00262502	0.00723242
5	A5	152	89.3741	-0.00349058	0.00831911
5	A5	153	89.5677	-0.006149	0.00892208
5	A5	154	89.7614	-0.00660374	0.00890298
5	A5	155	89.955	-0.00661214	0.00831043
5	A5	156	90.1487	-0.00827853	0.00733781
5	A5	157	90.3424	-0.00981879	0.00622853
5	A5	158	90.536	-0.0063026	0.00516283
5	A5	159	90.7297	-0.00750239	0.00417931
5	A5	160	90.9233	-0.0101365	0.0031843
5	A5	161	91.117	-0.0106064	0.00205769
5	A5	162	91.3106	-0.010311	0.000791203
5	A5	163	91.5043	-0.0100568	-0.00044532
5	A5	164	91.698	-0.00716685	-0.00137086
5	A5	165	91.8916	-0.00748379	-0.0017514
5	A5	166	92.0853	-0.00670714	-0.00153206
5	A5	167	92.2789	-0.00884837	-0.000847111
5	A5	168	92.4726	-0.0079568	8.76565e-05
5	A5	169	92.6662	-0.00915258	0.00110333
5	A5	170	92.8599	-0.0088615	0.00212423
5	A5	171	93.0536	-0.00631738	0.00311311
5	A5	172	93.2472	-0.00899905	0.00399196
5	A5	173	93.4409	-0.0109811	0.00463392
5	A5	174	93.6345	-0.0117856	0.00494189
5	A5	175	93.8282	-0.0133359	0.00492995
5	A5	176	94.0218	-0.0102158	0.00471054
5	A5	177	94.2155	-0.0089971	0.00438691
5	A5	178	94.4092	-0.0128295	0.00395733
5	A5	179	94.6028	-0.0156846	0.00333481
5	A5	180	94.7965	-0.0150073	0.00246822
6	A6	1	60.1318	3.08663	0.146636
6	A6	2	60.3255	3.01751	0.149097
6	A6	3	60.5191	3.07478	0.149433
6	A6	4	60.7128	3.02339	0.145935
6	A6	5	60.9064	3.00425	0.137104
6	A6	6	61.1001	2.99495	0.122571
6	A6	7	61.2937	2.9728	0.104095
6	A6	8	61.4874	2.96226	0.0860546
6	A6	9	61.6811	2.96199	0.0747533
6	A6	10	61.8747	2.95213	0.0762461
6	A6	11	62.0684	2.92987	0.0933143
6	A6	12	62.262	3.0469	0.1232
6	A6	13	62.4557	2.9854	0.157862
6	A6	14	62.6493	2.92868	0.187173
6	A6	15	62.843	2.88429	0.203433
6	A6	16	63.0367	2.83433	0.204497
6	A6	17	63.2303	2.84163	0.193794
6	A6	18	63.424	2.84521	0.177726
6	A6	19	63.6176	2.82268	0.16243
6	A6	20	63.8113	2.79333	0.151718
6	A6	21	64.005	2.77851	0.146654
6	A6	22	64.1986	2.81183	0.146199
6	A6	23	64.3923	2.76387	0.148203
6	A6	24	64.5859	2.7399	0.15034
6	A6	25	64.7796	2.74422	0.150848
6	A6	26	64.9732	2.71419	0.148981
6	A6	27	65.1669	2.70218	0.145046
6	A6	28	65.3605	2.68568	0.140033
6	A6	29	65.5542	2.674	0.134958
6	A6	30	65.7479	2.66196	0.130162
6	A6	31	65.9415	2.67593	0.124901
6	A6	32	66.1352	2.60286	0.117609
6	A6	33	66.3288	2.66105	0.10699
6	A6	34	66.5225	2.622	0.0935428
6	A6	35	66.7162	2.5726	0.0804492
6	A6	36	66.9098	2.56408	0.0727511
6	A6	37	67.1035	2.56245	0.0748698
6	A6	38	67.2971	2.74913	0.0879358
6	A6	39	67.4908	2.53706	0.108935
6	A6	40	67.6844	2.55556	0.132331
6	A6	41	67.8781	2.58058	0.152931
6	A6	42	68.0718	2.54302	0.168017
6	A6	43	68.2654	2.51055	0.177615
6	A6	44	68.4591	2.49029	0.183315
6	A6	45	68.6527	2.51825	0.186778
6	A6	46	68.8464	2.45051	0.188776
6	A6	47	69.04	2.44031	0.189002
6	A6	48	69.2337	2.44882	0.186438
6	A6	49	69.4274	2.4014	0.179998
6	A6	50	69.621	2.38515	0.169196
6	A6	51	69.8147	2.36552	0.154659
6	A6	52	70.0083	2.35373	0.138326
6	A6	53	70.202	2.33749	0.123309
6	A6	54	70.3956	2.35002	0.113337
6	A6	55	70.5893	2.31514	0.111761
6	A6	56	70.783	2.29369	0.120176
6	A6	57	70.9766	2.37717	0.137223
6	A6	58	71.1703	2.30679	0.158367
6	A6	59	71.3639	2.289	0.17728
6	A6	60	71.5576	2.25438	0.188369
6	A6	61	71.7512	2.21964	0.189162
6	A6	62	71.9449	2.19323	0.18111
6	A6	63	72.1386	2.18619	0.168433
6	A6	64	72.3322	2.19317	0.155825
6	A6	65	72.5259	2.17958	0.146466
6	A6	66	72.7195	2.15471	0.141304
6	A6	67	72.9132	2.14006	0.139606
6	A6	68	73.1068	2.13938	0.140044
6	A6	69	73.3005	2.11167	0.141488
6	A6	70	73.4942	2.09838	0.143176
6	A6	71	73.6878	2.097	0.144462
6	A6	72	73.8815	2.07648	0.14455
6	A6	73	74.0751	2.0639	0.142548
6	A6	74	74.2688	2.03382	0.137758
6	A6	75	74.4624	2.03196	0.129949
6	A6	76	74.6561	2.01087	0.119338
6	A6	77	74.8498	2.00695	0.106388
6	A6	78	75.0434	1.99694	0.0917562
6	A6	79	75.2371	2.00104	0.0766538
6	A6	80	75.4307	1.96125	0.0633631
6	A6	81	75.6244	1.96754	0.0552329
6	A6	82	75.818	1.96363	0.0556386
6	A6	83	76.0117	1.99352	0.0662118
6	A6	84	76.2054	2.01072	0.0854531
6	A6	85	76.399	1.96416	0.108833
6	A6	86	76.5927	1.96035	0.130537
6	A6	87	76.7863	1.90597	0.145827
6	A6	88	76.98	1.91758	0.152675
6	A6	89	77.1737	1.89401	0.151933
6	A6	90	77.3673	1.86099	0.146285
6	A6	91	77.561	1.87903	0.138831
6	A6	92	77.7546	1.84244	0.131964
6	A6	93	77.9483	1.85131	0.126858
6	A6	94	78.1419	1.8152	0.123479
6	A6	95	78.3356	1.84528	0.121017
6	A6	96	78.5293	1.78906	0.118487
6	A6	97	78.7229	1.79377	0.115326
6	A6	98	78.9166	1.76591	0.111718
6	A6	99	79.1102	1.79367	0.108581
6	A6	100	79.3039	1.75883	0.107265
6	A6	101	79.4975	1.73401	0.10907
6	A6	102	79.6912	1.75087	0.114676
6	A6	103	79.8849	1.74269	0.12364
6	A6	104	80.0785	1.73586	0.134294
6	A6	105	80.2722	1.70664	0.144348
6	A6	106	80.4658	1.67564	0.152127
6	A6	107	80.6595	1.66549	0.157815
6	A6	108	80.8531	1.65585	0.163958
6	A6	109	81.0468	1.63345	0.174903
6	A6	110	81.2405	1.61595	0.195564
6	A6	111	81.4341	1.66754	0.230304
6	A6	112	81.6278	1.55538	0.282546
6	A6	113	81.8214	1.59982	0.354916
6	A6	114	82.0151	1.5018	0.449129
6	A6	115	82.2087	1.49657	0.564897
6	A6	116	82.4024	1.47418	0.698113
6	A6	117	82.5961	1.39346	0.839661
6	A6	118	82.7897	1.25702	0.976204
6	A6	119	82.9834	1.11576	1.09306
6	A6	120	83.177	0.976402	1.1778
6	A6	121	83.3707	0.840035	1.22261
6	A6	122	83.5643	0.715067	1.22476
6	A6	123	83.758	0.566994	1.18555
6	A6	124	83.9517	0.436691	1.10916
6	A6	125	84.1453	0.33264	1.002
6	A6	126	84.339	0.240387	0.872438
6	A6	127	84.5326	0.166515	0.730532
6	A6	128	84.7263	0.115127	0.587066
6	A6	129	84.9199	0.0902433	0.452187
6	A6	130	85.1136	0.0686572	0.333896
6	A6	131	85.3073	0.0640492	0.236928
6	A6	132	85.5009	0.0648078	0.162414
6	A6	133	85.6946	0.0569612	0.108455
6	A6	134	85.8882	0.0477917	0.0713404
6	A6	135	86.0819	0.0465608	0.0469032
6	A6	136	86.2755	0.0520709	0.0314886
6	A6	137	86.4692	0.0434103	0.0222994
6	A6	138	86.6629	0.0542006	0.0172674
6	A6	139	86.8565	0.046987	0.0147865
6	A6	140	87.0502	0.0406317	0.0135667
6	A6	141	87.2438	0.0426774	0.0126476
6	A6	142	87.4375	0.0442722	0.0114585
6	A6	143	87.6311	0.0368646	0.00981789
6	A6	144	87.8248	0.0422708	0.007861
6	A6	145	88.0185	0.0370462	0.00593408
6	A6	146	88.2121	0.0368148	0.00447998
6	A6	147	88.4058	0.0414136	0.00390296
6	A6	148	88.5994	0.0387446	0.00441635
6	A6	149	88.7931	0.0422253	0.00592548
6	A6	150	88.9868	0.0382249	0.00802003
6	A6	151	89.1804	0.0351718	0.0101042
6	A6	152	89.3741	0.0345046	0.01161
6	A6	153	89.5677	0.0319664	0.0121897
6	A6	154	89.7614	0.0311469	0.0118015
6	A6	155	89.955	0.0305515	0.01067
6	A6	156	90.1487	0.0300174	0.00916011
6	A6	157	90.3424	0.027223	0.00761588
6	A6	158	90.536	0.0310155	0.00621673
6	A6	159	90.7297	0.0312538	0.0049061
6	A6	160	90.9233	0.0263744	0.00344661
6	A6	161	91.117	0.026298	0.00160612
6	A6	162	91.3106	0.0261889	-0.000617921
6	A6	163	91.5043	0.0259291	-0.00289203
6	A6	164	91.698	0.0327114	-0.00465992
6	A6	165	91.8916	0.0324346	-0.005421
6	A6	166	92.0853	0.0332194	-0.00498871
6	A6	167	92.2789	0.0305406	-0.00355851
6	A6	168	92.4726	0.0323983	-0.00156582
6	A6	169	92.6662	0.0310442	0.000533623
6	A6	170	92.8599	0.0295561	0.00240324
6	A6	171	93.0536	0.0336147	0.00383604
6	A6	172	93.2472	0.0294525	0.00471399
6	A6	173	93.4409	0.0268327	0.00501452
6	A6	174	93.6345	0.0273385	0.00486514
6	A6	175	93.8282	0.0250404	0.00454271
6	A6	176	94.0218	0.0312606	0.00433618
6	A6	177	94.2155	0.0323735	0.00433849
6	A6	178	94.4092	0.0259481	0.00435224
6	A6	179	94.6028	0.0215584	0.0040294
6	A6	180	94.7965	0.0226308	0.00315467
7	A7	1	60.1318	3.00261	0.14326
7	A7	2	60.3255	2.93055	0.144817
7	A7	3	60.5191	2.98953	0.143922
7	A7	4	60.7128	2.93519	0.139236
7	A7	5	60.9064	2.92085	0.129744
7	A7	6	61.1001	2.9144	0.115464
7	A7	7	61.2937	2.89063	0.0982434
7	A7	8	61.4874	2.88582	0.0821553
7	A7	9	61.6811	2.88065	0.0728696
7	A7	10	61.8747	2.8739	0.075739
7	A7	11	62.0684	2.85386	0.0930673
7	A7	12	62.262	2.9566	0.122082
7	A7	13	62.4557	2.90127	0.155173
7	A7	14	62.6493	2.85039	0.18284
7	A7	15	62.843	2.80285	0.197873
7	A7	16	63.0367	2.76014	0.198263
7	A7	17	63.2303	2.76395	0.187277
7	A7	18	63.424	2.76618	0.171082
7	A7	19	63.6176	2.74284	0.155736
7	A7	20	63.8113	2.71827	0.145169
7	A7	21	64.005	2.70618	0.14063
7	A7	22	64.1986	2.73504	0.141145
7	A7	23	64.3923	2.69033	0.1444
7	A7	24	64.5859	2.6712	0.147701
7	A7	25	64.7796	2.67055	0.148898
7	A7	26	64.9732	2.63787	0.147037
7	A7	27	65.1669	2.6283	0.142506
7	A7	28	65.3605	2.61171	0.136638
7	A7	29	65.5542	2.59954	0.130901
7	A7	30	65.7479	2.59482	0.125997
7	A7	31	65.9415	2.60107	0.121333
7	A7	32	66.1352	2.53491	0.115245
7	A7	33	66.3288	2.5914	0.106148
7	A7	34	66.5225	2.55093	0.0941422
7	A7	35	66.7162	2.50538	0.0820261
7	A7	36	66.9098	2.49115	0.0746201
7	A7	37	67.1035	2.4916	0.0763524
7	A7	38	67.2971	2.67246	0.0885725
7	A7	39	67.4908	2.46528	0.108562
7	A7	40	67.6844	2.48941	0.131001
7	A7	41	67.8781	2.5084	0.150789
7	A7	42	68.0718	2.47185	0.165233
7	A7	43	68.2654	2.43688	0.174418
7	A7	44	68.4591	2.42202	0.180039
7	A7	45	68.6527	2.44829	0.183803
7	A7	46	68.8464	2.38538	0.186376
7	A7	47	69.04	2.37225	0.187204
7	A7	48	69.2337	2.37881	0.185022
7	A7	49	69.4274	2.33269	0.178676
7	A7	50	69.621	2.3159	0.167832
7	A7	51	69.8147	2.2945	0.153378
7	A7	52	70.0083	2.29083	0.137443
7	A7	53	70.202	2.27319	0.12313
7	A7	54	70.3956	2.27881	0.113979
7	A7	55	70.5893	2.24654	0.113056
7	A7	56	70.783	2.22915	0.121694
7	A7	57	70.9766	2.30857	0.138362
7	A7	58	71.1703	2.23804	0.158523
7	A7	59	71.3639	2.21901	0.176046
7	A7	60	71.5576	2.18334	0.18572
7	A7	61	71.7512	2.15211	0.185488
7	A7	62	71.9449	2.13004	0.177064
7	A7	63	72.1386	2.12092	0.164638
7	A7	64	72.3322	2.12694	0.152618
7	A7	65	72.5259	2.11733	0.143818
7	A7	66	72.7195	2.08708	0.138947
7	A7	67	72.9132	2.07308	0.137258
7	A7	68	73.1068	2.07431	0.137571
7	A7	69	73.3005	2.04962	0.138923
7	A7	70	73.4942	2.03589	0.140639
7	A7	71	73.6878	2.0333	0.142074
7	A7	72	73.8815	2.0102	0.14245
7	A7	73	74.0751	2.00002	0.140953
7	A7	74	74.2688	1.9756	0.137
7	A7	75	74.4624	1.9672	0.13042
7	A7	76	74.6561	1.95009	0.121369
7	A7	77	74.8498	1.94393	0.110123
7	A7	78	75.0434	1.93402	0.0970601
7	A7	79	75.2371	1.9394	0.083081
7	A7	80	75.4307	1.89468	0.0701967
7	A7	81	75.6244	1.90155	0.0615928
7	A7	82	75.818	1.89912	0.0606742
7	A7	83	76.0117	1.92194	0.0693206
7	A7	84	76.2054	1.94186	0.0864548
7	A7	85	76.399	1.89773	0.108014
7	A7	86	76.5927	1.89357	0.128534
7	A7	87	76.7863	1.84232	0.143409
7	A7	88	76.98	1.85177	0.150516
7	A7	89	77.1737	1.82722	0.150454
7	A7	90	77.3673	1.79902	0.145624
7	A7	91	77.561	1.81444	0.138889
7	A7	92	77.7546	1.77416	0.132517
7	A7	93	77.9483	1.78834	0.127662
7	A7	94	78.1419	1.74818	0.124347
7	A7	95	78.3356	1.78022	0.121818
7	A7	96	78.5293	1.72638	0.11913
7	A7	97	78.7229	1.72592	0.115752
7	A7	98	78.9166	1.7001	0.111942
7	A7	99	79.1102	1.72877	0.108731
7	A7	100	79.3039	1.69221	0.107555
7	A7	101	79.4975	1.66966	0.109677
7	A7	102	79.6912	1.69077	0.11559
7	A7	103	79.8849	1.67542	0.1246
7	A7	104	80.0785	1.66601	0.134867
7	A7	105	80.2722	1.64132	0.144121
7	A7	106	80.4658	1.61021	0.150855
7	A7	107	80.6595	1.60213	0.155456
7	A7	108	80.8531	1.59124	0.160608
7	A7	109	81.0468	1.56755	0.170728
7	A7	110	81.2405	1.55079	0.190782
7	A7	111	81.4341	1.60661	0.225201
7	A7	112	81.6278	1.49395	0.277433
7	A7	113	81.8214	1.53559	0.350002
7	A7	114	82.0151	1.44445	0.444341
7	A7	115	82.2087	1.4374	0.559731
7	A7	116	82.4024	1.41226	0.691614
7	A7	117	82.5961	1.33018	0.830549
7	A7	118	82.7897	1.1988	0.963093
7	A7	119	82.9834	1.05988	1.07471
7	A7	120	83.177	0.920955	1.1533
7	A7	121	83.3707	0.787128	1.19159
7	A7	122	83.5643	0.667295	1.18745
7	A7	123	83.758	0.527669	1.14285
7	A7	124	83.9517	0.40288	1.06255
7	A7	125	84.1453	0.303074	0.953428
7	A7	126	84.339	0.217199	0.824212
7	A7	127	84.5326	0.149605	0.685044
7	A7	128	84.7263	0.106699	0.546534
7	A7	129	84.9199	0.0836793	0.418313
7	A7	130	85.1136	0.065739	0.307574
7	A7	131	85.3073	0.0612737	0.21813
7	A7	132	85.5009	0.0599022	0.150333
7	A7	133	85.6946	0.0523838	0.101827
7	A7	134	85.8882	0.0441502	0.0688027
7	A7	135	86.0819	0.0436478	0.0472399
7	A7	136	86.2755	0.0470608	0.0337081
7	A7	137	86.4692	0.0395832	0.0256101
7	A7	138	86.6629	0.0463664	0.0210443
7	A7	139	86.8565	0.040086	0.01858
7	A7	140	87.0502	0.0352251	0.0171363
7	A7	141	87.2438	0.0357209	0.015973
7	A7	142	87.4375	0.0364659	0.0146955
7	A7	143	87.6311	0.0309883	0.0132031
7	A7	144	87.8248	0.0336753	0.01159
7	A7	145	88.0185	0.0309392	0.0100495
7	A7	146	88.2121	0.0288801	0.0088106
7	A7	147	88.4058	0.0309995	0.00808976
7	A7	148	88.5994	0.0295256	0.00803272
7	A7	149	88.7931	0.0305544	0.00865048
7	A7	150	88.9868	0.027954	0.00978133
7	A7	151	89.1804	0.0264202	0.0111103
7	A7	152	89.3741	0.0252439	0.0122494
7	A7	153	89.5677	0.0228502	0.0128528
7	A7	154	89.7614	0.021249	0.0127262
7	A7	155	89.955	0.0196088	0.0118911
7	A7	156	90.1487	0.0192914	0.0105694
7	A7	157	90.3424	0.0171486	0.00907566
7	A7	158	90.536	0.0208536	0.00765489
7	A7	159	90.7297	0.0200238	0.00635797
7	A7	160	90.9233	0.0160256	0.00505171
7	A7	161	91.117	0.0148912	0.00357894
7	A7	162	91.3106	0.0149641	0.00195805
7	A7	163	91.5043	0.0166443	0.000457108
7	A7	164	91.698	0.0208092	-0.000535598
7	A7	165	91.8916	0.0189625	-0.000754741
7	A7	166	92.0853	0.0185057	-0.000227541
7	A7	167	92.2789	0.0172976	0.000756059
7	A7	168	92.4726	0.0173069	0.00183389
7	A7	169	92.6662	0.016228	0.00276502
7	A7	170	92.8599	0.0152232	0.00348891
7	A7	171	93.0536	0.0203451	0.00404275
7	A7	172	93.2472	0.0149968	0.00444765
7	A7	173	93.4409	0.0142398	0.00468024
7	A7	174	93.6345	0.0134763	0.00474008
7	A7	175	93.8282	0.0125435	0.00471074
7	A7	176	94.0218	0.0151428	0.00471261
7	A7	177	94.2155	0.0179328	0.00476886
7	A7	178	94.4092	0.0119887	0.00472383
7	A7	179	94.6028	0.00929894	0.00432696
7	A7	180	94.7965	0.00812079	0.00343564
8	A8	1	60.1318	3.04991	0.145008
8	A8	2	60.3255	2.97997	0.148355
8	A8	3	60.5191	3.04038	0.149788
8	A8	4	60.7128	2.98282	0.14734
8	A8	5	60.9064	2.96978	0.139254
8	A8	6	61.1001	2.95446	0.125014
8	A8	7	61.2937	2.93214	0.106379
8	A8	8	61.4874	2.92277	0.0878199
8	A8	9	61.6811	2.92132	0.0757246
8	A8	10	61.8747	2.91508	0.0761606
8	A8	11	62.0684	2.89051	0.0919061
8	A8	12	62.262	3.00649	0.120326
8	A8	13	62.4557	2.94159	0.153682
8	A8	14	62.6493	2.88952	0.182245
8	A8	15	62.843	2.84607	0.198581
8	A8	16	63.0367	2.80341	0.200491
8	A8	17	63.2303	2.805	0.191057
8	A8	18	63.424	2.80489	0.176219
8	A8	19	63.6176	2.783	0.161764
8	A8	20	63.8113	2.76041	0.151364
8	A8	21	64.005	2.73964	0.146123
8	A8	22	64.1986	2.77244	0.145138
8	A8	23	64.3923	2.72464	0.146417
8	A8	24	64.5859	2.70449	0.147788
8	A8	25	64.7796	2.70761	0.147638
8	A8	26	64.9732	2.67445	0.145359
8	A8	27	65.1669	2.6649	0.141367
8	A8	28	65.3605	2.65212	0.136684
8	A8	29	65.5542	2.63657	0.132245
8	A8	30	65.7479	2.62999	0.128229
8	A8	31	65.9415	2.63835	0.123715
8	A8	32	66.1352	2.56584	0.117028
8	A8	33	66.3288	2.62728	0.106879
8	A8	34	66.5225	2.58427	0.0938459
8	A8	35	66.7162	2.53841	0.0811977
8	A8	36	66.9098	2.52641	0.0740154
8	A8	37	67.1035	2.5293	0.0766687
8	A8	38	67.2971	2.70937	0.0901586
8	A8	39	67.4908	2.50214	0.111272
8	A8	40	67.6844	2.52052	0.134275
8	A8	41	67.8781	2.54269	0.153903
8	A8	42	68.0718	2.50269	0.167586
8	A8	43	68.2654	2.4684	0.175714
8	A8	44	68.4591	2.45322	0.180292
8	A8	45	68.6527	2.48413	0.183219
8	A8	46	68.8464	2.41635	0.185208
8	A8	47	69.04	2.40401	0.185682
8	A8	48	69.2337	2.41072	0.183359
8	A8	49	69.4274	2.36293	0.177092
8	A8	50	69.621	2.35069	0.166554
8	A8	51	69.8147	2.33081	0.152617
8	A8	52	70.0083	2.31783	0.13737
8	A8	53	70.202	2.30451	0.123842
8	A8	54	70.3956	2.31202	0.115432
8	A8	55	70.5893	2.28284	0.114977
8	A8	56	70.783	2.26097	0.123587
8	A8	57	70.9766	2.33428	0.139663
8	A8	58	71.1703	2.26657	0.158855
8	A8	59	71.3639	2.24921	0.175403
8	A8	60	71.5576	2.21753	0.184433
8	A8	61	71.7512	2.18096	0.183986
8	A8	62	71.9449	2.1608	0.175597
8	A8	63	72.1386	2.15453	0.16314
8	A8	64	72.3322	2.1548	0.150799
8	A8	65	72.5259	2.14457	0.141395
8	A8	66	72.7195	2.11902	0.135874
8	A8	67	72.9132	2.10325	0.133827
8	A8	68	73.1068	2.10746	0.134349
8	A8	69	73.3005	2.08075	0.136578
8	A8	70	73.4942	2.06668	0.139723
8	A8	71	73.6878	2.06783	0.14284
8	A8	72	73.8815	2.043	0.144748
8	A8	73	74.0751	2.032	0.144252
8	A8	74	74.2688	2.00053	0.140552
8	A8	75	74.4624	1.99798	0.133507
8	A8	76	74.6561	1.97767	0.123532
8	A8	77	74.8498	1.97253	0.111282
8	A8	78	75.0434	1.96266	0.0975121
8	A8	79	75.2371	1.96508	0.0833672
8	A8	80	75.4307	1.9278	0.0709
8	A8	81	75.6244	1.92913	0.06314
8	A8	82	75.818	1.92876	0.0631874
8	A8	83	76.0117	1.94983	0.0725831
8	A8	84	76.2054	1.96889	0.0899877
8	A8	85	76.399	1.92559	0.11124
8	A8	86	76.5927	1.91763	0.130966
8	A8	87	76.7863	1.8687	0.144802
8	A8	88	76.98	1.876	0.150936
8	A8	89	77.1737	1.8518	0.150227
8	A8	90	77.3673	1.82777	0.145175
8	A8	91	77.561	1.83893	0.138551
8	A8	92	77.7546	1.80384	0.132401
8	A8	93	77.9483	1.80945	0.127664
8	A8	94	78.1419	1.77457	0.12427
8	A8	95	78.3356	1.80551	0.121525
8	A8	96	78.5293	1.74783	0.118612
8	A8	97	78.7229	1.75514	0.115091
8	A8	98	78.9166	1.72673	0.111212
8	A8	99	79.1102	1.75216	0.107957
8	A8	100	79.3039	1.71514	0.106771
8	A8	101	79.4975	1.69556	0.109028
8	A8	102	79.6912	1.71475	0.115372
8	A8	103	79.8849	1.70333	0.125176
8	A8	104	80.0785	1.69354	0.13654
8	A8	105	80.2722	1.66461	0.147082
8	A8	106	80.4658	1.6326	0.155292
8	A8	107	80.6595	1.62432	0.161776
8	A8	108	80.8531	1.61499	0.169644
8	A8	109	81.0468	1.59203	0.183834
8	A8	110	81.2405	1.57276	0.209778
8	A8	111	81.4341	1.62307	0.25218
8	A8	112	81.6278	1.51371	0.3144
8	A8	113	81.8214	1.55022	0.398326
8	A8	114	82.0151	1.45327	0.504071
8	A8	115	82.2087	1.43934	0.629024
8	A8	116	82.4024	1.4014	0.766576
8	A8	117	82.5961	1.30039	0.905709
8	A8	118	82.7897	1.15901	1.03241
8	A8	119	82.9834	1.01073	1.13272
8	A8	120	83.177	0.870672	1.19602
8	A8	121	83.3707	0.733888	1.21683
8	A8	122	83.5643	0.608854	1.19477
8	A8	123	83.758	0.470718	1.13325
8	A8	124	83.9517	0.349362	1.03828
8	A8	125	84.1453	0.253367	0.917736
8	A8	126	84.339	0.174651	0.781096
8	A8	127	84.5326	0.115221	0.638821
8	A8	128	84.7263	0.0775834	0.50126
8	A8	129	84.9199	0.0594421	0.37722
8	A8	130	85.1136	0.0450729	0.272706
8	A8	131	85.3073	0.0410007	0.190288
8	A8	132	85.5009	0.0393506	0.129298
8	A8	133	85.6946	0.0344426	0.0867201
8	A8	134	85.8882	0.0277533	0.0584332
8	A8	135	86.0819	0.026831	0.0403478
8	A8	136	86.2755	0.0276745	0.0291188
8	A8	137	86.4692	0.0224487	0.0223484
8	A8	138	86.6629	0.0277715	0.0184273
8	A8	139	86.8565	0.0221665	0.0162593
8	A8	140	87.0502	0.0194338	0.0150521
8	A8	141	87.2438	0.0192966	0.0142232
8	A8	142	87.4375	0.0205076	0.0133812
8	A8	143	87.6311	0.0144642	0.0123271
8	A8	144	87.8248	0.016264	0.0110473
8	A8	145	88.0185	0.0134885	0.00968671
8	A8	146	88.2121	0.0126445	0.00849197
8	A8	147	88.4058	0.0156623	0.00772163
8	A8	148	88.5994	0.0114748	0.0075449
8	A8	149	88.7931	0.0146972	0.00796994
8	A8	150	88.9868	0.0111616	0.00883533
8	A8	151	89.1804	0.00951192	0.00986481
8	A8	152	89.3741	0.00888544	0.0107547
8	A8	153	89.5677	0.00787057	0.0112576
8	A8	154	89.7614	0.00541966	0.0112401
8	A8	155	89.955	0.00439052	0.0107114
8	A8	156	90.1487	0.00383218	0.00981126
8	A8	157	90.3424	0.00177474	0.00875021
8	A8	158	90.536	0.00446846	0.00770571
8	A8	159	90.7297	0.00365482	0.00672819
8	A8	160	90.9233	0.000923385	0.0057286
8	A8	161	91.117	-0.000213476	0.00457862
8	A8	162	91.3106	-0.000723578	0.00326191
8	A8	163	91.5043	-0.000289968	0.0019546
8	A8	164	91.698	0.00273407	0.000956404
8	A8	165	91.8916	0.00305853	0.000515834
8	A8	166	92.0853	0.00224393	0.000685765
8	A8	167	92.2789	-0.000654262	0.00131916
8	A8	168	92.4726	0.000593493	0.00219042
8	A8	169	92.6662	0.000855805	0.00312475
8	A8	170	92.8599	-0.000340524	0.00403108
8	A8	171	93.0536	0.00181574	0.00484211
8	A8	172	93.2472	-0.00185689	0.00545611
8	A8	173	93.4409	-0.00299506	0.00576072
8	A8	174	93.6345	-0.00368866	0.00571915
8	A8	175	93.8282	-0.00445859	0.00542003
8	A8	176	94.0218	-0.00254684	0.00501902
8	A8	177	94.2155	-0.000475317	0.00461056
8	A8	178	94.4092	-0.00594781	0.00415015
8	A8	179	94.6028	-0.0066895	0.00350911
8	A8	180	94.7965	-0.0072254	0.00261734
9	A9	1	60.1318	2.80595	0.140115
9	A9	2	60.3255	2.7367	0.142777
9	A9	3	60.5191	2.78712	0.143359
9	A9	4	60.7128	2.73695	0.140421
9	A9	5	60.9064	2.72416	0.13283
9	A9	6	61.1001	2.71313	0.1204
9	A9	7	61.2937	2.69337	0.104621
9	A9	8	61.4874	2.68641	0.0890433
9	A9	9	61.6811	2.67717	0.0788199
9	A9	10	61.8747	2.6719	0.0790478
9	A9	11	62.0684	2.64483	0.0922898
9	A9	12	62.262	2.75039	0.116581
9	A9	13	62.4557	2.69517	0.145449
9	A9	14	62.6493	2.64673	0.170444
9	A9	15	62.843	2.60863	0.1849
9	A9	16	63.0367	2.56613	0.186679
9	A9	17	63.2303	2.5677	0.178364
9	A9	18	63.424	2.56906	0.165185
9	A9	19	63.6176	2.54799	0.15231
9	A9	20	63.8113	2.52353	0.143017
9	A9	21	64.005	2.51312	0.13825
9	A9	22	64.1986	2.53165	0.137134
9	A9	23	64.3923	2.49348	0.137851
9	A9	24	64.5859	2.47423	0.138506
9	A9	25	64.7796	2.47258	0.137777
9	A9	26	64.9732	2.44823	0.135262
9	A9	27	65.1669	2.43681	0.131424
9	A9	28	65.3605	2.42559	0.127165
9	A9	29	65.5542	2.40947	0.123221
9	A9	30	65.7479	2.408	0.119584
9	A9	31	65.9415	2.40813	0.115286
9	A9	32	66.1352	2.34803	0.10876
9	A9	33	66.3288	2.39943	0.0989024
9	A9	34	66.5225	2.36052	0.0863843
9	A9	35	66.7162	2.32139	0.0743241
9	A9	36	66.9098	2.31002	0.0674319
9	A9	37	67.1035	2.31159	0.0696853
9	A9	38	67.2971	2.47774	0.0819457
9	A9	39	67.4908	2.28456	0.101256
9	A9	40	67.6844	2.30613	0.122404
9	A9	41	67.8781	2.32273	0.140617
9	A9	42	68.0718	2.28987	0.153523
9	A9	43	68.2654	2.25779	0.161366
9	A9	44	68.4591	2.24293	0.16582
9	A9	45	68.6527	2.26999	0.168499
9	A9	46	68.8464	2.20827	0.170075
9	A9	47	69.04	2.19751	0.170173
9	A9	48	69.2337	2.20159	0.167859
9	A9	49	69.4274	2.1643	0.162267
9	A9	50	69.621	2.14529	0.153133
9	A9	51	69.8147	2.13395	0.141073
9	A9	52	70.0083	2.11939	0.12767
9	A9	53	70.202	2.10877	0.11539
9	A9	54	70.3956	2.11059	0.107245
9	A9	55	70.5893	2.08252	0.106058
9	A9	56	70.783	2.06405	0.113288
9	A9	57	70.9766	2.1356	0.127884
9	A9	58	71.1703	2.07414	0.145996
9	A9	59	71.3639	2.05777	0.162119
9	A9	60	71.5576	2.02453	0.171353
9	A9	61	71.7512	1.9949	0.171525
9	A9	62	71.9449	1.97175	0.163932
9	A9	63	72.1386	1.96419	0.1523
9	A9	64	72.3322	1.96947	0.140765
9	A9	65	72.5259	1.96148	0.132137
9	A9	66	72.7195	1.93329	0.127292
9	A9	67	72.9132	1.91993	0.125665
9	A9	68	73.1068	1.92515	0.12614
9	A9	69	73.3005	1.89723	0.127697
9	A9	70	73.4942	1.88648	0.129544
9	A9	71	73.6878	1.88414	0.13096
9	A9	72	73.8815	1.86218	0.131169
9	A9	73	74.0751	1.85312	0.129424
9	A9	74	74.2688	1.82858	0.125243
9	A9	75	74.4624	1.82463	0.118553
9	A9	76	74.6561	1.80573	0.109612
9	A9	77	74.8498	1.80094	0.098793
9	A9	78	75.0434	1.79306	0.0865644
9	A9	79	75.2371	1.79767	0.0738365
9	A9	80	75.4307	1.75937	0.0624803
9	A9	81	75.6244	1.76241	0.0553794
9	A9	82	75.818	1.76108	0.055545
9	A9	83	76.0117	1.7842	0.0645243
9	A9	84	76.2054	1.80201	0.0811124
9	A9	85	76.399	1.75995	0.101395
9	A9	86	76.5927	1.7538	0.120281
9	A9	87	76.7863	1.70693	0.133608
9	A9	88	76.98	1.71518	0.139598
9	A9	89	77.1737	1.6952	0.138968
9	A9	90	77.3673	1.66853	0.133998
9	A9	91	77.561	1.68012	0.127291
9	A9	92	77.7546	1.64599	0.12087
9	A9	93	77.9483	1.65507	0.115785
9	A9	94	78.1419	1.62316	0.112144
9	A9	95	78.3356	1.64892	0.109406
9	A9	96	78.5293	1.6003	0.106839
9	A9	97	78.7229	1.60357	0.10399
9	A9	98	78.9166	1.58023	0.101011
9	A9	99	79.1102	1.60202	0.0986957
9	A9	100	79.3039	1.57162	0.0982382
9	A9	101	79.4975	1.54812	0.100776
9	A9	102	79.6912	1.56907	0.106818
9	A9	103	79.8849	1.55694	0.11579
9	A9	104	80.0785	1.5477	0.126036
9	A9	105	80.2722	1.52191	0.13552
9	A9	106	80.4658	1.49313	0.14304
9	A9	107	80.6595	1.4854	0.149353
9	A9	108	80.8531	1.47504	0.157525
9	A9	109	81.0468	1.45678	0.172261
9	A9	110	81.2405	1.43755	0.198622
9	A9	111	81.4341	1.48651	0.240821
9	A9	112	81.6278	1.38181	0.301623
9	A9	113	81.8214	1.41392	0.382265
9	A9	114	82.0151	1.32373	0.482273
9	A9	115	82.2087	1.30662	0.598702
9	A9	116	82.4024	1.26843	0.725076
9	A9	117	82.5961	1.17556	0.851067
9	A9	118	82.7897	1.04057	0.963846
9	A9	119	82.9834	0.904231	1.0509
9	A9	120	83.177	0.774972	1.10296
9	A9	121	83.3707	0.650419	1.11565
9	A9	122	83.5643	0.53922	1.08924
9	A9	123	83.758	0.413072	1.02741
9	A9	124	83.9517	0.304621	0.936075
9	A9	125	84.1453	0.219097	0.822711
9	A9	126	84.339	0.150879	0.696093
9	A9	127	84.5326	0.099133	0.565746
9	A9	128	84.7263	0.0680752	0.440924
9	A9	129	84.9199	0.0520895	0.329333
9	A9	130	85.1136	0.0390435	0.236053
9	A9	131	85.3073	0.0373151	0.163048
9	A9	132	85.5009	0.0375481	0.109423
9	A9	133	85.6946	0.0313189	0.0722715
9	A9	134	85.8882	0.0256248	0.0478067
9	A9	135	86.0819	0.0261422	0.0323533
9	A9	136	86.2755	0.0278871	0.0229383
9	A9	137	86.4692	0.0223269	0.0174223
9	A9	138	86.6629	0.0285507	0.0143383
9	A9	139	86.8565	0.0218841	0.0126692
9	A9	140	87.0502	0.0195886	0.0117036
9	A9	141	87.2438	0.0208026	0.0109764
9	A9	142	87.4375	0.0210372	0.0102295
9	A9	143	87.6311	0.0163457	0.00936081
9	A9	144	87.8248	0.0201278	0.00837385
9	A9	145	88.0185	0.0151403	0.00735667
9	A9	146	88.2121	0.0150079	0.00647763
9	A9	147	88.4058	0.0170957	0.00595569
9	A9	148	88.5994	0.0145035	0.00597841
9	A9	149	88.7931	0.017513	0.00659488
9	A9	150	88.9868	0.0149901	0.00765239
9	A9	151	89.1804	0.0127314	0.00883134
9	A9	152	89.3741	0.0113009	0.00977008
9	A9	153	89.5677	0.00944598	0.0102091
9	A9	154	89.7614	0.00981339	0.0100744
9	A9	155	89.955	0.00891316	0.00946591
9	A9	156	90.1487	0.00710285	0.00857361
9	A9	157	90.3424	0.00599612	0.00757059
9	A9	158	90.536	0.00766861	0.00652687
9	A9	159	90.7297	0.00811191	0.00538094
9	A9	160	90.9233	0.00387148	0.00399749
9	A9	161	91.117	0.00406736	0.00230226
9	A9	162	91.3106	0.00355573	0.000419423
9	A9	163	91.5043	0.00524903	-0.00129999
9	A9	164	91.698	0.00874299	-0.002414
9	A9	165	91.8916	0.00915428	-0.00262005
9	A9	166	92.0853	0.00853555	-0.00192241
9	A9	167	92.2789	0.00667926	-0.000617615
9	A9	168	92.4726	0.0068091	0.00088232
9	A9	169	92.6662	0.00624046	0.00225069
9	A9	170	92.8599	0.00552568	0.00333501
9	A9	171	93.0536	0.00856599	0.00410959
9	A9	172	93.2472	0.00436245	0.00458138
9	A9	173	93.4409	0.00404121	0.00475387
9	A9	174	93.6345	0.0033231	0.00466601
9	A9	175	93.8282	0.00164779	0.00442818
9	A9	176	94.0218	0.00496724	0.00417641
9	A9	177	94.2155	0.00671421	0.00396399
9	A9	178	94.4092	0.0014056	0.00369968
9	A9	179	94.6028	-0.000531617	0.00321542
9	A9	180	94.7965	-5.07232e-05	0.00242111
10	A10	1	60.1318	2.97818	0.150489
10	A10	2	60.3255	2.90286	0.153804
10	A10	3	60.5191	2.96336	0.155267
10	A10	4	60.7128	2.90642	0.153089
10	A10	5	60.9064	2.8926	0.145649
10	A10	6	61.1001	2.88044	0.132381
10	A10	7	61.2937	2.85853	0.114764
10	A10	8	61.4874	2.84513	0.0968623
10	A10	9	61.6811	2.84103	0.0847184
10	A10	10	61.8747	2.83304	0.0843001
10	A10	11	62.0684	2.81378	0.098575
10	A10	12	62.262	2.91794	0.125262
10	A10	13	62.4557	2.86125	0.15697
10	A10	14	62.6493	2.80968	0.184161
10	A10	15	62.843	2.76729	0.199412
10	A10	16	63.0367	2.72039	0.200451
10	A10	17	63.2303	2.7273	0.190316
10	A10	18	63.424	2.72337	0.175005
10	A10	19	63.6176	2.70509	0.160422
10	A10	20	63.8113	2.68005	0.150314
10	A10	21	64.005	2.66643	0.145731
10	A10	22	64.1986	2.69388	0.145569
10	A10	23	64.3923	2.64581	0.147557
10	A10	24	64.5859	2.62862	0.149278
10	A10	25	64.7796	2.62911	0.148989
10	A10	26	64.9732	2.59504	0.146093
10	A10	27	65.1669	2.58964	0.141144
10	A10	28	65.3605	2.57348	0.135376
10	A10	29	65.5542	2.55719	0.129963
10	A10	30	65.7479	2.55649	0.125264
10	A10	31	65.9415	2.5612	0.120423
10	A10	32	66.1352	2.49342	0.113708
10	A10	33	66.3288	2.55106	0.103678
10	A10	34	66.5225	2.51334	0.0907612
10	A10	35	66.7162	2.46206	0.0781337
10	A10	36	66.9098	2.45265	0.0708611
10	A10	37	67.1035	2.46097	0.0733438
10	A10	38	67.2971	2.63349	0.0866327
10	A10	39	67.4908	2.42969	0.107602
10	A10	40	67.6844	2.45076	0.130632
10	A10	41	67.8781	2.46855	0.150579
10	A10	42	68.0718	2.43552	0.164892
10	A10	43	68.2654	2.40119	0.173843
10	A10	44	68.4591	2.38653	0.179213
10	A10	45	68.6527	2.41305	0.182719
10	A10	46	68.8464	2.34603	0.185044
10	A10	47	69.04	2.33532	0.185735
10	A10	48	69.2337	2.34606	0.183683
10	A10	49	69.4274	2.29707	0.177798
10	A10	50	69.621	2.27926	0.167627
10	A10	51	69.8147	2.26716	0.153757
10	A10	52	70.0083	2.25286	0.137971
10	A10	53	70.202	2.23675	0.123159
10	A10	54	70.3956	2.24187	0.112894
10	A10	55	70.5893	2.21314	0.110495
10	A10	56	70.783	2.19505	0.117668
10	A10	57	70.9766	2.27209	0.13323
10	A10	58	71.1703	2.20593	0.152869
10	A10	59	71.3639	2.18708	0.170499
10	A10	60	71.5576	2.1559	0.180778
10	A10	61	71.7512	2.11924	0.181401
10	A10	62	71.9449	2.10204	0.17382
10	A10	63	72.1386	2.09077	0.162056
10	A10	64	72.3322	2.09771	0.150495
10	A10	65	72.5259	2.0852	0.142046
10	A10	66	72.7195	2.06027	0.137527
10	A10	67	72.9132	2.04471	0.136221
10	A10	68	73.1068	2.04838	0.136866
10	A10	69	73.3005	2.01957	0.138372
10	A10	70	73.4942	2.00606	0.139979
10	A10	71	73.6878	2.00433	0.141047
10	A10	72	73.8815	1.9843	0.140863
10	A10	73	74.0751	1.97201	0.13868
10	A10	74	74.2688	1.94679	0.133953
10	A10	75	74.4624	1.94172	0.126542
10	A10	76	74.6561	1.92167	0.116661
10	A10	77	74.8498	1.91953	0.104693
10	A10	78	75.0434	1.90861	0.0911692
10	A10	79	75.2371	1.913	0.0771378
10	A10	80	75.4307	1.87469	0.0646918
10	A10	81	75.6244	1.87647	0.0569951
10	A10	82	75.818	1.87963	0.057287
10	A10	83	76.0117	1.90038	0.0671861
10	A10	84	76.2054	1.91952	0.0853399
10	A10	85	76.399	1.87595	0.107507
10	A10	86	76.5927	1.86961	0.128202
10	A10	87	76.7863	1.81959	0.142929
10	A10	88	76.98	1.83199	0.149721
10	A10	89	77.1737	1.80503	0.149267
10	A10	90	77.3673	1.77819	0.143939
10	A10	91	77.561	1.79221	0.136501
10	A10	92	77.7546	1.75702	0.129148
10	A10	93	77.9483	1.76417	0.123113
10	A10	94	78.1419	1.72811	0.118689
10	A10	95	78.3356	1.75914	0.115501
10	A10	96	78.5293	1.7093	0.112897
10	A10	97	78.7229	1.71389	0.110366
10	A10	98	78.9166	1.68548	0.107869
10	A10	99	79.1102	1.71036	0.105958
10	A10	100	79.3039	1.6765	0.105644
10	A10	101	79.4975	1.65527	0.108008
10	A10	102	79.6912	1.67043	0.113641
10	A10	103	79.8849	1.66149	0.122138
10	A10	104	80.0785	1.65398	0.132031
10	A10	105	80.2722	1.62315	0.141435
10	A10	106	80.4658	1.59753	0.149234
10	A10	107	80.6595	1.58876	0.156207
10	A10	108	80.8531	1.57869	0.165394
10	A10	109	81.0468	1.55873	0.181473
10	A10	110	81.2405	1.53857	0.20951
10	A10	111	81.4341	1.58861	0.253815
10	A10	112	81.6278	1.47763	0.317367
10	A10	113	81.8214	1.51617	0.401715
10	A10	114	82.0151	1.41894	0.506686
10	A10	115	82.2087	1.40114	0.629455
10	A10	116	82.4024	1.36664	0.763324
10	A10	117	82.5961	1.2695	0.897353
10	A10	118	82.7897	1.12479	1.01785
10	A10	119	82.9834	0.985466	1.11146
10	A10	120	83.177	0.849663	1.16837
10	A10	121	83.3707	0.718606	1.18402
10	A10	122	83.5643	0.604851	1.15874
10	A10	123	83.758	0.472161	1.09632
10	A10	124	83.9517	0.358474	1.00264
10	A10	125	84.1453	0.26643	0.885111
10	A10	126	84.339	0.190389	0.752529
10	A10	127	84.5326	0.135827	0.614714
10	A10	128	84.7263	0.0994543	0.481545
10	A10	129	84.9199	0.0836139	0.361561
10	A10	130	85.1136	0.068432	0.260648
10	A10	131	85.3073	0.0676698	0.181319
10	A10	132	85.5009	0.0662552	0.122853
10	A10	133	85.6946	0.0610996	0.0821962
10	A10	134	85.8882	0.0527114	0.0552424
10	A10	135	86.0819	0.0508898	0.0380096
10	A10	136	86.2755	0.0563002	0.0273248
10	A10	137	86.4692	0.0492233	0.0209505
10	A10	138	86.6629	0.0555723	0.0173566
10	A10	139	86.8565	0.0488656	0.0154374
10	A10	140	87.0502	0.0442623	0.0143547
10	A10	141	87.2438	0.0479416	0.0135043
10	A10	142	87.4375	0.0473995	0.0125222
10	A10	143	87.6311	0.0409972	0.0112725
10	A10	144	87.8248	0.0443148	0.00981703
10	A10	145	88.0185	0.0405802	0.00837385
10	A10	146	88.2121	0.0394464	0.00725044
10	A10	147	88.4058	0.044601	0.00673887
10	A10	148	88.5994	0.0408624	0.00699753
10	A10	149	88.7931	0.0413485	0.0079727
10	A10	150	88.9868	0.0394338	0.00939945
10	A10	151	89.1804	0.0381363	0.0108776
10	A10	152	89.3741	0.0360024	0.0119874
10	A10	153	89.5677	0.0344456	0.0124075
10	A10	154	89.7614	0.0328724	0.0120064
10	A10	155	89.955	0.030375	0.0108829
10	A10	156	90.1487	0.03186	0.00932589
10	A10	157	90.3424	0.0295527	0.00768914
10	A10	158	90.536	0.0331203	0.00622502
10	A10	159	90.7297	0.0313216	0.00497037
10	A10	160	90.9233	0.0289036	0.00377152
10	A10	161	91.117	0.028193	0.00245002
10	A10	162	91.3106	0.0279649	0.000998068
10	A10	163	91.5043	0.0282182	-0.000348057
10	A10	164	91.698	0.0337493	-0.00122639
10	A10	165	91.8916	0.0319663	-0.00137696
10	A10	166	92.0853	0.0320871	-0.000804697
10	A10	167	92.2789	0.0289699	0.000240696
10	A10	168	92.4726	0.0303006	0.00143207
10	A10	169	92.6662	0.0300252	0.00253069
10	A10	170	92.8599	0.0294131	0.00343094
10	A10	171	93.0536	0.0320405	0.00409444
10	A10	172	93.2472	0.0275239	0.00448463
10	A10	173	93.4409	0.026244	0.00458566
10	A10	174	93.6345	0.0273234	0.00447208
10	A10	175	93.8282	0.0255935	0.0043177
10	A10	176	94.0218	0.0298176	0.00428415
10	A10	177	94.2155	0.0296866	0.00436699
10	A10	178	94.4092	0.024924	0.004353
10	A10	179	94.6028	0.021858	0.00396047
10	A10	180	94.7965	0.0226864	0.00306347
11	A11	1	60.1318	3.05979	0.158287
11	A11	2	60.3255	2.99079	0.162215
11	A11	3	60.5191	3.04922	0.164197
11	A11	4	60.7128	2.99096	0.16211
11	A11	5	60.9064	2.97396	0.154107
11	A11	6	61.1001	2.96129	0.13967
11	A11	7	61.2937	2.93778	0.120634
11	A11	8	61.4874	2.92653	0.101567
11	A11	9	61.6811	2.92519	0.0889511
11	A11	10	61.8747	2.91743	0.0889505
11	A11	11	62.0684	2.89029	0.104416
11	A11	12	62.262	3.00316	0.132693
11	A11	13	62.4557	2.94118	0.165897
11	A11	14	62.6493	2.89001	0.194054
11	A11	15	62.843	2.84565	0.209523
11	A11	16	63.0367	2.79848	0.210122
11	A11	17	63.2303	2.80206	0.199237
11	A11	18	63.424	2.80263	0.18329
11	A11	19	63.6176	2.78426	0.168494
11	A11	20	63.8113	2.75506	0.158637
11	A11	21	64.005	2.74358	0.154543
11	A11	22	64.1986	2.77328	0.154738
11	A11	23	64.3923	2.71953	0.156627
11	A11	24	64.5859	2.70084	0.157668
11	A11	25	64.7796	2.70056	0.156257
11	A11	26	64.9732	2.67115	0.152139
11	A11	27	65.1669	2.66028	0.146243
11	A11	28	65.3605	2.64843	0.140087
11	A11	29	65.5542	2.63267	0.134926
11	A11	30	65.7479	2.62584	0.130991
11	A11	31	65.9415	2.63913	0.127132
11	A11	32	66.1352	2.56515	0.121248
11	A11	33	66.3288	2.62303	0.111577
11	A11	34	66.5225	2.58345	0.0984012
11	A11	35	66.7162	2.53256	0.0849948
11	A11	36	66.9098	2.52229	0.0767286
11	A11	37	67.1035	2.52805	0.0783999
11	A11	38	67.2971	2.70493	0.0913682
11	A11	39	67.4908	2.498	0.112611
11	A11	40	67.6844	2.51985	0.136403
11	A11	41	67.8781	2.53949	0.157342
11	A11	42	68.0718	2.50557	0.172613
11	A11	43	68.2654	2.46501	0.182295
11	A11	44	68.4591	2.45694	0.188093
11	A11	45	68.6527	2.47985	0.191741
11	A11	46	68.8464	2.41147	0.193988
11	A11	47	69.04	2.40099	0.194438
11	A11	48	69.2337	2.41056	0.191983
11	A11	49	69.4274	2.36328	0.185488
11	A11	50	69.621	2.34728	0.174456
11	A11	51	69.8147	2.32687	0.159514
11	A11	52	70.0083	2.3162	0.142649
11	A11	53	70.202	2.30133	0.127088
11	A11	54	70.3956	2.30729	0.116754
11	A11	55	70.5893	2.27674	0.115176
11	A11	56	70.783	2.25934	0.123974
11	A11	57	70.9766	2.33999	0.141578
11	A11	58	71.1703	2.26746	0.163079
11	A11	59	71.3639	2.25155	0.181812
11	A11	60	71.5576	2.21266	0.192108
11	A11	61	71.7512	2.18076	0.191724
11	A11	62	71.9449	2.15742	0.182504
11	A11	63	72.1386	2.15059	0.168989
11	A11	64	72.3322	2.15853	0.155971
11	A11	65	72.5259	2.14583	0.146533
11	A11	66	72.7195	2.11705	0.141468
11	A11	67	72.9132	2.10377	0.13997
11	A11	68	73.1068	2.10651	0.140717
11	A11	69	73.3005	2.07968	0.142595
11	A11	70	73.4942	2.06585	0.144801
11	A11	71	73.6878	2.0634	0.146613
11	A11	72	73.8815	2.04121	0.147196
11	A11	73	74.0751	2.03182	0.145691
11	A11	74	74.2688	2.00279	0.141473
11	A11	75	74.4624	2.00026	0.134346
11	A11	76	74.6561	1.97723	0.12447
11	A11	77	74.8498	1.9758	0.112166
11	A11	78	75.0434	1.96423	0.0979257
11	A11	79	75.2371	1.96849	0.0828494
11	A11	80	75.4307	1.92534	0.0692236
11	A11	81	75.6244	1.93243	0.0605163
11	A11	82	75.818	1.93233	0.0602725
11	A11	83	76.0117	1.95554	0.0702489
11	A11	84	76.2054	1.97465	0.0889697
11	A11	85	76.399	1.93062	0.111848
11	A11	86	76.5927	1.92404	0.133
11	A11	87	76.7863	1.87234	0.147715
11	A11	88	76.98	1.88049	0.154089
11	A11	89	77.1737	1.85961	0.153107
11	A11	90	77.3673	1.83221	0.147469
11	A11	91	77.561	1.84692	0.14011
11	A11	92	77.7546	1.80937	0.133165
11	A11	93	77.9483	1.8184	0.127636
11	A11	94	78.1419	1.78051	0.123549
11	A11	95	78.3356	1.81132	0.120354
11	A11	96	78.5293	1.76194	0.117396
11	A11	97	78.7229	1.76347	0.114329
11	A11	98	78.9166	1.73596	0.111381
11	A11	99	79.1102	1.76525	0.10937
11	A11	100	79.3039	1.7277	0.109455
11	A11	101	79.4975	1.70676	0.112688
11	A11	102	79.6912	1.72396	0.119461
11	A11	103	79.8849	1.71257	0.129054
11	A11	104	80.0785	1.70239	0.139654
11	A11	105	80.2722	1.67583	0.149094
11	A11	106	80.4658	1.6447	0.156131
11	A11	107	80.6595	1.63524	0.161612
11	A11	108	80.8531	1.62809	0.168808
11	A11	109	81.0468	1.60577	0.182692
11	A11	110	81.2405	1.58817	0.208573
11	A11	111	81.4341	1.63999	0.250897
11	A11	112	81.6278	1.52703	0.312752
11	A11	113	81.8214	1.56733	0.395905
11	A11	114	82.0151	1.47024	0.500618
11	A11	115	82.2087	1.4566	0.624657
11	A11	116	82.4024	1.42743	0.761835
11	A11	117	82.5961	1.33185	0.901359
11	A11	118	82.7897	1.19096	1.02915
11	A11	119	82.9834	1.05022	1.13096
11	A11	120	83.177	0.914684	1.19581
11	A11	121	83.3707	0.78227	1.21802
11	A11	122	83.5643	0.664421	1.19709
11	A11	123	83.758	0.528699	1.13646
11	A11	124	83.9517	0.411547	1.04212
11	A11	125	84.1453	0.319658	0.921985
11	A11	126	84.339	0.24305	0.785511
11	A11	127	84.5326	0.18497	0.643185
11	A11	128	84.7263	0.148332	0.505423
11	A11	129	84.9199	0.13071	0.381128
11	A11	130	85.1136	0.115639	0.276389
11	A11	131	85.3073	0.113264	0.193803
11	A11	132	85.5009	0.112542	0.13265
11	A11	133	85.6946	0.105417	0.0898389
11	A11	134	85.8882	0.0956147	0.0612266
11	A11	135	86.0819	0.0964188	0.0427965
11	A11	136	86.2755	0.101393	0.0313279
11	A11	137	86.4692	0.0919394	0.0244998
11	A11	138	86.6629	0.100429	0.0206686
11	A11	139	86.8565	0.0912049	0.0186201
11	A11	140	87.0502	0.0880821	0.0174518
11	A11	141	87.2438	0.0897866	0.0165552
11	A11	142	87.4375	0.0901176	0.0155964
11	A11	143	87.6311	0.0836912	0.0144572
11	A11	144	87.8248	0.0871641	0.0131702
11	A11	145	88.0185	0.0828862	0.0118844
11	A11	146	88.2121	0.0800041	0.0108426
11	A11	147	88.4058	0.0847462	0.0103198
11	A11	148	88.5994	0.0810942	0.0105081
11	A11	149	88.7931	0.0832678	0.0113983
11	A11	150	88.9868	0.0794597	0.012736
11	A11	151	89.1804	0.076153	0.014089
11	A11	152	89.3741	0.0759386	0.0149934
[truncated: 14,428 more rows]
