# Supplementary material for: ASFV pA151R negatively regulates type I IFN production via degrading E3 ligase TRAF6
Source: Front Immunol. 2024 Feb 21;15:1339510. doi: 10.3389/fimmu.2024.1339510 (PMC10914938; doi:10.3389/fimmu.2024.1339510)
Supplement: Supplementary file 4 [file DataSheet_4.zip › fig 4/2021-12-07 FIG4E siTRAF6.xls]

## Sheet: Sample Setup
Block Type	Fast 96-Well Block (0.1mL)
Calibration Background is expired	Yes
Calibration Background performed on	01-19-2021
Calibration HRM MELTDOCTOR is expired	Yes
Calibration HRM MELTDOCTOR performed on	11-03-2016
Calibration Normalization FAM-ROX is expired	Yes
Calibration Normalization FAM-ROX performed on	01-19-2021
Calibration Normalization VIC-ROX is expired	Yes
Calibration Normalization VIC-ROX performed on	01-19-2021
Calibration Pure Dye CY3 is expired	Yes
Calibration Pure Dye CY3 performed on	01-19-2021
Calibration Pure Dye FAM is expired	Yes
Calibration Pure Dye FAM performed on	01-19-2021
Calibration Pure Dye MELTDOCTOR is expired	Yes
Calibration Pure Dye MELTDOCTOR performed on	11-03-2016
Calibration Pure Dye NED is expired	Yes
Calibration Pure Dye NED performed on	09-17-2019
Calibration Pure Dye ROX is expired	Yes
Calibration Pure Dye ROX performed on	01-19-2021
Calibration Pure Dye SYBR is expired	Yes
Calibration Pure Dye SYBR performed on	01-19-2021
Calibration Pure Dye TAMRA is expired	Yes
Calibration Pure Dye TAMRA performed on	01-19-2021
Calibration Pure Dye VIC is expired	Yes
Calibration Pure Dye VIC performed on	01-19-2021
Calibration ROI is expired	Yes
Calibration ROI performed on	01-19-2021
Calibration Uniformity is expired	Yes
Calibration Uniformity performed on	01-19-2021
Chemistry	SYBR_GREEN
Date Created	2021-12-06 20:53:26 PM PST
Date Modified	2021-12-07 13:07:48 PM PST
Experiment Barcode
Experiment Comment
Experiment File Name	D:\LY\A151R daochu\2021-12-7 siTRAF6 SUCCSS\2021-12-07 TRAF6.eds
Experiment Name	2021-12-07 125321
Experiment Run Start Time	2021-12-07 04:59:52 AM PST
Experiment Run Stop Time	2021-12-07 06:06:36 AM PST
Experiment Type	Comparative Cт (ΔΔCт)
Instrument Name	278861502
Instrument Serial Number	278861502
Instrument Type	QuantStudio(TM) 6 Flex System
Passive Reference	ROX
Quantification Cycle Method	Ct
Signal Smoothing On	true
Stage/ Cycle where Analysis is performed	Stage 2, Step 2
User Name
Well	Well Position	Sample Name	Sample Color	Biogroup Name	Biogroup Color	Target Name	Target Color	Task	Reporter	Quencher	Quantity	Comments
1	A1	Sample 1	RGB(176,23,31)			GAPDH	RGB(176,23,31)	UNKNOWN	SYBR	None
2	A2	Sample 1	RGB(176,23,31)			GAPDH	RGB(176,23,31)	UNKNOWN	SYBR	None
3	A3	Sample 2	RGB(0,0,255)			GAPDH	RGB(176,23,31)	UNKNOWN	SYBR	None
4	A4	Sample 2	RGB(0,0,255)			GAPDH	RGB(176,23,31)	UNKNOWN	SYBR	None
5	A5	Sample 3	RGB(0,139,69)			GAPDH	RGB(176,23,31)	UNKNOWN	SYBR	None
6	A6	Sample 3	RGB(0,139,69)			GAPDH	RGB(176,23,31)	UNKNOWN	SYBR	None
7	A7	Sample 4	RGB(255,127,0)			GAPDH	RGB(176,23,31)	UNKNOWN	SYBR	None
8	A8	Sample 4	RGB(255,127,0)			GAPDH	RGB(176,23,31)	UNKNOWN	SYBR	None
9	A9	Sample 5	RGB(139,137,112)			GAPDH	RGB(176,23,31)	UNKNOWN	SYBR	None
10	A10	Sample 5	RGB(139,137,112)			GAPDH	RGB(176,23,31)	UNKNOWN	SYBR	None
11	A11	Sample 6	RGB(238,121,66)			GAPDH	RGB(176,23,31)	UNKNOWN	SYBR	None
12	A12	Sample 6	RGB(238,121,66)			GAPDH	RGB(176,23,31)	UNKNOWN	SYBR	None
13	B1	Sample 1	RGB(176,23,31)			TRAF6	RGB(0,0,255)	UNKNOWN	SYBR	None
14	B2	Sample 1	RGB(176,23,31)			TRAF6	RGB(0,0,255)	UNKNOWN	SYBR	None
15	B3	Sample 2	RGB(0,0,255)			TRAF6	RGB(0,0,255)	UNKNOWN	SYBR	None
16	B4	Sample 2	RGB(0,0,255)			TRAF6	RGB(0,0,255)	UNKNOWN	SYBR	None
17	B5	Sample 3	RGB(0,139,69)			TRAF6	RGB(0,0,255)	UNKNOWN	SYBR	None
18	B6	Sample 3	RGB(0,139,69)			TRAF6	RGB(0,0,255)	UNKNOWN	SYBR	None
19	B7	Sample 4	RGB(255,127,0)			TRAF6	RGB(0,0,255)	UNKNOWN	SYBR	None
20	B8	Sample 4	RGB(255,127,0)			TRAF6	RGB(0,0,255)	UNKNOWN	SYBR	None
21	B9	Sample 5	RGB(139,137,112)			TRAF6	RGB(0,0,255)	UNKNOWN	SYBR	None
22	B10	Sample 5	RGB(139,137,112)			TRAF6	RGB(0,0,255)	UNKNOWN	SYBR	None
23	B11	Sample 6	RGB(238,121,66)			TRAF6	RGB(0,0,255)	UNKNOWN	SYBR	None
24	B12	Sample 6	RGB(238,121,66)			TRAF6	RGB(0,0,255)	UNKNOWN	SYBR	None
25	C1	Sample 7	RGB(142,56,142)			GAPDH	RGB(176,23,31)	UNKNOWN	SYBR	None
26	C2	Sample 7	RGB(142,56,142)			GAPDH	RGB(176,23,31)	UNKNOWN	SYBR	None
27	C3	Sample 7	RGB(142,56,142)			GAPDH	RGB(176,23,31)	UNKNOWN	SYBR	None
28	C4	Sample 8	RGB(198,113,113)			GAPDH	RGB(176,23,31)	UNKNOWN	SYBR	None
29	C5	Sample 8	RGB(198,113,113)			GAPDH	RGB(176,23,31)	UNKNOWN	SYBR	None
30	C6	Sample 8	RGB(198,113,113)			GAPDH	RGB(176,23,31)	UNKNOWN	SYBR	None
31	C7	Sample 9	RGB(0,245,255)			GAPDH	RGB(176,23,31)	UNKNOWN	SYBR	None
32	C8	Sample 9	RGB(0,245,255)			GAPDH	RGB(176,23,31)	UNKNOWN	SYBR	None
33	C9	Sample 9	RGB(0,245,255)			GAPDH	RGB(176,23,31)	UNKNOWN	SYBR	None
34	C10	Sample 10	RGB(238,220,130)			GAPDH	RGB(176,23,31)	UNKNOWN	SYBR	None
35	C11	Sample 10	RGB(238,220,130)			GAPDH	RGB(176,23,31)	UNKNOWN	SYBR	None
36	C12	Sample 10	RGB(238,220,130)			GAPDH	RGB(176,23,31)	UNKNOWN	SYBR	None
37	D1	Sample 7	RGB(142,56,142)			TRAF6	RGB(0,0,255)	UNKNOWN	SYBR	None
38	D2	Sample 7	RGB(142,56,142)			TRAF6	RGB(0,0,255)	UNKNOWN	SYBR	None
39	D3	Sample 7	RGB(142,56,142)			TRAF6	RGB(0,0,255)	UNKNOWN	SYBR	None
40	D4	Sample 8	RGB(198,113,113)			TRAF6	RGB(0,0,255)	UNKNOWN	SYBR	None
41	D5	Sample 8	RGB(198,113,113)			TRAF6	RGB(0,0,255)	UNKNOWN	SYBR	None
42	D6	Sample 8	RGB(198,113,113)			TRAF6	RGB(0,0,255)	UNKNOWN	SYBR	None
43	D7	Sample 9	RGB(0,245,255)			TRAF6	RGB(0,0,255)	UNKNOWN	SYBR	None
44	D8	Sample 9	RGB(0,245,255)			TRAF6	RGB(0,0,255)	UNKNOWN	SYBR	None
45	D9	Sample 9	RGB(0,245,255)			TRAF6	RGB(0,0,255)	UNKNOWN	SYBR	None
46	D10	Sample 10	RGB(238,220,130)			TRAF6	RGB(0,0,255)	UNKNOWN	SYBR	None
47	D11	Sample 10	RGB(238,220,130)			TRAF6	RGB(0,0,255)	UNKNOWN	SYBR	None
48	D12	Sample 10	RGB(238,220,130)			TRAF6	RGB(0,0,255)	UNKNOWN	SYBR	None
49	E1	Sample 11	RGB(238,238,0)			GAPDH	RGB(176,23,31)	UNKNOWN	SYBR	None
50	E2	Sample 11	RGB(238,238,0)			GAPDH	RGB(176,23,31)	UNKNOWN	SYBR	None
51	E3	Sample 11	RGB(238,238,0)			GAPDH	RGB(176,23,31)	UNKNOWN	SYBR	None
52	E4	Sample 12	RGB(142,142,56)			GAPDH	RGB(176,23,31)	UNKNOWN	SYBR	None
53	E5	Sample 12	RGB(142,142,56)			GAPDH	RGB(176,23,31)	UNKNOWN	SYBR	None
54	E6	Sample 12	RGB(142,142,56)			GAPDH	RGB(176,23,31)	UNKNOWN	SYBR	None
55	E7	Sample 13	RGB(238,44,44)			GAPDH	RGB(176,23,31)	UNKNOWN	SYBR	None
56	E8	Sample 13	RGB(238,44,44)			GAPDH	RGB(176,23,31)	UNKNOWN	SYBR	None
57	E9	Sample 13	RGB(238,44,44)			GAPDH	RGB(176,23,31)	UNKNOWN	SYBR	None
58	E10	Sample 14	RGB(51,161,201)			GAPDH	RGB(176,23,31)	UNKNOWN	SYBR	None
59	E11	Sample 14	RGB(51,161,201)			GAPDH	RGB(176,23,31)	UNKNOWN	SYBR	None
60	E12	Sample 14	RGB(51,161,201)			GAPDH	RGB(176,23,31)	UNKNOWN	SYBR	None
61	F1	Sample 11	RGB(238,238,0)			TRAF6	RGB(0,0,255)	UNKNOWN	SYBR	None
62	F2	Sample 11	RGB(238,238,0)			TRAF6	RGB(0,0,255)	UNKNOWN	SYBR	None
63	F3	Sample 11	RGB(238,238,0)			TRAF6	RGB(0,0,255)	UNKNOWN	SYBR	None
64	F4	Sample 12	RGB(142,142,56)			TRAF6	RGB(0,0,255)	UNKNOWN	SYBR	None
65	F5	Sample 12	RGB(142,142,56)			TRAF6	RGB(0,0,255)	UNKNOWN	SYBR	None
66	F6	Sample 12	RGB(142,142,56)			TRAF6	RGB(0,0,255)	UNKNOWN	SYBR	None
67	F7	Sample 13	RGB(238,44,44)			TRAF6	RGB(0,0,255)	UNKNOWN	SYBR	None
68	F8	Sample 13	RGB(238,44,44)			TRAF6	RGB(0,0,255)	UNKNOWN	SYBR	None
69	F9	Sample 13	RGB(238,44,44)			TRAF6	RGB(0,0,255)	UNKNOWN	SYBR	None
70	F10	Sample 14	RGB(51,161,201)			TRAF6	RGB(0,0,255)	UNKNOWN	SYBR	None
71	F11	Sample 14	RGB(51,161,201)			TRAF6	RGB(0,0,255)	UNKNOWN	SYBR	None
72	F12	Sample 14	RGB(51,161,201)			TRAF6	RGB(0,0,255)	UNKNOWN	SYBR	None
73	G1	Sample 15	RGB(238,18,137)			GAPDH	RGB(176,23,31)	UNKNOWN	SYBR	None
74	G2	Sample 15	RGB(238,18,137)			GAPDH	RGB(176,23,31)	UNKNOWN	SYBR	None
75	G3	Sample 15	RGB(238,18,137)			GAPDH	RGB(176,23,31)	UNKNOWN	SYBR	None
76	G4	Sample 16	RGB(176,23,31)			GAPDH	RGB(176,23,31)	UNKNOWN	SYBR	None
77	G5	Sample 16	RGB(176,23,31)			GAPDH	RGB(176,23,31)	UNKNOWN	SYBR	None
78	G6	Sample 16	RGB(176,23,31)			GAPDH	RGB(176,23,31)	UNKNOWN	SYBR	None
79	G7	Sample 17	RGB(0,0,255)			GAPDH	RGB(176,23,31)	UNKNOWN	SYBR	None
80	G8	Sample 17	RGB(0,0,255)			GAPDH	RGB(176,23,31)	UNKNOWN	SYBR	None
81	G9	Sample 17	RGB(0,0,255)			GAPDH	RGB(176,23,31)	UNKNOWN	SYBR	None
82	G10	Sample 18	RGB(0,139,69)			GAPDH	RGB(176,23,31)	UNKNOWN	SYBR	None
83	G11	Sample 18	RGB(0,139,69)			GAPDH	RGB(176,23,31)	UNKNOWN	SYBR	None
84	G12	Sample 18	RGB(0,139,69)			GAPDH	RGB(176,23,31)	UNKNOWN	SYBR	None
85	H1	Sample 15	RGB(238,18,137)			TRAF6	RGB(0,0,255)	UNKNOWN	SYBR	None
86	H2	Sample 15	RGB(238,18,137)			TRAF6	RGB(0,0,255)	UNKNOWN	SYBR	None
87	H3	Sample 15	RGB(238,18,137)			TRAF6	RGB(0,0,255)	UNKNOWN	SYBR	None
88	H4	Sample 16	RGB(176,23,31)			TRAF6	RGB(0,0,255)	UNKNOWN	SYBR	None
89	H5	Sample 16	RGB(176,23,31)			TRAF6	RGB(0,0,255)	UNKNOWN	SYBR	None
90	H6	Sample 16	RGB(176,23,31)			TRAF6	RGB(0,0,255)	UNKNOWN	SYBR	None
91	H7	Sample 17	RGB(0,0,255)			TRAF6	RGB(0,0,255)	UNKNOWN	SYBR	None
92	H8	Sample 17	RGB(0,0,255)			TRAF6	RGB(0,0,255)	UNKNOWN	SYBR	None
93	H9	Sample 17	RGB(0,0,255)			TRAF6	RGB(0,0,255)	UNKNOWN	SYBR	None
94	H10	Sample 18	RGB(0,139,69)			TRAF6	RGB(0,0,255)	UNKNOWN	SYBR	None
95	H11	Sample 18	RGB(0,139,69)			TRAF6	RGB(0,0,255)	UNKNOWN	SYBR	None
96	H12	Sample 18	RGB(0,139,69)			TRAF6	RGB(0,0,255)	UNKNOWN	SYBR	None

## Sheet: Amplification Data
Block Type	Fast 96-Well Block (0.1mL)
Calibration Background is expired	Yes
Calibration Background performed on	01-19-2021
Calibration HRM MELTDOCTOR is expired	Yes
Calibration HRM MELTDOCTOR performed on	11-03-2016
Calibration Normalization FAM-ROX is expired	Yes
Calibration Normalization FAM-ROX performed on	01-19-2021
Calibration Normalization VIC-ROX is expired	Yes
Calibration Normalization VIC-ROX performed on	01-19-2021
Calibration Pure Dye CY3 is expired	Yes
Calibration Pure Dye CY3 performed on	01-19-2021
Calibration Pure Dye FAM is expired	Yes
Calibration Pure Dye FAM performed on	01-19-2021
Calibration Pure Dye MELTDOCTOR is expired	Yes
Calibration Pure Dye MELTDOCTOR performed on	11-03-2016
Calibration Pure Dye NED is expired	Yes
Calibration Pure Dye NED performed on	09-17-2019
Calibration Pure Dye ROX is expired	Yes
Calibration Pure Dye ROX performed on	01-19-2021
Calibration Pure Dye SYBR is expired	Yes
Calibration Pure Dye SYBR performed on	01-19-2021
Calibration Pure Dye TAMRA is expired	Yes
Calibration Pure Dye TAMRA performed on	01-19-2021
Calibration Pure Dye VIC is expired	Yes
Calibration Pure Dye VIC performed on	01-19-2021
Calibration ROI is expired	Yes
Calibration ROI performed on	01-19-2021
Calibration Uniformity is expired	Yes
Calibration Uniformity performed on	01-19-2021
Chemistry	SYBR_GREEN
Date Created	2021-12-06 20:53:26 PM PST
Date Modified	2021-12-07 13:07:48 PM PST
Experiment Barcode
Experiment Comment
Experiment File Name	D:\LY\A151R daochu\2021-12-7 siTRAF6 SUCCSS\2021-12-07 TRAF6.eds
Experiment Name	2021-12-07 125321
Experiment Run Start Time	2021-12-07 04:59:52 AM PST
Experiment Run Stop Time	2021-12-07 06:06:36 AM PST
Experiment Type	Comparative Cт (ΔΔCт)
Instrument Name	278861502
Instrument Serial Number	278861502
Instrument Type	QuantStudio(TM) 6 Flex System
Passive Reference	ROX
Quantification Cycle Method	Ct
Signal Smoothing On	true
Stage/ Cycle where Analysis is performed	Stage 2, Step 2
User Name
Well	Cycle	Target Name	Rn	Delta Rn
1	1	GAPDH	0.372739	-0.00652396
1	2	GAPDH	0.368541	-0.0143143
1	3	GAPDH	0.370912	-0.015537
1	4	GAPDH	0.391616	0.00157378
1	5	GAPDH	0.406789	0.013154
1	6	GAPDH	0.403468	0.00623973
1	7	GAPDH	0.402858	0.00203686
1	8	GAPDH	0.408523	0.00410789
1	9	GAPDH	0.402269	-0.00573912
1	10	GAPDH	0.405765	-0.00583615
1	11	GAPDH	0.415782	0.00058783
1	12	GAPDH	0.435354	0.0165662
1	13	GAPDH	0.475696	0.053315
1	14	GAPDH	0.496327	0.0703534
1	15	GAPDH	0.534885	0.105318
1	16	GAPDH	0.635781	0.202621
1	17	GAPDH	0.73417	0.297417
1	18	GAPDH	0.934223	0.493876
1	19	GAPDH	1.1677	0.723763
1	20	GAPDH	1.47198	1.02445
1	21	GAPDH	1.69567	1.24455
1	22	GAPDH	1.83148	1.37676
1	23	GAPDH	1.96797	1.50966
1	24	GAPDH	2.04136	1.57946
1	25	GAPDH	2.08495	1.61945
1	26	GAPDH	2.12062	1.65152
1	27	GAPDH	2.1719	1.69921
1	28	GAPDH	2.18561	1.70933
1	29	GAPDH	2.1926	1.71273
1	30	GAPDH	2.22424	1.74078
1	31	GAPDH	2.22766	1.74061
1	32	GAPDH	2.24431	1.75366
1	33	GAPDH	2.26467	1.77042
1	34	GAPDH	2.2732	1.77537
1	35	GAPDH	2.26192	1.76049
1	36	GAPDH	2.25691	1.75189
1	37	GAPDH	2.25959	1.75097
1	38	GAPDH	2.27277	1.76056
1	39	GAPDH	2.32781	1.812
1	40	GAPDH	2.33914	1.81974
2	1	GAPDH	0.339402	-0.00367241
2	2	GAPDH	0.335706	-0.00439168
2	3	GAPDH	0.333812	-0.00330928
2	4	GAPDH	0.336253	0.0021078
2	5	GAPDH	0.335962	0.00479422
2	6	GAPDH	0.326815	-0.00137688
2	7	GAPDH	0.323895	-0.00131947
2	8	GAPDH	0.321524	-0.000714323
2	9	GAPDH	0.316703	-0.00255842
2	10	GAPDH	0.318661	0.00237634
2	11	GAPDH	0.322411	0.00910247
2	12	GAPDH	0.332334	0.0220024
2	13	GAPDH	0.358151	0.0507958
2	14	GAPDH	0.380243	0.0758642
2	15	GAPDH	0.429379	0.127977
2	16	GAPDH	0.539804	0.241378
2	17	GAPDH	0.689498	0.394049
2	18	GAPDH	0.953765	0.661292
2	19	GAPDH	1.26494	0.97544
2	20	GAPDH	1.6146	1.32808
2	21	GAPDH	1.85589	1.57235
2	22	GAPDH	2.00644	1.72587
2	23	GAPDH	2.15372	1.87613
2	24	GAPDH	2.23781	1.9632
2	25	GAPDH	2.28725	2.01561
2	26	GAPDH	2.32541	2.05675
2	27	GAPDH	2.3853	2.11962
2	28	GAPDH	2.40317	2.14046
2	29	GAPDH	2.41078	2.15106
2	30	GAPDH	2.44317	2.18642
2	31	GAPDH	2.45057	2.1968
2	32	GAPDH	2.47344	2.22264
2	33	GAPDH	2.49418	2.24636
2	34	GAPDH	2.50327	2.25843
2	35	GAPDH	2.49233	2.25046
2	36	GAPDH	2.48775	2.24886
2	37	GAPDH	2.49167	2.25575
2	38	GAPDH	2.50402	2.27108
2	39	GAPDH	2.55507	2.32511
2	40	GAPDH	2.56558	2.33859
3	1	GAPDH	0.353303	-0.000810964
3	2	GAPDH	0.351753	-0.00294237
3	3	GAPDH	0.352038	-0.00323938
3	4	GAPDH	0.358409	0.00255035
3	5	GAPDH	0.360565	0.00412549
3	6	GAPDH	0.35584	-0.00118138
3	7	GAPDH	0.355325	-0.00227778
3	8	GAPDH	0.358145	-3.91507e-05
3	9	GAPDH	0.357149	-0.00161671
3	10	GAPDH	0.361026	0.00167856
3	11	GAPDH	0.370287	0.0103582
3	12	GAPDH	0.387537	0.0270273
3	13	GAPDH	0.422492	0.0614006
3	14	GAPDH	0.4651	0.103428
3	15	GAPDH	0.557295	0.195041
3	16	GAPDH	0.742417	0.379582
3	17	GAPDH	0.991228	0.627811
3	18	GAPDH	1.37081	1.00682
3	19	GAPDH	1.73886	1.37428
3	20	GAPDH	2.06213	1.69697
3	21	GAPDH	2.25702	1.89127
3	22	GAPDH	2.38428	2.01796
3	23	GAPDH	2.52188	2.15497
3	24	GAPDH	2.59333	2.22585
3	25	GAPDH	2.63529	2.26723
3	26	GAPDH	2.66944	2.30079
3	27	GAPDH	2.72393	2.3547
3	28	GAPDH	2.74454	2.37473
3	29	GAPDH	2.7541	2.38371
3	30	GAPDH	2.79002	2.41904
3	31	GAPDH	2.79656	2.425
3	32	GAPDH	2.81733	2.4452
3	33	GAPDH	2.84008	2.46736
3	34	GAPDH	2.85233	2.47903
3	35	GAPDH	2.84315	2.46927
3	36	GAPDH	2.83843	2.46397
3	37	GAPDH	2.84131	2.46626
3	38	GAPDH	2.85169	2.47606
3	39	GAPDH	2.89659	2.52039
3	40	GAPDH	2.90567	2.52888
4	1	GAPDH	0.331928	-0.00416825
4	2	GAPDH	0.333488	-0.00334524
4	3	GAPDH	0.334995	-0.00257572
4	4	GAPDH	0.340604	0.00229492
4	5	GAPDH	0.343388	0.00434194
4	6	GAPDH	0.338024	-0.00175944
4	7	GAPDH	0.337352	-0.00316889
4	8	GAPDH	0.34131	5.10865e-05
4	9	GAPDH	0.340989	-0.00100688
4	10	GAPDH	0.344557	0.00182299
4	11	GAPDH	0.352883	0.00941202
4	12	GAPDH	0.369084	0.0248758
4	13	GAPDH	0.404569	0.0596231
4	14	GAPDH	0.450323	0.104639
4	15	GAPDH	0.545608	0.199187
4	16	GAPDH	0.73628	0.389121
4	17	GAPDH	0.998148	0.650252
4	18	GAPDH	1.39448	1.04585
4	19	GAPDH	1.78306	1.43369
4	20	GAPDH	2.12881	1.7787
4	21	GAPDH	2.33833	1.98749
4	22	GAPDH	2.47343	2.12184
4	23	GAPDH	2.61566	2.26334
4	24	GAPDH	2.68841	2.33536
4	25	GAPDH	2.73277	2.37897
4	26	GAPDH	2.76716	2.41263
4	27	GAPDH	2.82372	2.46845
4	28	GAPDH	2.84312	2.48711
4	29	GAPDH	2.85201	2.49526
4	30	GAPDH	2.88802	2.53054
4	31	GAPDH	2.89726	2.53904
4	32	GAPDH	2.9184	2.55944
4	33	GAPDH	2.93946	2.57976
4	34	GAPDH	2.94859	2.58816
4	35	GAPDH	2.93907	2.5779
4	36	GAPDH	2.93397	2.57206
4	37	GAPDH	2.93553	2.57288
4	38	GAPDH	2.94632	2.58294
4	39	GAPDH	2.99424	2.63012
4	40	GAPDH	3.00403	2.63917
5	1	GAPDH	0.375931	-0.0107757
5	2	GAPDH	0.376803	-0.00989783
5	3	GAPDH	0.385171	-0.00152305
5	4	GAPDH	0.387645	0.000957543
5	5	GAPDH	0.391199	0.0045182
5	6	GAPDH	0.385124	-0.00155042
5	7	GAPDH	0.383543	-0.00312488
5	8	GAPDH	0.386176	-0.000484368
5	9	GAPDH	0.385524	-0.00112986
5	10	GAPDH	0.388984	0.00233683
5	11	GAPDH	0.39383	0.00718909
5	12	GAPDH	0.405735	0.0191005
5	13	GAPDH	0.435999	0.0493715
5	14	GAPDH	0.468014	0.081393
5	15	GAPDH	0.540667	0.154053
5	16	GAPDH	0.693742	0.307134
5	17	GAPDH	0.903513	0.516911
5	18	GAPDH	1.2528	0.866209
5	19	GAPDH	1.65023	1.26364
5	20	GAPDH	2.06108	1.6745
5	21	GAPDH	2.32626	1.93969
5	22	GAPDH	2.48965	2.10308
5	23	GAPDH	2.65219	2.26563
5	24	GAPDH	2.73974	2.35318
5	25	GAPDH	2.7905	2.40395
5	26	GAPDH	2.83085	2.44431
5	27	GAPDH	2.89469	2.50816
5	28	GAPDH	2.9147	2.52817
5	29	GAPDH	2.92362	2.53709
5	30	GAPDH	2.95988	2.57337
5	31	GAPDH	2.96679	2.58028
5	32	GAPDH	2.98814	2.60164
5	33	GAPDH	3.00961	2.62311
5	34	GAPDH	3.01952	2.63303
5	35	GAPDH	3.01358	2.6271
5	36	GAPDH	3.00797	2.6215
5	37	GAPDH	3.0036	2.61713
5	38	GAPDH	3.01429	2.62783
5	39	GAPDH	3.06716	2.68071
5	40	GAPDH	3.07817	2.69172
6	1	GAPDH	0.412147	-0.00188421
6	2	GAPDH	0.410692	-0.0037409
6	3	GAPDH	0.410769	-0.00406571
6	4	GAPDH	0.416056	0.000819661
6	5	GAPDH	0.421076	0.00543777
6	6	GAPDH	0.416488	0.000448801
6	7	GAPDH	0.415164	-0.00127726
6	8	GAPDH	0.41717	0.000327118
6	9	GAPDH	0.41498	-0.00226446
6	10	GAPDH	0.41822	0.00057409
6	11	GAPDH	0.4242	0.00615183
6	12	GAPDH	0.43864	0.0201908
6	13	GAPDH	0.470377	0.0515253
6	14	GAPDH	0.499324	0.080071
6	15	GAPDH	0.565806	0.146151
6	16	GAPDH	0.709961	0.289904
6	17	GAPDH	0.904558	0.4841
6	18	GAPDH	1.23944	0.81858
6	19	GAPDH	1.62898	1.20772
6	20	GAPDH	2.05149	1.62983
6	21	GAPDH	2.33484	1.91277
6	22	GAPDH	2.50725	2.08478
6	23	GAPDH	2.67375	2.25088
6	24	GAPDH	2.7658	2.34253
6	25	GAPDH	2.82005	2.39638
6	26	GAPDH	2.86105	2.43697
6	27	GAPDH	2.92199	2.49752
6	28	GAPDH	2.94034	2.51546
6	29	GAPDH	2.94919	2.52391
6	30	GAPDH	2.98604	2.56036
6	31	GAPDH	2.9927	2.56662
6	32	GAPDH	3.01557	2.58908
6	33	GAPDH	3.03883	2.61194
6	34	GAPDH	3.04883	2.62154
6	35	GAPDH	3.03932	2.61163
6	36	GAPDH	3.0339	2.60581
6	37	GAPDH	3.03379	2.6053
6	38	GAPDH	3.0452	2.6163
6	39	GAPDH	3.0969	2.66761
6	40	GAPDH	3.10762	2.67792
7	1	GAPDH	0.608788	-0.000932115
7	2	GAPDH	0.605968	-0.001568
7	3	GAPDH	0.604049	-0.00130326
7	4	GAPDH	0.606047	0.00287935
7	5	GAPDH	0.606866	0.00588238
7	6	GAPDH	0.595924	-0.00287601
7	7	GAPDH	0.592447	-0.00416916
7	8	GAPDH	0.592622	-0.00181057
7	9	GAPDH	0.587643	-0.0046051
7	10	GAPDH	0.590739	0.000675011
7	11	GAPDH	0.593207	0.00532737
7	12	GAPDH	0.600205	0.0145093
7	13	GAPDH	0.623196	0.0396842
7	14	GAPDH	0.636426	0.0550981
7	15	GAPDH	0.679534	0.10039
7	16	GAPDH	0.790136	0.213176
7	17	GAPDH	0.929188	0.354412
7	18	GAPDH	1.19055	0.617958
7	19	GAPDH	1.5186	0.948195
7	20	GAPDH	1.91838	1.35016
7	21	GAPDH	2.21967	1.65363
7	22	GAPDH	2.40815	1.8443
7	23	GAPDH	2.58639	2.02471
7	24	GAPDH	2.68914	2.12966
7	25	GAPDH	2.75168	2.19437
7	26	GAPDH	2.80084	2.24572
7	27	GAPDH	2.87199	2.31905
7	28	GAPDH	2.89432	2.34356
7	29	GAPDH	2.90379	2.35523
7	30	GAPDH	2.94098	2.39459
7	31	GAPDH	2.94947	2.40527
7	32	GAPDH	2.97055	2.42854
7	33	GAPDH	2.9949	2.45507
7	34	GAPDH	3.00914	2.47149
7	35	GAPDH	3.00235	2.46688
7	36	GAPDH	2.99763	2.46435
7	37	GAPDH	2.99689	2.4658
7	38	GAPDH	3.00827	2.47936
7	39	GAPDH	3.05942	2.53269
7	40	GAPDH	3.07019	2.54565
8	1	GAPDH	0.609859	-0.00531538
8	2	GAPDH	0.607028	-0.00604041
8	3	GAPDH	0.606592	-0.00437106
8	4	GAPDH	0.616696	0.00783853
8	5	GAPDH	0.611502	0.00475042
8	6	GAPDH	0.600899	-0.00374646
8	7	GAPDH	0.598898	-0.00364185
8	8	GAPDH	0.598568	-0.0018664
8	9	GAPDH	0.593088	-0.0052411
8	10	GAPDH	0.5972	0.000977337
8	11	GAPDH	0.599418	0.00530058
8	12	GAPDH	0.606301	0.0142897
8	13	GAPDH	0.628438	0.038532
8	14	GAPDH	0.642582	0.0547819
8	15	GAPDH	0.689739	0.104045
8	16	GAPDH	0.804221	0.220631
8	17	GAPDH	0.950727	0.369244
8	18	GAPDH	1.22304	0.643658
8	19	GAPDH	1.56005	0.982781
8	20	GAPDH	1.96312	1.38795
8	21	GAPDH	2.2542	1.68114
8	22	GAPDH	2.43529	1.86434
8	23	GAPDH	2.60947	2.04062
8	24	GAPDH	2.71126	2.14452
8	25	GAPDH	2.7684	2.20376
8	26	GAPDH	2.8166	2.25407
8	27	GAPDH	2.88462	2.32419
8	28	GAPDH	2.90646	2.34814
8	29	GAPDH	2.91665	2.36043
8	30	GAPDH	2.9573	2.40319
8	31	GAPDH	2.96714	2.41513
8	32	GAPDH	2.989	2.4391
8	33	GAPDH	3.0116	2.46381
8	34	GAPDH	3.02391	2.47822
8	35	GAPDH	3.01452	2.47094
8	36	GAPDH	3.00943	2.46795
8	37	GAPDH	3.01149	2.47212
8	38	GAPDH	3.02224	2.48497
8	39	GAPDH	3.06954	2.53438
8	40	GAPDH	3.07922	2.54617
9	1	GAPDH	0.443854	-0.00506807
9	2	GAPDH	0.445265	-0.00220142
9	3	GAPDH	0.445405	-0.000605243
9	4	GAPDH	0.446665	0.00211064
9	5	GAPDH	0.446001	0.00290311
9	6	GAPDH	0.438994	-0.0026485
9	7	GAPDH	0.436953	-0.00323311
9	8	GAPDH	0.438237	-0.00049309
9	9	GAPDH	0.435611	-0.00166313
9	10	GAPDH	0.439448	0.00362934
9	11	GAPDH	0.444395	0.0100321
9	12	GAPDH	0.455039	0.0221324
9	13	GAPDH	0.483859	0.052408
9	14	GAPDH	0.512913	0.082918
9	15	GAPDH	0.580947	0.152409
9	16	GAPDH	0.726617	0.299534
9	17	GAPDH	0.922294	0.496667
9	18	GAPDH	1.24443	0.820259
9	19	GAPDH	1.59172	1.16901
9	20	GAPDH	1.93386	1.5126
9	21	GAPDH	2.15026	1.73045
9	22	GAPDH	2.28928	1.87094
9	23	GAPDH	2.43312	2.01622
9	24	GAPDH	2.50741	2.09198
9	25	GAPDH	2.55444	2.14046
9	26	GAPDH	2.58982	2.1773
9	27	GAPDH	2.64684	2.23577
9	28	GAPDH	2.65993	2.25031
9	29	GAPDH	2.66766	2.2595
9	30	GAPDH	2.70516	2.29846
9	31	GAPDH	2.71248	2.30724
9	32	GAPDH	2.73036	2.32657
9	33	GAPDH	2.75277	2.35044
9	34	GAPDH	2.76382	2.36294
9	35	GAPDH	2.75473	2.35531
9	36	GAPDH	2.74981	2.35184
9	37	GAPDH	2.75095	2.35444
9	38	GAPDH	2.76119	2.36614
9	39	GAPDH	2.8069	2.41331
9	40	GAPDH	2.81623	2.42409
10	1	GAPDH	0.493686	-0.00291881
10	2	GAPDH	0.49183	-0.00310803
10	3	GAPDH	0.491033	-0.00223733
10	4	GAPDH	0.495456	0.00385197
10	5	GAPDH	0.493767	0.00383056
10	6	GAPDH	0.484819	-0.00345057
10	7	GAPDH	0.48292	-0.0036824
10	8	GAPDH	0.484999	6.36248e-05
10	9	GAPDH	0.481388	-0.00188107
10	10	GAPDH	0.485107	0.00350522
10	11	GAPDH	0.489238	0.00930358
10	12	GAPDH	0.500687	0.0224187
10	13	GAPDH	0.531098	0.0544975
10	14	GAPDH	0.557473	0.0825388
10	15	GAPDH	0.622542	0.149275
10	16	GAPDH	0.766511	0.294911
10	17	GAPDH	0.957122	0.487189
10	18	GAPDH	1.27818	0.809913
10	19	GAPDH	1.6342	1.1676
10	20	GAPDH	1.99877	1.53384
10	21	GAPDH	2.23089	1.76763
10	22	GAPDH	2.38004	1.91844
10	23	GAPDH	2.53322	2.07329
10	24	GAPDH	2.61411	2.15584
10	25	GAPDH	2.66017	2.20357
10	26	GAPDH	2.69857	2.24364
10	27	GAPDH	2.76209	2.30883
10	28	GAPDH	2.77984	2.32825
10	29	GAPDH	2.78785	2.33792
10	30	GAPDH	2.82363	2.37537
10	31	GAPDH	2.83236	2.38577
10	32	GAPDH	2.85444	2.40951
10	33	GAPDH	2.87835	2.43509
10	34	GAPDH	2.88886	2.44727
10	35	GAPDH	2.87663	2.4367
10	36	GAPDH	2.87103	2.43277
10	37	GAPDH	2.87344	2.43684
10	38	GAPDH	2.88577	2.45085
10	39	GAPDH	2.93891	2.50565
10	40	GAPDH	2.94992	2.51833
11	1
11	2
11	3
11	4
11	5
11	6
11	7
11	8
11	9
11	10
11	11
11	12
11	13
11	14
11	15
11	16
11	17
11	18
11	19
11	20
11	21
11	22
11	23
11	24
11	25
11	26
11	27
11	28
11	29
11	30
11	31
11	32
11	33
11	34
11	35
11	36
11	37
11	38
11	39
11	40
12	1
12	2
12	3
12	4
12	5
12	6
12	7
12	8
12	9
12	10
12	11
12	12
12	13
12	14
12	15
12	16
12	17
12	18
12	19
12	20
12	21
12	22
12	23
12	24
12	25
12	26
12	27
12	28
12	29
12	30
12	31
12	32
12	33
12	34
12	35
12	36
12	37
12	38
12	39
12	40
13	1	TRAF6	0.513257	0.00769647
13	2	TRAF6	0.509584	0.00476137
13	3	TRAF6	0.507063	0.00297866
13	4	TRAF6	0.507213	0.00386756
13	5	TRAF6	0.507551	0.00494379
13	6	TRAF6	0.498567	-0.00330188
13	7	TRAF6	0.496074	-0.00505666
13	8	TRAF6	0.497994	-0.00239828
13	9	TRAF6	0.494009	-0.00564503
13	10	TRAF6	0.496419	-0.00249643
13	11	TRAF6	0.497248	-0.000929237
13	12	TRAF6	0.499304	0.00186525
13	13	TRAF6	0.505481	0.00878032
13	14	TRAF6	0.491021	-0.00494123
13	15	TRAF6	0.492005	-0.00321885
13	16	TRAF6	0.497613	0.00312759
13	17	TRAF6	0.495235	0.00148812
13	18	TRAF6	0.493945	0.000936306
13	19	TRAF6	0.496933	0.00466235
13	20	TRAF6	0.511444	0.0199114
13	21	TRAF6	0.525158	0.034364
13	22	TRAF6	0.555736	0.0656806
13	23	TRAF6	0.632409	0.143091
13	24	TRAF6	0.758188	0.269609
13	25	TRAF6	0.958799	0.470958
13	26	TRAF6	1.2267	0.739602
13	27	TRAF6	1.52385	1.03748
13	28	TRAF6	1.75951	1.27389
13	29	TRAF6	1.92751	1.44262
13	30	TRAF6	2.09898	1.61484
13	31	TRAF6	2.22597	1.74256
13	32	TRAF6	2.33239	1.84972
13	33	TRAF6	2.42139	1.93945
13	34	TRAF6	2.49002	2.00883
13	35	TRAF6	2.53582	2.05536
13	36	TRAF6	2.57193	2.09221
13	37	TRAF6	2.61942	2.14044
13	38	TRAF6	2.64737	2.16913
13	39	TRAF6	2.7192	2.2417
13	40	TRAF6	2.73515	2.25839
14	1	TRAF6	0.414105	0.000735535
14	2	TRAF6	0.409018	-0.00450984
14	3	TRAF6	0.408784	-0.0049025
14	4	TRAF6	0.419307	0.00546157
14	5	TRAF6	0.419383	0.00537984
14	6	TRAF6	0.414067	-9.51285e-05
14	7	TRAF6	0.412639	-0.00168158
14	8	TRAF6	0.412999	-0.00148076
14	9	TRAF6	0.409259	-0.00537918
14	10	TRAF6	0.412056	-0.00274125
14	11	TRAF6	0.415041	8.51323e-05
14	12	TRAF6	0.417403	0.00228912
14	13	TRAF6	0.423638	0.00836556
14	14	TRAF6	0.41138	-0.00405156
14	15	TRAF6	0.411481	-0.00410883
14	16	TRAF6	0.417508	0.00175903
14	17	TRAF6	0.41669	0.000782866
14	18	TRAF6	0.416383	0.000317667
14	19	TRAF6	0.4192	0.00297548
14	20	TRAF6	0.433232	0.0168491
14	21	TRAF6	0.449039	0.0324974
14	22	TRAF6	0.47966	0.0629597
14	23	TRAF6	0.555288	0.138429
14	24	TRAF6	0.680089	0.263071
14	25	TRAF6	0.878208	0.461032
14	26	TRAF6	1.14405	0.726717
14	27	TRAF6	1.44019	1.0227
14	28	TRAF6	1.67297	1.25532
14	29	TRAF6	1.83777	1.41996
14	30	TRAF6	2.01172	1.59375
14	31	TRAF6	2.13878	1.72065
14	32	TRAF6	2.24464	1.82635
14	33	TRAF6	2.3349	1.91645
14	34	TRAF6	2.40487	1.98627
14	35	TRAF6	2.44547	2.02671
14	36	TRAF6	2.47884	2.05992
14	37	TRAF6	2.52316	2.10409
14	38	TRAF6	2.55165	2.13241
14	39	TRAF6	2.63062	2.21123
14	40	TRAF6	2.64772	2.22817
15	1	TRAF6	0.335876	0.00333505
15	2	TRAF6	0.335521	0.00200788
15	3	TRAF6	0.335612	0.0011276
15	4	TRAF6	0.339495	0.00403844
15	5	TRAF6	0.342997	0.00656873
15	6	TRAF6	0.33771	0.000309371
15	7	TRAF6	0.335943	-0.00242894
15	8	TRAF6	0.337307	-0.00203747
15	9	TRAF6	0.334206	-0.00610991
15	10	TRAF6	0.335953	-0.00533551
15	11	TRAF6	0.337449	-0.00481129
15	12	TRAF6	0.341326	-0.00190552
15	13	TRAF6	0.350836	0.00663173
15	14	TRAF6	0.342808	-0.0023676
15	15	TRAF6	0.343903	-0.00224489
15	16	TRAF6	0.350979	0.00385978
15	17	TRAF6	0.350739	0.00264708
15	18	TRAF6	0.351122	0.00205838
15	19	TRAF6	0.354195	0.00416006
15	20	TRAF6	0.368748	0.0177407
15	21	TRAF6	0.385243	0.0332639
15	22	TRAF6	0.41979	0.0668385
15	23	TRAF6	0.502025	0.148102
15	24	TRAF6	0.637502	0.282607
15	25	TRAF6	0.85012	0.494253
15	26	TRAF6	1.13406	0.777218
15	27	TRAF6	1.44438	1.08657
15	28	TRAF6	1.69235	1.33356
15	29	TRAF6	1.86878	1.50902
15	30	TRAF6	2.04821	1.68749
15	31	TRAF6	2.18072	1.81902
15	32	TRAF6	2.29302	1.93035
15	33	TRAF6	2.38895	2.02531
15	34	TRAF6	2.45797	2.09335
15	35	TRAF6	2.50356	2.13797
15	36	TRAF6	2.53875	2.17219
15	37	TRAF6	2.58737	2.21984
15	38	TRAF6	2.6174	2.24889
15	39	TRAF6	2.69784	2.32837
15	40	TRAF6	2.71544	2.34499
16	1	TRAF6	0.395551	5.20786e-05
16	2	TRAF6	0.395606	-0.00063246
16	3	TRAF6	0.397776	0.000796909
16	4	TRAF6	0.399981	0.00226213
16	5	TRAF6	0.402519	0.00405971
16	6	TRAF6	0.398458	-0.000741188
16	7	TRAF6	0.397352	-0.00258724
16	8	TRAF6	0.399543	-0.00113642
16	9	TRAF6	0.397823	-0.00359637
16	10	TRAF6	0.400218	-0.00194154
16	11	TRAF6	0.402026	-0.000873557
16	12	TRAF6	0.403895	0.000255464
16	13	TRAF6	0.410432	0.00605192
16	14	TRAF6	0.400283	-0.00483765
16	15	TRAF6	0.40151	-0.00435019
16	16	TRAF6	0.409157	0.00255623
16	17	TRAF6	0.40917	0.00182931
16	18	TRAF6	0.410333	0.00225249
16	19	TRAF6	0.413503	0.00468229
16	20	TRAF6	0.427636	0.018075
16	21	TRAF6	0.444903	0.034602
16	22	TRAF6	0.48175	0.0707091
16	23	TRAF6	0.565036	0.153255
16	24	TRAF6	0.70344	0.290918
16	25	TRAF6	0.925687	0.512425
16	26	TRAF6	1.22356	0.809559
16	27	TRAF6	1.55015	1.13541
16	28	TRAF6	1.8093	1.39382
16	29	TRAF6	1.99773	1.5815
16	30	TRAF6	2.18693	1.76997
16	31	TRAF6	2.32763	1.90993
16	32	TRAF6	2.44302	2.02458
16	33	TRAF6	2.54179	2.12261
16	34	TRAF6	2.61713	2.19721
16	35	TRAF6	2.66579	2.24513
16	36	TRAF6	2.70452	2.28312
16	37	TRAF6	2.75529	2.33315
16	38	TRAF6	2.78461	2.36173
16	39	TRAF6	2.86141	2.43779
16	40	TRAF6	2.87816	2.4538
17	1	TRAF6	0.42703	-0.00557843
17	2	TRAF6	0.427993	-0.00513714
17	3	TRAF6	0.433938	0.000286522
17	4	TRAF6	0.437026	0.00285346
17	5	TRAF6	0.437904	0.00321055
17	6	TRAF6	0.433635	-0.00158029
17	7	TRAF6	0.432874	-0.00286236
17	8	TRAF6	0.435257	-0.00100117
17	9	TRAF6	0.432932	-0.00384735
17	10	TRAF6	0.435776	-0.00152474
17	11	TRAF6	0.43756	-0.000261474
17	12	TRAF6	0.440332	0.00198893
17	13	TRAF6	0.446183	0.00731857
17	14	TRAF6	0.435027	-0.00435866
17	15	TRAF6	0.435756	-0.00415106
17	16	TRAF6	0.442225	0.00179611
17	17	TRAF6	0.441851	0.000901331
17	18	TRAF6	0.442703	0.00123163
17	19	TRAF6	0.445869	0.00387659
17	20	TRAF6	0.460265	0.0177509
17	21	TRAF6	0.477011	0.0339763
17	22	TRAF6	0.512087	0.0685306
17	23	TRAF6	0.59398	0.149903
17	24	TRAF6	0.73128	0.286681
17	25	TRAF6	0.952987	0.507866
17	26	TRAF6	1.25361	0.807971
17	27	TRAF6	1.58435	1.13819
17	28	TRAF6	1.8469	1.40022
17	29	TRAF6	2.0337	1.58649
17	30	TRAF6	2.22249	1.77477
17	31	TRAF6	2.36343	1.91518
17	32	TRAF6	2.48044	2.03167
17	33	TRAF6	2.57866	2.12937
17	34	TRAF6	2.6512	2.20139
17	35	TRAF6	2.69495	2.24462
17	36	TRAF6	2.73233	2.28148
17	37	TRAF6	2.78711	2.33573
17	38	TRAF6	2.81766	2.36576
17	39	TRAF6	2.89537	2.44295
17	40	TRAF6	2.9123	2.45936
18	1	TRAF6	0.380759	-0.00336982
18	2	TRAF6	0.380755	-0.00466631
18	3	TRAF6	0.384581	-0.00213244
18	4	TRAF6	0.391118	0.00311262
18	5	TRAF6	0.395536	0.00623801
18	6	TRAF6	0.390824	0.000234064
18	7	TRAF6	0.389808	-0.00207359
18	8	TRAF6	0.392638	-0.000536543
18	9	TRAF6	0.389624	-0.00484224
18	10	TRAF6	0.391822	-0.00393691
18	11	TRAF6	0.393908	-0.00314235
18	12	TRAF6	0.397849	-0.000494032
18	13	TRAF6	0.407706	0.00807139
18	14	TRAF6	0.398932	-0.00199536
18	15	TRAF6	0.399762	-0.00245718
18	16	TRAF6	0.406797	0.00328617
18	17	TRAF6	0.405945	0.00114165
18	18	TRAF6	0.405622	-0.000473255
18	19	TRAF6	0.40847	0.00108218
18	20	TRAF6	0.423214	0.0145341
18	21	TRAF6	0.441266	0.0312942
18	22	TRAF6	0.476366	0.065102
18	23	TRAF6	0.559117	0.146561
18	24	TRAF6	0.697291	0.283443
18	25	TRAF6	0.921271	0.506131
18	26	TRAF6	1.2276	0.811168
18	27	TRAF6	1.56686	1.14913
18	28	TRAF6	1.83637	1.41735
18	29	TRAF6	2.02882	1.60851
18	30	TRAF6	2.22427	1.80267
18	31	TRAF6	2.36695	1.94405
18	32	TRAF6	2.48697	2.06278
18	33	TRAF6	2.58559	2.16011
18	34	TRAF6	2.66182	2.23505
18	35	TRAF6	2.71061	2.28254
18	36	TRAF6	2.74796	2.3186
18	37	TRAF6	2.79805	2.3674
18	38	TRAF6	2.82799	2.39605
18	39	TRAF6	2.908	2.47477
18	40	TRAF6	2.92542	2.4909
19	1	TRAF6	0.645819	0.00113378
19	2	TRAF6	0.640693	-0.00183627
19	3	TRAF6	0.638397	-0.00197574
19	4	TRAF6	0.641883	0.00366703
19	5	TRAF6	0.64209	0.00602981
19	6	TRAF6	0.630433	-0.00347034
19	7	TRAF6	0.62657	-0.0051767
19	8	TRAF6	0.627192	-0.00239865
19	9	TRAF6	0.621644	-0.0057898
19	10	TRAF6	0.62514	-0.000137551
19	11	TRAF6	0.625953	0.002831
19	12	TRAF6	0.625901	0.00493569
19	13	TRAF6	0.630089	0.0112797
19	14	TRAF6	0.610643	-0.00600904
19	15	TRAF6	0.610112	-0.00438368
19	16	TRAF6	0.615146	0.00280655
19	17	TRAF6	0.611621	0.00143743
19	18	TRAF6	0.604381	-0.00364572
19	19	TRAF6	0.606346	0.00047576
19	20	TRAF6	0.622763	0.0190484
19	21	TRAF6	0.638626	0.0370679
19	22	TRAF6	0.673769	0.0743671
19	23	TRAF6	0.762097	0.164852
19	24	TRAF6	0.905206	0.310117
19	25	TRAF6	1.12218	0.529252
19	26	TRAF6	1.38588	0.795104
19	27	TRAF6	1.6592	1.07058
19	28	TRAF6	1.87101	1.28455
19	29	TRAF6	2.02283	1.43853
19	30	TRAF6	2.17972	1.59757
19	31	TRAF6	2.29285	1.71285
19	32	TRAF6	2.39005	1.81221
19	33	TRAF6	2.47308	1.8974
19	34	TRAF6	2.53581	1.96228
19	35	TRAF6	2.57754	2.00617
19	36	TRAF6	2.60799	2.03878
19	37	TRAF6	2.64991	2.08285
19	38	TRAF6	2.67675	2.11185
19	39	TRAF6	2.75069	2.18794
19	40	TRAF6	2.76686	2.20627
20	1	TRAF6	0.618558	-0.00886702
20	2	TRAF6	0.618691	-0.00713047
20	3	TRAF6	0.625149	0.000930958
20	4	TRAF6	0.626862	0.00424762
20	5	TRAF6	0.625947	0.00493512
20	6	TRAF6	0.615673	-0.00373525
20	7	TRAF6	0.612329	-0.00547574
20	8	TRAF6	0.614161	-0.00203975
20	9	TRAF6	0.607648	-0.0069496
20	10	TRAF6	0.610297	-0.00269786
20	11	TRAF6	0.612015	0.000624109
20	12	TRAF6	0.614072	0.00428409
20	13	TRAF6	0.620914	0.0127297
20	14	TRAF6	0.602036	-0.00454456
20	15	TRAF6	0.601753	-0.00322483
20	16	TRAF6	0.60604	0.00266609
20	17	TRAF6	0.602564	0.000793695
20	18	TRAF6	0.597624	-0.00254385
20	19	TRAF6	0.599682	0.00111799
20	20	TRAF6	0.614718	0.017757
20	21	TRAF6	0.632038	0.0366812
20	22	TRAF6	0.667718	0.0739645
20	23	TRAF6	0.756203	0.164052
20	24	TRAF6	0.900734	0.310187
20	25	TRAF6	1.12306	0.534114
20	26	TRAF6	1.39667	0.809328
20	27	TRAF6	1.68116	1.09542
20	28	TRAF6	1.90201	1.31787
20	29	TRAF6	2.05899	1.47646
20	30	TRAF6	2.22316	1.64223
20	31	TRAF6	2.34054	1.76121
20	32	TRAF6	2.43958	1.86186
20	33	TRAF6	2.52482	1.9487
20	34	TRAF6	2.59011	2.01559
20	35	TRAF6	2.62823	2.05532
20	36	TRAF6	2.66025	2.08894
20	37	TRAF6	2.70625	2.13655
20	38	TRAF6	2.7344	2.1663
20	39	TRAF6	2.8104	2.24391
20	40	TRAF6	2.82697	2.26208
21	1	TRAF6	0.562616	0.00319641
21	2	TRAF6	0.560941	0.00252693
21	3	TRAF6	0.5588	0.00139122
21	4	TRAF6	0.561323	0.00492047
21	5	TRAF6	0.562339	0.00694202
21	6	TRAF6	0.552802	-0.00158967
21	7	TRAF6	0.549504	-0.0038823
21	8	TRAF6	0.548898	-0.00348212
21	9	TRAF6	0.543275	-0.00809963
21	10	TRAF6	0.546331	-0.00403829
21	11	TRAF6	0.54817	-0.00119336
21	12	TRAF6	0.550197	0.0018398
21	13	TRAF6	0.556235	0.00888292
21	14	TRAF6	0.54043	-0.00591602
21	15	TRAF6	0.541041	-0.00429972
21	16	TRAF6	0.548342	0.00400654
21	17	TRAF6	0.546584	0.00325468
21	18	TRAF6	0.543587	0.00126347
21	19	TRAF6	0.546178	0.00486007
21	20	TRAF6	0.561959	0.0216468
21	21	TRAF6	0.579991	0.0406844
21	22	TRAF6	0.614674	0.0763725
21	23	TRAF6	0.699186	0.16189
21	24	TRAF6	0.836006	0.299716
21	25	TRAF6	1.04546	0.510171
21	26	TRAF6	1.30911	0.77483
21	27	TRAF6	1.58891	1.05564
21	28	TRAF6	1.80413	1.27187
21	29	TRAF6	1.95562	1.42436
21	30	TRAF6	2.11366	1.5834
21	31	TRAF6	2.22924	1.69999
21	32	TRAF6	2.32748	1.79923
21	33	TRAF6	2.40885	1.88161
21	34	TRAF6	2.47059	1.94436
21	35	TRAF6	2.51379	1.98857
21	36	TRAF6	2.54443	2.02021
21	37	TRAF6	2.58738	2.06416
21	38	TRAF6	2.61437	2.09216
21	39	TRAF6	2.68831	2.16711
21	40	TRAF6	2.70437	2.18417
22	1	TRAF6	0.469632	0.00804866
22	2	TRAF6	0.463547	0.00209665
22	3	TRAF6	0.461113	-0.000204012
22	4	TRAF6	0.466476	0.00529242
22	5	TRAF6	0.468756	0.00770625
22	6	TRAF6	0.460648	-0.000268949
22	7	TRAF6	0.458024	-0.00275906
22	8	TRAF6	0.457927	-0.00272271
22	9	TRAF6	0.452662	-0.0078551
22	10	TRAF6	0.454808	-0.00557577
22	11	TRAF6	0.456361	-0.00388917
22	12	TRAF6	0.459891	-0.000226148
22	13	TRAF6	0.469466	0.00948293
22	14	TRAF6	0.455886	-0.00396353
22	15	TRAF6	0.456453	-0.00326327
22	16	TRAF6	0.463961	0.00437762
22	17	TRAF6	0.462396	0.00294632
22	18	TRAF6	0.460239	0.00092217
22	19	TRAF6	0.463223	0.0040396
22	20	TRAF6	0.479843	0.020793
22	21	TRAF6	0.498085	0.0391683
22	22	TRAF6	0.535313	0.0765294
22	23	TRAF6	0.626703	0.168053
22	24	TRAF6	0.777136	0.318619
22	25	TRAF6	1.00597	0.547589
22	26	TRAF6	1.29234	0.834086
22	27	TRAF6	1.59566	1.13755
22	28	TRAF6	1.82815	1.37017
22	29	TRAF6	1.99286	1.53501
22	30	TRAF6	2.16584	1.70812
22	31	TRAF6	2.29186	1.83428
22	32	TRAF6	2.39504	1.93759
22	33	TRAF6	2.4854	2.02808
22	34	TRAF6	2.55476	2.09757
22	35	TRAF6	2.59609	2.13904
22	36	TRAF6	2.63168	2.17477
22	37	TRAF6	2.67995	2.22317
22	38	TRAF6	2.70857	2.25192
22	39	TRAF6	2.78462	2.3281
22	40	TRAF6	2.80119	2.34481
23	1
23	2
23	3
23	4
23	5
23	6
23	7
23	8
23	9
23	10
23	11
23	12
23	13
23	14
23	15
23	16
23	17
23	18
23	19
23	20
23	21
23	22
23	23
23	24
23	25
23	26
23	27
23	28
23	29
23	30
23	31
23	32
23	33
23	34
23	35
23	36
23	37
23	38
23	39
23	40
24	1
24	2
24	3
24	4
24	5
24	6
24	7
24	8
24	9
24	10
24	11
24	12
24	13
24	14
24	15
24	16
24	17
24	18
24	19
24	20
24	21
24	22
24	23
24	24
24	25
24	26
24	27
24	28
24	29
24	30
24	31
24	32
24	33
24	34
24	35
24	36
24	37
24	38
24	39
24	40
25	1	GAPDH	0.476579	-0.012092
25	2	GAPDH	0.477455	-0.00869339
25	3	GAPDH	0.485823	0.00219777
25	4	GAPDH	0.483491	0.00238894
25	5	GAPDH	0.482544	0.00396443
25	6	GAPDH	0.470997	-0.00506002
25	7	GAPDH	0.468171	-0.00536243
25	8	GAPDH	0.468967	-0.00204345
25	9	GAPDH	0.465024	-0.00346432
25	10	GAPDH	0.467683	0.00171743
25	11	GAPDH	0.469104	0.00566164
25	12	GAPDH	0.474882	0.0139624
25	13	GAPDH	0.490987	0.0325903
25	14	GAPDH	0.49676	0.0408865
25	15	GAPDH	0.525815	0.0724647
25	16	GAPDH	0.600999	0.150171
25	17	GAPDH	0.694537	0.246232
25	18	GAPDH	0.883617	0.437835
25	19	GAPDH	1.14199	0.698732
25	20	GAPDH	1.50319	1.06245
25	21	GAPDH	1.8248	1.38659
25	22	GAPDH	2.04151	1.60582
25	23	GAPDH	2.22759	1.79442
25	24	GAPDH	2.34099	1.91035
25	25	GAPDH	2.41216	1.98403
25	26	GAPDH	2.46555	2.03995
25	27	GAPDH	2.53586	2.11279
25	28	GAPDH	2.56074	2.14018
25	29	GAPDH	2.57163	2.1536
25	30	GAPDH	2.61068	2.19517
25	31	GAPDH	2.62027	2.20729
25	32	GAPDH	2.64077	2.23031
25	33	GAPDH	2.66166	2.25372
25	34	GAPDH	2.67471	2.26929
25	35	GAPDH	2.66687	2.26398
25	36	GAPDH	2.66322	2.26285
25	37	GAPDH	2.66701	2.26917
25	38	GAPDH	2.67814	2.28282
25	39	GAPDH	2.72336	2.33056
25	40	GAPDH	2.73283	2.34255
26	1	GAPDH	0.502317	-0.0113943
26	2	GAPDH	0.503333	-0.00804187
26	3	GAPDH	0.51268	0.00364085
26	4	GAPDH	0.508573	0.00186992
26	5	GAPDH	0.506953	0.00258653
26	6	GAPDH	0.496988	-0.005043
26	7	GAPDH	0.49472	-0.00497498
26	8	GAPDH	0.495223	-0.00213612
26	9	GAPDH	0.491048	-0.0039748
26	10	GAPDH	0.494424	0.00173745
26	11	GAPDH	0.496645	0.00629415
26	12	GAPDH	0.500802	0.0127867
26	13	GAPDH	0.517553	0.0318739
26	14	GAPDH	0.524387	0.0410445
26	15	GAPDH	0.557261	0.0762542
26	16	GAPDH	0.643134	0.164463
26	17	GAPDH	0.747194	0.270859
26	18	GAPDH	0.955214	0.481215
26	19	GAPDH	1.2304	0.758733
26	20	GAPDH	1.60256	1.13323
26	21	GAPDH	1.91742	1.45043
26	22	GAPDH	2.11915	1.6545
26	23	GAPDH	2.30207	1.83975
26	24	GAPDH	2.41147	1.95148
26	25	GAPDH	2.47721	2.01957
26	26	GAPDH	2.52909	2.07378
26	27	GAPDH	2.60015	2.14717
26	28	GAPDH	2.62286	2.17222
26	29	GAPDH	2.63279	2.18449
26	30	GAPDH	2.6707	2.22473
26	31	GAPDH	2.67916	2.23553
26	32	GAPDH	2.70346	2.26216
26	33	GAPDH	2.72757	2.28861
26	34	GAPDH	2.73703	2.30041
26	35	GAPDH	2.72783	2.29354
26	36	GAPDH	2.72306	2.29111
26	37	GAPDH	2.72327	2.29365
26	38	GAPDH	2.73455	2.30728
26	39	GAPDH	2.78407	2.35912
26	40	GAPDH	2.79443	2.37182
27	1
27	2
27	3
27	4
27	5
27	6
27	7
27	8
27	9
27	10
27	11
27	12
27	13
27	14
27	15
27	16
27	17
27	18
27	19
27	20
27	21
27	22
27	23
27	24
27	25
27	26
27	27
27	28
27	29
27	30
27	31
27	32
27	33
27	34
27	35
27	36
27	37
27	38
27	39
27	40
28	1	GAPDH	0.499293	-0.0131146
28	2	GAPDH	0.500389	-0.010774
28	3	GAPDH	0.510516	0.000597939
28	4	GAPDH	0.50858	-9.28066e-05
28	5	GAPDH	0.511014	0.0035863
28	6	GAPDH	0.504218	-0.00196401
28	7	GAPDH	0.501582	-0.00335517
28	8	GAPDH	0.502482	-0.00121004
28	9	GAPDH	0.501229	-0.00121861
28	10	GAPDH	0.504859	0.0036564
28	11	GAPDH	0.508227	0.00826952
28	12	GAPDH	0.517108	0.0183955
28	13	GAPDH	0.53863	0.0411624
28	14	GAPDH	0.554659	0.0584365
28	15	GAPDH	0.60217	0.107192
28	16	GAPDH	0.714688	0.220956
28	17	GAPDH	0.862385	0.369898
28	18	GAPDH	1.1256	0.634362
28	19	GAPDH	1.4466	0.956599
28	20	GAPDH	1.81204	1.32329
28	21	GAPDH	2.06764	1.58013
28	22	GAPDH	2.23104	1.74477
28	23	GAPDH	2.38812	1.90311
28	24	GAPDH	2.47657	1.9928
28	25	GAPDH	2.53228	2.04975
28	26	GAPDH	2.5739	2.09261
28	27	GAPDH	2.63446	2.15443
28	28	GAPDH	2.65567	2.17688
28	29	GAPDH	2.66485	2.1873
28	30	GAPDH	2.6994	2.2231
28	31	GAPDH	2.70752	2.23246
28	32	GAPDH	2.72684	2.25302
28	33	GAPDH	2.74707	2.2745
28	34	GAPDH	2.75485	2.28353
28	35	GAPDH	2.74666	2.27658
28	36	GAPDH	2.74327	2.27444
28	37	GAPDH	2.74734	2.27976
28	38	GAPDH	2.75807	2.29172
28	39	GAPDH	2.80191	2.33681
28	40	GAPDH	2.81097	2.34712
29	1
29	2
29	3
29	4
29	5
29	6
29	7
29	8
29	9
29	10
29	11
29	12
29	13
29	14
29	15
29	16
29	17
29	18
29	19
29	20
29	21
29	22
29	23
29	24
29	25
29	26
29	27
29	28
29	29
29	30
29	31
29	32
29	33
29	34
29	35
29	36
29	37
29	38
29	39
29	40
30	1	GAPDH	0.633242	-0.0112228
30	2	GAPDH	0.638751	-0.00546612
30	3	GAPDH	0.640016	-0.00395304
30	4	GAPDH	0.649042	0.00532146
30	5	GAPDH	0.649534	0.00606159
30	6	GAPDH	0.640765	-0.0024587
30	7	GAPDH	0.638954	-0.00402169
30	8	GAPDH	0.641147	-0.00158015
30	9	GAPDH	0.637885	-0.00459422
30	10	GAPDH	0.642545	0.000313647
30	11	GAPDH	0.646894	0.00491109
30	12	GAPDH	0.656588	0.0148537
30	13	GAPDH	0.680401	0.0389146
30	14	GAPDH	0.694577	0.0533387
30	15	GAPDH	0.741456	0.100466
30	16	GAPDH	0.858836	0.218094
30	17	GAPDH	1.00683	0.366338
30	18	GAPDH	1.2805	0.640259
30	19	GAPDH	1.61766	0.977666
30	20	GAPDH	2.02155	1.3818
30	21	GAPDH	2.31619	1.67669
30	22	GAPDH	2.49635	1.8571
30	23	GAPDH	2.66217	2.02317
30	24	GAPDH	2.7554	2.11665
30	25	GAPDH	2.81766	2.17915
30	26	GAPDH	2.86241	2.22415
30	27	GAPDH	2.92726	2.28924
30	28	GAPDH	2.94624	2.30848
30	29	GAPDH	2.95564	2.31812
30	30	GAPDH	2.99433	2.35706
30	31	GAPDH	3.00008	2.36306
30	32	GAPDH	3.02213	2.38536
30	33	GAPDH	3.04587	2.40935
30	34	GAPDH	3.05677	2.42049
30	35	GAPDH	3.04751	2.41149
30	36	GAPDH	3.04246	2.40668
30	37	GAPDH	3.04303	2.4075
30	38	GAPDH	3.05325	2.41797
30	39	GAPDH	3.09934	2.46431
30	40	GAPDH	3.10884	2.47406
31	1	GAPDH	0.511856	-0.0226157
31	2	GAPDH	0.517584	-0.0161293
31	3	GAPDH	0.532655	-0.000298595
31	4	GAPDH	0.533447	0.00125231
31	5	GAPDH	0.537019	0.00558276
31	6	GAPDH	0.528692	-0.00198489
31	7	GAPDH	0.525663	-0.00425422
31	8	GAPDH	0.527293	-0.00186521
31	9	GAPDH	0.524457	-0.0039431
31	10	GAPDH	0.52819	0.000549179
31	11	GAPDH	0.531843	0.00496176
31	12	GAPDH	0.538643	0.0125208
31	13	GAPDH	0.556995	0.0316315
31	14	GAPDH	0.566503	0.0418983
31	15	GAPDH	0.603275	0.0794296
31	16	GAPDH	0.697007	0.173921
31	17	GAPDH	0.815725	0.293398
31	18	GAPDH	1.04434	0.522773
31	19	GAPDH	1.35229	0.831483
31	20	GAPDH	1.7604	1.24035
31	21	GAPDH	2.10468	1.58538
31	22	GAPDH	2.327	1.80846
31	23	GAPDH	2.51814	2.00037
31	24	GAPDH	2.63275	2.11573
31	25	GAPDH	2.7073	2.19104
31	26	GAPDH	2.76352	2.24803
31	27	GAPDH	2.83917	2.32443
31	28	GAPDH	2.85958	2.3456
31	29	GAPDH	2.87031	2.3571
31	30	GAPDH	2.91651	2.40405
31	31	GAPDH	2.92792	2.41622
31	32	GAPDH	2.94877	2.43783
31	33	GAPDH	2.9741	2.46392
31	34	GAPDH	2.98592	2.4765
31	35	GAPDH	2.97663	2.46797
31	36	GAPDH	2.97172	2.46381
31	37	GAPDH	2.97245	2.4653
31	38	GAPDH	2.98427	2.47788
31	39	GAPDH	3.03631	2.53068
31	40	GAPDH	3.04717	2.5423
32	1	GAPDH	0.53793	-0.00344228
32	2	GAPDH	0.536893	-0.00268937
32	3	GAPDH	0.535452	-0.0023401
32	4	GAPDH	0.537669	0.00166692
32	5	GAPDH	0.539148	0.00493574
32	6	GAPDH	0.530952	-0.00147016
32	7	GAPDH	0.527863	-0.00276831
32	8	GAPDH	0.52808	-0.000761913
32	9	GAPDH	0.524461	-0.00259012
32	10	GAPDH	0.528589	0.00332795
32	11	GAPDH	0.5321	0.00862845
32	12	GAPDH	0.53948	0.0177986
32	13	GAPDH	0.55766	0.0377693
32	14	GAPDH	0.568654	0.0505528
32	15	GAPDH	0.604392	0.0880808
32	16	GAPDH	0.693999	0.179478
32	17	GAPDH	0.80855	0.295819
32	18	GAPDH	1.03348	0.522544
32	19	GAPDH	1.3356	0.826452
32	20	GAPDH	1.74546	1.23809
32	21	GAPDH	2.09379	1.58822
32	22	GAPDH	2.31976	1.81598
32	23	GAPDH	2.51387	2.01188
32	24	GAPDH	2.62931	2.12911
32	25	GAPDH	2.70212	2.20371
32	26	GAPDH	2.7594	2.26278
32	27	GAPDH	2.8389	2.34407
32	28	GAPDH	2.85937	2.36633
32	29	GAPDH	2.86872	2.37747
32	30	GAPDH	2.91128	2.42182
32	31	GAPDH	2.92479	2.43712
32	32	GAPDH	2.94829	2.46241
32	33	GAPDH	2.96931	2.48522
32	34	GAPDH	2.98256	2.50026
32	35	GAPDH	2.97375	2.49325
32	36	GAPDH	2.96914	2.49042
32	37	GAPDH	2.9726	2.49567
32	38	GAPDH	2.98453	2.50939
32	39	GAPDH	3.03513	2.56178
32	40	GAPDH	3.04555	2.57399
33	1	GAPDH	0.467547	-0.0153548
33	2	GAPDH	0.472933	-0.00953631
33	3	GAPDH	0.475964	-0.00607348
33	4	GAPDH	0.48609	0.00448465
33	5	GAPDH	0.490106	0.00893217
33	6	GAPDH	0.479089	-0.00165236
33	7	GAPDH	0.476619	-0.0036908
33	8	GAPDH	0.478312	-0.00156554
33	9	GAPDH	0.475205	-0.00424056
33	10	GAPDH	0.478819	-0.000195009
33	11	GAPDH	0.482583	0.00400092
33	12	GAPDH	0.489715	0.0115654
33	13	GAPDH	0.510577	0.0328593
33	14	GAPDH	0.521437	0.0441511
33	15	GAPDH	0.55675	0.0798964
33	16	GAPDH	0.644386	0.167964
33	17	GAPDH	0.755611	0.279621
33	18	GAPDH	0.975549	0.499991
33	19	GAPDH	1.27612	0.800989
33	20	GAPDH	1.68802	1.21332
33	21	GAPDH	2.04881	1.57455
33	22	GAPDH	2.28975	1.81592
33	23	GAPDH	2.49173	2.01834
33	24	GAPDH	2.61495	2.14199
33	25	GAPDH	2.69274	2.2202
33	26	GAPDH	2.75174	2.27964
33	27	GAPDH	2.8305	2.35883
33	28	GAPDH	2.85626	2.38502
33	29	GAPDH	2.86657	2.39576
33	30	GAPDH	2.90648	2.43611
33	31	GAPDH	2.91854	2.4486
33	32	GAPDH	2.94424	2.47473
33	33	GAPDH	2.96866	2.49958
33	34	GAPDH	2.9797	2.51105
33	35	GAPDH	2.97323	2.50501
33	36	GAPDH	2.96892	2.50114
33	37	GAPDH	2.97023	2.50288
33	38	GAPDH	2.98139	2.51447
33	39	GAPDH	3.03089	2.5644
33	40	GAPDH	3.04106	2.575
34	1	GAPDH	0.458192	-0.00888851
34	2	GAPDH	0.458859	-0.00741776
34	3	GAPDH	0.463422	-0.00205111
34	4	GAPDH	0.467261	0.00259177
34	5	GAPDH	0.468272	0.00440629
34	6	GAPDH	0.460661	-0.00240083
34	7	GAPDH	0.458509	-0.00374914
34	8	GAPDH	0.460989	-0.000465073
34	9	GAPDH	0.459207	-0.00144345
34	10	GAPDH	0.462958	0.00311154
34	11	GAPDH	0.467929	0.00888655
34	12	GAPDH	0.479174	0.020936
34	13	GAPDH	0.504921	0.0474862
34	14	GAPDH	0.527589	0.0709584
34	15	GAPDH	0.587623	0.131796
34	16	GAPDH	0.719721	0.264698
34	17	GAPDH	0.897732	0.443513
34	18	GAPDH	1.20957	0.756151
34	19	GAPDH	1.5794	1.12679
34	20	GAPDH	1.99021	1.53841
34	21	GAPDH	2.27133	1.82033
34	22	GAPDH	2.44594	1.99574
34	23	GAPDH	2.6172	2.1678
34	24	GAPDH	2.71442	2.26583
34	25	GAPDH	2.77331	2.32552
34	26	GAPDH	2.8207	2.37372
34	27	GAPDH	2.8868	2.44062
34	28	GAPDH	2.90738	2.462
34	29	GAPDH	2.91683	2.47225
34	30	GAPDH	2.95583	2.51206
34	31	GAPDH	2.96649	2.52353
34	32	GAPDH	2.99106	2.54889
34	33	GAPDH	3.01354	2.57218
34	34	GAPDH	3.02265	2.5821
34	35	GAPDH	3.01197	2.57222
34	36	GAPDH	3.00618	2.56723
34	37	GAPDH	3.00606	2.56792
34	38	GAPDH	3.01817	2.58084
34	39	GAPDH	3.07283	2.6363
34	40	GAPDH	3.08421	2.64848
35	1	GAPDH	0.477676	-0.00291305
35	2	GAPDH	0.477356	-0.00323712
35	3	GAPDH	0.479399	-0.00119845
35	4	GAPDH	0.481279	0.000677464
35	5	GAPDH	0.486373	0.00576786
35	6	GAPDH	0.478992	-0.00161751
35	7	GAPDH	0.477175	-0.00343881
35	8	GAPDH	0.480228	-0.00038928
35	9	GAPDH	0.477364	-0.00325787
35	10	GAPDH	0.48039	-0.000235426
35	11	GAPDH	0.484322	0.00369202
35	12	GAPDH	0.493917	0.013283
35	13	GAPDH	0.517204	0.0365663
35	14	GAPDH	0.534967	0.0543253
35	15	GAPDH	0.58276	0.102114
35	16	GAPDH	0.693488	0.212838
35	17	GAPDH	0.839045	0.35839
35	18	GAPDH	1.11191	0.631251
35	19	GAPDH	1.46455	0.983889
35	20	GAPDH	1.90705	1.42638
35	21	GAPDH	2.25181	1.77114
35	22	GAPDH	2.46893	1.98826
35	23	GAPDH	2.66557	2.1849
35	24	GAPDH	2.77933	2.29864
35	25	GAPDH	2.85165	2.37097
35	26	GAPDH	2.90647	2.42577
35	27	GAPDH	2.98099	2.50029
35	28	GAPDH	3.00387	2.52317
35	29	GAPDH	3.01475	2.53405
35	30	GAPDH	3.05964	2.57893
35	31	GAPDH	3.06901	2.5883
35	32	GAPDH	3.09099	2.61027
35	33	GAPDH	3.1147	2.63398
35	34	GAPDH	3.12785	2.64712
35	35	GAPDH	3.12004	2.63931
35	36	GAPDH	3.11436	2.63363
35	37	GAPDH	3.11454	2.6338
35	38	GAPDH	3.12675	2.64601
35	39	GAPDH	3.1826	2.70185
35	40	GAPDH	3.19406	2.71331
36	1	GAPDH	0.424523	0.00302245
36	2	GAPDH	0.417642	-0.00268302
36	3	GAPDH	0.414984	-0.00416612
36	4	GAPDH	0.420699	0.00272403
36	5	GAPDH	0.423552	0.00675204
36	6	GAPDH	0.414313	-0.00131184
36	7	GAPDH	0.411926	-0.00252416
36	8	GAPDH	0.412892	-0.000383626
36	9	GAPDH	0.408131	-0.00396878
36	10	GAPDH	0.410418	-0.000507229
36	11	GAPDH	0.413136	0.00338568
36	12	GAPDH	0.42019	0.0116146
36	13	GAPDH	0.441033	0.033633
36	14	GAPDH	0.451174	0.0449492
36	15	GAPDH	0.483168	0.0781179
36	16	GAPDH	0.5658	0.161925
36	17	GAPDH	0.669956	0.267256
36	18	GAPDH	0.876283	0.474758
36	19	GAPDH	1.15788	0.757526
36	20	GAPDH	1.54775	1.14857
36	21	GAPDH	1.89849	1.50049
36	22	GAPDH	2.13198	1.73516
36	23	GAPDH	2.32916	1.93351
36	24	GAPDH	2.44729	2.05281
36	25	GAPDH	2.52141	2.12811
36	26	GAPDH	2.57747	2.18535
36	27	GAPDH	2.65223	2.26128
36	28	GAPDH	2.67449	2.28472
36	29	GAPDH	2.68459	2.29598
36	30	GAPDH	2.72696	2.33954
36	31	GAPDH	2.73843	2.35218
36	32	GAPDH	2.75799	2.37291
36	33	GAPDH	2.78069	2.39679
36	34	GAPDH	2.79347	2.41075
36	35	GAPDH	2.78879	2.40724
36	36	GAPDH	2.78402	2.40364
36	37	GAPDH	2.78276	2.40356
36	38	GAPDH	2.79302	2.415
36	39	GAPDH	2.8418	2.46495
36	40	GAPDH	2.85167	2.476
37	1	TRAF6	0.514014	-0.0110175
37	2	TRAF6	0.514923	-0.0085446
37	3	TRAF6	0.52324	0.00133508
37	4	TRAF6	0.521328	0.000986782
37	5	TRAF6	0.525779	0.0070011
37	6	TRAF6	0.515428	-0.0017865
37	7	TRAF6	0.511701	-0.00394958
37	8	TRAF6	0.51092	-0.0031667
37	9	TRAF6	0.50649	-0.00603359
37	10	TRAF6	0.509426	-0.00153406
37	11	TRAF6	0.509853	0.000456586
37	12	TRAF6	0.510154	0.00232099
37	13	TRAF6	0.515838	0.00956811
37	14	TRAF6	0.499032	-0.00567401
37	15	TRAF6	0.499229	-0.00391415
37	16	TRAF6	0.504491	0.00291192
37	17	TRAF6	0.501938	0.00192174
37	18	TRAF6	0.498009	-0.000443725
37	19	TRAF6	0.500056	0.00316659
37	20	TRAF6	0.513148	0.0178226
37	21	TRAF6	0.524856	0.0310937
37	22	TRAF6	0.551971	0.0597721
37	23	TRAF6	0.622723	0.132087
37	24	TRAF6	0.741081	0.252009
37	25	TRAF6	0.930829	0.443321
37	26	TRAF6	1.19008	0.704132
37	27	TRAF6	1.47894	0.994554
37	28	TRAF6	1.70572	1.22291
37	29	TRAF6	1.86486	1.3836
37	30	TRAF6	2.03031	1.55062
37	31	TRAF6	2.15184	1.67371
37	32	TRAF6	2.25616	1.7796
37	33	TRAF6	2.34295	1.86795
37	34	TRAF6	2.40611	1.93267
37	35	TRAF6	2.44524	1.97337
37	36	TRAF6	2.47617	2.00586
37	37	TRAF6	2.51858	2.04983
37	38	TRAF6	2.54494	2.07776
37	39	TRAF6	2.6163	2.15068
37	40	TRAF6	2.63189	2.16783
38	1	TRAF6	0.483642	-0.0142644
38	2	TRAF6	0.484734	-0.0118936
38	3	TRAF6	0.497257	0.00190853
38	4	TRAF6	0.49488	0.000809931
38	5	TRAF6	0.49782	0.0050289
38	6	TRAF6	0.48944	-0.00207207
38	7	TRAF6	0.486591	-0.00364303
38	8	TRAF6	0.487966	-0.000988599
38	9	TRAF6	0.482984	-0.00469201
38	10	TRAF6	0.484126	-0.00227132
38	11	TRAF6	0.484119	-0.0010001
38	12	TRAF6	0.484633	0.000793112
38	13	TRAF6	0.492124	0.00956239
38	14	TRAF6	0.477567	-0.00371556
38	15	TRAF6	0.477699	-0.00230522
38	16	TRAF6	0.48126	0.00253444
38	17	TRAF6	0.478466	0.00101918
38	18	TRAF6	0.475199	-0.000968578
38	19	TRAF6	0.477264	0.00237504
38	20	TRAF6	0.489736	0.016125
38	21	TRAF6	0.50078	0.0284477
38	22	TRAF6	0.527002	0.0559485
38	23	TRAF6	0.595794	0.12602
38	24	TRAF6	0.70796	0.239464
38	25	TRAF6	0.890047	0.42283
38	26	TRAF6	1.14084	0.674904
38	27	TRAF6	1.42007	0.955413
38	28	TRAF6	1.63619	1.17281
38	29	TRAF6	1.79065	1.32855
38	30	TRAF6	1.95429	1.49346
38	31	TRAF6	2.0729	1.61336
38	32	TRAF6	2.17302	1.71476
38	33	TRAF6	2.26067	1.80369
38	34	TRAF6	2.32377	1.86806
38	35	TRAF6	2.36172	1.90729
38	36	TRAF6	2.39035	1.9372
38	37	TRAF6	2.43086	1.97899
38	38	TRAF6	2.45779	2.0072
38	39	TRAF6	2.53276	2.08345
38	40	TRAF6	2.54913	2.10109
39	1	TRAF6	0.625219	-0.00648986
39	2	TRAF6	0.62547	-0.00414167
39	3	TRAF6	0.629509	0.00199582
39	4	TRAF6	0.62784	0.00242456
39	5	TRAF6	0.62923	0.00591251
39	6	TRAF6	0.61826	-0.00295987
39	7	TRAF6	0.614277	-0.00484505
39	8	TRAF6	0.614581	-0.00244291
39	9	TRAF6	0.608902	-0.00602378
39	10	TRAF6	0.610846	-0.00198204
39	11	TRAF6	0.611191	0.000461215
39	12	TRAF6	0.61166	0.00302809
39	13	TRAF6	0.616511	0.00997669
39	14	TRAF6	0.598056	-0.00638085
39	15	TRAF6	0.598353	-0.00398539
39	16	TRAF6	0.603473	0.00323226
39	17	TRAF6	0.600447	0.00230422
39	18	TRAF6	0.595329	-0.000715469
39	19	TRAF6	0.597042	0.0030947
39	20	TRAF6	0.610066	0.0182174
39	21	TRAF6	0.622445	0.032694
39	22	TRAF6	0.648208	0.0605548
39	23	TRAF6	0.717833	0.132278
39	24	TRAF6	0.835187	0.25173
39	25	TRAF6	1.02632	0.444957
39	26	TRAF6	1.28459	0.705332
39	27	TRAF6	1.57333	0.996166
39	28	TRAF6	1.8024	1.22734
39	29	TRAF6	1.96385	1.39088
39	30	TRAF6	2.13109	1.56022
39	31	TRAF6	2.25542	1.68665
39	32	TRAF6	2.35599	1.78932
39	33	TRAF6	2.4416	1.87702
39	34	TRAF6	2.50826	1.94578
39	35	TRAF6	2.55232	1.99194
39	36	TRAF6	2.58485	2.02656
39	37	TRAF6	2.62847	2.07228
39	38	TRAF6	2.65585	2.10176
39	39	TRAF6	2.7304	2.17841
39	40	TRAF6	2.74677	2.19688
40	1	TRAF6	0.482301	-0.0127284
40	2	TRAF6	0.483492	-0.0108382
40	3	TRAF6	0.491677	-0.00195423
40	4	TRAF6	0.493972	0.00104049
40	5	TRAF6	0.496631	0.0043982
40	6	TRAF6	0.490734	-0.000799654
40	7	TRAF6	0.487815	-0.00301912
40	8	TRAF6	0.48889	-0.00124457
40	9	TRAF6	0.485935	-0.00350075
40	10	TRAF6	0.487918	-0.000818721
40	11	TRAF6	0.488068	3.12728e-05
40	12	TRAF6	0.48966	0.00232251
40	13	TRAF6	0.497722	0.0110833
40	14	TRAF6	0.482408	-0.00353141
40	15	TRAF6	0.482146	-0.0030943
40	16	TRAF6	0.486879	0.00233825
40	17	TRAF6	0.483881	3.98358e-05
40	18	TRAF6	0.479851	-0.00329114
40	19	TRAF6	0.48144	-0.00100265
40	20	TRAF6	0.492995	0.0112513
40	21	TRAF6	0.504071	0.0230273
40	22	TRAF6	0.529182	0.0488377
40	23	TRAF6	0.599939	0.120293
40	24	TRAF6	0.713919	0.234972
40	25	TRAF6	0.899059	0.420812
40	26	TRAF6	1.15251	0.67496
40	27	TRAF6	1.43484	0.957991
40	28	TRAF6	1.65669	1.18054
40	29	TRAF6	1.81521	1.33976
40	30	TRAF6	1.98008	1.50533
40	31	TRAF6	2.09803	1.62398
40	32	TRAF6	2.19438	1.72103
40	33	TRAF6	2.28129	1.80864
40	34	TRAF6	2.34617	1.87421
40	35	TRAF6	2.3829	1.91165
40	36	TRAF6	2.41444	1.94388
40	37	TRAF6	2.45671	1.98685
40	38	TRAF6	2.48193	2.01278
40	39	TRAF6	2.54937	2.08091
40	40	TRAF6	2.56404	2.09628
41	1	TRAF6	0.512487	-0.017138
41	2	TRAF6	0.515019	-0.0141529
41	3	TRAF6	0.516787	-0.0119312
41	4	TRAF6	0.527777	-0.00048749
41	5	TRAF6	0.537201	0.00938914
41	6	TRAF6	0.528073	0.000715191
41	7	TRAF6	0.525156	-0.00174849
41	8	TRAF6	0.528556	0.00210485
41	9	TRAF6	0.52457	-0.00142772
41	10	TRAF6	0.526932	0.00138809
41	11	TRAF6	0.527089	0.00199822
41	12	TRAF6	0.527595	0.00295722
41	13	TRAF6	0.534578	0.0103936
41	14	TRAF6	0.519372	-0.00435892
41	15	TRAF6	0.518915	-0.00436188
41	16	TRAF6	0.524267	0.00144286
41	17	TRAF6	0.521389	-0.000981362
41	18	TRAF6	0.516825	-0.0050921
41	19	TRAF6	0.518061	-0.00340199
41	20	TRAF6	0.528731	0.00772145
41	21	TRAF6	0.539872	0.0193156
41	22	TRAF6	0.566731	0.0466275
41	23	TRAF6	0.633505	0.113855
41	24	TRAF6	0.746516	0.22732
41	25	TRAF6	0.934285	0.415543
41	26	TRAF6	1.19397	0.675684
41	27	TRAF6	1.4851	0.967261
41	28	TRAF6	1.71622	1.19884
41	29	TRAF6	1.88281	1.36588
41	30	TRAF6	2.0569	1.54043
41	31	TRAF6	2.18493	1.6689
41	32	TRAF6	2.28846	1.77289
41	33	TRAF6	2.3743	1.85918
41	34	TRAF6	2.43838	1.92372
41	35	TRAF6	2.4841	1.96989
41	36	TRAF6	2.51859	2.00484
41	37	TRAF6	2.56389	2.05059
41	38	TRAF6	2.59028	2.07743
41	39	TRAF6	2.65983	2.14744
41	40	TRAF6	2.67493	2.16299
42	1	TRAF6	0.584738	-0.0206611
42	2	TRAF6	0.590971	-0.0139283
42	3	TRAF6	0.599937	-0.00446181
42	4	TRAF6	0.601769	-0.00212988
42	5	TRAF6	0.60833	0.00493127
42	6	TRAF6	0.602158	-0.000740215
42	7	TRAF6	0.600185	-0.00221255
42	8	TRAF6	0.602733	0.000835116
42	9	TRAF6	0.599012	-0.00238483
42	10	TRAF6	0.601533	0.000635599
42	11	TRAF6	0.602073	0.00167655
42	12	TRAF6	0.604429	0.00453217
42	13	TRAF6	0.612577	0.0131811
42	14	TRAF6	0.594234	-0.00466198
42	15	TRAF6	0.593393	-0.00500248
42	16	TRAF6	0.599532	0.0016369
42	17	TRAF6	0.596829	-0.000565594
42	18	TRAF6	0.591625	-0.00526933
42	19	TRAF6	0.59366	-0.00273469
42	20	TRAF6	0.608691	0.0127966
42	21	TRAF6	0.62163	0.0262365
42	22	TRAF6	0.649578	0.0546844
42	23	TRAF6	0.72546	0.131066
42	24	TRAF6	0.849357	0.255464
42	25	TRAF6	1.05718	0.463787
42	26	TRAF6	1.34125	0.748362
42	27	TRAF6	1.65806	1.06567
42	28	TRAF6	1.912	1.32011
42	29	TRAF6	2.09117	1.49978
42	30	TRAF6	2.27394	1.68305
42	31	TRAF6	2.41316	1.82277
42	32	TRAF6	2.52683	1.93694
42	33	TRAF6	2.62306	2.03367
42	34	TRAF6	2.6945	2.10561
42	35	TRAF6	2.7423	2.15391
42	36	TRAF6	2.77815	2.19026
42	37	TRAF6	2.82391	2.23652
42	38	TRAF6	2.85219	2.2653
42	39	TRAF6	2.92922	2.34284
42	40	TRAF6	2.94606	2.36018
43	1	TRAF6	0.562618	-0.00944956
43	2	TRAF6	0.568387	-0.00309861
43	3	TRAF6	0.570383	-0.000520523
43	4	TRAF6	0.574264	0.00394203
43	5	TRAF6	0.57464	0.00490024
43	6	TRAF6	0.567399	-0.00175908
43	7	TRAF6	0.564581	-0.00399514
43	8	TRAF6	0.566103	-0.00189114
43	9	TRAF6	0.561669	-0.0057441
43	10	TRAF6	0.56428	-0.00255107
43	11	TRAF6	0.56563	-0.000619273
43	12	TRAF6	0.56781	0.00214264
43	13	TRAF6	0.574966	0.00988046
43	14	TRAF6	0.560399	-0.00410475
43	15	TRAF6	0.561395	-0.00252629
43	16	TRAF6	0.567899	0.00455952
43	17	TRAF6	0.564702	0.00194426
43	18	TRAF6	0.558518	-0.00365779
43	19	TRAF6	0.56008	-0.0015141
43	20	TRAF6	0.573918	0.0129061
43	21	TRAF6	0.586245	0.0258146
43	22	TRAF6	0.612712	0.0528635
43	23	TRAF6	0.685451	0.126185
43	24	TRAF6	0.803045	0.244361
43	25	TRAF6	0.999407	0.441304
43	26	TRAF6	1.27286	0.715344
43	27	TRAF6	1.57966	1.02272
43	28	TRAF6	1.82497	1.26861
43	29	TRAF6	1.99951	1.44374
43	30	TRAF6	2.17941	1.62422
43	31	TRAF6	2.31407	1.75946
43	32	TRAF6	2.4245	1.87047
43	33	TRAF6	2.51764	1.96419
43	34	TRAF6	2.58997	2.0371
43	35	TRAF6	2.63553	2.08325
43	36	TRAF6	2.66924	2.11753
43	37	TRAF6	2.71231	2.16119
43	38	TRAF6	2.73879	2.18825
43	39	TRAF6	2.81125	2.26129
43	40	TRAF6	2.82697	2.27759
44	1	TRAF6	0.512789	-0.00740559
44	2	TRAF6	0.512536	-0.00762582
44	3	TRAF6	0.514365	-0.00576328
44	4	TRAF6	0.524848	0.00475397
44	5	TRAF6	0.526165	0.0061036
44	6	TRAF6	0.518551	-0.00147619
44	7	TRAF6	0.516266	-0.00372858
44	8	TRAF6	0.518053	-0.00190735
44	9	TRAF6	0.516089	-0.00383805
44	10	TRAF6	0.519568	-0.000325603
44	11	TRAF6	0.520344	0.000483778
44	12	TRAF6	0.522788	0.00296131
44	13	TRAF6	0.530407	0.010614
44	14	TRAF6	0.516426	-0.00333363
44	15	TRAF6	0.516437	-0.00328946
44	16	TRAF6	0.521945	0.00225242
44	17	TRAF6	0.51963	-3.00749e-05
44	18	TRAF6	0.516149	-0.00347688
44	19	TRAF6	0.517649	-0.00194366
44	20	TRAF6	0.528735	0.00917535
44	21	TRAF6	0.54117	0.0216445
44	22	TRAF6	0.567292	0.0478
44	23	TRAF6	0.635389	0.11593
44	24	TRAF6	0.746862	0.227436
44	25	TRAF6	0.932338	0.412946
44	26	TRAF6	1.19669	0.67733
44	27	TRAF6	1.5025	0.98317
44	28	TRAF6	1.74658	1.22729
44	29	TRAF6	1.91778	1.39852
44	30	TRAF6	2.09313	1.5739
44	31	TRAF6	2.22609	1.7069
44	32	TRAF6	2.33438	1.81522
44	33	TRAF6	2.42605	1.90693
44	34	TRAF6	2.49826	1.97917
44	35	TRAF6	2.53841	2.01935
44	36	TRAF6	2.5711	2.05207
44	37	TRAF6	2.61721	2.09822
44	38	TRAF6	2.6444	2.12544
44	39	TRAF6	2.7167	2.19778
44	40	TRAF6	2.73235	2.21346
45	1	TRAF6	0.540718	0.000689526
45	2	TRAF6	0.538172	-0.00109846
45	3	TRAF6	0.537172	-0.00134024
45	4	TRAF6	0.543694	0.00594032
45	5	TRAF6	0.544091	0.00709502
45	6	TRAF6	0.532715	-0.0035231
45	7	TRAF6	0.529937	-0.00554259
45	8	TRAF6	0.532668	-0.00205354
45	9	TRAF6	0.527344	-0.00661958
45	10	TRAF6	0.52985	-0.00335565
45	11	TRAF6	0.532096	-0.000351185
45	12	TRAF6	0.535343	0.00365446
45	13	TRAF6	0.541505	0.0105747
45	14	TRAF6	0.525762	-0.00441075
45	15	TRAF6	0.52621	-0.00320426
45	16	TRAF6	0.532805	0.00414872
45	17	TRAF6	0.529421	0.00152263
45	18	TRAF6	0.524605	-0.00253498
45	19	TRAF6	0.526644	0.000262184
45	20	TRAF6	0.540465	0.0148412
45	21	TRAF6	0.551838	0.0269722
45	22	TRAF6	0.576315	0.0522077
45	23	TRAF6	0.642316	0.118967
45	24	TRAF6	0.753736	0.231145
45	25	TRAF6	0.937031	0.415198
45	26	TRAF6	1.19661	0.675535
45	27	TRAF6	1.49098	0.970662
45	28	TRAF6	1.72898	1.20942
45	29	TRAF6	1.89962	1.38082
45	30	TRAF6	2.0774	1.55936
45	31	TRAF6	2.21115	1.69386
45	32	TRAF6	2.32015	1.80363
45	33	TRAF6	2.41136	1.89559
45	34	TRAF6	2.48113	1.96612
45	35	TRAF6	2.52752	2.01327
45	36	TRAF6	2.56192	2.04843
45	37	TRAF6	2.60699	2.09426
45	38	TRAF6	2.63404	2.12206
45	39	TRAF6	2.70649	2.19527
45	40	TRAF6	2.72227	2.21181
46	1	TRAF6	0.486387	-0.00107701
46	2	TRAF6	0.485107	-0.00218203
46	3	TRAF6	0.484564	-0.00254924
46	4	TRAF6	0.488419	0.00148023
46	5	TRAF6	0.490349	0.00358606
46	6	TRAF6	0.48561	-0.000978031
46	7	TRAF6	0.484028	-0.00238471
46	8	TRAF6	0.485654	-0.000584454
46	9	TRAF6	0.482192	-0.00387107
46	10	TRAF6	0.485189	-0.000699125
46	11	TRAF6	0.487222	0.00150939
46	12	TRAF6	0.488414	0.00287627
46	13	TRAF6	0.495168	0.0098053
46	14	TRAF6	0.481468	-0.00371898
46	15	TRAF6	0.481407	-0.00360547
46	16	TRAF6	0.486767	0.00193009
46	17	TRAF6	0.484786	0.000124177
46	18	TRAF6	0.481566	-0.00292044
46	19	TRAF6	0.483484	-0.00082794
46	20	TRAF6	0.495669	0.011532
46	21	TRAF6	0.506209	0.0222472
46	22	TRAF6	0.526494	0.0427071
46	23	TRAF6	0.58357	0.0999586
46	24	TRAF6	0.680093	0.196656
46	25	TRAF6	0.848281	0.365019
46	26	TRAF6	1.10294	0.619856
46	27	TRAF6	1.41219	0.929284
46	28	TRAF6	1.6777	1.19496
46	29	TRAF6	1.87139	1.38883
46	30	TRAF6	2.06648	1.58409
46	31	TRAF6	2.21312	1.73091
46	32	TRAF6	2.33412	1.85209
46	33	TRAF6	2.43295	1.95109
46	34	TRAF6	2.50868	2.027
46	35	TRAF6	2.55712	2.07561
46	36	TRAF6	2.59461	2.11328
46	37	TRAF6	2.64269	2.16153
46	38	TRAF6	2.67176	2.19077
46	39	TRAF6	2.75004	2.26923
46	40	TRAF6	2.76711	2.28648
47	1	TRAF6	0.442265	0.0016626
47	2	TRAF6	0.441283	0.000532216
47	3	TRAF6	0.440535	-0.00036386
47	4	TRAF6	0.444456	0.00340931
47	5	TRAF6	0.448719	0.00752393
47	6	TRAF6	0.440485	-0.000857654
47	7	TRAF6	0.438137	-0.00335432
47	8	TRAF6	0.439861	-0.00177809
47	9	TRAF6	0.435042	-0.0067448
47	10	TRAF6	0.437085	-0.00484992
47	11	TRAF6	0.438377	-0.00370591
47	12	TRAF6	0.441433	-0.000798376
47	13	TRAF6	0.452999	0.0106198
47	14	TRAF6	0.440956	-0.00157084
47	15	TRAF6	0.441404	-0.00127098
47	16	TRAF6	0.447757	0.00493424
47	17	TRAF6	0.445221	0.00224961
47	18	TRAF6	0.439677	-0.00344217
47	19	TRAF6	0.441384	-0.0018828
47	20	TRAF6	0.454488	0.0110729
47	21	TRAF6	0.462692	0.0191294
47	22	TRAF6	0.48328	0.0395692
47	23	TRAF6	0.54128	0.0974209
47	24	TRAF6	0.636419	0.192412
47	25	TRAF6	0.800599	0.356444
47	26	TRAF6	1.05211	0.607803
47	27	TRAF6	1.35971	0.915254
47	28	TRAF6	1.61344	1.16884
47	29	TRAF6	1.79616	1.35141
47	30	TRAF6	1.97964	1.53474
47	31	TRAF6	2.11752	1.67248
47	32	TRAF6	2.23618	1.79098
47	33	TRAF6	2.33323	1.88789
47	34	TRAF6	2.40466	1.95917
47	35	TRAF6	2.44582	2.00019
47	36	TRAF6	2.482	2.03621
47	37	TRAF6	2.52897	2.08304
47	38	TRAF6	2.55746	2.11138
47	39	TRAF6	2.63517	2.18894
47	40	TRAF6	2.65196	2.20559
48	1	TRAF6	0.479314	-0.000589168
48	2	TRAF6	0.476937	-0.0027367
48	3	TRAF6	0.476089	-0.00335589
48	4	TRAF6	0.481779	0.00256353
48	5	TRAF6	0.48587	0.00688417
48	6	TRAF6	0.47813	-0.000626767
48	7	TRAF6	0.475971	-0.00255695
48	8	TRAF6	0.477011	-0.00128691
48	9	TRAF6	0.472746	-0.00532352
48	10	TRAF6	0.475458	-0.00238198
48	11	TRAF6	0.477054	-0.0005566
48	12	TRAF6	0.478954	0.00157271
48	13	TRAF6	0.48684	0.00968778
48	14	TRAF6	0.473643	-0.00327988
48	15	TRAF6	0.473973	-0.0027202
48	16	TRAF6	0.479765	0.00330082
48	17	TRAF6	0.477374	0.00113847
48	18	TRAF6	0.472947	-0.00305878
48	19	TRAF6	0.474637	-0.00113946
48	20	TRAF6	0.486673	0.0111259
48	21	TRAF6	0.495344	0.0200258
48	22	TRAF6	0.514011	0.0389218
48	23	TRAF6	0.569922	0.0950625
48	24	TRAF6	0.661924	0.187294
48	25	TRAF6	0.822771	0.34837
48	26	TRAF6	1.07218	0.59801
48	27	TRAF6	1.38168	0.907736
48	28	TRAF6	1.64295	1.16923
48	29	TRAF6	1.83327	1.35979
48	30	TRAF6	2.02415	1.5509
48	31	TRAF6	2.16882	1.6958
48	32	TRAF6	2.28559	1.81279
48	33	TRAF6	2.38339	1.91082
48	34	TRAF6	2.45716	1.98482
48	35	TRAF6	2.50173	2.02962
48	36	TRAF6	2.53811	2.06623
48	37	TRAF6	2.58571	2.11406
48	38	TRAF6	2.61317	2.14174
48	39	TRAF6	2.6859	2.21471
48	40	TRAF6	2.70161	2.23065
49	1
49	2
49	3
49	4
49	5
49	6
49	7
49	8
49	9
49	10
49	11
49	12
49	13
49	14
49	15
49	16
49	17
49	18
49	19
49	20
49	21
49	22
49	23
49	24
49	25
49	26
49	27
49	28
49	29
49	30
49	31
49	32
[truncated: 1,888 more rows]

## Sheet: Results
Block Type	Fast 96-Well Block (0.1mL)
Calibration Background is expired	Yes
Calibration Background performed on	01-19-2021
Calibration HRM MELTDOCTOR is expired	Yes
Calibration HRM MELTDOCTOR performed on	11-03-2016
Calibration Normalization FAM-ROX is expired	Yes
Calibration Normalization FAM-ROX performed on	01-19-2021
Calibration Normalization VIC-ROX is expired	Yes
Calibration Normalization VIC-ROX performed on	01-19-2021
Calibration Pure Dye CY3 is expired	Yes
Calibration Pure Dye CY3 performed on	01-19-2021
Calibration Pure Dye FAM is expired	Yes
Calibration Pure Dye FAM performed on	01-19-2021
Calibration Pure Dye MELTDOCTOR is expired	Yes
Calibration Pure Dye MELTDOCTOR performed on	11-03-2016
Calibration Pure Dye NED is expired	Yes
Calibration Pure Dye NED performed on	09-17-2019
Calibration Pure Dye ROX is expired	Yes
Calibration Pure Dye ROX performed on	01-19-2021
Calibration Pure Dye SYBR is expired	Yes
Calibration Pure Dye SYBR performed on	01-19-2021
Calibration Pure Dye TAMRA is expired	Yes
Calibration Pure Dye TAMRA performed on	01-19-2021
Calibration Pure Dye VIC is expired	Yes
Calibration Pure Dye VIC performed on	01-19-2021
Calibration ROI is expired	Yes
Calibration ROI performed on	01-19-2021
Calibration Uniformity is expired	Yes
Calibration Uniformity performed on	01-19-2021
Chemistry	SYBR_GREEN
Date Created	2021-12-06 20:53:26 PM PST
Date Modified	2021-12-07 13:07:48 PM PST
Experiment Barcode
Experiment Comment
Experiment File Name	D:\LY\A151R daochu\2021-12-7 siTRAF6 SUCCSS\2021-12-07 TRAF6.eds
Experiment Name	2021-12-07 125321
Experiment Run Start Time	2021-12-07 04:59:52 AM PST
Experiment Run Stop Time	2021-12-07 06:06:36 AM PST
Experiment Type	Comparative Cт (ΔΔCт)
Instrument Name	278861502
Instrument Serial Number	278861502
Instrument Type	QuantStudio(TM) 6 Flex System
Passive Reference	ROX
Quantification Cycle Method	Ct
Signal Smoothing On	true
Stage/ Cycle where Analysis is performed	Stage 2, Step 2
User Name
Well	Well Position	Omit	Sample Name	Target Name	Task	Reporter	Quencher	Quantity	Quantity Mean	Quantity SD	RQ	RQ Min	RQ Max	CT	Ct Mean	Ct SD	Delta Ct	Delta Ct Mean	Delta Ct SE	Delta Delta Ct	Automatic Ct Threshold	Ct Threshold	Automatic Baseline	Baseline Start	Baseline End	Comments	Tm1	Tm2	Tm3	HIGHSD
1	A1	FALSE	Sample 1	GAPDH	UNKNOWN	SYBR	None							16.4341	16.2321	0.28557					TRUE	0.236177	TRUE	1	40		83.219			N
2	A2	FALSE	Sample 1	GAPDH	UNKNOWN	SYBR	None							16.0302	16.2321	0.28557					TRUE	0.236177	TRUE	1	40		83.316			N
3	A3	FALSE	Sample 2	GAPDH	UNKNOWN	SYBR	None							15.2416	15.2245	0.024166					TRUE	0.236177	TRUE	1	40		83.316			N
4	A4	FALSE	Sample 2	GAPDH	UNKNOWN	SYBR	None							15.2074	15.2245	0.024166					TRUE	0.236177	TRUE	1	40		83.316			N
5	A5	FALSE	Sample 3	GAPDH	UNKNOWN	SYBR	None							15.6247	15.6747	0.070771					TRUE	0.236177	TRUE	1	40		83.413			N
6	A6	FALSE	Sample 3	GAPDH	UNKNOWN	SYBR	None							15.7248	15.6747	0.070771					TRUE	0.236177	TRUE	1	40		83.413			N
7	A7	FALSE	Sample 4	GAPDH	UNKNOWN	SYBR	None							16.242	16.2092	0.0463966					TRUE	0.236177	TRUE	1	40		83.413			N
8	A8	FALSE	Sample 4	GAPDH	UNKNOWN	SYBR	None							16.1764	16.2092	0.0463966					TRUE	0.236177	TRUE	1	40		83.316			N
9	A9	FALSE	Sample 5	GAPDH	UNKNOWN	SYBR	None							15.6543	15.6711	0.0237978					TRUE	0.236177	TRUE	1	40		83.316			N
10	A10	FALSE	Sample 5	GAPDH	UNKNOWN	SYBR	None							15.6879	15.6711	0.0237978					TRUE	0.236177	TRUE	1	40		83.316			N
13	B1	FALSE	Sample 1	TRAF6	UNKNOWN	SYBR	None				1	0.545648	1.83268	23.0453	23.0672	0.0310821		6.83512	0.203121	0	TRUE	0.147938	TRUE	1	40		81.2788			N
14	B2	FALSE	Sample 1	TRAF6	UNKNOWN	SYBR	None				1	0.545648	1.83268	23.0892	23.0672	0.0310821		6.83512	0.203121	0	TRUE	0.147938	TRUE	1	40		81.2788			N
15	B3	FALSE	Sample 2	TRAF6	UNKNOWN	SYBR	None				0.525155	0.48168	0.572553	23.0122	22.9888	0.0330917		7.7643	0.0289746	0.929186	TRUE	0.147938	TRUE	1	40		81.2788			N
16	B4	FALSE	Sample 2	TRAF6	UNKNOWN	SYBR	None				0.525155	0.48168	0.572553	22.9654	22.9888	0.0330917		7.7643	0.0289746	0.929186	TRUE	0.147938	TRUE	1	40		81.2788			N
17	B5	FALSE	Sample 3	TRAF6	UNKNOWN	SYBR	None				0.709557	0.610064	0.825276	22.997	23.0048	0.0111214		7.33013	0.0506568	0.49501	TRUE	0.147938	TRUE	1	40		81.2788			N
18	B6	FALSE	Sample 3	TRAF6	UNKNOWN	SYBR	None				0.709557	0.610064	0.825276	23.0127	23.0048	0.0111214		7.33013	0.0506568	0.49501	TRUE	0.147938	TRUE	1	40		81.3758			N
19	B7	FALSE	Sample 4	TRAF6	UNKNOWN	SYBR	None				1.13719	1.03029	1.2552	22.8544	22.8589	0.00624852		6.64964	0.0331035	-0.185479	TRUE	0.147938	TRUE	1	40		81.2788			N
20	B8	FALSE	Sample 4	TRAF6	UNKNOWN	SYBR	None				1.13719	1.03029	1.2552	22.8633	22.8589	0.00624852		6.64964	0.0331035	-0.185479	TRUE	0.147938	TRUE	1	40		81.2788			N
21	B9	FALSE	Sample 5	TRAF6	UNKNOWN	SYBR	None				0.787723	0.718611	0.863482	22.8762	22.8505	0.0364648		7.17936	0.0307897	0.344239	TRUE	0.147938	TRUE	1	40		81.2788			N
22	B10	FALSE	Sample 5	TRAF6	UNKNOWN	SYBR	None				0.787723	0.718611	0.863482	22.8247	22.8505	0.0364648		7.17936	0.0307897	0.344239	TRUE	0.147938	TRUE	1	40		81.2788			N
25	C1	FALSE	Sample 7	GAPDH	UNKNOWN	SYBR	None							16.8674	16.7836	0.118405					TRUE	0.236177	TRUE	1	40		83.316			N
26	C2	FALSE	Sample 7	GAPDH	UNKNOWN	SYBR	None							16.6999	16.7836	0.118405					TRUE	0.236177	TRUE	1	40		83.316			N
28	C4	FALSE	Sample 8	GAPDH	UNKNOWN	SYBR	None							16.1604	16.1783	0.0252692					TRUE	0.236177	TRUE	1	40		83.316			N
30	C6	FALSE	Sample 8	GAPDH	UNKNOWN	SYBR	None							16.1961	16.1783	0.0252692					TRUE	0.236177	TRUE	1	40		83.413			N
31	C7	FALSE	Sample 9	GAPDH	UNKNOWN	SYBR	None							16.5828	16.5975	0.0540884					TRUE	0.236177	TRUE	1	40		83.413			N
32	C8	FALSE	Sample 9	GAPDH	UNKNOWN	SYBR	None							16.5523	16.5975	0.0540884					TRUE	0.236177	TRUE	1	40		83.316			N
33	C9	FALSE	Sample 9	GAPDH	UNKNOWN	SYBR	None							16.6575	16.5975	0.0540884					TRUE	0.236177	TRUE	1	40		83.316			N
34	C10	FALSE	Sample 10	GAPDH	UNKNOWN	SYBR	None							15.8825	16.2837	0.425605					TRUE	0.236177	TRUE	1	40		83.413			N
35	C11	FALSE	Sample 10	GAPDH	UNKNOWN	SYBR	None							16.2385	16.2837	0.425605					TRUE	0.236177	TRUE	1	40		83.413			N
36	C12	FALSE	Sample 10	GAPDH	UNKNOWN	SYBR	None							16.7301	16.2837	0.425605					TRUE	0.236177	TRUE	1	40		83.413			N
37	D1	FALSE	Sample 7	TRAF6	UNKNOWN	SYBR	None				1.35013	1.11211	1.63909	23.1612	23.1857	0.0464761		6.40202	0.0879197	-0.433098	TRUE	0.147938	TRUE	1	40		81.2788			N
38	D2	FALSE	Sample 7	TRAF6	UNKNOWN	SYBR	None				1.35013	1.11211	1.63909	23.2393	23.1857	0.0464761		6.40202	0.0879197	-0.433098	TRUE	0.147938	TRUE	1	40		81.2788			N
39	D3	FALSE	Sample 7	TRAF6	UNKNOWN	SYBR	None				1.35013	1.11211	1.63909	23.1566	23.1857	0.0464761		6.40202	0.0879197	-0.433098	TRUE	0.147938	TRUE	1	40		81.2788			N
40	D4	FALSE	Sample 8	TRAF6	UNKNOWN	SYBR	None				0.834762	0.738823	0.943159	23.2924	23.2739	0.090729		7.09568	0.0553461	0.260563	TRUE	0.147938	TRUE	1	40		81.2788			N
41	D5	FALSE	Sample 8	TRAF6	UNKNOWN	SYBR	None				0.834762	0.738823	0.943159	23.354	23.2739	0.090729		7.09568	0.0553461	0.260563	TRUE	0.147938	TRUE	1	40		81.3758			N
42	D6	FALSE	Sample 8	TRAF6	UNKNOWN	SYBR	None				0.834762	0.738823	0.943159	23.1754	23.2739	0.090729		7.09568	0.0553461	0.260563	TRUE	0.147938	TRUE	1	40		81.3758			N
43	D7	FALSE	Sample 9	TRAF6	UNKNOWN	SYBR	None				1.09534	1.00207	1.1973	23.2365	23.3013	0.0590818		6.70374	0.0462465	-0.131382	TRUE	0.147938	TRUE	1	40		81.3758			N
44	D8	FALSE	Sample 9	TRAF6	UNKNOWN	SYBR	None				1.09534	1.00207	1.1973	23.3523	23.3013	0.0590818		6.70374	0.0462465	-0.131382	TRUE	0.147938	TRUE	1	40		81.3758			N
45	D9	FALSE	Sample 9	TRAF6	UNKNOWN	SYBR	None				1.09534	1.00207	1.1973	23.315	23.3013	0.0590818		6.70374	0.0462465	-0.131382	TRUE	0.147938	TRUE	1	40		81.3758			N
46	D10	FALSE	Sample 10	TRAF6	UNKNOWN	SYBR	None				0.708701	0.44078	1.13947	23.5768	23.6156	0.0391595		7.33187	0.246761	0.496752	TRUE	0.147938	TRUE	1	40		81.3758			N
47	D11	FALSE	Sample 10	TRAF6	UNKNOWN	SYBR	None				0.708701	0.44078	1.13947	23.6149	23.6156	0.0391595		7.33187	0.246761	0.496752	TRUE	0.147938	TRUE	1	40		81.4728			N
48	D12	FALSE	Sample 10	TRAF6	UNKNOWN	SYBR	None				0.708701	0.44078	1.13947	23.6551	23.6156	0.0391595		7.33187	0.246761	0.496752	TRUE	0.147938	TRUE	1	40		81.4728			N
50	E2	FALSE	Sample 11	GAPDH	UNKNOWN	SYBR	None							15.9245	15.8728	0.0730968					TRUE	0.236177	TRUE	1	40		83.413			N
51	E3	FALSE	Sample 11	GAPDH	UNKNOWN	SYBR	None							15.8211	15.8728	0.0730968					TRUE	0.236177	TRUE	1	40		83.413			N
52	E4	FALSE	Sample 12	GAPDH	UNKNOWN	SYBR	None							15.9845	15.9573	0.0254111					TRUE	0.236177	TRUE	1	40		83.413			N
53	E5	FALSE	Sample 12	GAPDH	UNKNOWN	SYBR	None							15.9531	15.9573	0.0254111					TRUE	0.236177	TRUE	1	40		83.316			N
54	E6	FALSE	Sample 12	GAPDH	UNKNOWN	SYBR	None							15.9342	15.9573	0.0254111					TRUE	0.236177	TRUE	1	40		83.413			N
55	E7	FALSE	Sample 13	GAPDH	UNKNOWN	SYBR	None							16.2517	16.3054	0.056248					TRUE	0.236177	TRUE	1	40		83.413			N
56	E8	FALSE	Sample 13	GAPDH	UNKNOWN	SYBR	None							16.3639	16.3054	0.056248					TRUE	0.236177	TRUE	1	40		83.413			N
57	E9	FALSE	Sample 13	GAPDH	UNKNOWN	SYBR	None							16.3005	16.3054	0.056248					TRUE	0.236177	TRUE	1	40		83.413			N
58	E10	FALSE	Sample 14	GAPDH	UNKNOWN	SYBR	None							15.9134	16.6559	0.687798					TRUE	0.236177	TRUE	1	40		83.51			Y
59	E11	FALSE	Sample 14	GAPDH	UNKNOWN	SYBR	None							16.7832	16.6559	0.687798					TRUE	0.236177	TRUE	1	40		83.51			Y
60	E12	FALSE	Sample 14	GAPDH	UNKNOWN	SYBR	None							17.2712	16.6559	0.687798					TRUE	0.236177	TRUE	1	40		83.51			Y
61	F1	FALSE	Sample 11	TRAF6	UNKNOWN	SYBR	None				0.639697	0.564679	0.724681	23.3949	23.3525	0.0397225		7.47966	0.0565467	0.64454	TRUE	0.147938	TRUE	1	40		81.2788			N
62	F2	FALSE	Sample 11	TRAF6	UNKNOWN	SYBR	None				0.639697	0.564679	0.724681	23.3161	23.3525	0.0397225		7.47966	0.0565467	0.64454	TRUE	0.147938	TRUE	1	40		81.2788			N
63	F3	FALSE	Sample 11	TRAF6	UNKNOWN	SYBR	None				0.639697	0.564679	0.724681	23.3464	23.3525	0.0397225		7.47966	0.0565467	0.64454	TRUE	0.147938	TRUE	1	40		81.0847			N
64	F4	FALSE	Sample 12	TRAF6	UNKNOWN	SYBR	None				0.713679	0.692825	0.735161	23.2698	23.279	0.00816506		7.32177	0.0154099	0.486653	TRUE	0.147938	TRUE	1	40		81.2788			N
65	F5	FALSE	Sample 12	TRAF6	UNKNOWN	SYBR	None				0.713679	0.692825	0.735161	23.2854	23.279	0.00816506		7.32177	0.0154099	0.486653	TRUE	0.147938	TRUE	1	40		81.2788			N
66	F6	FALSE	Sample 12	TRAF6	UNKNOWN	SYBR	None				0.713679	0.692825	0.735161	23.2819	23.279	0.00816506		7.32177	0.0154099	0.486653	TRUE	0.147938	TRUE	1	40		81.2788			N
67	F7	FALSE	Sample 13	TRAF6	UNKNOWN	SYBR	None				1.53632	1.40628	1.67839	22.4592	22.521	0.0563215		6.21564	0.0459563	-0.619483	TRUE	0.147938	TRUE	1	40		81.2788			N
68	F8	FALSE	Sample 13	TRAF6	UNKNOWN	SYBR	None				1.53632	1.40628	1.67839	22.5343	22.521	0.0563215		6.21564	0.0459563	-0.619483	TRUE	0.147938	TRUE	1	40		81.2788			N
69	F9	FALSE	Sample 13	TRAF6	UNKNOWN	SYBR	None				1.53632	1.40628	1.67839	22.5695	22.521	0.0563215		6.21564	0.0459563	-0.619483	TRUE	0.147938	TRUE	1	40		81.2788			N
70	F10	FALSE	Sample 14	TRAF6	UNKNOWN	SYBR	None				1.47158	0.678753	3.19048	22.8264	22.9337	0.109478		6.27775	0.402099	-0.557365	TRUE	0.147938	TRUE	1	40		81.2788			N
71	F11	FALSE	Sample 14	TRAF6	UNKNOWN	SYBR	None				1.47158	0.678753	3.19048	22.9296	22.9337	0.109478		6.27775	0.402099	-0.557365	TRUE	0.147938	TRUE	1	40		81.3758			N
72	F12	FALSE	Sample 14	TRAF6	UNKNOWN	SYBR	None				1.47158	0.678753	3.19048	23.0452	22.9337	0.109478		6.27775	0.402099	-0.557365	TRUE	0.147938	TRUE	1	40		81.3758			N
73	G1	FALSE	Sample 15	GAPDH	UNKNOWN	SYBR	None							16.0301	15.7439	0.275864					TRUE	0.236177	TRUE	1	40		83.316			N
74	G2	FALSE	Sample 15	GAPDH	UNKNOWN	SYBR	None							15.7221	15.7439	0.275864					TRUE	0.236177	TRUE	1	40		83.316			N
75	G3	FALSE	Sample 15	GAPDH	UNKNOWN	SYBR	None							15.4796	15.7439	0.275864					TRUE	0.236177	TRUE	1	40		83.316			N
76	G4	FALSE	Sample 16	GAPDH	UNKNOWN	SYBR	None							15.4522	15.4372	0.0211564					TRUE	0.236177	TRUE	1	40		83.316			N
77	G5	FALSE	Sample 16	GAPDH	UNKNOWN	SYBR	None							15.4222	15.4372	0.0211564					TRUE	0.236177	TRUE	1	40		83.413			N
79	G7	FALSE	Sample 17	GAPDH	UNKNOWN	SYBR	None							15.7224	15.7502	0.0705996					TRUE	0.236177	TRUE	1	40		83.413			N
80	G8	FALSE	Sample 17	GAPDH	UNKNOWN	SYBR	None							15.6977	15.7502	0.0705996					TRUE	0.236177	TRUE	1	40		83.316			N
81	G9	FALSE	Sample 17	GAPDH	UNKNOWN	SYBR	None							15.8305	15.7502	0.0705996					TRUE	0.236177	TRUE	1	40		83.413			N
82	G10	FALSE	Sample 18	GAPDH	UNKNOWN	SYBR	None							16.2053	16.2833	0.110415					TRUE	0.236177	TRUE	1	40		83.413			N
83	G11	FALSE	Sample 18	GAPDH	UNKNOWN	SYBR	None							16.3614	16.2833	0.110415					TRUE	0.236177	TRUE	1	40		83.316			N
85	H1	FALSE	Sample 15	TRAF6	UNKNOWN	SYBR	None				0.545782	0.393622	0.75676	23.5679	23.4527	0.102087		7.70872	0.169826	0.873604	TRUE	0.147938	TRUE	1	40		81.1818			N
86	H2	FALSE	Sample 15	TRAF6	UNKNOWN	SYBR	None				0.545782	0.393622	0.75676	23.4166	23.4527	0.102087		7.70872	0.169826	0.873604	TRUE	0.147938	TRUE	1	40		81.1818			N
87	H3	FALSE	Sample 15	TRAF6	UNKNOWN	SYBR	None				0.545782	0.393622	0.75676	23.3735	23.4527	0.102087		7.70872	0.169826	0.873604	TRUE	0.147938	TRUE	1	40		81.1818			N
88	H4	FALSE	Sample 16	TRAF6	UNKNOWN	SYBR	None				0.503497	0.484684	0.52304	23.2692	23.2623	0.0149216		7.82506	0.0172631	0.989945	TRUE	0.147938	TRUE	1	40		81.2788			N
89	H5	FALSE	Sample 16	TRAF6	UNKNOWN	SYBR	None				0.503497	0.484684	0.52304	23.2451	23.2623	0.0149216		7.82506	0.0172631	0.989945	TRUE	0.147938	TRUE	1	40		81.2788			N
90	H6	FALSE	Sample 16	TRAF6	UNKNOWN	SYBR	None				0.503497	0.484684	0.52304	23.2725	23.2623	0.0149216		7.82506	0.0172631	0.989945	TRUE	0.147938	TRUE	1	40		81.3758			N
91	H7	FALSE	Sample 17	TRAF6	UNKNOWN	SYBR	None				0.595002	0.545153	0.64941	23.3059	23.3344	0.0348891		7.58415	0.0454663	0.749033	TRUE	0.147938	TRUE	1	40		81.3758			N
92	H8	FALSE	Sample 17	TRAF6	UNKNOWN	SYBR	None				0.595002	0.545153	0.64941	23.324	23.3344	0.0348891		7.58415	0.0454663	0.749033	TRUE	0.147938	TRUE	1	40		81.2788			N
93	H9	FALSE	Sample 17	TRAF6	UNKNOWN	SYBR	None				0.595002	0.545153	0.64941	23.3733	23.3344	0.0348891		7.58415	0.0454663	0.749033	TRUE	0.147938	TRUE	1	40		81.1818			N
94	H10	FALSE	Sample 18	TRAF6	UNKNOWN	SYBR	None				0.948896	0.776493	1.15958	23.1185	23.1941	0.0806208		6.9108	0.0908974	0.0756782	TRUE	0.147938	TRUE	1	40		81.1818			N
95	H11	FALSE	Sample 18	TRAF6	UNKNOWN	SYBR	None				0.948896	0.776493	1.15958	23.1849	23.1941	0.0806208		6.9108	0.0908974	0.0756782	TRUE	0.147938	TRUE	1	40		81.1818			N
96	H12	FALSE	Sample 18	TRAF6	UNKNOWN	SYBR	None				0.948896	0.776493	1.15958	23.279	23.1941	0.0806208		6.9108	0.0908974	0.0756782	TRUE	0.147938	TRUE	1	40		81.1818			N
Analysis Type	Singleplex
Endogenous Control	GAPDH
RQ Min/Max Confidence Level	95.0
Reference Sample	Sample 1

## Sheet: Melt Curve Raw Data
Block Type	Fast 96-Well Block (0.1mL)
Calibration Background is expired	Yes
Calibration Background performed on	01-19-2021
Calibration HRM MELTDOCTOR is expired	Yes
Calibration HRM MELTDOCTOR performed on	11-03-2016
Calibration Normalization FAM-ROX is expired	Yes
Calibration Normalization FAM-ROX performed on	01-19-2021
Calibration Normalization VIC-ROX is expired	Yes
Calibration Normalization VIC-ROX performed on	01-19-2021
Calibration Pure Dye CY3 is expired	Yes
Calibration Pure Dye CY3 performed on	01-19-2021
Calibration Pure Dye FAM is expired	Yes
Calibration Pure Dye FAM performed on	01-19-2021
Calibration Pure Dye MELTDOCTOR is expired	Yes
Calibration Pure Dye MELTDOCTOR performed on	11-03-2016
Calibration Pure Dye NED is expired	Yes
Calibration Pure Dye NED performed on	09-17-2019
Calibration Pure Dye ROX is expired	Yes
Calibration Pure Dye ROX performed on	01-19-2021
Calibration Pure Dye SYBR is expired	Yes
Calibration Pure Dye SYBR performed on	01-19-2021
Calibration Pure Dye TAMRA is expired	Yes
Calibration Pure Dye TAMRA performed on	01-19-2021
Calibration Pure Dye VIC is expired	Yes
Calibration Pure Dye VIC performed on	01-19-2021
Calibration ROI is expired	Yes
Calibration ROI performed on	01-19-2021
Calibration Uniformity is expired	Yes
Calibration Uniformity performed on	01-19-2021
Chemistry	SYBR_GREEN
Date Created	2021-12-06 20:53:26 PM PST
Date Modified	2021-12-07 13:07:48 PM PST
Experiment Barcode
Experiment Comment
Experiment File Name	D:\LY\A151R daochu\2021-12-7 siTRAF6 SUCCSS\2021-12-07 TRAF6.eds
Experiment Name	2021-12-07 125321
Experiment Run Start Time	2021-12-07 04:59:52 AM PST
Experiment Run Stop Time	2021-12-07 06:06:36 AM PST
Experiment Type	Comparative Cт (ΔΔCт)
Instrument Name	278861502
Instrument Serial Number	278861502
Instrument Type	QuantStudio(TM) 6 Flex System
Passive Reference	ROX
Quantification Cycle Method	Ct
Signal Smoothing On	true
Stage/ Cycle where Analysis is performed	Stage 2, Step 2
User Name
Well	Well Position	Reading	Temperature	Fluorescence	Derivative
1	A1	1	60.1304	2.48823	0.140099
1	A1	2	60.3244	2.41688	0.13783
1	A1	3	60.5184	2.40532	0.128962
1	A1	4	60.7125	2.41418	0.114212
1	A1	5	60.9065	2.40133	0.0971303
1	A1	6	61.1005	2.34832	0.0832493
1	A1	7	61.2945	2.37311	0.0780325
1	A1	8	61.4886	2.43196	0.0844926
1	A1	9	61.6826	2.38037	0.101673
1	A1	10	61.8766	2.38471	0.12487
1	A1	11	62.0706	2.36947	0.147446
1	A1	12	62.2646	2.33819	0.163319
1	A1	13	62.4587	2.32548	0.168951
1	A1	14	62.6527	2.26789	0.164183
1	A1	15	62.8467	2.3166	0.151824
1	A1	16	63.0407	2.21035	0.136398
1	A1	17	63.2347	2.30667	0.122531
1	A1	18	63.4288	2.19163	0.11354
1	A1	19	63.6228	2.29753	0.110716
1	A1	20	63.8168	2.23781	0.113531
1	A1	21	64.0108	2.20511	0.120529
1	A1	22	64.2049	2.2198	0.130281
1	A1	23	64.3989	2.19946	0.141765
1	A1	24	64.5929	2.19342	0.154085
1	A1	25	64.7869	2.17374	0.166054
1	A1	26	64.9809	2.18206	0.176155
1	A1	27	65.175	2.12059	0.183025
1	A1	28	65.369	2.10814	0.185967
1	A1	29	65.563	2.11647	0.184958
1	A1	30	65.757	2.06973	0.18011
1	A1	31	65.951	2.07717	0.171089
1	A1	32	66.1451	2.05098	0.157135
1	A1	33	66.3391	2.02972	0.137891
1	A1	34	66.5331	2.02986	0.114507
1	A1	35	66.7271	1.96026	0.0901821
1	A1	36	66.9212	2.00314	0.0695914
1	A1	37	67.1152	2.02329	0.0574247
1	A1	38	67.3092	2.01631	0.0567827
1	A1	39	67.5032	1.9824	0.068111
1	A1	40	67.6973	1.9692	0.0889559
1	A1	41	67.8913	2.0808	0.114633
1	A1	42	68.0853	1.95756	0.139669
1	A1	43	68.2793	1.94774	0.159567
1	A1	44	68.4733	1.9163	0.171996
1	A1	45	68.6674	1.92899	0.176698
1	A1	46	68.8614	1.91297	0.174401
1	A1	47	69.0554	1.89111	0.165881
1	A1	48	69.2494	1.86981	0.152094
1	A1	49	69.4434	1.84325	0.135074
1	A1	50	69.6375	1.81406	0.118397
1	A1	51	69.8315	1.82207	0.106229
1	A1	52	70.0255	1.86587	0.101288
1	A1	53	70.2195	1.82546	0.103138
1	A1	54	70.4136	1.81909	0.108113
1	A1	55	70.6076	1.82138	0.111119
1	A1	56	70.8016	1.76764	0.108344
1	A1	57	70.9956	1.7718	0.0993681
1	A1	58	71.1896	1.75202	0.0875833
1	A1	59	71.3837	1.74875	0.0785936
1	A1	60	71.5777	1.75858	0.0773011
1	A1	61	71.7717	1.748	0.0851169
1	A1	62	71.9657	1.81472	0.0989567
1	A1	63	72.1597	1.7401	0.112902
1	A1	64	72.3538	1.7061	0.121723
1	A1	65	72.5478	1.66806	0.124061
1	A1	66	72.7418	1.67992	0.123008
1	A1	67	72.9358	1.68958	0.123663
1	A1	68	73.1299	1.69111	0.129413
1	A1	69	73.3239	1.72884	0.139618
1	A1	70	73.5179	1.59837	0.150165
1	A1	71	73.7119	1.66292	0.15622
1	A1	72	73.9059	1.58786	0.155172
1	A1	73	74.1	1.5977	0.147878
1	A1	74	74.294	1.57366	0.137817
1	A1	75	74.488	1.57021	0.128969
1	A1	76	74.682	1.59363	0.123822
1	A1	77	74.8761	1.55664	0.122536
1	A1	78	75.0701	1.54528	0.123467
1	A1	79	75.2641	1.52809	0.124447
1	A1	80	75.4581	1.53184	0.124038
1	A1	81	75.6521	1.49585	0.122088
1	A1	82	75.8462	1.49983	0.119507
1	A1	83	76.0402	1.48148	0.11748
1	A1	84	76.2342	1.48516	0.116637
1	A1	85	76.4282	1.47947	0.116603
1	A1	86	76.6222	1.45363	0.116209
1	A1	87	76.8163	1.43801	0.114212
1	A1	88	77.0103	1.43881	0.110168
1	A1	89	77.2043	1.41898	0.104907
1	A1	90	77.3983	1.40537	0.100282
1	A1	91	77.5924	1.39688	0.0981941
1	A1	92	77.7864	1.39902	0.0994303
1	A1	93	77.9804	1.44167	0.103059
1	A1	94	78.1744	1.37037	0.106914
1	A1	95	78.3684	1.32109	0.108935
1	A1	96	78.5625	1.40176	0.10846
1	A1	97	78.7565	1.33466	0.106589
1	A1	98	78.9505	1.2935	0.105367
1	A1	99	79.1445	1.3588	0.10639
1	A1	100	79.3385	1.366	0.109812
1	A1	101	79.5326	1.26934	0.11442
1	A1	102	79.7266	1.2941	0.118639
1	A1	103	79.9206	1.30355	0.121663
1	A1	104	80.1146	1.25427	0.123866
1	A1	105	80.3087	1.25721	0.12629
1	A1	106	80.5027	1.26573	0.129861
1	A1	107	80.6967	1.25214	0.135222
1	A1	108	80.8907	1.22683	0.143577
1	A1	109	81.0847	1.17874	0.157917
1	A1	110	81.2788	1.19188	0.183446
1	A1	111	81.4728	1.20867	0.2264
1	A1	112	81.6668	1.20114	0.291629
1	A1	113	81.8608	1.15098	0.380226
1	A1	114	82.0549	1.1278	0.488421
1	A1	115	82.2489	1.07534	0.608062
1	A1	116	82.4429	0.986811	0.728173
1	A1	117	82.6369	0.91185	0.836861
1	A1	118	82.8309	0.797883	0.923101
1	A1	119	83.025	0.686798	0.978241
1	A1	120	83.219	0.566762	0.99706
1	A1	121	83.413	0.461657	0.978265
1	A1	122	83.607	0.365512	0.924389
1	A1	123	83.801	0.27391	0.841208
1	A1	124	83.9951	0.19716	0.73689
1	A1	125	84.1891	0.148215	0.620977
1	A1	126	84.3831	0.11314	0.503224
1	A1	127	84.5771	0.0816344	0.392354
1	A1	128	84.7712	0.0719275	0.294915
1	A1	129	84.9652	0.0651739	0.214561
1	A1	130	85.1592	0.0675534	0.151991
1	A1	131	85.3532	0.0438293	0.105585
1	A1	132	85.5472	0.0497003	0.0724665
1	A1	133	85.7413	0.0509263	0.049578
1	A1	134	85.9353	0.0430367	0.0343777
1	A1	135	86.1293	0.0474118	0.0250228
1	A1	136	86.3233	0.0391399	0.0201544
1	A1	137	86.5174	0.0575547	0.018568
1	A1	138	86.7114	0.0381921	0.0190371
1	A1	139	86.9054	0.0407566	0.0204
1	A1	140	87.0994	0.0356105	0.0218069
1	A1	141	87.2934	0.0318097	0.0228906
1	A1	142	87.4875	0.0367119	0.0236895
1	A1	143	87.6815	0.0324302	0.0243673
1	A1	144	87.8755	0.0288384	0.0249568
1	A1	145	88.0695	0.0334293	0.0253267
1	A1	146	88.2635	0.0160129	0.0253426
1	A1	147	88.4576	0.0142061	0.0249815
1	A1	148	88.6516	0.0265816	0.0241908
1	A1	149	88.8456	0.020936	0.0225831
1	A1	150	89.0396	0.0136242	0.0193408
1	A1	151	89.2337	0.0113685	0.0136482
1	A1	152	89.4277	-0.0047942	0.00550699
1	A1	153	89.6217	-0.00663036	-0.00369281
1	A1	154	89.8157	0.0390786	-0.0114604
1	A1	155	90.0098	0.0263087	-0.0153373
1	A1	156	90.2038	0.0210099	-0.0141457
1	A1	157	90.3978	0.0253185	-0.00849458
1	A1	158	90.5918	0.0211822	-0.000281277
1	A1	159	90.7858	0.0178759	0.00833312
1	A1	160	90.9799	0.0188014	0.0157544
1	A1	161	91.1739	0.0167383	0.0212273
1	A1	162	91.3679	0.00319108	0.0246703
1	A1	163	91.5619	0.0132579	0.0263947
1	A1	164	91.7559	0.00528468	0.0269221
1	A1	165	91.95	0.00141486	0.026911
1	A1	166	92.144	-0.0015651	0.0270912
1	A1	167	92.338	-1.79652e-05	0.028103
1	A1	168	92.532	0.00189183	0.0302337
1	A1	169	92.726	-0.00281191	0.0331859
1	A1	170	92.9201	-0.0138653	0.036076
1	A1	171	93.1141	-0.0192871	0.0377552
1	A1	172	93.3081	-0.0201224	0.0373157
1	A1	173	93.5021	-0.0253999	0.034496
1	A1	174	93.6962	-0.0281219	0.0297643
1	A1	175	93.8902	-0.0282549	0.0240719
1	A1	176	94.0842	-0.0259084	0.0184435
1	A1	177	94.2782	-0.0311142	0.0136147
1	A1	178	94.4722	-0.0223649	0.00986207
1	A1	179	94.6663	-0.0356391	0.00706324
1	A1	180	94.8603	-0.0315166	0.00491631
2	A2	1	60.1304	2.51012	0.142132
2	A2	2	60.3244	2.44708	0.141002
2	A2	3	60.5184	2.44179	0.134677
2	A2	4	60.7125	2.44149	0.123461
2	A2	5	60.9065	2.42515	0.110014
2	A2	6	61.1005	2.37521	0.0987777
2	A2	7	61.2945	2.39873	0.0943002
2	A2	8	61.4886	2.44167	0.0991935
2	A2	9	61.6826	2.39987	0.112786
2	A2	10	61.8766	2.39918	0.131294
2	A2	11	62.0706	2.37793	0.149337
2	A2	12	62.2646	2.35174	0.161969
2	A2	13	62.4587	2.33819	0.166225
2	A2	14	62.6527	2.29124	0.161729
2	A2	15	62.8467	2.32828	0.150429
2	A2	16	63.0407	2.22595	0.135774
2	A2	17	63.2347	2.31149	0.121594
2	A2	18	63.4288	2.20536	0.110987
2	A2	19	63.6228	2.30449	0.105552
2	A2	20	63.8168	2.24741	0.105313
2	A2	21	64.0108	2.22037	0.109309
2	A2	22	64.2049	2.23153	0.116365
2	A2	23	64.3989	2.21	0.125473
2	A2	24	64.5929	2.2076	0.13563
2	A2	25	64.7869	2.19525	0.145529
2	A2	26	64.9809	2.19436	0.153604
2	A2	27	65.175	2.13686	0.158525
2	A2	28	65.369	2.13021	0.159712
2	A2	29	65.563	2.13898	0.157383
2	A2	30	65.757	2.09341	0.152063
2	A2	31	65.951	2.10099	0.143984
2	A2	32	66.1451	2.07703	0.132935
2	A2	33	66.3391	2.06454	0.118738
2	A2	34	66.5331	2.06446	0.102053
2	A2	35	66.7271	2.00184	0.0848851
2	A2	36	66.9212	2.03664	0.0703777
2	A2	37	67.1152	2.05163	0.0619363
2	A2	38	67.3092	2.03837	0.0620904
2	A2	39	67.5032	2.013	0.071539
2	A2	40	67.6973	2.00127	0.0886583
2	A2	41	67.8913	2.09332	0.109733
2	A2	42	68.0853	1.99252	0.130045
2	A2	43	68.2793	1.97717	0.1455
2	A2	44	68.4733	1.94428	0.153931
2	A2	45	68.6674	1.95395	0.155259
2	A2	46	68.8614	1.94368	0.150601
2	A2	47	69.0554	1.92111	0.141263
2	A2	48	69.2494	1.90884	0.128559
2	A2	49	69.4434	1.88397	0.114399
2	A2	50	69.6375	1.8564	0.101658
2	A2	51	69.8315	1.86451	0.093496
2	A2	52	70.0255	1.9014	0.091747
2	A2	53	70.2195	1.86882	0.0955728
2	A2	54	70.4136	1.86071	0.101475
2	A2	55	70.6076	1.858	0.104934
2	A2	56	70.8016	1.80865	0.102767
2	A2	57	70.9956	1.81139	0.0948956
2	A2	58	71.1896	1.79537	0.084544
2	A2	59	71.3837	1.79223	0.0766902
2	A2	60	71.5777	1.79916	0.0754933
2	A2	61	71.7717	1.78754	0.0819852
2	A2	62	71.9657	1.84921	0.0933979
2	A2	63	72.1597	1.77368	0.104716
2	A2	64	72.3538	1.74824	0.111704
2	A2	65	72.5478	1.71564	0.113476
2	A2	66	72.7418	1.72147	0.112824
2	A2	67	72.9358	1.73501	0.11404
2	A2	68	73.1299	1.73338	0.119797
2	A2	69	73.3239	1.76247	0.129309
2	A2	70	73.5179	1.64281	0.138908
2	A2	71	73.7119	1.70955	0.144415
2	A2	72	73.9059	1.63376	0.143577
2	A2	73	74.1	1.64227	0.137097
2	A2	74	74.294	1.61893	0.127917
2	A2	75	74.488	1.61877	0.119451
2	A2	76	74.682	1.632	0.113916
2	A2	77	74.8761	1.60424	0.111623
2	A2	78	75.0701	1.5922	0.111369
2	A2	79	75.2641	1.57448	0.111502
2	A2	80	75.4581	1.57749	0.110916
2	A2	81	75.6521	1.54933	0.109492
2	A2	82	75.8462	1.55074	0.107893
2	A2	83	76.0402	1.53336	0.106948
2	A2	84	76.2342	1.53201	0.107026
2	A2	85	76.4282	1.53011	0.107706
2	A2	86	76.6222	1.50603	0.107953
2	A2	87	76.8163	1.49243	0.106711
2	A2	88	77.0103	1.48825	0.103626
2	A2	89	77.2043	1.47148	0.0994513
2	A2	90	77.3983	1.45533	0.0958086
2	A2	91	77.5924	1.45573	0.0943297
2	A2	92	77.7864	1.44851	0.0956239
2	A2	93	77.9804	1.4862	0.0987931
2	A2	94	78.1744	1.42459	0.10191
2	A2	95	78.3684	1.3758	0.103218
2	A2	96	78.5625	1.44796	0.102243
2	A2	97	78.7565	1.38843	0.100075
2	A2	98	78.9505	1.35198	0.0986163
2	A2	99	79.1445	1.40567	0.0993581
2	A2	100	79.3385	1.41222	0.102496
2	A2	101	79.5326	1.32774	0.106949
2	A2	102	79.7266	1.35214	0.111197
2	A2	103	79.9206	1.35277	0.114292
2	A2	104	80.1146	1.30721	0.116336
2	A2	105	80.3087	1.31235	0.1182
2	A2	106	80.5027	1.31863	0.12095
2	A2	107	80.6967	1.29988	0.125666
2	A2	108	80.8907	1.28232	0.134004
2	A2	109	81.0847	1.24072	0.149022
2	A2	110	81.2788	1.25119	0.175386
2	A2	111	81.4728	1.26428	0.218373
2	A2	112	81.6668	1.24991	0.281983
2	A2	113	81.8608	1.20509	0.367129
2	A2	114	82.0549	1.17659	0.470782
2	A2	115	82.2489	1.12757	0.586243
2	A2	116	82.4429	1.04657	0.704219
2	A2	117	82.6369	0.965557	0.81423
2	A2	118	82.8309	0.85152	0.906111
2	A2	119	83.025	0.737678	0.9714
2	A2	120	83.219	0.61536	1.00439
2	A2	121	83.413	0.505432	1.00261
2	A2	122	83.607	0.396207	0.96678
2	A2	123	83.801	0.294052	0.900414
2	A2	124	83.9951	0.204688	0.809328
2	A2	125	84.1891	0.137659	0.70113
2	A2	126	84.3831	0.085257	0.584534
2	A2	127	84.5771	0.046655	0.468388
2	A2	128	84.7712	0.0281374	0.360515
2	A2	129	84.9652	0.0159801	0.266657
2	A2	130	85.1592	0.0114119	0.189877
2	A2	131	85.3532	8.18744e-05	0.130593
2	A2	132	85.5472	0.000916278	0.0871959
2	A2	133	85.7413	-0.000422996	0.056939
2	A2	134	85.9353	-0.00235242	0.0367931
2	A2	135	86.1293	-0.003186	0.0240211
2	A2	136	86.3233	-0.00596138	0.0164237
2	A2	137	86.5174	-0.000476096	0.0123305
2	A2	138	86.7114	-0.00482591	0.0104787
2	A2	139	86.9054	-0.00497954	0.00990384
2	A2	140	87.0994	-0.00783931	0.009899
2	A2	141	87.2934	-0.00877845	0.0100127
2	A2	142	87.4875	-0.00816666	0.0100253
2	A2	143	87.6815	-0.00989635	0.00987437
2	A2	144	87.8755	-0.0105819	0.00956436
2	A2	145	88.0695	-0.0101485	0.00911467
2	A2	146	88.2635	-0.0143441	0.0085592
2	A2	147	88.4576	-0.0162731	0.00794963
2	A2	148	88.6516	-0.0107182	0.00730946
2	A2	149	88.8456	-0.0140397	0.00655313
2	A2	150	89.0396	-0.0161008	0.00546115
2	A2	151	89.2337	-0.0141188	0.00379778
2	A2	152	89.4277	-0.0216583	0.00154142
2	A2	153	89.6217	-0.0221933	-0.000938233
2	A2	154	89.8157	-0.00830794	-0.00293918
2	A2	155	90.0098	-0.0113104	-0.00374529
2	A2	156	90.2038	-0.0124256	-0.00301006
2	A2	157	90.3978	-0.0123748	-0.000940703
2	A2	158	90.5918	-0.0139769	0.00183391
2	A2	159	90.7858	-0.0156418	0.00459244
2	A2	160	90.9799	-0.0153285	0.00681714
2	A2	161	91.1739	-0.0160559	0.00830669
2	A2	162	91.3679	-0.0203448	0.00911621
2	A2	163	91.5619	-0.0170326	0.00943164
2	A2	164	91.7559	-0.0196591	0.00947244
2	A2	165	91.95	-0.0217783	0.00944928
2	A2	166	92.144	-0.0222984	0.00954785
2	A2	167	92.338	-0.0204543	0.00989859
2	A2	168	92.532	-0.0229703	0.010523
2	A2	169	92.726	-0.0236926	0.01129
2	A2	170	92.9201	-0.0262666	0.0119311
2	A2	171	93.1141	-0.0285431	0.0121326
2	A2	172	93.3081	-0.0286843	0.0116662
2	A2	173	93.5021	-0.030553	0.0104928
2	A2	174	93.6962	-0.0315546	0.00878474
2	A2	175	93.8902	-0.0316949	0.00685954
2	A2	176	94.0842	-0.0296246	0.00505457
2	A2	177	94.2782	-0.0313541	0.0036003
2	A2	178	94.4722	-0.0293003	0.00255323
2	A2	179	94.6663	-0.034219	0.00182189
2	A2	180	94.8603	-0.0318419	0.00126312
3	A3	1	60.1304	2.91004	0.142653
3	A3	2	60.3244	2.84546	0.141202
3	A3	3	60.5184	2.83849	0.134873
3	A3	4	60.7125	2.84457	0.124106
3	A3	5	60.9065	2.82478	0.111514
3	A3	6	61.1005	2.7741	0.101287
3	A3	7	61.2945	2.79894	0.097618
3	A3	8	61.4886	2.84226	0.102799
3	A3	9	61.6826	2.79054	0.116026
3	A3	10	61.8766	2.79953	0.133598
3	A3	11	62.0706	2.77498	0.15039
3	A3	12	62.2646	2.74397	0.16182
3	A3	13	62.4587	2.7368	0.165309
3	A3	14	62.6527	2.68819	0.160823
3	A3	15	62.8467	2.71756	0.150497
3	A3	16	63.0407	2.62836	0.137705
3	A3	17	63.2347	2.71364	0.125927
3	A3	18	63.4288	2.59662	0.117766
3	A3	19	63.6228	2.70186	0.114417
3	A3	20	63.8168	2.63729	0.115782
3	A3	21	64.0108	2.60998	0.121035
3	A3	22	64.2049	2.62431	0.129201
3	A3	23	64.3989	2.6009	0.139323
3	A3	24	64.5929	2.59696	0.150238
3	A3	25	64.7869	2.57992	0.160392
3	A3	26	64.9809	2.57597	0.168073
3	A3	27	65.175	2.51821	0.172017
3	A3	28	65.369	2.51046	0.171871
3	A3	29	65.563	2.51795	0.168108
3	A3	30	65.757	2.47027	0.16143
3	A3	31	65.951	2.48066	0.152162
3	A3	32	66.1451	2.45202	0.140152
3	A3	33	66.3391	2.43575	0.125325
3	A3	34	66.5331	2.44349	0.108463
3	A3	35	66.7271	2.37256	0.0916466
3	A3	36	66.9212	2.41314	0.0779736
3	A3	37	67.1152	2.42494	0.0706796
3	A3	38	67.3092	2.41103	0.0720763
3	A3	39	67.5032	2.38146	0.0826891
3	A3	40	67.6973	2.36951	0.100823
3	A3	41	67.8913	2.46709	0.122803
3	A3	42	68.0853	2.35558	0.143986
3	A3	43	68.2793	2.33894	0.160325
3	A3	44	68.4733	2.31319	0.169612
3	A3	45	68.6674	2.31506	0.171656
3	A3	46	68.8614	2.30136	0.167465
3	A3	47	69.0554	2.2787	0.15833
3	A3	48	69.2494	2.26275	0.145664
3	A3	49	69.4434	2.23785	0.131507
3	A3	50	69.6375	2.20786	0.118774
3	A3	51	69.8315	2.21795	0.110499
3	A3	52	70.0255	2.24955	0.108311
3	A3	53	70.2195	2.21345	0.111225
3	A3	54	70.4136	2.20411	0.115803
3	A3	55	70.6076	2.20022	0.11779
3	A3	56	70.8016	2.15046	0.114395
3	A3	57	70.9956	2.15619	0.105903
3	A3	58	71.1896	2.12871	0.095739
3	A3	59	71.3837	2.13328	0.0888305
3	A3	60	71.5777	2.14269	0.0890213
3	A3	61	71.7717	2.12264	0.0968558
3	A3	62	71.9657	2.18439	0.109102
3	A3	63	72.1597	2.10458	0.120533
3	A3	64	72.3538	2.07602	0.127063
3	A3	65	72.5478	2.04402	0.128238
3	A3	66	72.7418	2.04836	0.127334
3	A3	67	72.9358	2.06308	0.128928
3	A3	68	73.1299	2.05896	0.135656
3	A3	69	73.3239	2.0886	0.146421
3	A3	70	73.5179	1.96133	0.157127
3	A3	71	73.7119	2.0291	0.163244
3	A3	72	73.9059	1.94838	0.162372
3	A3	73	74.1	1.9585	0.155303
3	A3	74	74.294	1.92647	0.14524
3	A3	75	74.488	1.92941	0.135893
3	A3	76	74.682	1.94222	0.12969
3	A3	77	74.8761	1.91577	0.126963
3	A3	78	75.0701	1.89295	0.126371
3	A3	79	75.2641	1.88066	0.126064
3	A3	80	75.4581	1.88274	0.124838
3	A3	81	75.6521	1.84624	0.122674
3	A3	82	75.8462	1.84741	0.120503
3	A3	83	76.0402	1.83386	0.119438
3	A3	84	76.2342	1.83321	0.119949
3	A3	85	76.4282	1.82596	0.121451
3	A3	86	76.6222	1.80195	0.12255
3	A3	87	76.8163	1.78371	0.121837
3	A3	88	77.0103	1.77945	0.118808
3	A3	89	77.2043	1.75801	0.114328
3	A3	90	77.3983	1.74351	0.110303
3	A3	91	77.5924	1.74199	0.10864
3	A3	92	77.7864	1.73397	0.110074
3	A3	93	77.9804	1.77332	0.113655
3	A3	94	78.1744	1.7035	0.117311
3	A3	95	78.3684	1.65481	0.11918
3	A3	96	78.5625	1.72909	0.118815
3	A3	97	78.7565	1.66289	0.117426
3	A3	98	78.9505	1.62255	0.117017
3	A3	99	79.1445	1.68529	0.119012
3	A3	100	79.3385	1.68486	0.123335
3	A3	101	79.5326	1.59391	0.128531
3	A3	102	79.7266	1.61535	0.132803
3	A3	103	79.9206	1.61347	0.135194
3	A3	104	80.1146	1.56834	0.136065
3	A3	105	80.3087	1.57264	0.136694
3	A3	106	80.5027	1.57464	0.138555
3	A3	107	80.6967	1.55497	0.143066
3	A3	108	80.8907	1.53567	0.152156
3	A3	109	81.0847	1.49443	0.169137
3	A3	110	81.2788	1.50138	0.198947
3	A3	111	81.4728	1.51368	0.24718
3	A3	112	81.6668	1.49625	0.318196
3	A3	113	81.8608	1.44425	0.413243
3	A3	114	82.0549	1.41666	0.529431
3	A3	115	82.2489	1.3606	0.659795
3	A3	116	82.4429	1.27137	0.794217
3	A3	117	82.6369	1.17541	0.920898
3	A3	118	82.8309	1.04577	1.02812
3	A3	119	83.025	0.91315	1.10599
3	A3	120	83.219	0.77479	1.14778
3	A3	121	83.413	0.644586	1.15047
3	A3	122	83.607	0.51889	1.1146
3	A3	123	83.801	0.400224	1.04376
3	A3	124	83.9951	0.29306	0.943972
3	A3	125	84.1891	0.211433	0.823312
3	A3	126	84.3831	0.145545	0.691239
3	A3	127	84.5771	0.0999032	0.557695
3	A3	128	84.7712	0.0740329	0.431854
3	A3	129	84.9652	0.0592437	0.32085
3	A3	130	85.1592	0.0513666	0.22892
3	A3	131	85.3532	0.0434295	0.157228
3	A3	132	85.5472	0.0416441	0.104399
3	A3	133	85.7413	0.0404843	0.0674678
3	A3	134	85.9353	0.0365673	0.0429021
3	A3	135	86.1293	0.0386908	0.0273567
3	A3	136	86.3233	0.0351638	0.0180621
3	A3	137	86.5174	0.0400359	0.0128945
3	A3	138	86.7114	0.0346344	0.0102863
3	A3	139	86.9054	0.0356353	0.00911699
3	A3	140	87.0994	0.0335156	0.00864306
3	A3	141	87.2934	0.0320053	0.00844466
3	A3	142	87.4875	0.0329426	0.0083422
3	A3	143	87.6815	0.0321057	0.00827895
3	A3	144	87.8755	0.0316729	0.0082167
3	A3	145	88.0695	0.0311651	0.00809783
3	A3	146	88.2635	0.0267101	0.00787372
3	A3	147	88.4576	0.0275404	0.00754089
3	A3	148	88.6516	0.0288342	0.0071224
3	A3	149	88.8456	0.028506	0.00659826
3	A3	150	89.0396	0.025305	0.0058601
3	A3	151	89.2337	0.0272587	0.00476779
3	A3	152	89.4277	0.0213811	0.00329737
3	A3	153	89.6217	0.0211352	0.00166586
3	A3	154	89.8157	0.0303103	0.000303311
3	A3	155	90.0098	0.0274146	-0.000347808
3	A3	156	90.2038	0.0270629	-7.7026e-05
3	A3	157	90.3978	0.0267946	0.000981651
3	A3	158	90.5918	0.0249217	0.00244226
3	A3	159	90.7858	0.0248126	0.00387985
3	A3	160	90.9799	0.0244153	0.00501001
3	A3	161	91.1739	0.0249189	0.00574254
3	A3	162	91.3679	0.0210984	0.0061287
3	A3	163	91.5619	0.0232609	0.00627842
3	A3	164	91.7559	0.0219438	0.00630482
3	A3	165	91.95	0.0208335	0.00630436
3	A3	166	92.144	0.0206757	0.00635395
3	A3	167	92.338	0.0197753	0.00650729
3	A3	168	92.532	0.0198777	0.00678446
3	A3	169	92.726	0.0192642	0.00715932
3	A3	170	92.9201	0.0168889	0.00755387
3	A3	171	93.1141	0.0173838	0.00784799
3	A3	172	93.3081	0.0164691	0.00790824
3	A3	173	93.5021	0.0140965	0.00763117
3	A3	174	93.6962	0.0142392	0.00698826
3	A3	175	93.8902	0.0132076	0.00605011
3	A3	176	94.0842	0.0132838	0.0049687
3	A3	177	94.2782	0.0134788	0.00391562
3	A3	178	94.4722	0.0152756	0.00300832
3	A3	179	94.6663	0.0112707	0.00227262
3	A3	180	94.8603	0.0118253	0.00166603
4	A4	1	60.1304	3.06572	0.166542
4	A4	2	60.3244	2.99242	0.165919
4	A4	3	60.5184	2.98088	0.159841
4	A4	4	60.7125	2.98673	0.148649
4	A4	5	60.9065	2.96223	0.135185
4	A4	6	61.1005	2.91118	0.124087
4	A4	7	61.2945	2.93418	0.119975
4	A4	8	61.4886	2.97792	0.125316
4	A4	9	61.6826	2.92536	0.139164
4	A4	10	61.8766	2.92725	0.157442
4	A4	11	62.0706	2.90351	0.174631
4	A4	12	62.2646	2.86914	0.185882
4	A4	13	62.4587	2.85783	0.188574
4	A4	14	62.6527	2.80866	0.182804
4	A4	15	62.8467	2.83858	0.170956
4	A4	16	63.0407	2.74342	0.156699
4	A4	17	63.2347	2.82844	0.143777
4	A4	18	63.4288	2.70847	0.134944
4	A4	19	63.6228	2.81891	0.131363
4	A4	20	63.8168	2.75182	0.132727
4	A4	21	64.0108	2.716	0.137946
4	A4	22	64.2049	2.73244	0.145873
4	A4	23	64.3989	2.70819	0.155547
4	A4	24	64.5929	2.70055	0.165933
4	A4	25	64.7869	2.68446	0.175622
4	A4	26	64.9809	2.68208	0.18299
4	A4	27	65.175	2.61819	0.1868
4	A4	28	65.369	2.60945	0.186706
4	A4	29	65.563	2.61827	0.183167
4	A4	30	65.757	2.57073	0.176806
4	A4	31	65.951	2.5761	0.167757
4	A4	32	66.1451	2.55009	0.155605
4	A4	33	66.3391	2.5299	0.140052
4	A4	34	66.5331	2.53268	0.121882
4	A4	35	66.7271	2.46649	0.103468
4	A4	36	66.9212	2.49827	0.0884222
4	A4	37	67.1152	2.51537	0.0804953
4	A4	38	67.3092	2.50198	0.0822553
4	A4	39	67.5032	2.47475	0.0940944
4	A4	40	67.6973	2.45702	0.11388
4	A4	41	67.8913	2.55192	0.137425
4	A4	42	68.0853	2.43967	0.159751
4	A4	43	68.2793	2.42288	0.176727
4	A4	44	68.4733	2.393	0.186231
4	A4	45	68.6674	2.39663	0.188143
4	A4	46	68.8614	2.38135	0.18341
4	A4	47	69.0554	2.35837	0.173172
4	A4	48	69.2494	2.3366	0.158784
4	A4	49	69.4434	2.31005	0.142486
4	A4	50	69.6375	2.28115	0.127685
4	A4	51	69.8315	2.29034	0.118032
4	A4	52	70.0255	2.32595	0.115592
4	A4	53	70.2195	2.28706	0.119426
4	A4	54	70.4136	2.27752	0.125672
4	A4	55	70.6076	2.27677	0.129385
4	A4	56	70.8016	2.22036	0.127107
4	A4	57	70.9956	2.22285	0.118795
4	A4	58	71.1896	2.19573	0.107997
4	A4	59	71.3837	2.19742	0.100098
4	A4	60	71.5777	2.20838	0.0994453
4	A4	61	71.7717	2.19141	0.10685
4	A4	62	71.9657	2.25006	0.119016
4	A4	63	72.1597	2.1659	0.13044
4	A4	64	72.3538	2.13804	0.136786
4	A4	65	72.5478	2.10571	0.137562
4	A4	66	72.7418	2.11145	0.136229
4	A4	67	72.9358	2.11973	0.137648
4	A4	68	73.1299	2.11947	0.144639
4	A4	69	73.3239	2.15192	0.156036
4	A4	70	73.5179	2.01899	0.167434
4	A4	71	73.7119	2.08882	0.173898
4	A4	72	73.9059	2.00302	0.17274
4	A4	73	74.1	2.00981	0.164744
4	A4	74	74.294	1.98529	0.153374
4	A4	75	74.488	1.98169	0.142757
4	A4	76	74.682	1.99677	0.135694
4	A4	77	74.8761	1.96717	0.132725
4	A4	78	75.0701	1.9516	0.132493
4	A4	79	75.2641	1.93393	0.132947
4	A4	80	75.4581	1.93329	0.132581
4	A4	81	75.6521	1.90024	0.13107
4	A4	82	75.8462	1.89903	0.129121
4	A4	83	76.0402	1.88416	0.127761
4	A4	84	76.2342	1.87926	0.127547
4	A4	85	76.4282	1.87711	0.128111
4	A4	86	76.6222	1.84928	0.128345
4	A4	87	76.8163	1.83041	0.127071
4	A4	88	77.0103	1.82991	0.12388
4	A4	89	77.2043	1.80835	0.119562
4	A4	90	77.3983	1.79087	0.115843
4	A4	91	77.5924	1.78437	0.114445
4	A4	92	77.7864	1.7849	0.115987
4	A4	93	77.9804	1.81895	0.119502
4	A4	94	78.1744	1.74848	0.122986
4	A4	95	78.3684	1.69783	0.124688
4	A4	96	78.5625	1.7746	0.124256
4	A4	97	78.7565	1.71043	0.122934
4	A4	98	78.9505	1.66628	0.122679
4	A4	99	79.1445	1.72892	0.124837
4	A4	100	79.3385	1.72541	0.129282
4	A4	101	79.5326	1.63779	0.13457
4	A4	102	79.7266	1.65822	0.138939
4	A4	103	79.9206	1.65777	0.141433
4	A4	104	80.1146	1.60797	0.142365
4	A4	105	80.3087	1.61221	0.14295
4	A4	106	80.5027	1.61695	0.144616
4	A4	107	80.6967	1.59499	0.148794
4	A4	108	80.8907	1.5755	0.157477
4	A4	109	81.0847	1.53094	0.174093
4	A4	110	81.2788	1.5428	0.203733
4	A4	111	81.4728	1.55391	0.252174
4	A4	112	81.6668	1.534	0.324014
4	A4	113	81.8608	1.48279	0.420823
4	A4	114	82.0549	1.45534	0.540144
4	A4	115	82.2489	1.39874	0.67544
4	A4	116	82.4429	1.31266	0.816837
4	A4	117	82.6369	1.21663	0.952355
4	A4	118	82.8309	1.08448	1.06956
4	A4	119	83.025	0.946054	1.15743
4	A4	120	83.219	0.800702	1.20795
4	A4	121	83.413	0.663572	1.21699
4	A4	122	83.607	0.532297	1.18442
4	A4	123	83.801	0.405241	1.11358
4	A4	124	83.9951	0.292531	1.01074
4	A4	125	84.1891	0.204776	0.88447
4	A4	126	84.3831	0.134059	0.744917
4	A4	127	84.5771	0.0849224	0.602803
4	A4	128	84.7712	0.0572329	0.468062
4	A4	129	84.9652	0.0399711	0.348499
4	A4	130	85.1592	0.0314984	0.248874
4	A4	131	85.3532	0.0225047	0.170702
4	A4	132	85.5472	0.0213514	0.112776
4	A4	133	85.7413	0.0212877	0.0721295
4	A4	134	85.9353	0.0172486	0.0450688
4	A4	135	86.1293	0.0181032	0.0279841
4	A4	136	86.3233	0.0169985	0.0178018
4	A4	137	86.5174	0.0194269	0.0121314
4	A4	138	86.7114	0.0158124	0.00922713
4	A4	139	86.9054	0.0161345	0.00789188
4	A4	140	87.0994	0.0142429	0.00737815
4	A4	141	87.2934	0.0137879	0.00728338
4	A4	142	87.4875	0.0148481	0.00742066
4	A4	143	87.6815	0.01346	0.00768292
4	A4	144	87.8755	0.013154	0.00795284
4	A4	145	88.0695	0.0118465	0.00809822
4	A4	146	88.2635	0.00908783	0.00803134
4	A4	147	88.4576	0.00792836	0.00775781
4	A4	148	88.6516	0.0105342	0.00734854
4	A4	149	88.8456	0.00858553	0.00684288
4	A4	150	89.0396	0.00807645	0.00617061
4	A4	151	89.2337	0.00765108	0.00518642
4	A4	152	89.4277	0.00306495	0.00382053
4	A4	153	89.6217	0.0018275	0.00223184
4	A4	154	89.8157	0.0111789	0.000817922
4	A4	155	90.0098	0.00811983	3.90812e-05
4	A4	156	90.2038	0.00809287	0.00017128
4	A4	157	90.3978	0.00771829	0.00116545
4	A4	158	90.5918	0.00621461	0.00270124
4	A4	159	90.7858	0.00621169	0.00436934
4	A4	160	90.9799	0.00571744	0.00584207
4	A4	161	91.1739	0.0048799	0.00694282
4	A4	162	91.3679	0.00210314	0.00762495
4	A4	163	91.5619	0.00367575	0.00792354
4	A4	164	91.7559	0.00170477	0.00792621
4	A4	165	91.95	0.000231191	0.0077644
4	A4	166	92.144	0.000254288	0.00759962
4	A4	167	92.338	0.000844588	0.00758464
4	A4	168	92.532	-0.000612065	0.00780558
4	A4	169	92.726	-0.00078914	0.00823574
4	A4	170	92.9201	-0.00288321	0.00873455
4	A4	171	93.1141	-0.00418169	0.00909871
4	A4	172	93.3081	-0.00462679	0.00913893
4	A4	173	93.5021	-0.00578888	0.00874347
4	A4	174	93.6962	-0.00677005	0.00790637
4	A4	175	93.8902	-0.00794775	0.00672155
4	A4	176	94.0842	-0.00722336	0.00535298
4	A4	177	94.2782	-0.00819831	0.00398824
4	A4	178	94.4722	-0.00600156	0.00278546
4	A4	179	94.6663	-0.00880728	0.00183301
4	A4	180	94.8603	-0.00773469	0.00114145
5	A5	1	60.1304	3.14355	0.16997
5	A5	2	60.3244	3.06875	0.16997
5	A5	3	60.5184	3.05961	0.16426
5	A5	4	60.7125	3.06383	0.152855
5	A5	5	60.9065	3.03896	0.138423
5	A5	6	61.1005	2.9803	0.12574
5	A5	7	61.2945	3.00615	0.119856
5	A5	8	61.4886	3.05457	0.123799
5	A5	9	61.6826	3.00227	0.137027
5	A5	10	61.8766	3.00424	0.155593
5	A5	11	62.0706	2.97931	0.173829
5	A5	12	62.2646	2.9469	0.186585
5	A5	13	62.4587	2.93228	0.190879
5	A5	14	62.6527	2.885	0.186427
5	A5	15	62.8467	2.91765	0.17521
5	A5	16	63.0407	2.81669	0.160574
5	A5	17	63.2347	2.90084	0.146191
5	A5	18	63.4288	2.77972	0.135126
5	A5	19	63.6228	2.88834	0.129215
5	A5	20	63.8168	2.82421	0.128943
5	A5	21	64.0108	2.79425	0.133809
5	A5	22	64.2049	2.81118	0.142814
5	A5	23	64.3989	2.78278	0.154681
5	A5	24	64.5929	2.77891	0.167727
5	A5	25	64.7869	2.76005	0.179817
5	A5	26	64.9809	2.75939	0.188719
5	A5	27	65.175	2.69195	0.192873
5	A5	28	65.369	2.67867	0.191958
5	A5	29	65.563	2.68933	0.186772
5	A5	30	65.757	2.64089	0.178446
5	A5	31	65.951	2.65178	0.167614
5	A5	32	66.1451	2.61812	0.154213
5	A5	33	66.3391	2.60442	0.138097
5	A5	34	66.5331	2.60727	0.119997
5	A5	35	66.7271	2.53505	0.102103
5	A5	36	66.9212	2.57901	0.0877747
5	A5	37	67.1152	2.58616	0.0805424
5	A5	38	67.3092	2.57443	0.0828576
5	A5	39	67.5032	2.54573	0.0951217
5	A5	40	67.6973	2.52988	0.115266
5	A5	41	67.8913	2.63013	0.139122
5	A5	42	68.0853	2.50951	0.16167
5	A5	43	68.2793	2.49439	0.178715
5	A5	44	68.4733	2.46501	0.188114
5	A5	45	68.6674	2.46763	0.189812
5	A5	46	68.8614	2.45472	0.184881
5	A5	47	69.0554	2.42863	0.174594
5	A5	48	69.2494	2.4089	0.160409
5	A5	49	69.4434	2.37986	0.144584
5	A5	50	69.6375	2.35186	0.130399
5	A5	51	69.8315	2.3649	0.121222
5	A5	52	70.0255	2.39776	0.118781
5	A5	53	70.2195	2.35476	0.121931
5	A5	54	70.4136	2.3451	0.126932
5	A5	55	70.6076	2.34288	0.129288
5	A5	56	70.8016	2.2885	0.126107
5	A5	57	70.9956	2.29634	0.11772
5	A5	58	71.1896	2.26941	0.107651
5	A5	59	71.3837	2.2675	0.100914
5	A5	60	71.5777	2.27823	0.101351
5	A5	61	71.7717	2.25834	0.109395
5	A5	62	71.9657	2.32136	0.121612
5	A5	63	72.1597	2.23532	0.13259
5	A5	64	72.3538	2.20441	0.138228
5	A5	65	72.5478	2.17391	0.138316
5	A5	66	72.7418	2.1787	0.136575
5	A5	67	72.9358	2.19109	0.138015
5	A5	68	73.1299	2.18719	0.145447
5	A5	69	73.3239	2.22243	0.157549
5	A5	70	73.5179	2.08788	0.169689
5	A5	71	73.7119	2.15639	0.176735
5	A5	72	73.9059	2.06838	0.175917
5	A5	73	74.1	2.07983	0.16803
5	A5	74	74.294	2.05054	0.156598
5	A5	75	74.488	2.04786	0.145791
5	A5	76	74.682	2.06486	0.138446
5	A5	77	74.8761	2.03304	0.135164
5	A5	78	75.0701	2.01534	0.134725
5	A5	79	75.2641	1.99781	0.135252
5	A5	80	75.4581	2.00083	0.135348
5	A5	81	75.6521	1.96728	0.134626
5	A5	82	75.8462	1.96655	0.133547
5	A5	83	76.0402	1.94618	0.132818
5	A5	84	76.2342	1.9414	0.132755
5	A5	85	76.4282	1.9393	0.132935
5	A5	86	76.6222	1.9134	0.132368
5	A5	87	76.8163	1.89206	0.130127
5	A5	88	77.0103	1.89044	0.126089
5	A5	89	77.2043	1.8672	0.121303
5	A5	90	77.3983	1.85604	0.117633
5	A5	91	77.5924	1.8477	0.116742
5	A5	92	77.7864	1.84638	0.118986
5	A5	93	77.9804	1.87968	0.123013
5	A5	94	78.1744	1.80898	0.126467
5	A5	95	78.3684	1.75718	0.127445
5	A5	96	78.5625	1.835	0.125725
5	A5	97	78.7565	1.7647	0.122934
5	A5	98	78.9505	1.7261	0.121522
5	A5	99	79.1445	1.79093	0.123237
5	A5	100	79.3385	1.79017	0.128079
5	A5	101	79.5326	1.69629	0.134428
5	A5	102	79.7266	1.71948	0.140148
5	A5	103	79.9206	1.71919	0.143883
5	A5	104	80.1146	1.66715	0.145648
5	A5	105	80.3087	1.67075	0.146483
5	A5	106	80.5027	1.67583	0.147733
5	A5	107	80.6967	1.65335	0.150771
5	A5	108	80.8907	1.63355	0.157557
5	A5	109	81.0847	1.58797	0.171537
5	A5	110	81.2788	1.59856	0.197915
5	A5	111	81.4728	1.61181	0.242696
5	A5	112	81.6668	1.59719	0.310825
5	A5	113	81.8608	1.54437	0.40437
5	A5	114	82.0549	1.516	0.521518
5	A5	115	82.2489	1.46623	0.65653
5	A5	116	82.4429	1.38133	0.800296
5	A5	117	82.6369	1.29333	0.941323
5	A5	118	82.8309	1.16277	1.06715
5	A5	119	83.025	1.0222	1.16618
5	A5	120	83.219	0.870641	1.22944
5	A5	121	83.413	0.730404	1.25172
5	A5	122	83.607	0.597359	1.23185
5	A5	123	83.801	0.46276	1.17224
5	A5	124	83.9951	0.338349	1.0782
5	A5	125	84.1891	0.244654	0.957391
5	A5	126	84.3831	0.162416	0.819295
5	A5	127	84.5771	0.10211	0.674425
5	A5	128	84.7712	0.0654485	0.533152
5	A5	129	84.9652	0.0442396	0.404337
5	A5	130	85.1592	0.0340638	0.29416
5	A5	131	85.3532	0.0217802	0.205561
5	A5	132	85.5472	0.0206207	0.138429
5	A5	133	85.7413	0.0193402	0.0903976
5	A5	134	85.9353	0.0157548	0.0578962
5	A5	135	86.1293	0.0157228	0.0370984
5	A5	136	86.3233	0.0130987	0.0245544
5	A5	137	86.5174	0.0171696	0.0174732
5	A5	138	86.7114	0.0119943	0.0137571
5	A5	139	86.9054	0.0119501	0.0119271
5	A5	140	87.0994	0.0105875	0.0110262
5	A5	141	87.2934	0.0084445	0.010518
5	A5	142	87.4875	0.00923405	0.0101645
5	A5	143	87.6815	0.00826737	0.00988747
5	A5	144	87.8755	0.00758516	0.00965375
5	A5	145	88.0695	0.00686181	0.00942657
5	A5	146	88.2635	0.00347683	0.00917452
5	A5	147	88.4576	0.00228563	0.00888289
5	A5	148	88.6516	0.00606755	0.00851923
5	A5	149	88.8456	0.00342949	0.00797126
5	A5	150	89.0396	0.000533285	0.00703891
5	A5	151	89.2337	0.00198052	0.00554433
5	A5	152	89.4277	-0.00414076	0.00351931
5	A5	153	89.6217	-0.00419749	0.00132458
5	A5	154	89.8157	0.00728359	-0.000435423
5	A5	155	90.0098	0.00351803	-0.00119301
5	A5	156	90.2038	0.00247909	-0.00071586
5	A5	157	90.3978	0.00270594	0.000784596
5	A5	158	90.5918	0.00158396	0.00279965
5	A5	159	90.7858	-0.00118039	0.00479953
5	A5	160	90.9799	0.000748301	0.00644421
5	A5	161	91.1739	-9.76634e-05	0.00762426
5	A5	162	91.3679	-0.00369027	0.00837195
5	A5	163	91.5619	-0.00149212	0.00875697
5	A5	164	91.7559	-0.00495911	0.00884713
5	A5	165	91.95	-0.00564808	0.0087315
5	A5	166	92.144	-0.00566539	0.00854777
5	A5	167	92.338	-0.00597091	0.00846112
5	A5	168	92.532	-0.00596841	0.00859325
5	A5	169	92.726	-0.00753961	0.00894939
5	A5	170	92.9201	-0.00918387	0.00939958
5	A5	171	93.1141	-0.0101453	0.00973314
5	A5	172	93.3081	-0.0117105	0.00975389
5	A5	173	93.5021	-0.012282	0.00936049
5	A5	174	93.6962	-0.0131316	0.00857381
5	A5	175	93.8902	-0.0144261	0.00750919
5	A5	176	94.0842	-0.0134366	0.00631824
5	A5	177	94.2782	-0.0150813	0.00513119
5	A5	178	94.4722	-0.0135154	0.00402412
5	A5	179	94.6663	-0.015718	0.00302151
5	A5	180	94.8603	-0.0162424	0.00212578
6	A6	1	60.1304	3.17647	0.168795
6	A6	2	60.3244	3.09648	0.1676
6	A6	3	60.5184	3.0855	0.160303
6	A6	4	60.7125	3.09341	0.147346
6	A6	5	60.9065	3.0752	0.131887
6	A6	6	61.1005	3.01013	0.119064
6	A6	7	61.2945	3.04221	0.114038
6	A6	8	61.4886	3.0907	0.119709
6	A6	9	61.6826	3.0392	0.135237
6	A6	10	61.8766	3.0365	0.156248
6	A6	11	62.0706	3.01557	0.176548
6	A6	12	62.2646	2.98542	0.190448
6	A6	13	62.4587	2.97025	0.194589
6	A6	14	62.6527	2.91372	0.188739
6	A6	15	62.8467	2.94695	0.175489
6	A6	16	63.0407	2.84529	0.159154
6	A6	17	63.2347	2.94053	0.144257
6	A6	18	63.4288	2.81684	0.134121
6	A6	19	63.6228	2.93312	0.130108
6	A6	20	63.8168	2.85691	0.131796
6	A6	21	64.0108	2.82937	0.137857
6	A6	22	64.2049	2.84165	0.14696
6	A6	23	64.3989	2.8178	0.158053
6	A6	24	64.5929	2.812	0.170016
6	A6	25	64.7869	2.79413	0.181264
6	A6	26	64.9809	2.79281	0.189883
6	A6	27	65.175	2.7284	0.194327
6	A6	28	65.369	2.71685	0.194081
6	A6	29	65.563	2.72137	0.189693
6	A6	30	65.757	2.67538	0.182073
6	A6	31	65.951	2.68369	0.171675
6	A6	32	66.1451	2.65751	0.158262
6	A6	33	66.3391	2.6364	0.141529
6	A6	34	66.5331	2.64017	0.122164
6	A6	35	66.7271	2.56672	0.102529
6	A6	36	66.9212	2.60674	0.0863885
6	A6	37	67.1152	2.62279	0.0777637
6	A6	38	67.3092	2.61074	0.0795031
6	A6	39	67.5032	2.57875	0.0921589
6	A6	40	67.6973	2.56601	0.113557
6	A6	41	67.8913	2.66711	0.139237
6	A6	42	68.0853	2.54458	0.163761
6	A6	43	68.2793	2.5331	0.182503
6	A6	44	68.4733	2.4996	0.192971
6	A6	45	68.6674	2.50209	0.194926
6	A6	46	68.8614	2.4858	0.189451
6	A6	47	69.0554	2.46158	0.177982
6	A6	48	69.2494	2.44397	0.162201
6	A6	49	69.4434	2.41415	0.144621
6	A6	50	69.6375	2.38622	0.128845
6	A6	51	69.8315	2.39316	0.118624
6	A6	52	70.0255	2.43308	0.116027
6	A6	53	70.2195	2.39299	0.119982
6	A6	54	70.4136	2.38381	0.126418
6	A6	55	70.6076	2.38248	0.130174
6	A6	56	70.8016	2.3239	0.127693
6	A6	57	70.9956	2.32677	0.118996
6	A6	58	71.1896	2.30239	0.107819
6	A6	59	71.3837	2.30449	0.0997533
6	A6	60	71.5777	2.31443	0.0992614
6	A6	61	71.7717	2.29324	0.107125
6	A6	62	71.9657	2.36136	0.119876
6	A6	63	72.1597	2.27215	0.131782
6	A6	64	72.3538	2.24383	0.138335
6	A6	65	72.5478	2.20894	0.139043
6	A6	66	72.7418	2.21485	0.137541
6	A6	67	72.9358	2.22847	0.138911
6	A6	68	73.1299	2.22587	0.14609
6	A6	69	73.3239	2.26055	0.157862
6	A6	70	73.5179	2.12211	0.169692
6	A6	71	73.7119	2.19281	0.176555
6	A6	72	73.9059	2.10853	0.175789
6	A6	73	74.1	2.12019	0.168258
6	A6	74	74.294	2.08658	0.157464
6	A6	75	74.488	2.08685	0.147447
6	A6	76	74.682	2.10404	0.140822
6	A6	77	74.8761	2.07209	0.137928
6	A6	78	75.0701	2.05307	0.137322
6	A6	79	75.2641	2.03342	0.137054
6	A6	80	75.4581	2.03896	0.135885
6	A6	81	75.6521	2.00112	0.133824
6	A6	82	75.8462	2.0042	0.131836
6	A6	83	76.0402	1.98547	0.131029
6	A6	84	76.2342	1.9838	0.131818
6	A6	85	76.4282	1.97993	0.133523
6	A6	86	76.6222	1.95089	0.134631
6	A6	87	76.8163	1.93455	0.133631
6	A6	88	77.0103	1.92679	0.129965
6	A6	89	77.2043	1.90556	0.124567
6	A6	90	77.3983	1.89079	0.119534
6	A6	91	77.5924	1.88376	0.117029
6	A6	92	77.7864	1.88364	0.11799
6	A6	93	77.9804	1.92017	0.121513
6	A6	94	78.1744	1.84916	0.125406
6	A6	95	78.3684	1.79536	0.127595
6	A6	96	78.5625	1.87728	0.127428
6	A6	97	78.7565	1.80524	0.125982
6	A6	98	78.9505	1.76358	0.125222
6	A6	99	79.1445	1.82729	0.126622
6	A6	100	79.3385	1.82794	0.130236
6	A6	101	79.5326	1.73123	0.134817
6	A6	102	79.7266	1.75673	0.138796
6	A6	103	79.9206	1.75772	0.141363
6	A6	104	80.1146	1.70717	0.142816
6	A6	105	80.3087	1.71406	0.144081
6	A6	106	80.5027	1.71712	0.14602
6	A6	107	80.6967	1.69359	0.149366
6	A6	108	80.8907	1.67227	0.155555
6	A6	109	81.0847	1.62415	0.167801
6	A6	110	81.2788	1.64051	0.191376
6	A6	111	81.4728	1.65538	0.232531
6	A6	112	81.6668	1.63927	0.296522
6	A6	113	81.8608	1.58531	0.385795
6	A6	114	82.0549	1.5644	0.499072
6	A6	115	82.2489	1.51659	0.631341
6	A6	116	82.4429	1.43509	0.774306
6	A6	117	82.6369	1.356	0.917131
6	A6	118	82.8309	1.22847	1.04759
6	A6	119	83.025	1.0938	1.15373
6	A6	120	83.219	0.942905	1.22573
6	A6	121	83.413	0.800799	1.25725
6	A6	122	83.607	0.666244	1.24605
6	A6	123	83.801	0.530403	1.1937
6	A6	124	83.9951	0.403871	1.10505
6	A6	125	84.1891	0.307947	0.987592
6	A6	126	84.3831	0.222033	0.850858
6	A6	127	84.5771	0.156798	0.705536
6	A6	128	84.7712	0.118646	0.562296
6	A6	129	84.9652	0.0947397	0.430376
6	A6	130	85.1592	0.0834153	0.316376
6	A6	131	85.3532	0.0688201	0.223627
6	A6	132	85.5472	0.067048	0.152357
6	A6	133	85.7413	0.0648779	0.10048
6	A6	134	85.9353	0.0598489	0.0646728
6	A6	135	86.1293	0.0622725	0.0413029
6	A6	136	86.3233	0.058314	0.0270203
6	A6	137	86.5174	0.0650959	0.0189896
6	A6	138	86.7114	0.0576749	0.0149269
6	A6	139	86.9054	0.0583569	0.0130957
6	A6	140	87.0994	0.0548318	0.0123158
6	A6	141	87.2934	0.0532555	0.011936
6	A6	142	87.4875	0.0557709	0.0117067
6	A6	143	87.6815	0.0534925	0.0115728
6	A6	144	87.8755	0.052992	0.0114878
6	A6	145	88.0695	0.0530367	0.0113515
6	A6	146	88.2635	0.0463903	0.0110654
6	A6	147	88.4576	0.0457764	0.0105988
6	A6	148	88.6516	0.0509637	0.00995832
6	A6	149	88.8456	0.0476526	0.00906923
6	A6	150	89.0396	0.0454676	0.00770938
6	A6	151	89.2337	0.0462752	0.0056287
6	A6	152	89.4277	0.0379859	0.00282649
6	A6	153	89.6217	0.0371433	-0.00023328
6	A6	154	89.8157	0.0550578	-0.00270503
6	A6	155	90.0098	0.0500085	-0.00376094
6	A6	156	90.2038	0.048387	-0.00304641
6	A6	157	90.3978	0.0484763	-0.000860632
6	A6	158	90.5918	0.0466437	0.00205268
6	A6	159	90.7858	0.0439038	0.00491754
6	A6	160	90.9799	0.0470189	0.00724289
6	A6	161	91.1739	0.0456502	0.00888787
6	A6	162	91.3679	0.0392494	0.00993887
6	A6	163	91.5619	0.0442431	0.0105597
6	A6	164	91.7559	0.0402058	0.0109167
6	A6	165	91.95	0.0390355	0.0111732
6	A6	166	92.144	0.0381772	0.0114905
6	A6	167	92.338	0.0381422	0.0119927
6	A6	168	92.532	0.0373527	0.0126999
6	A6	169	92.726	0.0363108	0.013478
6	A6	170	92.9201	0.0316257	0.0140556
6	A6	171	93.1141	0.0309865	0.0141187
6	A6	172	93.3081	0.0302526	0.0134423
6	A6	173	93.5021	0.0279837	0.0119919
6	A6	174	93.6962	0.0269012	0.00994725
6	A6	175	93.8902	0.0270549	0.00764479
6	A6	176	94.0842	0.0290846	0.00546316
6	A6	177	94.2782	0.0252588	0.00369589
6	A6	178	94.4722	0.0318667	0.00246125
6	A6	179	94.6663	0.0250812	0.0016926
6	A6	180	94.8603	0.025659	0.00121407
7	A7	1	60.1304	3.12032	0.168697
7	A7	2	60.3244	3.04807	0.168011
7	A7	3	60.5184	3.03474	0.161817
7	A7	4	60.7125	3.04238	0.150415
7	A7	5	60.9065	3.02088	0.136597
7	A7	6	61.1005	2.96175	0.124995
7	A7	7	61.2945	2.98998	0.120291
7	A7	8	61.4886	3.03083	0.125097
7	A7	9	61.6826	2.98324	0.138635
7	A7	10	61.8766	2.98164	0.156975
7	A7	11	62.0706	2.95648	0.174665
7	A7	12	62.2646	2.92829	0.186814
7	A7	13	62.4587	2.91184	0.190621
7	A7	14	62.6527	2.86724	0.185892
7	A7	15	62.8467	2.89476	0.17469
7	A7	16	63.0407	2.7956	0.160456
7	A7	17	63.2347	2.88268	0.146907
7	A7	18	63.4288	2.76183	0.136981
7	A7	19	63.6228	2.87233	0.132176
7	A7	20	63.8168	2.80309	0.132525
7	A7	21	64.0108	2.77341	0.137167
7	A7	22	64.2049	2.78687	0.145016
7	A7	23	64.3989	2.76296	0.155033
7	A7	24	64.5929	2.75593	0.166022
7	A7	25	64.7869	2.73888	0.176397
7	A7	26	64.9809	2.73713	0.184376
7	A7	27	65.175	2.67502	0.188589
7	A7	28	65.369	2.66356	0.188616
7	A7	29	65.563	2.67282	0.1849
7	A7	30	65.757	2.62	0.1781
7	A7	31	65.951	2.63639	0.168409
7	A7	32	66.1451	2.60471	0.1555
7	A7	33	66.3391	2.58078	0.139207
7	A7	34	66.5331	2.5866	0.120478
7	A7	35	66.7271	2.52056	0.101853
7	A7	36	66.9212	2.55973	0.087028
7	A7	37	67.1152	2.56839	0.0797121
7	A7	38	67.3092	2.55783	0.0823282
7	A7	39	67.5032	2.52954	0.0950658
7	A7	40	67.6973	2.51347	0.115572
7	A7	41	67.8913	2.61102	0.139455
7	A7	42	68.0853	2.49248	0.161603
7	A7	43	68.2793	2.47566	0.177904
7	A7	44	68.4733	2.44692	0.186409
7	A7	45	68.6674	2.45228	0.187257
7	A7	46	68.8614	2.43697	0.181627
7	A7	47	69.0554	2.41468	0.170786
7	A7	48	69.2494	2.39267	0.156135
7	A7	49	69.4434	2.36571	0.139943
7	A7	50	69.6375	2.3386	0.125666
7	A7	51	69.8315	2.34749	0.116955
7	A7	52	70.0255	2.38353	0.115765
7	A7	53	70.2195	2.34775	0.120886
7	A7	54	70.4136	2.33607	0.128123
7	A7	55	70.6076	2.3316	0.132285
7	A7	56	70.8016	2.27391	0.129872
7	A7	57	70.9956	2.27972	0.121003
7	A7	58	71.1896	2.25273	0.109483
7	A7	59	71.3837	2.25451	0.100923
7	A7	60	71.5777	2.2631	0.099789
7	A7	61	71.7717	2.24529	0.10691
7	A7	62	71.9657	2.30981	0.118921
7	A7	63	72.1597	2.2213	0.130214
7	A7	64	72.3538	2.19576	0.136359
7	A7	65	72.5478	2.16061	0.136842
7	A7	66	72.7418	2.16536	0.135193
7	A7	67	72.9358	2.17949	0.13638
7	A7	68	73.1299	2.17716	0.14329
7	A7	69	73.3239	2.20987	0.15477
7	A7	70	73.5179	2.07543	0.166407
7	A7	71	73.7119	2.14541	0.17329
7	A7	72	73.9059	2.06138	0.172793
7	A7	73	74.1	2.07084	0.165724
7	A7	74	74.294	2.04264	0.155464
7	A7	75	74.488	2.04016	0.145921
7	A7	76	74.682	2.05404	0.139607
7	A7	77	74.8761	2.02641	0.13682
7	A7	78	75.0701	2.00613	0.136128
7	A7	79	75.2641	1.9874	0.13563
7	A7	80	75.4581	1.98958	0.134151
7	A7	81	75.6521	1.95597	0.131755
7	A7	82	75.8462	1.95598	0.129424
7	A7	83	76.0402	1.94066	0.128245
7	A7	84	76.2342	1.93943	0.128602
7	A7	85	76.4282	1.93095	0.129839
7	A7	86	76.6222	1.9062	0.130584
7	A7	87	76.8163	1.88749	0.129539
7	A7	88	77.0103	1.88388	0.126333
7	A7	89	77.2043	1.86191	0.121897
7	A7	90	77.3983	1.84859	0.118086
7	A7	91	77.5924	1.84221	0.116663
7	A7	92	77.7864	1.83875	0.118211
7	A7	93	77.9804	1.87146	0.121704
7	A7	94	78.1744	1.80357	0.125117
7	A7	95	78.3684	1.75378	0.126707
7	A7	96	78.5625	1.83135	0.126128
7	A7	97	78.7565	1.76092	0.124599
7	A7	98	78.9505	1.72248	0.124034
7	A7	99	79.1445	1.78183	0.125754
7	A7	100	79.3385	1.7824	0.129656
7	A7	101	79.5326	1.68981	0.134384
7	A7	102	79.7266	1.71067	0.138327
7	A7	103	79.9206	1.71454	0.140679
7	A7	104	80.1146	1.66358	0.141802
7	A7	105	80.3087	1.66739	0.142754
7	A7	106	80.5027	1.6739	0.144583
7	A7	107	80.6967	1.65085	0.148175
7	A7	108	80.8907	1.62752	0.154979
7	A7	109	81.0847	1.58471	0.168016
7	A7	110	81.2788	1.59707	0.192211
7	A7	111	81.4728	1.60923	0.233487
7	A7	112	81.6668	1.59261	0.296956
7	A7	113	81.8608	1.5405	0.38517
7	A7	114	82.0549	1.51905	0.497094
7	A7	115	82.2489	1.47421	0.627895
7	A7	116	82.4429	1.39249	0.76926
7	A7	117	82.6369	1.30998	0.910143
7	A7	118	82.8309	1.18473	1.03807
7	A7	119	83.025	1.04867	1.14097
7	A7	120	83.219	0.899496	1.20908
7	A7	121	83.413	0.761107	1.23636
7	A7	122	83.607	0.625663	1.22095
7	A7	123	83.801	0.493743	1.16487
7	A7	124	83.9951	0.371974	1.07346
7	A7	125	84.1891	0.277204	0.95464
7	A7	126	84.3831	0.196981	0.818214
7	A7	127	84.5771	0.136356	0.674943
7	A7	128	84.7712	0.101263	0.535275
7	A7	129	84.9652	0.0783549	0.407978
7	A7	130	85.1592	0.0674986	0.29905
7	A7	131	85.3532	0.0548017	0.211244
7	A7	132	85.5472	0.052098	0.144356
7	A7	133	85.7413	0.0499984	0.0960659
7	A7	134	85.9353	0.0454419	0.0629797
7	A7	135	86.1293	0.0469868	0.0415166
7	A7	136	86.3233	0.0429645	0.0284487
7	A7	137	86.5174	0.0481384	0.0211081
7	A7	138	86.7114	0.0418718	0.0173981
7	A7	139	86.9054	0.0412733	0.0157476
7	A7	140	87.0994	0.0390665	0.0150722
7	A7	141	87.2934	0.0374279	0.0147234
7	A7	142	87.4875	0.0377254	0.0143928
7	A7	143	87.6815	0.0350876	0.0139768
7	A7	144	87.8755	0.0346654	0.013457
7	A7	145	88.0695	0.034162	0.0128451
7	A7	146	88.2635	0.0295543	0.0121827
7	A7	147	88.4576	0.0290903	0.011536
7	A7	148	88.6516	0.0316603	0.0109346
7	A7	149	88.8456	0.0299653	0.0102816
7	A7	150	89.0396	0.0270775	0.00933135
7	A7	151	89.2337	0.0268785	0.00781699
7	A7	152	89.4277	0.0206721	0.00568398
7	A7	153	89.6217	0.0206133	0.00326228
7	A7	154	89.8157	0.0326217	0.00120615
7	A7	155	90.0098	0.0280719	0.000193921
7	A7	156	90.2038	0.0273679	0.000574233
7	A7	157	90.3978	0.0281346	0.00219611
7	A7	158	90.5918	0.0261403	0.0045169
7	A7	159	90.7858	0.0241747	0.00688305
7	A7	160	90.9799	0.0241467	0.00879231
7	A7	161	91.1739	0.0228215	0.0100129
7	A7	162	91.3679	0.019141	0.0105594
7	A7	163	91.5619	0.0221355	0.0105992
7	A7	164	91.7559	0.0191895	0.0103607
7	A7	165	91.95	0.0170036	0.0100751
7	A7	166	92.144	0.0183943	0.00994076
7	A7	167	92.338	0.0165398	0.0100863
7	A7	168	92.532	0.0170413	0.0105234
7	A7	169	92.726	0.0156767	0.0111143
7	A7	170	92.9201	0.0124115	0.0115949
7	A7	171	93.1141	0.0110453	0.0116714
7	A7	172	93.3081	0.0104769	0.0111493
7	A7	173	93.5021	0.00847944	0.0100265
7	A7	174	93.6962	0.00879135	0.00849258
7	A7	175	93.8902	0.00875166	0.00683859
7	A7	176	94.0842	0.00946523	0.00533046
7	A7	177	94.2782	0.00654841	0.00411289
7	A7	178	94.4722	0.0101416	0.00318686
7	A7	179	94.6663	0.00643048	0.0024594
7	A7	180	94.8603	0.00616131	0.00182663
8	A8	1	60.1304	3.13489	0.165515
8	A8	2	60.3244	3.0568	0.164782
8	A8	3	60.5184	3.04939	0.15828
8	A8	4	60.7125	3.05015	0.146374
8	A8	5	60.9065	3.03005	0.132009
8	A8	6	61.1005	2.97667	0.119962
8	A8	7	61.2945	3.00406	0.114994
8	A8	8	61.4886	3.04431	0.119735
8	A8	9	61.6826	2.99402	0.133411
8	A8	10	61.8766	2.99416	0.152084
8	A8	11	62.0706	2.97494	0.170257
8	A8	12	62.2646	2.94278	0.182927
8	A8	13	62.4587	2.92987	0.187156
8	A8	14	62.6527	2.87555	0.182692
8	A8	15	62.8467	2.91019	0.171637
8	A8	16	63.0407	2.81105	0.157527
8	A8	17	63.2347	2.90118	0.144127
8	A8	18	63.4288	2.7758	0.134364
8	A8	19	63.6228	2.88464	0.129703
8	A8	20	63.8168	2.82071	0.1302
8	A8	21	64.0108	2.78752	0.135057
8	A8	22	64.2049	2.80464	0.143243
8	A8	23	64.3989	2.77575	0.153689
8	A8	24	64.5929	2.77547	0.1651
8	A8	25	64.7869	2.75386	0.175774
8	A8	26	64.9809	2.7517	0.18387
8	A8	27	65.175	2.6871	0.188036
8	A8	28	65.369	2.68174	0.187899
8	A8	29	65.563	2.68629	0.183956
8	A8	30	65.757	2.63812	0.176925
8	A8	31	65.951	2.64678	0.167107
8	A8	32	66.1451	2.61749	0.154322
8	A8	33	66.3391	2.59754	0.13851
8	A8	34	66.5331	2.60468	0.120571
8	A8	35	66.7271	2.53477	0.102811
8	A8	36	66.9212	2.57152	0.0885893
8	A8	37	67.1152	2.58486	0.0813368
8	A8	38	67.3092	2.5712	0.0834134
8	A8	39	67.5032	2.54047	0.0952204
8	A8	40	67.6973	2.52424	0.114809
8	A8	41	67.8913	2.62481	0.138198
8	A8	42	68.0853	2.50793	0.160485
8	A8	43	68.2793	2.49164	0.177455
8	A8	44	68.4733	2.4608	0.186814
8	A8	45	68.6674	2.46476	0.188345
8	A8	46	68.8614	2.4495	0.183083
8	A8	47	69.0554	2.42386	0.172418
8	A8	48	69.2494	2.40398	0.158011
8	A8	49	69.4434	2.37979	0.142269
8	A8	50	69.6375	2.34991	0.128512
8	A8	51	69.8315	2.3619	0.120057
8	A8	52	70.0255	2.39482	0.118576
8	A8	53	70.2195	2.34997	0.122869
8	A8	54	70.4136	2.34291	0.129074
8	A8	55	70.6076	2.345	0.132435
8	A8	56	70.8016	2.28597	0.129726
8	A8	57	70.9956	2.28793	0.12103
8	A8	58	71.1896	2.26128	0.109891
8	A8	59	71.3837	2.26338	0.101625
8	A8	60	71.5777	2.27247	0.100518
8	A8	61	71.7717	2.25416	0.107393
8	A8	62	71.9657	2.31672	0.119026
8	A8	63	72.1597	2.23066	0.130001
8	A8	64	72.3538	2.20258	0.136063
8	A8	65	72.5478	2.16921	0.136769
8	A8	66	72.7418	2.17718	0.135596
8	A8	67	72.9358	2.18378	0.137365
8	A8	68	73.1299	2.18837	0.144803
8	A8	69	73.3239	2.21352	0.15663
8	A8	70	73.5179	2.08438	0.168342
8	A8	71	73.7119	2.15183	0.174965
8	A8	72	73.9059	2.06988	0.173854
8	A8	73	74.1	2.07169	0.16588
8	A8	74	74.294	2.04667	0.154603
8	A8	75	74.488	2.04696	0.144186
8	A8	76	74.682	2.06231	0.137378
8	A8	77	74.8761	2.031	0.134613
8	A8	78	75.0701	2.01287	0.134467
8	A8	79	75.2641	1.99324	0.134928
8	A8	80	75.4581	1.99738	0.13463
8	A8	81	75.6521	1.9633	0.133386
8	A8	82	75.8462	1.96138	0.13193
8	A8	83	76.0402	1.94442	0.131174
8	A8	84	76.2342	1.94332	0.131471
8	A8	85	76.4282	1.93565	0.132287
8	A8	86	76.6222	1.90781	0.132455
8	A8	87	76.8163	1.89096	0.130895
8	A8	88	77.0103	1.88867	0.127389
8	A8	89	77.2043	1.86482	0.122942
8	A8	90	77.3983	1.84964	0.119413
8	A8	91	77.5924	1.84613	0.118508
8	A8	92	77.7864	1.84092	0.120681
8	A8	93	77.9804	1.87562	0.124697
8	A8	94	78.1744	1.80562	0.128283
8	A8	95	78.3684	1.75212	0.129517
8	A8	96	78.5625	1.83172	0.128046
8	A8	97	78.7565	1.76003	0.125302
8	A8	98	78.9505	1.71871	0.123559
8	A8	99	79.1445	1.78526	0.1245
8	A8	100	79.3385	1.78412	0.128236
8	A8	101	79.5326	1.68939	0.133419
8	A8	102	79.7266	1.71159	0.138262
8	A8	103	79.9206	1.71479	0.141715
8	A8	104	80.1146	1.66519	0.143944
8	A8	105	80.3087	1.66644	0.145974
8	A8	106	80.5027	1.66963	0.149031
8	A8	107	80.6967	1.64969	0.154386
8	A8	108	80.8907	1.6277	0.16401
8	A8	109	81.0847	1.58144	0.181486
8	A8	110	81.2788	1.59457	0.212226
8	A8	111	81.4728	1.60211	0.262422
8	A8	112	81.6668	1.58363	0.337012
8	A8	113	81.8608	1.53371	0.437657
8	A8	114	82.0549	1.50361	0.561595
8	A8	115	82.2489	1.4445	0.701621
8	A8	116	82.4429	1.35062	0.847021
8	A8	117	82.6369	1.24847	0.98508
8	A8	118	82.8309	1.11516	1.10296
8	A8	119	83.025	0.970306	1.18961
8	A8	120	83.219	0.819944	1.23728
8	A8	121	83.413	0.68163	1.24229
8	A8	122	83.607	0.546446	1.20497
8	A8	123	83.801	0.417793	1.12914
8	A8	124	83.9951	0.301954	1.02149
8	A8	125	84.1891	0.216857	0.890992
8	A8	126	84.3831	0.144253	0.748126
8	A8	127	84.5771	0.0967776	0.603812
8	A8	128	84.7712	0.0683791	0.468019
8	A8	129	84.9652	0.0524515	0.348414
8	A8	130	85.1592	0.0438083	0.249486
8	A8	131	85.3532	0.0340017	0.172412
8	A8	132	85.5472	0.0328975	0.115673
8	A8	133	85.7413	0.030617	0.0760861
8	A8	134	85.9353	0.0270708	0.0498837
8	A8	135	86.1293	0.0277142	0.0334941
8	A8	136	86.3233	0.0247438	0.0239281
8	A8	137	86.5174	0.0291858	0.018842
8	A8	138	86.7114	0.0234543	0.0164521
8	A8	139	86.9054	0.0215499	0.0154493
8	A8	140	87.0994	0.0199135	0.01496
8	A8	141	87.2934	0.0182879	0.014511
8	A8	142	87.4875	0.018383	0.0139438
8	A8	143	87.6815	0.0160216	0.0132768
8	A8	144	87.8755	0.0162056	0.0125728
8	A8	145	88.0695	0.0146702	0.0118718
8	A8	146	88.2635	0.0117594	0.0111931
8	A8	147	88.4576	0.0110263	0.010558
8	A8	148	88.6516	0.012429	0.00997735
8	A8	149	88.8456	0.0108729	0.00940281
8	A8	150	89.0396	0.00881331	0.00870013
8	A8	151	89.2337	0.00934161	0.00770704
8	A8	152	89.4277	0.00423779	0.00636841
8	A8	153	89.6217	0.00282259	0.00485102
8	A8	154	89.8157	0.0117861	0.0035241
8	A8	155	90.0098	0.00866111	0.00278546
8	A8	156	90.2038	0.00716228	0.00284377
8	A8	157	90.3978	0.00704327	0.00361165
8	A8	158	90.5918	0.00671005	0.00477583
8	A8	159	90.7858	0.00472045	0.00597572
8	A8	160	90.9799	0.00465818	0.00696126
8	A8	161	91.1739	0.00425781	0.00764921
8	A8	162	91.3679	0.00150447	0.00808497
8	A8	163	91.5619	0.00347587	0.0083671
8	A8	164	91.7559	0.000837418	0.00858697
8	A8	165	91.95	0.000299551	0.0088036
8	A8	166	92.144	-0.000803384	0.00904504
8	A8	167	92.338	-0.00150041	0.00931401
8	A8	168	92.532	-0.00186501	0.0095828
8	A8	169	92.726	-0.00290737	0.00978266
8	A8	170	92.9201	-0.00490452	0.00980977
8	A8	171	93.1141	-0.00636576	0.00956167
8	A8	172	93.3081	-0.00657874	0.00898976
8	A8	173	93.5021	-0.00744542	0.00813274
8	A8	174	93.6962	-0.00810269	0.00710502
8	A8	175	93.8902	-0.00819564	0.00604517
8	A8	176	94.0842	-0.00800075	0.00505692
8	A8	177	94.2782	-0.00974676	0.00417658
8	A8	178	94.4722	-0.00830161	0.00338201
8	A8	179	94.6663	-0.01027	0.00263207
8	A8	180	94.8603	-0.0104049	0.00190933
9	A9	1	60.1304	2.88503	0.162358
9	A9	2	60.3244	2.8172	0.162656
9	A9	3	60.5184	2.80251	0.157475
9	A9	4	60.7125	2.80693	0.146833
9	A9	5	60.9065	2.78471	0.133318
9	A9	6	61.1005	2.73002	0.1215
9	A9	7	61.2945	2.75746	0.116139
9	A9	8	61.4886	2.79569	0.120024
9	A9	9	61.6826	2.74867	0.132551
9	A9	10	61.8766	2.7502	0.149902
9	A9	11	62.0706	2.72964	0.166648
9	A9	12	62.2646	2.69413	0.177875
9	A9	13	62.4587	2.68455	0.180802
9	A9	14	62.6527	2.63453	0.175346
9	A9	15	62.8467	2.66655	0.163706
9	A9	16	63.0407	2.5742	0.149363
9	A9	17	63.2347	2.65433	0.135911
9	A9	18	63.4288	2.54481	0.126074
9	A9	19	63.6228	2.64218	0.121186
9	A9	20	63.8168	2.5786	0.121287
9	A9	21	64.0108	2.55701	0.125693
9	A9	22	64.2049	2.56492	0.133531
9	A9	23	64.3989	2.54258	0.143873
9	A9	24	64.5929	2.54156	0.155464
9	A9	25	64.7869	2.52179	0.16651
9	A9	26	64.9809	2.52117	0.174963
9	A9	27	65.175	2.45936	0.179237
9	A9	28	65.369	2.44966	0.178829
9	A9	29	65.563	2.45683	0.174314
9	A9	30	65.757	2.41029	0.166699
9	A9	31	65.951	2.41964	0.156644
9	A9	32	66.1451	2.39225	0.144217
9	A9	33	66.3391	2.37808	0.129342
9	A9	34	66.5331	2.3817	0.11264
9	A9	35	66.7271	2.31393	0.0960006
9	A9	36	66.9212	2.35123	0.0824218
9	A9	37	67.1152	2.36152	0.0751618
9	A9	38	67.3092	2.34897	0.0766096
9	A9	39	67.5032	2.32173	0.0873294
9	A9	40	67.6973	2.31029	0.105601
9	A9	41	67.8913	2.39853	0.127688
9	A9	42	68.0853	2.29331	0.148937
9	A9	43	68.2793	2.27646	0.165334
9	A9	44	68.4733	2.24974	0.174693
9	A9	45	68.6674	2.2511	0.176746
9	A9	46	68.8614	2.23997	0.17233
9	A9	47	69.0554	2.21471	0.162555
9	A9	48	69.2494	2.19555	0.148785
9	A9	49	69.4434	2.1709	0.133218
9	A9	50	69.6375	2.14583	0.119106
9	A9	51	69.8315	2.15336	0.109872
9	A9	52	70.0255	2.18466	0.107443
9	A9	53	70.2195	2.14983	0.11093
9	A9	54	70.4136	2.14373	0.116757
9	A9	55	70.6076	2.13906	0.12036
9	A9	56	70.8016	2.08735	0.118561
9	A9	57	70.9956	2.09073	0.111321
9	A9	58	71.1896	2.06864	0.101884
9	A9	59	71.3837	2.06586	0.0951612
9	A9	60	71.5777	2.07663	0.095088
9	A9	61	71.7717	2.05781	0.102335
9	A9	62	71.9657	2.11804	0.113772
9	A9	63	72.1597	2.03644	0.124223
9	A9	64	72.3538	2.00964	0.129617
9	A9	65	72.5478	1.97743	0.129522
9	A9	66	72.7418	1.98478	0.127274
9	A9	67	72.9358	1.9937	0.127581
9	A9	68	73.1299	1.99167	0.13325
9	A9	69	73.3239	2.02293	0.143331
9	A9	70	73.5179	1.90156	0.153794
9	A9	71	73.7119	1.96391	0.160071
9	A9	72	73.9059	1.88557	0.159645
9	A9	73	74.1	1.89303	0.153159
9	A9	74	74.294	1.86972	0.143657
9	A9	75	74.488	1.86772	0.134709
9	A9	76	74.682	1.88028	0.12866
9	A9	77	74.8761	1.84927	0.125896
9	A9	78	75.0701	1.83527	0.125264
9	A9	79	75.2641	1.81872	0.125142
9	A9	80	75.4581	1.82187	0.124446
9	A9	81	75.6521	1.78882	0.12304
9	A9	82	75.8462	1.78947	0.121531
9	A9	83	76.0402	1.77379	0.120675
9	A9	84	76.2342	1.76914	0.120759
9	A9	85	76.4282	1.76449	0.121311
9	A9	86	76.6222	1.74266	0.1213
9	A9	87	76.8163	1.72211	0.119749
9	A9	88	77.0103	1.72263	0.116432
9	A9	89	77.2043	1.70115	0.11223
9	A9	90	77.3983	1.68616	0.10883
9	A9	91	77.5924	1.6831	0.107821
9	A9	92	77.7864	1.67961	0.109673
9	A9	93	77.9804	1.7108	0.113312
9	A9	94	78.1744	1.64618	0.116679
9	A9	95	78.3684	1.6008	0.117993
9	A9	96	78.5625	1.66943	0.11688
9	A9	97	78.7565	1.60673	0.114611
9	A9	98	78.9505	1.57007	0.113286
9	A9	99	79.1445	1.62441	0.114517
9	A9	100	79.3385	1.62968	0.118492
9	A9	101	79.5326	1.54295	0.12398
9	A9	102	79.7266	1.56324	0.129235
9	A9	103	79.9206	1.56384	0.133097
9	A9	104	80.1146	1.51719	0.135559
9	A9	105	80.3087	1.51795	0.137538
9	A9	106	80.5027	1.52259	0.140318
9	A9	107	80.6967	1.50319	0.145342
9	A9	108	80.8907	1.48247	0.154718
9	A9	109	81.0847	1.44241	0.171967
9	A9	110	81.2788	1.45096	0.202178
9	A9	111	81.4728	1.45988	0.251004
9	A9	112	81.6668	1.44264	0.322783
9	A9	113	81.8608	1.39252	0.418655
9	A9	114	82.0549	1.36524	0.535533
9	A9	115	82.2489	1.30804	0.666172
9	A9	116	82.4429	1.21831	0.800142
9	A9	117	82.6369	1.12304	0.925386
9	A9	118	82.8309	0.994794	1.03007
9	A9	119	83.025	0.864171	1.1044
9	A9	120	83.219	0.727119	1.14186
9	A9	121	83.413	0.601567	1.13981
9	A9	122	83.607	0.479885	1.09924
9	A9	123	83.801	0.363745	1.0242
9	A9	124	83.9951	0.261977	0.921197
9	A9	125	84.1891	0.184972	0.798699
9	A9	126	84.3831	0.124862	0.666418
9	A9	127	84.5771	0.0818097	0.534316
9	A9	128	84.7712	0.0601049	0.411311
9	A9	129	84.9652	0.0459269	0.304061
9	A9	130	85.1592	0.0400247	0.216225
9	A9	131	85.3532	0.0302616	0.148453
9	A9	132	85.5472	0.0293903	0.0990258
9	A9	133	85.7413	0.028564	0.0648485
9	A9	134	85.9353	0.0251498	0.0424095
9	A9	135	86.1293	0.0259232	0.0284542
9	A9	136	86.3233	0.0231611	0.0203011
9	A9	137	86.5174	0.0260587	0.0158871
9	A9	138	86.7114	0.0210614	0.0136866
9	A9	139	86.9054	0.0215769	0.0126194
9	A9	140	87.0994	0.0194372	0.0119901
9	A9	141	87.2934	0.0171664	0.0114402
9	A9	142	87.4875	0.0176479	0.0108711
9	A9	143	87.6815	0.016264	0.0103291
9	A9	144	87.8755	0.0168949	0.0098864
9	A9	145	88.0695	0.0162197	0.00957022
9	A9	146	88.2635	0.0121703	0.00935766
9	A9	147	88.4576	0.0115977	0.00919896
9	A9	148	88.6516	0.0142104	0.00901546
9	A9	149	88.8456	0.0118165	0.00866508
9	A9	150	89.0396	0.00968723	0.00793529
9	A9	151	89.2337	0.010391	0.00663067
9	A9	152	89.4277	0.00416481	0.00474133
9	A9	153	89.6217	0.00440732	0.0025719
9	A9	154	89.8157	0.0141388	0.000694556
9	A9	155	90.0098	0.0109243	-0.000292556
9	A9	156	90.2038	0.0109311	-6.09931e-05
9	A9	157	90.3978	0.0103966	0.001293
9	A9	158	90.5918	0.00977438	0.00332266
9	A9	159	90.7858	0.00840878	0.00545856
9	A9	160	90.9799	0.00700374	0.00723559
9	A9	161	91.1739	0.00730204	0.0084121
9	A9	162	91.3679	0.00294057	0.00897109
9	A9	163	91.5619	0.00574367	0.00905261
9	A9	164	91.7559	0.0035018	0.00886898
9	A9	165	91.95	0.00275424	0.00863192
9	A9	166	92.144	0.00173217	0.00850221
9	A9	167	92.338	0.00191944	0.00856186
9	A9	168	92.532	0.000792545	0.00880461
9	A9	169	92.726	0.000578982	0.00914409
9	A9	170	92.9201	-0.00269246	0.0094414
9	A9	171	93.1141	-0.0024933	0.00954834
9	A9	172	93.3081	-0.00316773	0.00935123
9	A9	173	93.5021	-0.00483065	0.00880016
9	A9	174	93.6962	-0.00517584	0.00791862
9	A9	175	93.8902	-0.00704564	0.00679721
9	A9	176	94.0842	-0.00555353	0.00557142
9	A9	177	94.2782	-0.00684104	0.00438174
9	A9	178	94.4722	-0.00498429	0.00332789
9	A9	179	94.6663	-0.00725418	0.00244336
9	A9	180	94.8603	-0.00840926	0.00170959
10	A10	1	60.1304	3.0335	0.1722
10	A10	2	60.3244	2.95942	0.173172
10	A10	3	60.5184	2.94311	0.168382
10	A10	4	60.7125	2.94485	0.157686
10	A10	5	60.9065	2.92967	0.143618
10	A10	6	61.1005	2.86956	0.13085
10	A10	7	61.2945	2.88813	0.124387
10	A10	8	61.4886	2.93529	0.127338
10	A10	9	61.6826	2.88656	0.139376
10	A10	10	61.8766	2.88858	0.156802
10	A10	11	62.0706	2.86291	0.174082
10	A10	12	62.2646	2.8342	0.186045
10	A10	13	62.4587	2.81711	0.189601
10	A10	14	62.6527	2.77085	0.18443
10	A10	15	62.8467	2.79919	0.172635
10	A10	16	63.0407	2.70247	0.157767
10	A10	17	63.2347	2.79281	0.143621
10	A10	18	63.4288	2.6691	0.13318
10	A10	19	63.6228	2.77518	0.128017
10	A10	20	63.8168	2.71068	0.128312
10	A10	21	64.0108	2.68416	0.133335
10	A10	22	64.2049	2.69869	0.142016
10	A10	23	64.3989	2.67065	0.153145
10	A10	24	64.5929	2.66871	0.165243
10	A10	25	64.7869	2.64723	0.176456
10	A10	26	64.9809	2.64795	0.184864
10	A10	27	65.175	2.58142	0.189122
10	A10	28	65.369	2.57651	0.18892
10	A10	29	65.563	2.58158	0.184878
10	A10	30	65.757	2.53293	0.177839
10	A10	31	65.951	2.54188	0.168179
10	A10	32	66.1451	2.51373	0.15567
10	A10	33	66.3391	2.49698	0.140063
10	A10	34	66.5331	2.49891	0.122015
10	A10	35	66.7271	2.43051	0.103657
10	A10	36	66.9212	2.46802	0.0883743
10	A10	37	67.1152	2.47831	0.0798417
10	A10	38	67.3092	2.46474	0.0807486
10	A10	39	67.5032	2.43933	0.0917261
10	A10	40	67.6973	2.42443	0.110837
10	A10	41	67.8913	2.52325	0.13393
10	A10	42	68.0853	2.40529	0.155943
10	A10	43	68.2793	2.38781	0.17266
10	A10	44	68.4733	2.36196	0.181977
10	A10	45	68.6674	2.36608	0.183869
10	A10	46	68.8614	2.35363	0.179364
10	A10	47	69.0554	2.32853	0.169588
10	A10	48	69.2494	2.30869	0.155812
10	A10	49	69.4434	2.28065	0.140189
10	A10	50	69.6375	2.2524	0.126069
10	A10	51	69.8315	2.26468	0.117027
10	A10	52	70.0255	2.29846	0.115015
10	A10	53	70.2195	2.25956	0.118952
10	A10	54	70.4136	2.25111	0.12492
10	A10	55	70.6076	2.24575	0.128081
10	A10	56	70.8016	2.19209	0.125226
10	A10	57	70.9956	2.19648	0.116561
10	A10	58	71.1896	2.1739	0.105721
10	A10	59	71.3837	2.17171	0.097975
10	A10	60	71.5777	2.183	0.0974375
10	A10	61	71.7717	2.16341	0.104743
10	A10	62	71.9657	2.22468	0.116566
10	A10	63	72.1597	2.14177	0.127508
10	A10	64	72.3538	2.11457	0.13338
10	A10	65	72.5478	2.08235	0.133806
10	A10	66	72.7418	2.08793	0.132307
10	A10	67	72.9358	2.09738	0.133748
10	A10	68	73.1299	2.09772	0.140906
10	A10	69	73.3239	2.13231	0.152547
10	A10	70	73.5179	1.99748	0.164211
10	A10	71	73.7119	2.06688	0.170959
10	A10	72	73.9059	1.98288	0.17016
10	A10	73	74.1	1.99353	0.162643
10	A10	74	74.294	1.96567	0.151851
10	A10	75	74.488	1.96215	0.141782
10	A10	76	74.682	1.98142	0.135055
10	A10	77	74.8761	1.9475	0.132064
10	A10	78	75.0701	1.9303	0.131421
10	A10	79	75.2641	1.91581	0.13118
10	A10	80	75.4581	1.91745	0.130026
10	A10	81	75.6521	1.8826	0.127858
10	A10	82	75.8462	1.88192	0.125591
10	A10	83	76.0402	1.86475	0.124405
10	A10	84	76.2342	1.86864	0.12489
10	A10	85	76.4282	1.86162	0.12655
10	A10	86	76.6222	1.83451	0.12799
10	A10	87	76.8163	1.81905	0.127699
10	A10	88	77.0103	1.81196	0.125018
10	A10	89	77.2043	1.79216	0.120679
10	A10	90	77.3983	1.7747	0.116524
10	A10	91	77.5924	1.77263	0.114456
10	A10	92	77.7864	1.76956	0.115252
10	A10	93	77.9804	1.80174	0.118033
10	A10	94	78.1744	1.7344	0.120833
10	A10	95	78.3684	1.685	0.12192
10	A10	96	78.5625	1.7614	0.120949
10	A10	97	78.7565	1.698	0.119167
10	A10	98	78.9505	1.65385	0.118547
10	A10	99	79.1445	1.71387	0.120479
10	A10	100	79.3385	1.7189	0.124903
10	A10	101	79.5326	1.62645	0.130446
10	A10	102	79.7266	1.64716	0.135397
10	A10	103	79.9206	1.64961	0.138808
10	A10	104	80.1146	1.59966	0.140943
10	A10	105	80.3087	1.60515	0.142905
10	A10	106	80.5027	1.60863	0.145982
10	A10	107	80.6967	1.58584	0.151522
10	A10	108	80.8907	1.56459	0.161578
10	A10	109	81.0847	1.52411	0.179809
10	A10	110	81.2788	1.53163	0.21164
10	A10	111	81.4728	1.54464	0.263108
10	A10	112	81.6668	1.52491	0.338788
10	A10	113	81.8608	1.47192	0.439802
10	A10	114	82.0549	1.44409	0.56279
10	A10	115	82.2489	1.382	0.700067
10	A10	116	82.4429	1.2919	0.840675
10	A10	117	82.6369	1.19053	0.971965
10	A10	118	82.8309	1.05922	1.08148
10	A10	119	83.025	0.92196	1.15878
10	A10	120	83.219	0.778562	1.19689
10	A10	121	83.413	0.647759	1.19296
10	A10	122	83.607	0.52146	1.14809
10	A10	123	83.801	0.401786	1.06682
10	A10	124	83.9951	0.296593	0.956416
10	A10	125	84.1891	0.219979	0.826175
10	A10	126	84.3831	0.158676	0.686603
10	A10	127	84.5771	0.116597	0.548249
10	A10	128	84.7712	0.0939125	0.420352
10	A10	129	84.9652	0.0808311	0.309625
10	A10	130	85.1592	0.0748699	0.219568
10	A10	131	85.3532	0.0650641	0.150533
10	A10	132	85.5472	0.0644601	0.100447
10	A10	133	85.7413	0.0635672	0.0658871
10	A10	134	85.9353	0.058631	0.0431117
10	A10	135	86.1293	0.0598632	0.0287702
10	A10	136	86.3233	0.0563251	0.0202079
10	A10	137	86.5174	0.0625428	0.0154572
10	A10	138	86.7114	0.0552047	0.0130909
10	A10	139	86.9054	0.0564683	0.0120897
10	A10	140	87.0994	0.0536448	0.0117731
10	A10	141	87.2934	0.0522668	0.0117535
10	A10	142	87.4875	0.0537226	0.0118515
10	A10	143	87.6815	0.0513196	0.011972
10	A10	144	87.8755	0.0513089	0.0120081
10	A10	145	88.0695	0.0500542	0.0118332
10	A10	146	88.2635	0.0443602	0.011369
10	A10	147	88.4576	0.0448292	0.0106417
10	A10	148	88.6516	0.0475035	0.0097439
10	A10	149	88.8456	0.045915	0.00871839
10	A10	150	89.0396	0.043223	0.0074774
10	A10	151	89.2337	0.0452395	0.00586829
10	A10	152	89.4277	0.0369631	0.00386981
10	A10	153	89.6217	0.0376721	0.00175821
10	A10	154	89.8157	0.0502899	6.87751e-05
10	A10	155	90.0098	0.0460454	-0.000663402
10	A10	156	90.2038	0.0436211	-0.00020367
10	A10	157	90.3978	0.0441972	0.00126477
10	A10	158	90.5918	0.043799	0.0032762
10	A10	159	90.7858	0.0418423	0.00534054
10	A10	160	90.9799	0.0423089	0.00713316
10	A10	161	91.1739	0.0414868	0.00852707
10	A10	162	91.3679	0.0376226	0.00951725
10	A10	163	91.5619	0.0410768	0.0101402
10	A10	164	91.7559	0.035764	0.0104508
10	A10	165	91.95	0.0355938	0.010546
10	A10	166	92.144	0.0353083	0.0105785
10	A10	167	92.338	0.0349783	0.0107185
10	A10	168	92.532	0.0346274	0.0110633
10	A10	169	92.726	0.0333426	0.0115555
10	A10	170	92.9201	0.0303205	0.0119772
10	A10	171	93.1141	0.0286313	0.0120436
10	A10	172	93.3081	0.0279647	0.0115435
10	A10	173	93.5021	0.0268283	0.0104446
10	A10	174	93.6962	0.0260254	0.00890376
10	A10	175	93.8902	0.0255993	0.00718933
10	A10	176	94.0842	0.0274152	0.00556519
10	A10	177	94.2782	0.0238743	0.00419825
10	A10	178	94.4722	0.0279682	0.00312655
10	A10	179	94.6663	0.0233408	0.00229195
10	A10	180	94.8603	0.0244733	0.00160883
13	B1	1	60.1304	3.03564	0.166299
13	B1	2	60.3244	2.95656	0.166182
13	B1	3	60.5184	2.94403	0.160404
13	B1	4	60.7125	2.95258	0.149224
13	B1	5	60.9065	2.93439	0.135523
13	B1	6	61.1005	2.86839	0.124079
13	B1	7	61.2945	2.90419	0.119683
13	B1	8	61.4886	2.94687	0.124931
13	B1	9	61.6826	2.8896	0.138876
13	B1	10	61.8766	2.89242	0.157288
13	B1	11	62.0706	2.87324	0.174391
13	B1	12	62.2646	2.84156	0.185109
13	B1	13	62.4587	2.82176	0.186755
13	B1	14	62.6527	2.77344	0.1796
13	B1	15	62.8467	2.80904	0.166345
13	B1	16	63.0407	2.71573	0.150937
13	B1	17	63.2347	2.80256	0.137218
13	B1	18	63.4288	2.67999	0.127859
13	B1	19	63.6228	2.78954	0.123891
13	B1	20	63.8168	2.72751	0.124987
13	B1	21	64.0108	2.69264	0.130198
13	B1	22	64.2049	2.70667	0.138613
13	B1	23	64.3989	2.68487	0.149446
13	B1	24	64.5929	2.68281	0.161618
13	B1	25	64.7869	2.66533	0.173379
13	B1	26	64.9809	2.66318	0.18255
13	B1	27	65.175	2.59788	0.187324
13	B1	28	65.369	2.58982	0.187013
13	B1	29	65.563	2.59753	0.182111
13	B1	30	65.757	2.54534	0.173653
13	B1	31	65.951	2.56019	0.162416
13	B1	32	66.1451	2.5326	0.148658
13	B1	33	66.3391	2.5103	0.132611
13	B1	34	66.5331	2.52184	0.115319
13	B1	35	66.7271	2.44998	0.0991021
13	B1	36	66.9212	2.49372	0.0872483
13	B1	37	67.1152	2.4998	0.0829889
13	B1	38	67.3092	2.48968	0.0883077
13	B1	39	67.5032	2.46033	0.103057
13	B1	40	67.6973	2.44257	0.124679
13	B1	41	67.8913	2.53839	0.148747
13	B1	42	68.0853	2.41816	0.170301
13	B1	43	68.2793	2.40151	0.185529
13	B1	44	68.4733	2.37442	0.192854
13	B1	45	68.6674	2.37626	0.192759
13	B1	46	68.8614	2.36632	0.186655
13	B1	47	69.0554	2.33929	0.175907
13	B1	48	69.2494	2.31917	0.161874
13	B1	49	69.4434	2.29211	0.146663
13	B1	50	69.6375	2.26572	0.133452
13	B1	51	69.8315	2.2721	0.12557
13	B1	52	70.0255	2.31132	0.124706
13	B1	53	70.2195	2.26478	0.129558
13	B1	54	70.4136	2.25745	0.136093
13	B1	55	70.6076	2.25323	0.139483
13	B1	56	70.8016	2.1962	0.13665
13	B1	57	70.9956	2.2002	0.128006
13	B1	58	71.1896	2.17511	0.11741
13	B1	59	71.3837	2.17619	0.110262
13	B1	60	71.5777	2.18336	0.110651
13	B1	61	71.7717	2.16529	0.118997
13	B1	62	71.9657	2.22337	0.131689
13	B1	63	72.1597	2.13755	0.143109
13	B1	64	72.3538	2.10856	0.149037
13	B1	65	72.5478	2.07499	0.149236
13	B1	66	72.7418	2.08117	0.147423
13	B1	67	72.9358	2.09142	0.148571
13	B1	68	73.1299	2.08862	0.155441
13	B1	69	73.3239	2.117	0.166724
13	B1	70	73.5179	1.98461	0.17792
13	B1	71	73.7119	2.05471	0.184129
13	B1	72	73.9059	1.9696	0.182798
13	B1	73	74.1	1.97632	0.17484
13	B1	74	74.294	1.9487	0.163756
13	B1	75	74.488	1.94677	0.153576
13	B1	76	74.682	1.96056	0.146924
13	B1	77	74.8761	1.92957	0.144169
13	B1	78	75.0701	1.91229	0.143868
13	B1	79	75.2641	1.89178	0.144016
13	B1	80	75.4581	1.89456	0.143246
13	B1	81	75.6521	1.85903	0.141384
13	B1	82	75.8462	1.85853	0.139224
13	B1	83	76.0402	1.84084	0.137791
13	B1	84	76.2342	1.83757	0.13757
13	B1	85	76.4282	1.83188	0.138115
13	B1	86	76.6222	1.80506	0.138288
13	B1	87	76.8163	1.78711	0.136966
13	B1	88	77.0103	1.78277	0.133872
13	B1	89	77.2043	1.75979	0.129974
13	B1	90	77.3983	1.74582	0.127152
13	B1	91	77.5924	1.74016	0.127235
13	B1	92	77.7864	1.73654	0.130946
13	B1	93	77.9804	1.76579	0.137541
13	B1	94	78.1744	1.69535	0.14548
13	B1	95	78.3684	1.64901	0.1538
13	B1	96	78.5625	1.72363	0.163339
13	B1	97	78.7565	1.65008	0.177095
13	B1	98	78.9505	1.60657	0.199546
13	B1	99	79.1445	1.66215	0.235421
13	B1	100	79.3385	1.65468	0.28855
13	B1	101	79.5326	1.55622	0.361206
13	B1	102	79.7266	1.5618	0.453822
13	B1	103	79.9206	1.54004	0.564696
13	B1	104	80.1146	1.45033	0.689435
13	B1	105	80.3087	1.38841	0.820468
13	B1	106	80.5027	1.30231	0.947308
13	B1	107	80.6967	1.17044	1.05802
13	B1	108	80.8907	1.03354	1.14158
13	B1	109	81.0847	0.877491	1.1902
13	B1	110	81.2788	0.759271	1.20039
13	B1	111	81.4728	0.645707	1.17266
13	B1	112	81.6668	0.525366	1.1102
13	B1	113	81.8608	0.405961	1.01783
13	B1	114	82.0549	0.312378	0.901723
13	B1	115	82.2489	0.234802	0.769586
13	B1	116	82.4429	0.179822	0.630656
13	B1	117	82.6369	0.148887	0.494817
13	B1	118	82.8309	0.12827	0.371039
13	B1	119	83.025	0.119326	0.265799
13	B1	120	83.219	0.112983	0.182185
13	B1	121	83.413	0.111782	0.119975
13	B1	122	83.607	0.109545	0.0765047
13	B1	123	83.801	0.106957	0.0478722
13	B1	124	83.9951	0.106101	0.0300373
13	B1	125	84.1891	0.106967	0.0195363
13	B1	126	84.3831	0.106114	0.013768
13	B1	127	84.5771	0.103729	0.0109514
13	B1	128	84.7712	0.104694	0.00991461
13	B1	129	84.9652	0.10406	0.00985732
13	B1	130	85.1592	0.104539	0.0101826
13	B1	131	85.3532	0.0989505	0.0104333
13	B1	132	85.5472	0.0995112	0.0103178
13	B1	133	85.7413	0.100119	0.00976282
13	B1	134	85.9353	0.0950104	0.00892159
13	B1	135	86.1293	0.0974487	0.00809265
13	B1	136	86.3233	0.0963946	0.00756861
13	B1	137	86.5174	0.100046	0.00748553
13	B1	138	86.7114	0.094533	0.00776032
13	B1	139	86.9054	0.0952471	0.00815699
13	B1	140	87.0994	0.0933939	0.00843675
13	B1	141	87.2934	0.091065	0.00848992
13	B1	142	87.4875	0.0925167	0.00836212
13	B1	143	87.6815	0.0917229	0.00817265
13	B1	144	87.8755	0.0924744	0.00800684
13	B1	145	88.0695	0.0908211	0.00787375
13	B1	146	88.2635	0.0859221	0.00774731
13	B1	147	88.4576	0.0888713	0.00762556
13	B1	148	88.6516	0.0883671	0.0075266
13	B1	149	88.8456	0.0879701	0.00741326
13	B1	150	89.0396	0.0863297	0.00713249
13	B1	151	89.2337	0.086905	0.00646621
13	B1	152	89.4277	0.079514	0.00529611
[truncated: 13,708 more rows]
