# Supplementary material for: ASFV pA151R negatively regulates type I IFN production via degrading E3 ligase TRAF6
Source: Front Immunol. 2024 Feb 21;15:1339510. doi: 10.3389/fimmu.2024.1339510 (PMC10914938; doi:10.3389/fimmu.2024.1339510)
Supplement: Supplementary file 4 [file DataSheet_4.zip › fig 4/fig4 graph original data.xlsx]

## Sheet: Sheet1
fig 4 D			fig 4 E
qPCR assay original data			qPCR assay original data
NAME	DATA(m TRAF6)		NAME	DATA(m IFNB)		NAME	DATA(m traf6)
	1			1			1
siNC	0.871		siNC	1.437		siNC	0.796
	0.94			0.2663			0.8361
	0.671			0			0.3907
siTRAF6#1	0.624		siTRAF6#3	1.671		siTRAF6#3	0.3094
	0.696			1.296			0.3965
	0.621			13.856			1.8089
siTRAF6#2	0.9329		poly dadt+siNC	12.61		poly dadt+siNC	1.7336
	1.136			16.271			1.753
	0.491			4.459			0.5923
siTRAF6#3	0.396		poly dadt+siTRAF6#3	4.478		poly dadt+siTRAF6#3	0.7007
	0.612			3.998			0.928
