# Supplementary material for: ASFV pA151R negatively regulates type I IFN production via degrading E3 ligase TRAF6
Source: Front Immunol. 2024 Feb 21;15:1339510. doi: 10.3389/fimmu.2024.1339510 (PMC10914938; doi:10.3389/fimmu.2024.1339510)
Supplement: Supplementary file 5 [file DataSheet_5.zip]

Archive with 38 entries (32 files):
- fig 5/
- fig 5/5B/
- fig 5/5B/fig5B Input-Flag-TBK1.jpg
- fig 5/5B/fig5B Input-HA-A151R.jpg
- fig 5/5B/fig5B Input-HA-TRAF6.jpg
- fig 5/5B/fig5B Input-a┬-actin.jpg
- fig 5/5B/fig5B IP-Flag-TBK1.jpg
- fig 5/5B/fig5B IP-HA-TRAF6.jpg
- fig 5/5C/
- fig 5/5C/fig5C Input-Flag-TRAF6.jpg
- fig 5/5C/fig5C Input-HA-A151R.jpg
- fig 5/5C/fig5C Input-HA-TBK1.jpg
- fig 5/5C/fig5C Input-a┬-actin.jpg
- fig 5/5C/fig5C IP-Flag-TRAF6.jpg
- fig 5/5C/fig5C IP-HA-TBK1.jpg
- fig 5/5D/
- fig 5/5D/fig5D Input-B-actin.jpg
- fig 5/5D/fig5D Input-HA-A151R007.jpg
- fig 5/5D/fig5D Input-pTBK1011.jpg
- fig 5/5D/fig5D Input-TBK1008.jpg
- fig 5/5D/fig5D Input-TRAF6  lane 2-5  TRAF6  ú¿lane 1 is makerú⌐.jpg
- fig 5/5D/fig5D IP-TBK1005.jpg
- fig 5/5D/fig5D IP-TRAF6.jpg
- fig 5/5E/
- fig 5/5E/fig5E A151R  1-4 lane.jpg
- fig 5/5E/fig5E Input-actin 1-4 lane.jpg
- fig 5/5E/fig5E Input-Flag-TBK1 1-4 lane.jpg
- fig 5/5E/fig5E Input-HA-TRAF6 1-4 lane.jpg
- fig 5/5E/fig5E Input-K63  1-4 lane (1).jpg
- fig 5/5E/fig5E IP-Flag-TBK1 1-4 lane.jpg
- fig 5/5E/fig5E IP-HA-TBK1(K63) 1-4 lane.jpg
- fig 5/5F/
- fig 5/5F/fig5F B-actin.jpg
- fig 5/5F/fig5F HA.jpg
- fig 5/5F/fig5F p-TBK1.jpg
- fig 5/5F/fig5F TBK1.jpg
- fig 5/5F/fig5F TRAF6.jpg
- fig 5/fig5 graph original data.xlsx
