# Supplementary material for: ASFV pA151R negatively regulates type I IFN production via degrading E3 ligase TRAF6
Source: Front Immunol. 2024 Feb 21;15:1339510. doi: 10.3389/fimmu.2024.1339510 (PMC10914938; doi:10.3389/fimmu.2024.1339510)
Supplement: Supplementary file 5 [file DataSheet_5.zip › fig 5/fig5 graph original data.xlsx]

## Sheet: Sheet1
fig5A
luciferase assay original data
NAME	DATA (ifnb-luc)		NAME	DATA (NFKB-luc)
	0.05921			0.03238
NC-v(lane 1)	0.0633		NC-v(lane 1)	0.03428
	0.0649			0.0228
	0.0593			0.0593
A151R (lane 2)	0.0536		A151R (lane 2)	0.0573
	0.0639			0.03812
	0.4788			2.1471
TRAF6+vector(lane 3)	0.493		TRAF6+vector(lane 3)	2.0999
	0.5312			2.4521
	0.4233			1.39901
TRAF6+100A (lane 4)	0.4108		TRAF6+100A (lane 4)	1.3596
	0.4672			1.744
	0.3457			1.28935
TRAF6+200A (lane 5)	0.4212		TRAF6+200A (lane 5)	1.12381
	0.3345			1.16825
	0.249			1.0502
TRAF6+400A (lane 6)	0.2508		TRAF6+400A (lane 6)	1.0122
	0.2577			1.04888
