# Supplementary material for: ASFV pA151R negatively regulates type I IFN production via degrading E3 ligase TRAF6
Source: Front Immunol. 2024 Feb 21;15:1339510. doi: 10.3389/fimmu.2024.1339510 (PMC10914938; doi:10.3389/fimmu.2024.1339510)
Supplement: Supplementary file 6 [file DataSheet_6.zip]

Archive with 20 entries (15 files):
- fig 6/
- fig 6/6A/
- fig 6/6A/FIG6A Flag-TRAF6.jpg
- fig 6/6A/FIG6A HA-A151R005.jpg
- fig 6/6A/FIG6A a┬-actin.jpg
- fig 6/6D/
- fig 6/6D/FIG6D ACTIN.jpg
- fig 6/6D/FIG6D Flag-TRAF6 (2).jpg
- fig 6/6D/FIG6D HA-A151R.jpg
- fig 6/6E/
- fig 6/6E/FIG6E actin.jpg
- fig 6/6E/FIG6E Flag-TRAF6.jpg
- fig 6/6E/FIG6E HA-A151R.jpg
- fig 6/6F/
- fig 6/6F/FIG6F ACTIN.jpg
- fig 6/6F/FIG6F HA-A151R.jpg
- fig 6/6F/FIG6F p-TBK1.jpg
- fig 6/6F/FIG6F TBK1.jpg
- fig 6/6F/FIG6F TRAF6.jpg
- fig 6/fig6 graph original data.xlsx
