# Supplementary material for: ASFV pA151R negatively regulates type I IFN production via degrading E3 ligase TRAF6
Source: Front Immunol. 2024 Feb 21;15:1339510. doi: 10.3389/fimmu.2024.1339510 (PMC10914938; doi:10.3389/fimmu.2024.1339510)
Supplement: Supplementary file 6 [file DataSheet_6.zip › fig 6/fig6 graph original data.xlsx]

## Sheet: Sheet1
fig6B			fig6C
luciferase assay original data
NAME	data m-TRAF6		NAME	data m-TRAF6
	1			1
NC-v(lane 1)	0.8922		NC-v(lane 1)	0.801
	1.1043			0.6879
	0.998			0.6909
A151R (lane 2)	0.816		A151R (lane 2)	0.7709
	0.8852			0.8519
	1.7932			1.474
c+s+vector(lane 3)	1.495		poly dadt+vector(lane 3)	1.3727
	1.5984			1.4197
	1.5905			1.3447
c+s+A151R (lane 4)	1.795		poly dadt+A (lane 4)	1.4087
	1.5307			1.35
