# Supplementary material for: ASFV pA151R negatively regulates type I IFN production via degrading E3 ligase TRAF6
Source: Front Immunol. 2024 Feb 21;15:1339510. doi: 10.3389/fimmu.2024.1339510 (PMC10914938; doi:10.3389/fimmu.2024.1339510)
Supplement: Supplementary file 7 [file DataSheet_7.zip]

Archive with 25 entries (21 files):
- fig 7/
- fig 7/2022-03-14 FIG7c IFN.xls
- fig 7/2022-03-14 FIG7c IFN2.xls
- fig 7/7D/
- fig 7/7D/fig7D actin.jpg
- fig 7/7D/fig7D anti HA.jpg
- fig 7/7D/fig7D F-cgas.jpg
- fig 7/7D/fig7D F-STING.jpg
- fig 7/7D/fig7D IRF3.jpg
- fig 7/7D/fig7D p-IRF3.jpg
- fig 7/7D/fig7D p-P65.jpg
- fig 7/7D/fig7D p-TBK1.jpg
- fig 7/7D/fig7D P65.jpg
- fig 7/7D/fig7D TBK1.jpg
- fig 7/7F/
- fig 7/7F/fig7F INPUT-ACTIN.jpg
- fig 7/7F/fig7F INPUT-FLAG-TRAF6.jpg
- fig 7/7F/fig7F INPUT-HA-A151R.jpg
- fig 7/7F/fig7F IP-Flag-TRAF6.jpg
- fig 7/7F/fig7F ip-HA-MA151R.jpg
- fig 7/7G/
- fig 7/7G/fig7G  ACTIN.jpg
- fig 7/7G/fig7G Flag-TRAF6.jpg
- fig 7/7G/fig7G HA-M A151R.jpg
- fig 7/fig 7 graph original data.xlsx
