# Supplementary material for: ASFV pA151R negatively regulates type I IFN production via degrading E3 ligase TRAF6
Source: Front Immunol. 2024 Feb 21;15:1339510. doi: 10.3389/fimmu.2024.1339510 (PMC10914938; doi:10.3389/fimmu.2024.1339510)
Supplement: Supplementary file 7 [file DataSheet_7.zip › fig 7/2022-03-14 FIG7c IFN.xls]

## Sheet: Sample Setup
Block Type	Fast 96-Well Block (0.1mL)
Calibration Background is expired	Yes
Calibration Background performed on	01-19-2021
Calibration HRM MELTDOCTOR is expired	Yes
Calibration HRM MELTDOCTOR performed on	11-03-2016
Calibration Normalization FAM-ROX is expired	Yes
Calibration Normalization FAM-ROX performed on	01-19-2021
Calibration Normalization VIC-ROX is expired	Yes
Calibration Normalization VIC-ROX performed on	01-19-2021
Calibration Pure Dye CY3 is expired	Yes
Calibration Pure Dye CY3 performed on	01-19-2021
Calibration Pure Dye FAM is expired	Yes
Calibration Pure Dye FAM performed on	01-19-2021
Calibration Pure Dye MELTDOCTOR is expired	Yes
Calibration Pure Dye MELTDOCTOR performed on	11-03-2016
Calibration Pure Dye NED is expired	Yes
Calibration Pure Dye NED performed on	09-17-2019
Calibration Pure Dye ROX is expired	Yes
Calibration Pure Dye ROX performed on	01-19-2021
Calibration Pure Dye SYBR is expired	Yes
Calibration Pure Dye SYBR performed on	01-19-2021
Calibration Pure Dye TAMRA is expired	Yes
Calibration Pure Dye TAMRA performed on	01-19-2021
Calibration Pure Dye VIC is expired	Yes
Calibration Pure Dye VIC performed on	01-19-2021
Calibration ROI is expired	Yes
Calibration ROI performed on	01-19-2021
Calibration Uniformity is expired	Yes
Calibration Uniformity performed on	01-19-2021
Chemistry	SYBR_GREEN
Date Created	2022-03-14 03:36:09 AM PDT
Date Modified	2022-03-14 19:45:14 PM PDT
Experiment Barcode
Experiment Comment
Experiment File Name	D:\LY\A151R daochu\MUTANT\2022-03-14 IFNB 1.eds
Experiment Name	2022-03-14 183557
Experiment Run Start Time	2022-03-14 11:41:23 AM PDT
Experiment Run Stop Time	2022-03-14 12:48:06 PM PDT
Experiment Type	Comparative Cт (ΔΔCт)
Instrument Name	278861502
Instrument Serial Number	278861502
Instrument Type	QuantStudio(TM) 6 Flex System
Passive Reference	ROX
Quantification Cycle Method	Ct
Signal Smoothing On	true
Stage/ Cycle where Analysis is performed	Stage 2, Step 2
User Name
Well	Well Position	Sample Name	Sample Color	Biogroup Name	Biogroup Color	Target Name	Target Color	Task	Reporter	Quencher	Quantity	Comments
1	A1	NC1	RGB(176,23,31)			GAPDH	RGB(176,23,31)	UNKNOWN	SYBR	None
2	A2	NC1	RGB(176,23,31)			GAPDH	RGB(176,23,31)	UNKNOWN	SYBR	None
3	A3	NC1	RGB(176,23,31)			GAPDH	RGB(176,23,31)	UNKNOWN	SYBR	None
4	A4	NC2	RGB(0,0,255)			GAPDH	RGB(176,23,31)	UNKNOWN	SYBR	None
5	A5	NC2	RGB(0,0,255)			GAPDH	RGB(176,23,31)	UNKNOWN	SYBR	None
6	A6	NC2	RGB(0,0,255)			GAPDH	RGB(176,23,31)	UNKNOWN	SYBR	None
7	A7	NC3	RGB(0,139,69)			GAPDH	RGB(176,23,31)	UNKNOWN	SYBR	None
8	A8	NC3	RGB(0,139,69)			GAPDH	RGB(176,23,31)	UNKNOWN	SYBR	None
9	A9	NC3	RGB(0,139,69)			GAPDH	RGB(176,23,31)	UNKNOWN	SYBR	None
10	A10	C+S EV-1	RGB(255,127,0)			GAPDH	RGB(176,23,31)	UNKNOWN	SYBR	None
11	A11	C+S EV-1	RGB(255,127,0)			GAPDH	RGB(176,23,31)	UNKNOWN	SYBR	None
12	A12	C+S EV-1	RGB(255,127,0)			GAPDH	RGB(176,23,31)	UNKNOWN	SYBR	None
13	B1	NC1	RGB(176,23,31)			IFNB	RGB(0,0,255)	UNKNOWN	SYBR	None
14	B2	NC1	RGB(176,23,31)			IFNB	RGB(0,0,255)	UNKNOWN	SYBR	None
15	B3	NC1	RGB(176,23,31)			IFNB	RGB(0,0,255)	UNKNOWN	SYBR	None
16	B4	NC2	RGB(0,0,255)			IFNB	RGB(0,0,255)	UNKNOWN	SYBR	None
17	B5	NC2	RGB(0,0,255)			IFNB	RGB(0,0,255)	UNKNOWN	SYBR	None
18	B6	NC2	RGB(0,0,255)			IFNB	RGB(0,0,255)	UNKNOWN	SYBR	None
19	B7	NC3	RGB(0,139,69)			IFNB	RGB(0,0,255)	UNKNOWN	SYBR	None
20	B8	NC3	RGB(0,139,69)			IFNB	RGB(0,0,255)	UNKNOWN	SYBR	None
21	B9	NC3	RGB(0,139,69)			IFNB	RGB(0,0,255)	UNKNOWN	SYBR	None
22	B10	C+S EV-1	RGB(255,127,0)			IFNB	RGB(0,0,255)	UNKNOWN	SYBR	None
23	B11	C+S EV-1	RGB(255,127,0)			IFNB	RGB(0,0,255)	UNKNOWN	SYBR	None
24	B12	C+S EV-1	RGB(255,127,0)			IFNB	RGB(0,0,255)	UNKNOWN	SYBR	None
25	C1	C+S EV-2	RGB(139,137,112)			GAPDH	RGB(176,23,31)	UNKNOWN	SYBR	None
26	C2	C+S EV-2	RGB(139,137,112)			GAPDH	RGB(176,23,31)	UNKNOWN	SYBR	None
27	C3	C+S EV-2	RGB(139,137,112)			GAPDH	RGB(176,23,31)	UNKNOWN	SYBR	None
28	C4	C+S EV-3	RGB(238,121,66)			GAPDH	RGB(176,23,31)	UNKNOWN	SYBR	None
29	C5	C+S EV-3	RGB(238,121,66)			GAPDH	RGB(176,23,31)	UNKNOWN	SYBR	None
30	C6	C+S EV-3	RGB(238,121,66)			GAPDH	RGB(176,23,31)	UNKNOWN	SYBR	None
31	C7	C+S WT-1	RGB(142,56,142)			GAPDH	RGB(176,23,31)	UNKNOWN	SYBR	None
32	C8	C+S WT-1	RGB(142,56,142)			GAPDH	RGB(176,23,31)	UNKNOWN	SYBR	None
33	C9	C+S WT-1	RGB(142,56,142)			GAPDH	RGB(176,23,31)	UNKNOWN	SYBR	None
34	C10	C+S WT-2	RGB(198,113,113)			GAPDH	RGB(176,23,31)	UNKNOWN	SYBR	None
35	C11	C+S WT-2	RGB(198,113,113)			GAPDH	RGB(176,23,31)	UNKNOWN	SYBR	None
36	C12	C+S WT-2	RGB(198,113,113)			GAPDH	RGB(176,23,31)	UNKNOWN	SYBR	None
37	D1	C+S EV-2	RGB(139,137,112)			IFNB	RGB(0,0,255)	UNKNOWN	SYBR	None
38	D2	C+S EV-2	RGB(139,137,112)			IFNB	RGB(0,0,255)	UNKNOWN	SYBR	None
39	D3	C+S EV-2	RGB(139,137,112)			IFNB	RGB(0,0,255)	UNKNOWN	SYBR	None
40	D4	C+S EV-3	RGB(238,121,66)			IFNB	RGB(0,0,255)	UNKNOWN	SYBR	None
41	D5	C+S EV-3	RGB(238,121,66)			IFNB	RGB(0,0,255)	UNKNOWN	SYBR	None
42	D6	C+S EV-3	RGB(238,121,66)			IFNB	RGB(0,0,255)	UNKNOWN	SYBR	None
43	D7	C+S WT-1	RGB(142,56,142)			IFNB	RGB(0,0,255)	UNKNOWN	SYBR	None
44	D8	C+S WT-1	RGB(142,56,142)			IFNB	RGB(0,0,255)	UNKNOWN	SYBR	None
45	D9	C+S WT-1	RGB(142,56,142)			IFNB	RGB(0,0,255)	UNKNOWN	SYBR	None
46	D10	C+S WT-2	RGB(198,113,113)			IFNB	RGB(0,0,255)	UNKNOWN	SYBR	None
47	D11	C+S WT-2	RGB(198,113,113)			IFNB	RGB(0,0,255)	UNKNOWN	SYBR	None
48	D12	C+S WT-2	RGB(198,113,113)			IFNB	RGB(0,0,255)	UNKNOWN	SYBR	None
49	E1	C+S WT-3	RGB(0,245,255)			GAPDH	RGB(176,23,31)	UNKNOWN	SYBR	None
50	E2	C+S WT-3	RGB(0,245,255)			GAPDH	RGB(176,23,31)	UNKNOWN	SYBR	None
51	E3	C+S WT-3	RGB(0,245,255)			GAPDH	RGB(176,23,31)	UNKNOWN	SYBR	None
52	E4	C+S H102-1	RGB(238,220,130)			GAPDH	RGB(176,23,31)	UNKNOWN	SYBR	None
53	E5	C+S H102-1	RGB(238,220,130)			GAPDH	RGB(176,23,31)	UNKNOWN	SYBR	None
54	E6	C+S H102-1	RGB(238,220,130)			GAPDH	RGB(176,23,31)	UNKNOWN	SYBR	None
55	E7	C+S H102-2	RGB(238,238,0)			GAPDH	RGB(176,23,31)	UNKNOWN	SYBR	None
56	E8	C+S H102-2	RGB(238,238,0)			GAPDH	RGB(176,23,31)	UNKNOWN	SYBR	None
57	E9	C+S H102-2	RGB(238,238,0)			GAPDH	RGB(176,23,31)	UNKNOWN	SYBR	None
58	E10	C+S H102-3	RGB(142,142,56)			GAPDH	RGB(176,23,31)	UNKNOWN	SYBR	None
59	E11	C+S H102-3	RGB(142,142,56)			GAPDH	RGB(176,23,31)	UNKNOWN	SYBR	None
60	E12	C+S H102-3	RGB(142,142,56)			GAPDH	RGB(176,23,31)	UNKNOWN	SYBR	None
61	F1	C+S WT-3	RGB(0,245,255)			IFNB	RGB(0,0,255)	UNKNOWN	SYBR	None
62	F2	C+S WT-3	RGB(0,245,255)			IFNB	RGB(0,0,255)	UNKNOWN	SYBR	None
63	F3	C+S WT-3	RGB(0,245,255)			IFNB	RGB(0,0,255)	UNKNOWN	SYBR	None
64	F4	C+S H102-1	RGB(238,220,130)			IFNB	RGB(0,0,255)	UNKNOWN	SYBR	None
65	F5	C+S H102-1	RGB(238,220,130)			IFNB	RGB(0,0,255)	UNKNOWN	SYBR	None
66	F6	C+S H102-1	RGB(238,220,130)			IFNB	RGB(0,0,255)	UNKNOWN	SYBR	None
67	F7	C+S H102-2	RGB(238,238,0)			IFNB	RGB(0,0,255)	UNKNOWN	SYBR	None
68	F8	C+S H102-2	RGB(238,238,0)			IFNB	RGB(0,0,255)	UNKNOWN	SYBR	None
69	F9	C+S H102-2	RGB(238,238,0)			IFNB	RGB(0,0,255)	UNKNOWN	SYBR	None
70	F10	C+S H102-3	RGB(142,142,56)			IFNB	RGB(0,0,255)	UNKNOWN	SYBR	None
71	F11	C+S H102-3	RGB(142,142,56)			IFNB	RGB(0,0,255)	UNKNOWN	SYBR	None
72	F12	C+S H102-3	RGB(142,142,56)			IFNB	RGB(0,0,255)	UNKNOWN	SYBR	None
73	G1	C+S C109-1	RGB(238,44,44)			GAPDH	RGB(176,23,31)	UNKNOWN	SYBR	None
74	G2	C+S C109-1	RGB(238,44,44)			GAPDH	RGB(176,23,31)	UNKNOWN	SYBR	None
75	G3	C+S C109-1	RGB(238,44,44)			GAPDH	RGB(176,23,31)	UNKNOWN	SYBR	None
76	G4	C+S C109-2	RGB(51,161,201)			GAPDH	RGB(176,23,31)	UNKNOWN	SYBR	None
77	G5	C+S C109-2	RGB(51,161,201)			GAPDH	RGB(176,23,31)	UNKNOWN	SYBR	None
78	G6	C+S C109-2	RGB(51,161,201)			GAPDH	RGB(176,23,31)	UNKNOWN	SYBR	None
79	G7	C+S C109-3	RGB(238,18,137)			GAPDH	RGB(176,23,31)	UNKNOWN	SYBR	None
80	G8	C+S C109-3	RGB(238,18,137)			GAPDH	RGB(176,23,31)	UNKNOWN	SYBR	None
81	G9	C+S C109-3	RGB(238,18,137)			GAPDH	RGB(176,23,31)	UNKNOWN	SYBR	None
82	G10
83	G11
84	G12
85	H1	C+S C109-1	RGB(238,44,44)			IFNB	RGB(0,0,255)	UNKNOWN	SYBR	None
86	H2	C+S C109-1	RGB(238,44,44)			IFNB	RGB(0,0,255)	UNKNOWN	SYBR	None
87	H3	C+S C109-1	RGB(238,44,44)			IFNB	RGB(0,0,255)	UNKNOWN	SYBR	None
88	H4	C+S C109-2	RGB(51,161,201)			IFNB	RGB(0,0,255)	UNKNOWN	SYBR	None
89	H5	C+S C109-2	RGB(51,161,201)			IFNB	RGB(0,0,255)	UNKNOWN	SYBR	None
90	H6	C+S C109-2	RGB(51,161,201)			IFNB	RGB(0,0,255)	UNKNOWN	SYBR	None
91	H7	C+S C109-3	RGB(238,18,137)			IFNB	RGB(0,0,255)	UNKNOWN	SYBR	None
92	H8	C+S C109-3	RGB(238,18,137)			IFNB	RGB(0,0,255)	UNKNOWN	SYBR	None
93	H9	C+S C109-3	RGB(238,18,137)			IFNB	RGB(0,0,255)	UNKNOWN	SYBR	None
94	H10
95	H11
96	H12

## Sheet: Amplification Data
Block Type	Fast 96-Well Block (0.1mL)
Calibration Background is expired	Yes
Calibration Background performed on	01-19-2021
Calibration HRM MELTDOCTOR is expired	Yes
Calibration HRM MELTDOCTOR performed on	11-03-2016
Calibration Normalization FAM-ROX is expired	Yes
Calibration Normalization FAM-ROX performed on	01-19-2021
Calibration Normalization VIC-ROX is expired	Yes
Calibration Normalization VIC-ROX performed on	01-19-2021
Calibration Pure Dye CY3 is expired	Yes
Calibration Pure Dye CY3 performed on	01-19-2021
Calibration Pure Dye FAM is expired	Yes
Calibration Pure Dye FAM performed on	01-19-2021
Calibration Pure Dye MELTDOCTOR is expired	Yes
Calibration Pure Dye MELTDOCTOR performed on	11-03-2016
Calibration Pure Dye NED is expired	Yes
Calibration Pure Dye NED performed on	09-17-2019
Calibration Pure Dye ROX is expired	Yes
Calibration Pure Dye ROX performed on	01-19-2021
Calibration Pure Dye SYBR is expired	Yes
Calibration Pure Dye SYBR performed on	01-19-2021
Calibration Pure Dye TAMRA is expired	Yes
Calibration Pure Dye TAMRA performed on	01-19-2021
Calibration Pure Dye VIC is expired	Yes
Calibration Pure Dye VIC performed on	01-19-2021
Calibration ROI is expired	Yes
Calibration ROI performed on	01-19-2021
Calibration Uniformity is expired	Yes
Calibration Uniformity performed on	01-19-2021
Chemistry	SYBR_GREEN
Date Created	2022-03-14 03:36:09 AM PDT
Date Modified	2022-03-14 19:45:14 PM PDT
Experiment Barcode
Experiment Comment
Experiment File Name	D:\LY\A151R daochu\MUTANT\2022-03-14 IFNB 1.eds
Experiment Name	2022-03-14 183557
Experiment Run Start Time	2022-03-14 11:41:23 AM PDT
Experiment Run Stop Time	2022-03-14 12:48:06 PM PDT
Experiment Type	Comparative Cт (ΔΔCт)
Instrument Name	278861502
Instrument Serial Number	278861502
Instrument Type	QuantStudio(TM) 6 Flex System
Passive Reference	ROX
Quantification Cycle Method	Ct
Signal Smoothing On	true
Stage/ Cycle where Analysis is performed	Stage 2, Step 2
User Name
Well	Cycle	Target Name	Rn	Delta Rn
1	1	GAPDH	0.257441	0.0171861
1	2	GAPDH	0.256974	0.0141665
1	3	GAPDH	0.252988	0.00762814
1	4	GAPDH	0.249676	0.00176303
1	5	GAPDH	0.245842	-0.00462363
1	6	GAPDH	0.24202	-0.010998
1	7	GAPDH	0.24316	-0.0124106
1	8	GAPDH	0.261389	0.00326489
1	9	GAPDH	0.277899	0.0172229
1	10	GAPDH	0.265563	0.00233367
1	11	GAPDH	0.261606	-0.00417603
1	12	GAPDH	0.275607	0.00727241
1	13	GAPDH	0.268763	-0.0021238
1	14	GAPDH	0.268287	-0.00515291
1	15	GAPDH	0.277638	0.00164496
1	16	GAPDH	0.29423	0.0156851
1	17	GAPDH	0.33078	0.0496817
1	18	GAPDH	0.409189	0.125538
1	19	GAPDH	0.564447	0.278243
1	20	GAPDH	0.787677	0.498921
1	21	GAPDH	1.09772	0.806409
1	22	GAPDH	1.33774	1.04388
1	23	GAPDH	1.53498	1.23856
1	24	GAPDH	1.71065	1.41168
1	25	GAPDH	1.82239	1.52087
1	26	GAPDH	1.94501	1.64094
1	27	GAPDH	2.01237	1.70574
1	28	GAPDH	2.04499	1.73582
1	29	GAPDH	2.05752	1.74579
1	30	GAPDH	2.09883	1.78455
1	31	GAPDH	2.14502	1.82818
1	32	GAPDH	2.17574	1.85635
1	33	GAPDH	2.18424	1.8623
1	34	GAPDH	2.20241	1.87791
1	35	GAPDH	2.21046	1.88342
1	36	GAPDH	2.21318	1.88358
1	37	GAPDH	2.2079	1.87575
1	38	GAPDH	2.17679	1.84209
1	39	GAPDH	2.18589	1.84863
1	40	GAPDH	2.19673	1.85692
2	1	GAPDH	0.274013	0.0131017
2	2	GAPDH	0.273589	0.0109179
2	3	GAPDH	0.269854	0.00542368
2	4	GAPDH	0.268215	0.00202537
2	5	GAPDH	0.265318	-0.0026303
2	6	GAPDH	0.263635	-0.00607295
2	7	GAPDH	0.263439	-0.00802752
2	8	GAPDH	0.273945	0.000718948
2	9	GAPDH	0.285367	0.0103823
2	10	GAPDH	0.277594	0.000849316
2	11	GAPDH	0.273427	-0.00507677
2	12	GAPDH	0.281997	0.0017347
2	13	GAPDH	0.282695	0.000673218
2	14	GAPDH	0.2852	0.00141928
2	15	GAPDH	0.298269	0.0127288
2	16	GAPDH	0.321737	0.0344374
2	17	GAPDH	0.367388	0.0783289
2	18	GAPDH	0.461649	0.170831
2	19	GAPDH	0.63692	0.344343
2	20	GAPDH	0.899198	0.604862
2	21	GAPDH	1.26678	0.970686
2	22	GAPDH	1.56826	1.2704
2	23	GAPDH	1.80692	1.50731
2	24	GAPDH	2.00196	1.70059
2	25	GAPDH	2.1279	1.82477
2	26	GAPDH	2.25961	1.95472
2	27	GAPDH	2.32747	2.02081
2	28	GAPDH	2.36415	2.05574
2	29	GAPDH	2.38076	2.07059
2	30	GAPDH	2.43271	2.12078
2	31	GAPDH	2.4804	2.16671
2	32	GAPDH	2.50707	2.19163
2	33	GAPDH	2.51387	2.19667
2	34	GAPDH	2.52905	2.21009
2	35	GAPDH	2.54024	2.21951
2	36	GAPDH	2.54904	2.22655
2	37	GAPDH	2.54125	2.217
2	38	GAPDH	2.50698	2.18098
2	39	GAPDH	2.51992	2.19216
2	40	GAPDH	2.53338	2.20386
3	1	GAPDH	0.339636	0.0131941
3	2	GAPDH	0.338798	0.0125006
3	3	GAPDH	0.331007	0.00485336
3	4	GAPDH	0.327717	0.00170794
3	5	GAPDH	0.324244	-0.00162049
3	6	GAPDH	0.320541	-0.0051792
3	7	GAPDH	0.318921	-0.00665509
3	8	GAPDH	0.325619	0.000187001
3	9	GAPDH	0.333354	0.00806681
3	10	GAPDH	0.324822	-0.00032146
3	11	GAPDH	0.320237	-0.0047619
3	12	GAPDH	0.327384	0.00252975
3	13	GAPDH	0.325904	0.00119328
3	14	GAPDH	0.327638	0.00307164
3	15	GAPDH	0.338994	0.0145724
3	16	GAPDH	0.36006	0.0357826
3	17	GAPDH	0.401132	0.0769991
3	18	GAPDH	0.488402	0.164413
3	19	GAPDH	0.647726	0.323882
3	20	GAPDH	0.881051	0.557351
3	21	GAPDH	1.21231	0.888751
3	22	GAPDH	1.4848	1.16139
3	23	GAPDH	1.69854	1.37528
3	24	GAPDH	1.86735	1.54423
3	25	GAPDH	1.97447	1.65149
3	26	GAPDH	2.08786	1.76503
3	27	GAPDH	2.14765	1.82496
3	28	GAPDH	2.18664	1.86409
3	29	GAPDH	2.20173	1.87933
3	30	GAPDH	2.24196	1.91971
3	31	GAPDH	2.28074	1.95862
3	32	GAPDH	2.30983	1.98786
3	33	GAPDH	2.31813	1.99631
3	34	GAPDH	2.33496	2.01328
3	35	GAPDH	2.34654	2.02501
3	36	GAPDH	2.35772	2.03633
3	37	GAPDH	2.35449	2.03324
3	38	GAPDH	2.33103	2.00993
3	39	GAPDH	2.34397	2.02301
3	40	GAPDH	2.35917	2.03836
4	1	GAPDH	0.470124	0.0172212
4	2	GAPDH	0.469075	0.0159519
4	3	GAPDH	0.459292	0.00594988
4	4	GAPDH	0.455979	0.00241698
4	5	GAPDH	0.45176	-0.00202165
4	6	GAPDH	0.447467	-0.00653424
4	7	GAPDH	0.444402	-0.00981859
4	8	GAPDH	0.453308	-0.00113207
4	9	GAPDH	0.466659	0.0119994
4	10	GAPDH	0.456399	0.00152021
4	11	GAPDH	0.450104	-0.00499492
4	12	GAPDH	0.457983	0.00266489
4	13	GAPDH	0.455488	-4.98525e-05
4	14	GAPDH	0.45768	0.00192272
4	15	GAPDH	0.467873	0.0118959
4	16	GAPDH	0.485401	0.029205
4	17	GAPDH	0.522041	0.0656251
4	18	GAPDH	0.605844	0.149209
4	19	GAPDH	0.762354	0.305499
4	20	GAPDH	1.00422	0.547146
4	21	GAPDH	1.37327	0.915981
4	22	GAPDH	1.72268	1.26517
4	23	GAPDH	2.0285	1.57076
4	24	GAPDH	2.26726	1.8093
4	25	GAPDH	2.41898	1.9608
4	26	GAPDH	2.57224	2.11385
4	27	GAPDH	2.65772	2.19911
4	28	GAPDH	2.71087	2.25204
4	29	GAPDH	2.72962	2.27057
4	30	GAPDH	2.77608	2.31681
4	31	GAPDH	2.8248	2.36531
4	32	GAPDH	2.85975	2.40004
4	33	GAPDH	2.86915	2.40922
4	34	GAPDH	2.88692	2.42677
4	35	GAPDH	2.89965	2.43928
4	36	GAPDH	2.90575	2.44516
4	37	GAPDH	2.89834	2.43753
4	38	GAPDH	2.86707	2.40604
4	39	GAPDH	2.87997	2.41873
4	40	GAPDH	2.89303	2.43157
5	1	GAPDH	0.424297	0.00591017
5	2	GAPDH	0.427801	0.00885411
5	3	GAPDH	0.424584	0.00507713
5	4	GAPDH	0.42219	0.00212233
5	5	GAPDH	0.418695	-0.00193312
5	6	GAPDH	0.414005	-0.00718311
5	7	GAPDH	0.412088	-0.00966018
5	8	GAPDH	0.422995	0.000686426
5	9	GAPDH	0.435998	0.0131284
5	10	GAPDH	0.425402	0.00197287
5	11	GAPDH	0.419034	-0.00495559
5	12	GAPDH	0.426433	0.00188248
5	13	GAPDH	0.423973	-0.00113761
5	14	GAPDH	0.426072	0.000401215
5	15	GAPDH	0.437047	0.0108153
5	16	GAPDH	0.454281	0.0274891
5	17	GAPDH	0.490015	0.062663
5	18	GAPDH	0.57162	0.143708
5	19	GAPDH	0.724683	0.29621
5	20	GAPDH	0.962034	0.533001
5	21	GAPDH	1.33095	0.901353
5	22	GAPDH	1.6942	1.26405
5	23	GAPDH	2.03002	1.59931
5	24	GAPDH	2.29438	1.8631
5	25	GAPDH	2.45782	2.02599
5	26	GAPDH	2.61648	2.18408
5	27	GAPDH	2.70668	2.27373
5	28	GAPDH	2.76397	2.33045
5	29	GAPDH	2.78417	2.35009
5	30	GAPDH	2.83394	2.39931
5	31	GAPDH	2.88504	2.44984
5	32	GAPDH	2.91767	2.48191
5	33	GAPDH	2.92571	2.4894
5	34	GAPDH	2.94063	2.50375
5	35	GAPDH	2.95121	2.51377
5	36	GAPDH	2.9589	2.5209
5	37	GAPDH	2.95139	2.51283
5	38	GAPDH	2.9175	2.47838
5	39	GAPDH	2.92948	2.4898
5	40	GAPDH	2.94217	2.50193
6	1	GAPDH	0.522252	0.0160112
6	2	GAPDH	0.520427	0.013191
6	3	GAPDH	0.513073	0.00484242
6	4	GAPDH	0.511517	0.0022905
6	5	GAPDH	0.507597	-0.0026242
6	6	GAPDH	0.503024	-0.00819188
6	7	GAPDH	0.501273	-0.0109383
6	8	GAPDH	0.51555	0.00234383
6	9	GAPDH	0.531476	0.0172752
6	10	GAPDH	0.517081	0.00188522
6	11	GAPDH	0.509351	-0.00683995
6	12	GAPDH	0.519319	0.00213239
6	13	GAPDH	0.516006	-0.00217518
6	14	GAPDH	0.517849	-0.00132731
6	15	GAPDH	0.529967	0.00979586
6	16	GAPDH	0.548949	0.0277823
6	17	GAPDH	0.586509	0.0643471
6	18	GAPDH	0.672033	0.148877
6	19	GAPDH	0.834939	0.310788
6	20	GAPDH	1.08429	0.559141
6	21	GAPDH	1.46131	0.935167
6	22	GAPDH	1.81648	1.28935
6	23	GAPDH	2.1385	1.61037
6	24	GAPDH	2.38667	1.85754
6	25	GAPDH	2.53781	2.00769
6	26	GAPDH	2.69106	2.15994
6	27	GAPDH	2.77339	2.24128
6	28	GAPDH	2.82073	2.28763
6	29	GAPDH	2.83901	2.30491
6	30	GAPDH	2.88979	2.35469
6	31	GAPDH	2.93982	2.40373
6	32	GAPDH	2.97038	2.43329
6	33	GAPDH	2.97855	2.44047
6	34	GAPDH	2.99468	2.4556
6	35	GAPDH	3.0021	2.46203
6	36	GAPDH	3.01165	2.47058
6	37	GAPDH	3	2.45793
6	38	GAPDH	2.96324	2.42018
6	39	GAPDH	2.97722	2.43317
6	40	GAPDH	2.99037	2.44532
7	1	GAPDH	0.427756	0.00722778
7	2	GAPDH	0.427614	0.00559134
7	3	GAPDH	0.426127	0.00261008
7	4	GAPDH	0.425532	0.000521564
7	5	GAPDH	0.42448	-0.00202522
7	6	GAPDH	0.422508	-0.00549042
7	7	GAPDH	0.421186	-0.00830694
7	8	GAPDH	0.432532	0.00154518
7	9	GAPDH	0.447427	0.0149457
7	10	GAPDH	0.437455	0.00347912
7	11	GAPDH	0.43094	-0.00452935
7	12	GAPDH	0.439135	0.00217129
7	13	GAPDH	0.43616	-0.00229822
7	14	GAPDH	0.437329	-0.00262279
7	15	GAPDH	0.443764	0.0023179
7	16	GAPDH	0.453292	0.0103515
7	17	GAPDH	0.473187	0.0287522
7	18	GAPDH	0.523669	0.0777401
7	19	GAPDH	0.623863	0.17644
7	20	GAPDH	0.784677	0.33576
7	21	GAPDH	1.06115	0.610741
7	22	GAPDH	1.38791	0.936009
7	23	GAPDH	1.77638	1.32299
7	24	GAPDH	2.1223	1.66741
7	25	GAPDH	2.33545	1.87906
7	26	GAPDH	2.52425	2.06637
7	27	GAPDH	2.64279	2.18341
7	28	GAPDH	2.72353	2.26266
7	29	GAPDH	2.75032	2.28796
7	30	GAPDH	2.80745	2.3436
7	31	GAPDH	2.86192	2.39656
7	32	GAPDH	2.89914	2.4323
7	33	GAPDH	2.90885	2.44051
7	34	GAPDH	2.92624	2.45641
7	35	GAPDH	2.93935	2.46802
7	36	GAPDH	2.95186	2.47904
7	37	GAPDH	2.94609	2.47177
7	38	GAPDH	2.91309	2.43728
7	39	GAPDH	2.92462	2.44732
7	40	GAPDH	2.94013	2.46133
8	1	GAPDH	0.421401	0.0111089
8	2	GAPDH	0.420928	0.00945041
8	3	GAPDH	0.416403	0.00373977
8	4	GAPDH	0.415041	0.00119254
8	5	GAPDH	0.413563	-0.00147162
8	6	GAPDH	0.410849	-0.00537154
8	7	GAPDH	0.408475	-0.00893106
8	8	GAPDH	0.418087	-0.000505183
8	9	GAPDH	0.43254	0.012763
8	10	GAPDH	0.424373	0.00341
8	11	GAPDH	0.418305	-0.00384369
8	12	GAPDH	0.425485	0.00215085
8	13	GAPDH	0.422997	-0.00152326
8	14	GAPDH	0.424096	-0.00160985
8	15	GAPDH	0.430751	0.00385913
8	16	GAPDH	0.440338	0.0122607
8	17	GAPDH	0.459179	0.0299157
8	18	GAPDH	0.510945	0.0804963
8	19	GAPDH	0.610801	0.179167
8	20	GAPDH	0.771987	0.339167
8	21	GAPDH	1.05021	0.616206
8	22	GAPDH	1.38406	0.948864
8	23	GAPDH	1.78194	1.34556
8	24	GAPDH	2.13678	1.69922
8	25	GAPDH	2.35767	1.91892
8	26	GAPDH	2.55265	2.11272
8	27	GAPDH	2.67475	2.23363
8	28	GAPDH	2.7586	2.31629
8	29	GAPDH	2.78566	2.34217
8	30	GAPDH	2.84172	2.39705
8	31	GAPDH	2.8971	2.45123
8	32	GAPDH	2.9339	2.48685
8	33	GAPDH	2.94376	2.49553
8	34	GAPDH	2.96288	2.51346
8	35	GAPDH	2.97622	2.52561
8	36	GAPDH	2.98531	2.53352
8	37	GAPDH	2.9785	2.52553
8	38	GAPDH	2.94454	2.49038
8	39	GAPDH	2.95847	2.50313
8	40	GAPDH	2.97239	2.51586
9	1	GAPDH	0.405964	0.00895212
9	2	GAPDH	0.40564	0.00729815
9	3	GAPDH	0.402264	0.00259295
9	4	GAPDH	0.401307	0.000306335
9	5	GAPDH	0.400502	-0.00182844
9	6	GAPDH	0.398767	-0.0048926
9	7	GAPDH	0.397212	-0.00777792
9	8	GAPDH	0.407285	0.000965185
9	9	GAPDH	0.421448	0.0137985
9	10	GAPDH	0.412256	0.00327703
9	11	GAPDH	0.406329	-0.00397903
9	12	GAPDH	0.413956	0.00231804
9	13	GAPDH	0.410833	-0.00213425
9	14	GAPDH	0.411652	-0.00264578
9	15	GAPDH	0.418007	0.00238014
9	16	GAPDH	0.426451	0.00949398
9	17	GAPDH	0.443771	0.0254842
9	18	GAPDH	0.491237	0.0716207
9	19	GAPDH	0.58339	0.162444
9	20	GAPDH	0.730973	0.308698
9	21	GAPDH	0.986792	0.563187
9	22	GAPDH	1.28772	0.862782
9	23	GAPDH	1.64375	1.21748
9	24	GAPDH	1.96225	1.53465
9	25	GAPDH	2.16289	1.73397
9	26	GAPDH	2.34286	1.91261
9	27	GAPDH	2.45212	2.02054
9	28	GAPDH	2.52609	2.09317
9	29	GAPDH	2.55055	2.11631
9	30	GAPDH	2.60372	2.16815
9	31	GAPDH	2.65783	2.22093
9	32	GAPDH	2.69347	2.25523
9	33	GAPDH	2.70265	2.26309
9	34	GAPDH	2.71938	2.27849
9	35	GAPDH	2.73048	2.28826
9	36	GAPDH	2.74192	2.29837
9	37	GAPDH	2.7378	2.29292
9	38	GAPDH	2.70589	2.25968
9	39	GAPDH	2.71581	2.26827
9	40	GAPDH	2.72896	2.28009
10	1	GAPDH	0.36427	0.00882192
10	2	GAPDH	0.364356	0.00685976
10	3	GAPDH	0.361684	0.00213978
10	4	GAPDH	0.361375	-0.000217474
10	5	GAPDH	0.362767	-0.000873789
10	6	GAPDH	0.361416	-0.00427314
10	7	GAPDH	0.360345	-0.00739178
10	8	GAPDH	0.372116	0.00233145
10	9	GAPDH	0.384136	0.0123034
10	10	GAPDH	0.376	0.00211898
10	11	GAPDH	0.37119	-0.00473941
10	12	GAPDH	0.379975	0.00199814
10	13	GAPDH	0.378695	-0.00133064
10	14	GAPDH	0.380008	-0.00206548
10	15	GAPDH	0.38741	0.00328873
10	16	GAPDH	0.397614	0.0114446
10	17	GAPDH	0.420446	0.0322278
10	18	GAPDH	0.473728	0.0834616
10	19	GAPDH	0.577573	0.185259
10	20	GAPDH	0.745808	0.351446
10	21	GAPDH	1.03168	0.635273
10	22	GAPDH	1.36804	0.969584
10	23	GAPDH	1.76268	1.36217
10	24	GAPDH	2.1129	1.71035
10	25	GAPDH	2.32793	1.92333
10	26	GAPDH	2.5197	2.11305
10	27	GAPDH	2.63756	2.22886
10	28	GAPDH	2.71982	2.30908
10	29	GAPDH	2.74645	2.33365
10	30	GAPDH	2.8019	2.38706
10	31	GAPDH	2.85879	2.44189
10	32	GAPDH	2.89968	2.48074
10	33	GAPDH	2.91045	2.48946
10	34	GAPDH	2.92911	2.50607
10	35	GAPDH	2.9414	2.51631
10	36	GAPDH	2.95432	2.52719
10	37	GAPDH	2.94945	2.52027
10	38	GAPDH	2.91487	2.48364
10	39	GAPDH	2.92526	2.49198
10	40	GAPDH	2.94018	2.50486
11	1	GAPDH	0.418022	0.0121552
11	2	GAPDH	0.417539	0.0101908
11	3	GAPDH	0.412815	0.00398429
11	4	GAPDH	0.411303	0.000990226
11	5	GAPDH	0.409504	-0.00229051
11	6	GAPDH	0.40732	-0.00595656
11	7	GAPDH	0.406063	-0.00869618
11	8	GAPDH	0.417406	0.00116543
11	9	GAPDH	0.431051	0.013328
11	10	GAPDH	0.4223	0.00309484
11	11	GAPDH	0.41624	-0.00444745
11	12	GAPDH	0.424446	0.00227741
11	13	GAPDH	0.421838	-0.00181348
11	14	GAPDH	0.423497	-0.00163601
11	15	GAPDH	0.43114	0.00452472
11	16	GAPDH	0.441426	0.0133286
11	17	GAPDH	0.462022	0.0324429
11	18	GAPDH	0.513951	0.08289
11	19	GAPDH	0.615689	0.183146
11	20	GAPDH	0.777232	0.343206
11	21	GAPDH	1.05124	0.615729
11	22	GAPDH	1.36586	0.928873
11	23	GAPDH	1.72224	1.28377
11	24	GAPDH	2.02851	1.58855
11	25	GAPDH	2.22256	1.78112
11	26	GAPDH	2.40278	1.95986
11	27	GAPDH	2.51403	2.06963
11	28	GAPDH	2.59027	2.14439
11	29	GAPDH	2.61513	2.16777
11	30	GAPDH	2.66796	2.21912
11	31	GAPDH	2.72283	2.2725
11	32	GAPDH	2.76015	2.30835
11	33	GAPDH	2.76961	2.31632
11	34	GAPDH	2.78626	2.33149
11	35	GAPDH	2.79972	2.34347
11	36	GAPDH	2.81298	2.35524
11	37	GAPDH	2.80687	2.34765
11	38	GAPDH	2.77482	2.31412
11	39	GAPDH	2.78587	2.32369
11	40	GAPDH	2.79911	2.33545
12	1	GAPDH	0.385321	0.0103987
12	2	GAPDH	0.385056	0.00825036
12	3	GAPDH	0.38231	0.00362014
12	4	GAPDH	0.38149	0.000915476
12	5	GAPDH	0.380581	-0.00187758
12	6	GAPDH	0.378274	-0.00606872
12	7	GAPDH	0.377203	-0.00902381
12	8	GAPDH	0.389002	0.000890872
12	9	GAPDH	0.404025	0.01403
12	10	GAPDH	0.395305	0.00342619
12	11	GAPDH	0.389623	-0.00414033
12	12	GAPDH	0.397907	0.0022595
12	13	GAPDH	0.395872	-0.0016594
12	14	GAPDH	0.397043	-0.00237229
12	15	GAPDH	0.403599	0.00229892
12	16	GAPDH	0.41311	0.00992604
12	17	GAPDH	0.430248	0.0251798
12	18	GAPDH	0.477278	0.0703259
12	19	GAPDH	0.568872	0.160036
12	20	GAPDH	0.714811	0.30409
12	21	GAPDH	0.964769	0.552164
12	22	GAPDH	1.25999	0.845499
12	23	GAPDH	1.61662	1.20025
12	24	GAPDH	1.94352	1.52526
12	25	GAPDH	2.14656	1.72642
12	26	GAPDH	2.32904	1.90701
12	27	GAPDH	2.44447	2.02056
12	28	GAPDH	2.5249	2.0991
12	29	GAPDH	2.55054	2.12286
12	30	GAPDH	2.60342	2.17386
12	31	GAPDH	2.66077	2.22932
12	32	GAPDH	2.69969	2.26636
12	33	GAPDH	2.70999	2.27478
12	34	GAPDH	2.72835	2.29125
12	35	GAPDH	2.74012	2.30114
12	36	GAPDH	2.75483	2.31397
12	37	GAPDH	2.75143	2.30868
12	38	GAPDH	2.72073	2.27609
12	39	GAPDH	2.73145	2.28493
12	40	GAPDH	2.7452	2.2968
13	1	IFNB	0.386095	0.00545134
13	2	IFNB	0.388018	0.00707246
13	3	IFNB	0.381638	0.000391367
13	4	IFNB	0.379771	-0.00177685
13	5	IFNB	0.37934	-0.00250916
13	6	IFNB	0.376769	-0.00538149
13	7	IFNB	0.375334	-0.00711819
13	8	IFNB	0.384333	0.00157952
13	9	IFNB	0.39714	0.0140848
13	10	IFNB	0.38945	0.00609348
13	11	IFNB	0.38319	-0.00046769
13	12	IFNB	0.388462	0.00450276
13	13	IFNB	0.383841	-0.000419963
13	14	IFNB	0.382164	-0.00239843
13	15	IFNB	0.384371	-0.000492965
13	16	IFNB	0.383878	-0.00128688
13	17	IFNB	0.380666	-0.00480031
13	18	IFNB	0.385497	-0.00027129
13	19	IFNB	0.395229	0.00915947
13	20	IFNB	0.398714	0.0123433
13	21	IFNB	0.409397	0.0227247
13	22	IFNB	0.416894	0.0299205
13	23	IFNB	0.447822	0.060547
13	24	IFNB	0.516626	0.12905
13	25	IFNB	0.63505	0.247172
13	26	IFNB	0.852397	0.464217
13	27	IFNB	1.16504	0.776562
13	28	IFNB	1.55599	1.16721
13	29	IFNB	1.85499	1.46591
13	30	IFNB	2.10469	1.7153
13	31	IFNB	2.30189	1.9122
13	32	IFNB	2.44527	2.05528
13	33	IFNB	2.52614	2.13585
13	34	IFNB	2.59544	2.20485
13	35	IFNB	2.64704	2.25615
13	36	IFNB	2.68762	2.29642
13	37	IFNB	2.71694	2.32544
13	38	IFNB	2.70782	2.31603
13	39	IFNB	2.72693	2.33483
13	40	IFNB	2.74754	2.35514
14	1	IFNB	0.292416	-0.000704151
14	2	IFNB	0.293552	-0.000208416
14	3	IFNB	0.293113	-0.00128693
14	4	IFNB	0.292879	-0.0021596
14	5	IFNB	0.293274	-0.00240481
14	6	IFNB	0.292321	-0.0039969
14	7	IFNB	0.290522	-0.00643572
14	8	IFNB	0.299154	0.0015573
14	9	IFNB	0.311971	0.0137338
14	10	IFNB	0.304601	0.00572486
14	11	IFNB	0.2996	8.37933e-05
14	12	IFNB	0.30549	0.00533488
14	13	IFNB	0.30085	5.50104e-05
14	14	IFNB	0.299906	-0.00152883
14	15	IFNB	0.301479	-0.00059521
14	16	IFNB	0.300406	-0.00230771
14	17	IFNB	0.297579	-0.00577392
14	18	IFNB	0.301684	-0.00230854
14	19	IFNB	0.310458	0.00582619
14	20	IFNB	0.316127	0.0108551
14	21	IFNB	0.327851	0.0219404
14	22	IFNB	0.334751	0.0282009
14	23	IFNB	0.363478	0.056288
14	24	IFNB	0.432033	0.124204
14	25	IFNB	0.549796	0.241327
14	26	IFNB	0.767376	0.458268
14	27	IFNB	1.076	0.76625
14	28	IFNB	1.46143	1.15105
14	29	IFNB	1.75077	1.43974
14	30	IFNB	1.99922	1.68756
14	31	IFNB	2.19236	1.88005
14	32	IFNB	2.33305	2.0201
14	33	IFNB	2.41396	2.10037
14	34	IFNB	2.48024	2.16602
14	35	IFNB	2.53395	2.21908
14	36	IFNB	2.5782	2.2627
14	37	IFNB	2.60399	2.28784
14	38	IFNB	2.58995	2.27317
14	39	IFNB	2.61012	2.2927
14	40	IFNB	2.63229	2.31423
15	1	IFNB	0.299632	-0.00162197
15	2	IFNB	0.300026	-0.00187598
15	3	IFNB	0.30006	-0.00248917
15	4	IFNB	0.300186	-0.00301037
15	5	IFNB	0.300963	-0.00288032
15	6	IFNB	0.299659	-0.00483139
15	7	IFNB	0.29885	-0.00628754
15	8	IFNB	0.309675	0.00389015
15	9	IFNB	0.321605	0.0151728
15	10	IFNB	0.31285	0.00577058
15	11	IFNB	0.308093	0.00036553
15	12	IFNB	0.31529	0.00691586
15	13	IFNB	0.30941	0.000388344
15	14	IFNB	0.307971	-0.00169806
15	15	IFNB	0.309056	-0.00126034
15	16	IFNB	0.308032	-0.00293088
15	17	IFNB	0.304495	-0.00711517
15	18	IFNB	0.308375	-0.00388275
15	19	IFNB	0.318594	0.00568924
15	20	IFNB	0.325973	0.0124205
15	21	IFNB	0.338428	0.0242285
15	22	IFNB	0.346036	0.0311893
15	23	IFNB	0.377974	0.0624795
15	24	IFNB	0.452651	0.13651
15	25	IFNB	0.583328	0.266539
15	26	IFNB	0.820485	0.50305
15	27	IFNB	1.15347	0.835392
15	28	IFNB	1.55703	1.2383
15	29	IFNB	1.85831	1.53893
15	30	IFNB	2.11422	1.79419
15	31	IFNB	2.30814	1.98747
15	32	IFNB	2.44918	2.12786
15	33	IFNB	2.52858	2.20662
15	34	IFNB	2.59784	2.27522
15	35	IFNB	2.64883	2.32557
15	36	IFNB	2.69166	2.36775
15	37	IFNB	2.72346	2.39891
15	38	IFNB	2.70704	2.38183
15	39	IFNB	2.7251	2.39925
15	40	IFNB	2.75046	2.42397
16	1	IFNB	0.47471	0.00571209
16	2	IFNB	0.474147	0.00621742
16	3	IFNB	0.468857	0.00199503
16	4	IFNB	0.465267	-0.000526571
16	5	IFNB	0.461844	-0.00288179
16	6	IFNB	0.456584	-0.00707339
16	7	IFNB	0.453621	-0.00896816
16	8	IFNB	0.4636	0.00207855
16	9	IFNB	0.476163	0.0157098
16	10	IFNB	0.464545	0.00516017
16	11	IFNB	0.457266	-0.00105132
16	12	IFNB	0.461631	0.0043818
16	13	IFNB	0.45455	-0.00163061
16	14	IFNB	0.45274	-0.00237287
16	15	IFNB	0.453569	-0.000475022
16	16	IFNB	0.452445	-0.000531435
16	17	IFNB	0.448094	-0.00381422
16	18	IFNB	0.454164	0.00332436
16	19	IFNB	0.467209	0.017437
16	20	IFNB	0.477601	0.0288967
16	21	IFNB	0.50742	0.0597845
16	22	IFNB	0.529365	0.0827973
16	23	IFNB	0.596509	0.151009
16	24	IFNB	0.738419	0.293987
16	25	IFNB	0.967051	0.523688
16	26	IFNB	1.31981	0.877512
16	27	IFNB	1.70931	1.26808
16	28	IFNB	2.05914	1.61898
16	29	IFNB	2.24538	1.80629
16	30	IFNB	2.41426	1.97624
16	31	IFNB	2.55789	2.12094
16	32	IFNB	2.65964	2.22376
16	33	IFNB	2.71345	2.27863
16	34	IFNB	2.76889	2.33514
16	35	IFNB	2.808	2.37532
16	36	IFNB	2.84426	2.41265
16	37	IFNB	2.86333	2.43278
16	38	IFNB	2.84331	2.41384
16	39	IFNB	2.86035	2.43194
16	40	IFNB	2.88148	2.45414
17	1	IFNB	0.460564	-0.00270839
17	2	IFNB	0.460809	-0.00155524
17	3	IFNB	0.460683	-0.000773102
17	4	IFNB	0.459702	-0.000845159
17	5	IFNB	0.455931	-0.00370767
17	6	IFNB	0.452932	-0.00579865
17	7	IFNB	0.450496	-0.00732569
17	8	IFNB	0.459552	0.00263852
17	9	IFNB	0.472053	0.0160473
17	10	IFNB	0.460899	0.00580228
17	11	IFNB	0.454037	-0.000151651
17	12	IFNB	0.459135	0.00585492
17	13	IFNB	0.451044	-0.00132827
17	14	IFNB	0.448452	-0.00301144
17	15	IFNB	0.449594	-0.000960851
17	16	IFNB	0.448154	-0.00149237
17	17	IFNB	0.44379	-0.00494821
17	18	IFNB	0.450219	0.00238889
17	19	IFNB	0.46337	0.0164483
17	20	IFNB	0.474522	0.0285088
17	21	IFNB	0.504735	0.0596305
17	22	IFNB	0.528197	0.0840009
17	23	IFNB	0.599115	0.155827
17	24	IFNB	0.747926	0.305546
17	25	IFNB	0.986269	0.544798
17	26	IFNB	1.35045	0.90989
17	27	IFNB	1.75216	1.3125
17	28	IFNB	2.11297	1.67422
17	29	IFNB	2.30523	1.86739
17	30	IFNB	2.47957	2.04264
17	31	IFNB	2.62163	2.18561
17	32	IFNB	2.72475	2.28963
17	33	IFNB	2.77869	2.34449
17	34	IFNB	2.83155	2.39826
17	35	IFNB	2.87278	2.44039
17	36	IFNB	2.90456	2.47309
17	37	IFNB	2.9247	2.49413
17	38	IFNB	2.90627	2.47661
17	39	IFNB	2.92122	2.49246
17	40	IFNB	2.94005	2.5122
18	1	IFNB	0.427584	0.0019593
18	2	IFNB	0.428259	0.00349627
18	3	IFNB	0.424039	0.000138947
18	4	IFNB	0.421042	-0.00199523
18	5	IFNB	0.417544	-0.00462993
18	6	IFNB	0.41487	-0.00644123
18	7	IFNB	0.412625	-0.00782447
18	8	IFNB	0.421825	0.00223825
18	9	IFNB	0.435222	0.0164988
18	10	IFNB	0.424725	0.00686384
18	11	IFNB	0.418028	0.00102956
18	12	IFNB	0.423702	0.00756641
18	13	IFNB	0.41493	-0.000342773
18	14	IFNB	0.411923	-0.00248693
18	15	IFNB	0.411476	-0.00207128
18	16	IFNB	0.410118	-0.00256665
18	17	IFNB	0.405845	-0.00597735
18	18	IFNB	0.411284	0.000324921
18	19	IFNB	0.425506	0.0154096
18	20	IFNB	0.438782	0.0295478
18	21	IFNB	0.466966	0.0585946
18	22	IFNB	0.486475	0.0789661
18	23	IFNB	0.554093	0.147447
18	24	IFNB	0.696412	0.290629
18	25	IFNB	0.928171	0.523251
18	26	IFNB	1.29016	0.8861
18	27	IFNB	1.69744	1.29425
18	28	IFNB	2.0673	1.66497
18	29	IFNB	2.26754	1.86607
18	30	IFNB	2.44868	2.04807
18	31	IFNB	2.59793	2.19818
18	32	IFNB	2.70578	2.3069
18	33	IFNB	2.76259	2.36457
18	34	IFNB	2.81638	2.41922
18	35	IFNB	2.85959	2.4633
18	36	IFNB	2.8984	2.50297
18	37	IFNB	2.91657	2.522
18	38	IFNB	2.89391	2.50021
18	39	IFNB	2.91099	2.51814
18	40	IFNB	2.93163	2.53965
19	1	IFNB	0.379047	-0.00199075
19	2	IFNB	0.379745	-0.00159306
19	3	IFNB	0.379706	-0.00193356
19	4	IFNB	0.379698	-0.00224239
19	5	IFNB	0.380193	-0.00204807
19	6	IFNB	0.378706	-0.00383488
19	7	IFNB	0.376124	-0.00671803
19	8	IFNB	0.384212	0.00106885
19	9	IFNB	0.396952	0.0135084
19	10	IFNB	0.391007	0.00726252
19	11	IFNB	0.384873	0.000828687
19	12	IFNB	0.389699	0.00535335
19	13	IFNB	0.384827	0.000181319
19	14	IFNB	0.383149	-0.0017976
19	15	IFNB	0.383814	-0.00143403
19	16	IFNB	0.382982	-0.00256641
19	17	IFNB	0.380221	-0.0056282
19	18	IFNB	0.384812	-0.00133743
19	19	IFNB	0.395487	0.00903687
19	20	IFNB	0.404465	0.0177137
19	21	IFNB	0.426428	0.0393761
19	22	IFNB	0.438797	0.0514449
19	23	IFNB	0.484746	0.0970926
19	24	IFNB	0.58764	0.199686
19	25	IFNB	0.760327	0.372073
19	26	IFNB	1.05336	0.664801
19	27	IFNB	1.43219	1.04333
19	28	IFNB	1.83393	1.44478
19	29	IFNB	2.08887	1.69942
19	30	IFNB	2.30598	1.91622
19	31	IFNB	2.47405	2.08399
19	32	IFNB	2.59606	2.2057
19	33	IFNB	2.66318	2.27252
19	34	IFNB	2.72265	2.33168
19	35	IFNB	2.7672	2.37594
19	36	IFNB	2.80582	2.41426
19	37	IFNB	2.82953	2.43767
19	38	IFNB	2.81465	2.42248
19	39	IFNB	2.83044	2.43798
19	40	IFNB	2.85029	2.45752
20	1	IFNB	0.370259	-0.0104326
20	2	IFNB	0.377411	-0.00343273
20	3	IFNB	0.378342	-0.00265371
20	4	IFNB	0.377654	-0.00349377
20	5	IFNB	0.378252	-0.00304785
20	6	IFNB	0.377332	-0.00412042
20	7	IFNB	0.375563	-0.00604209
20	8	IFNB	0.384975	0.00321801
20	9	IFNB	0.398033	0.0161242
20	10	IFNB	0.388998	0.00693681
20	11	IFNB	0.382839	0.000625136
20	12	IFNB	0.388277	0.00591056
20	13	IFNB	0.382207	-0.000311075
20	14	IFNB	0.380175	-0.00249506
20	15	IFNB	0.381167	-0.00165591
20	16	IFNB	0.38009	-0.00288476
20	17	IFNB	0.377017	-0.00611004
20	18	IFNB	0.381793	-0.00148614
20	19	IFNB	0.392808	0.00937673
20	20	IFNB	0.401179	0.0175947
20	21	IFNB	0.423609	0.0398725
20	22	IFNB	0.436571	0.0526826
20	23	IFNB	0.485069	0.101029
20	24	IFNB	0.59188	0.207687
20	25	IFNB	0.771054	0.386709
20	26	IFNB	1.07436	0.689863
20	27	IFNB	1.45908	1.07443
20	28	IFNB	1.85967	1.47487
20	29	IFNB	2.10841	1.72345
20	30	IFNB	2.3197	1.93459
20	31	IFNB	2.4852	2.09994
20	32	IFNB	2.60355	2.21814
20	33	IFNB	2.66708	2.28151
20	34	IFNB	2.72535	2.33964
20	35	IFNB	2.76939	2.38353
20	36	IFNB	2.8065	2.42048
20	37	IFNB	2.83054	2.44436
20	38	IFNB	2.81146	2.42514
20	39	IFNB	2.82751	2.44104
20	40	IFNB	2.84871	2.46208
21	1	IFNB	0.45311	0.00679049
21	2	IFNB	0.45377	0.00756103
21	3	IFNB	0.447659	0.00156081
21	4	IFNB	0.445042	-0.000944875
21	5	IFNB	0.441955	-0.0039212
21	6	IFNB	0.439195	-0.00657152
21	7	IFNB	0.436666	-0.00898932
21	8	IFNB	0.446768	0.00122275
21	9	IFNB	0.46146	0.0160255
21	10	IFNB	0.451451	0.00612721
21	11	IFNB	0.444552	-0.000660773
21	12	IFNB	0.451336	0.00623361
21	13	IFNB	0.445481	0.000489693
21	14	IFNB	0.442222	-0.00265898
21	15	IFNB	0.443809	-0.000961494
21	16	IFNB	0.442965	-0.00169487
21	17	IFNB	0.439293	-0.00525651
21	18	IFNB	0.445284	0.000845759
21	19	IFNB	0.457569	0.0132415
21	20	IFNB	0.464516	0.0202984
21	21	IFNB	0.482274	0.0381674
21	22	IFNB	0.493376	0.0493796
21	23	IFNB	0.537069	0.093184
21	24	IFNB	0.634686	0.190911
21	25	IFNB	0.797799	0.354135
21	26	IFNB	1.07766	0.634105
21	27	IFNB	1.43568	0.992232
21	28	IFNB	1.81353	1.3702
21	29	IFNB	2.04782	1.6046
21	30	IFNB	2.25106	1.80795
21	31	IFNB	2.41259	1.96959
21	32	IFNB	2.52616	2.08327
21	33	IFNB	2.58878	2.146
21	34	IFNB	2.64722	2.20455
21	35	IFNB	2.69117	2.24861
21	36	IFNB	2.72577	2.28332
21	37	IFNB	2.74595	2.30362
21	38	IFNB	2.72662	2.28439
21	39	IFNB	2.74235	2.30024
21	40	IFNB	2.76438	2.32238
22	1	IFNB	0.259221	0.00139829
22	2	IFNB	0.259331	8.40337e-05
22	3	IFNB	0.260459	-0.000212444
22	4	IFNB	0.260821	-0.00127424
22	5	IFNB	0.261383	-0.00213726
22	6	IFNB	0.260409	-0.00453498
22	7	IFNB	0.260136	-0.00623301
22	8	IFNB	0.270965	0.00317195
22	9	IFNB	0.282377	0.0131596
22	10	IFNB	0.275048	0.00440686
22	11	IFNB	0.271016	-0.00105016
22	12	IFNB	0.278117	0.00462649
22	13	IFNB	0.273402	-0.00151282
22	14	IFNB	0.27271	-0.00362908
22	15	IFNB	0.27538	-0.00238317
22	16	IFNB	0.27679	-0.00239775
22	17	IFNB	0.279458	-0.00115389
22	18	IFNB	0.293849	0.0118129
22	19	IFNB	0.32412	0.0406595
22	20	IFNB	0.368393	0.0835081
22	21	IFNB	0.454215	0.167906
22	22	IFNB	0.574681	0.286948
22	23	IFNB	0.800664	0.511506
22	24	IFNB	1.14913	0.858547
22	25	IFNB	1.54808	1.25607
22	26	IFNB	1.92926	1.63583
22	27	IFNB	2.19685	1.902
22	28	IFNB	2.40617	2.10989
22	29	IFNB	2.47514	2.17744
22	30	IFNB	2.57381	2.27468
22	31	IFNB	2.66377	2.36321
22	32	IFNB	2.72997	2.42799
22	33	IFNB	2.75827	2.45486
22	34	IFNB	2.7935	2.48867
22	35	IFNB	2.82247	2.51623
22	36	IFNB	2.84278	2.53511
22	37	IFNB	2.84779	2.53869
22	38	IFNB	2.82054	2.51002
22	39	IFNB	2.83309	2.52114
22	40	IFNB	2.84832	2.53495
23	1	IFNB	0.290755	0.00267094
23	2	IFNB	0.290736	0.00157117
23	3	IFNB	0.290529	0.000283022
23	4	IFNB	0.290425	-0.000901922
23	5	IFNB	0.290245	-0.00216227
23	6	IFNB	0.28876	-0.00472831
23	7	IFNB	0.288096	-0.00647309
23	8	IFNB	0.298335	0.00268504
23	9	IFNB	0.309091	0.0123597
23	10	IFNB	0.302475	0.00466299
23	11	IFNB	0.298199	-0.000694461
23	12	IFNB	0.30409	0.00411623
23	13	IFNB	0.299519	-0.00153555
23	14	IFNB	0.299213	-0.00292234
23	15	IFNB	0.301169	-0.00204812
23	16	IFNB	0.301657	-0.00264096
23	17	IFNB	0.303848	-0.00153041
23	18	IFNB	0.317904	0.0114447
23	19	IFNB	0.346485	0.0389449
23	20	IFNB	0.389402	0.080781
23	21	IFNB	0.472681	0.162979
23	22	IFNB	0.585686	0.274903
23	23	IFNB	0.798771	0.486907
23	24	IFNB	1.12805	0.815107
23	25	IFNB	1.49925	1.18523
23	26	IFNB	1.85206	1.53696
23	27	IFNB	2.10393	1.78774
23	28	IFNB	2.29778	1.98051
23	29	IFNB	2.35994	2.04159
23	30	IFNB	2.4538	2.13437
23	31	IFNB	2.54107	2.22056
23	32	IFNB	2.60624	2.28465
23	33	IFNB	2.63186	2.30919
23	34	IFNB	2.66107	2.33732
23	35	IFNB	2.68317	2.35834
23	36	IFNB	2.70662	2.3807
23	37	IFNB	2.71304	2.38604
23	38	IFNB	2.68379	2.35571
23	39	IFNB	2.69816	2.369
23	40	IFNB	2.71435	2.38411
24	1	IFNB	0.328273	0.00667422
24	2	IFNB	0.327944	0.00534688
24	3	IFNB	0.324765	0.00116908
24	4	IFNB	0.323971	-0.000622851
24	5	IFNB	0.3234	-0.00219273
24	6	IFNB	0.320537	-0.0060542
24	7	IFNB	0.319407	-0.00818317
24	8	IFNB	0.331415	0.0028272
24	9	IFNB	0.344302	0.014715
24	10	IFNB	0.335418	0.00483323
24	11	IFNB	0.329984	-0.00159934
24	12	IFNB	0.337009	0.00442638
24	13	IFNB	0.331983	-0.00159731
24	14	IFNB	0.331103	-0.00347591
24	15	IFNB	0.333577	-0.00200065
24	16	IFNB	0.334331	-0.00224477
24	17	IFNB	0.335282	-0.00229288
24	18	IFNB	0.347686	0.00911258
24	19	IFNB	0.376198	0.0366261
24	20	IFNB	0.415762	0.0751922
24	21	IFNB	0.492777	0.151208
24	22	IFNB	0.592208	0.24964
24	23	IFNB	0.784398	0.440832
24	24	IFNB	1.08918	0.744618
24	25	IFNB	1.43492	1.08936
24	26	IFNB	1.76817	1.42161
24	27	IFNB	2.00471	1.65715
24	28	IFNB	2.19041	1.84186
24	29	IFNB	2.24482	1.89527
24	30	IFNB	2.3278	1.97724
24	31	IFNB	2.40975	2.05819
24	32	IFNB	2.47157	2.11902
24	33	IFNB	2.49306	2.1395
24	34	IFNB	2.52054	2.16599
24	35	IFNB	2.54172	2.18617
24	36	IFNB	2.56106	2.20452
24	37	IFNB	2.56432	2.20677
24	38	IFNB	2.53502	2.17648
24	39	IFNB	2.54617	2.18663
24	40	IFNB	2.56309	2.20255
25	1	GAPDH	0.498137	0.00545665
25	2	GAPDH	0.50628	0.014269
25	3	GAPDH	0.498323	0.00698204
25	4	GAPDH	0.490908	0.000237208
25	5	GAPDH	0.487057	-0.00294327
25	6	GAPDH	0.481652	-0.00767886
25	7	GAPDH	0.47866	-0.0100002
25	8	GAPDH	0.488283	0.000292892
25	9	GAPDH	0.50232	0.0149994
25	10	GAPDH	0.48974	0.00308974
25	11	GAPDH	0.481549	-0.00443195
25	12	GAPDH	0.487901	0.00259034
25	13	GAPDH	0.482389	-0.002251
25	14	GAPDH	0.483084	-0.000886351
25	15	GAPDH	0.490231	0.0069305
25	16	GAPDH	0.499498	0.0168671
25	17	GAPDH	0.520311	0.0383508
25	18	GAPDH	0.577373	0.0960828
25	19	GAPDH	0.687674	0.207054
25	20	GAPDH	0.859417	0.379467
25	21	GAPDH	1.14727	0.667993
25	22	GAPDH	1.45363	0.975015
25	23	GAPDH	1.77218	1.29424
25	24	GAPDH	2.03257	1.5553
25	25	GAPDH	2.19197	1.71537
25	26	GAPDH	2.34432	1.86839
25	27	GAPDH	2.43217	1.95691
25	28	GAPDH	2.48427	2.00968
25	29	GAPDH	2.50294	2.02902
25	30	GAPDH	2.5492	2.07595
25	31	GAPDH	2.59549	2.12291
25	32	GAPDH	2.62617	2.15426
25	33	GAPDH	2.63422	2.16298
25	34	GAPDH	2.64786	2.17729
25	35	GAPDH	2.65502	2.18512
25	36	GAPDH	2.66561	2.19638
25	37	GAPDH	2.65891	2.19035
25	38	GAPDH	2.62828	2.16039
25	39	GAPDH	2.63816	2.17094
25	40	GAPDH	2.65107	2.18452
26	1	GAPDH	0.514475	0.0116927
26	2	GAPDH	0.513624	0.0114333
26	3	GAPDH	0.505759	0.00415931
26	4	GAPDH	0.502928	0.00191985
26	5	GAPDH	0.498543	-0.0018733
26	6	GAPDH	0.493302	-0.00652342
26	7	GAPDH	0.489343	-0.00989114
26	8	GAPDH	0.49869	4.75788e-05
26	9	GAPDH	0.513148	0.0150976
26	10	GAPDH	0.500191	0.00273137
26	11	GAPDH	0.491404	-0.00546394
26	12	GAPDH	0.498781	0.0025041
26	13	GAPDH	0.493704	-0.00198115
26	14	GAPDH	0.494367	-0.000726857
26	15	GAPDH	0.501706	0.00720369
26	16	GAPDH	0.510816	0.016905
26	17	GAPDH	0.531559	0.0382389
26	18	GAPDH	0.588617	0.095889
26	19	GAPDH	0.701311	0.209175
26	20	GAPDH	0.874656	0.383111
26	21	GAPDH	1.16789	0.676936
26	22	GAPDH	1.47256	0.982196
26	23	GAPDH	1.78773	1.29796
26	24	GAPDH	2.0504	1.56122
26	25	GAPDH	2.21064	1.72206
26	26	GAPDH	2.36649	1.87849
26	27	GAPDH	2.45442	1.96702
26	28	GAPDH	2.50964	2.02283
26	29	GAPDH	2.52872	2.04249
26	30	GAPDH	2.57336	2.08773
26	31	GAPDH	2.61886	2.13382
26	32	GAPDH	2.64925	2.1648
26	33	GAPDH	2.65761	2.17375
26	34	GAPDH	2.67374	2.19048
26	35	GAPDH	2.68372	2.20105
26	36	GAPDH	2.69257	2.21049
26	37	GAPDH	2.68474	2.20325
26	38	GAPDH	2.65575	2.17485
26	39	GAPDH	2.67051	2.1902
26	40	GAPDH	2.68259	2.20288
27	1	GAPDH	0.487726	0.0127213
27	2	GAPDH	0.488916	0.0144191
27	3	GAPDH	0.479202	0.00521308
27	4	GAPDH	0.475575	0.00209442
27	5	GAPDH	0.471028	-0.00194511
27	6	GAPDH	0.466111	-0.00635371
27	7	GAPDH	0.462171	-0.00978581
27	8	GAPDH	0.470234	-0.00121458
27	9	GAPDH	0.48462	0.0136796
27	10	GAPDH	0.472741	0.00230855
27	11	GAPDH	0.464955	-0.00496977
27	12	GAPDH	0.471491	0.00207487
27	13	GAPDH	0.467872	-0.00103668
27	14	GAPDH	0.468336	-6.48265e-05
27	15	GAPDH	0.474515	0.00662302
27	16	GAPDH	0.485772	0.0183872
27	17	GAPDH	0.507465	0.0405885
27	18	GAPDH	0.565462	0.099094
27	19	GAPDH	0.678576	0.212716
27	20	GAPDH	0.856494	0.391142
27	21	GAPDH	1.15197	0.687125
27	22	GAPDH	1.46822	1.00389
27	23	GAPDH	1.79548	1.33165
27	24	GAPDH	2.0583	1.59498
27	25	GAPDH	2.22213	1.75932
27	26	GAPDH	2.38091	1.9186
27	27	GAPDH	2.47149	2.00969
27	28	GAPDH	2.5267	2.06541
27	29	GAPDH	2.54702	2.08624
27	30	GAPDH	2.59764	2.13737
27	31	GAPDH	2.64455	2.18479
27	32	GAPDH	2.67474	2.21549
27	33	GAPDH	2.68337	2.22462
27	34	GAPDH	2.7009	2.24266
27	35	GAPDH	2.70985	2.25211
27	36	GAPDH	2.71613	2.2589
27	37	GAPDH	2.70884	2.25212
27	38	GAPDH	2.67762	2.22141
27	39	GAPDH	2.68753	2.23183
27	40	GAPDH	2.70028	2.24509
28	1	GAPDH	0.410614	0.00385724
28	2	GAPDH	0.413375	0.00541291
28	3	GAPDH	0.41204	0.00287217
28	4	GAPDH	0.411018	0.000644795
28	5	GAPDH	0.410002	-0.00157626
28	6	GAPDH	0.408623	-0.00416159
28	7	GAPDH	0.406307	-0.0076825
28	8	GAPDH	0.416	0.000804509
28	9	GAPDH	0.428806	0.0124045
28	10	GAPDH	0.420403	0.00279651
28	11	GAPDH	0.414185	-0.00462752
28	12	GAPDH	0.421348	0.00133058
28	13	GAPDH	0.419128	-0.00209514
28	14	GAPDH	0.420214	-0.00221465
28	15	GAPDH	0.425139	0.00150455
28	16	GAPDH	0.431689	0.00684893
28	17	GAPDH	0.44527	0.0192249
28	18	GAPDH	0.484291	0.0570396
28	19	GAPDH	0.561437	0.13298
28	20	GAPDH	0.685247	0.255585
28	21	GAPDH	0.909077	0.478209
28	22	GAPDH	1.18895	0.756875
28	23	GAPDH	1.55011	1.11683
28	24	GAPDH	1.89991	1.46543
28	25	GAPDH	2.12575	1.69006
28	26	GAPDH	2.31373	1.87684
28	27	GAPDH	2.43165	1.99355
28	28	GAPDH	2.51302	2.07371
28	29	GAPDH	2.53976	2.09925
28	30	GAPDH	2.59457	2.15285
28	31	GAPDH	2.64652	2.2036
28	32	GAPDH	2.68127	2.23714
28	33	GAPDH	2.69221	2.24687
28	34	GAPDH	2.71408	2.26754
28	35	GAPDH	2.72103	2.27329
28	36	GAPDH	2.73177	2.28281
28	37	GAPDH	2.72781	2.27765
28	38	GAPDH	2.69665	2.24529
28	39	GAPDH	2.70827	2.2557
28	40	GAPDH	2.72104	2.26727
29	1	GAPDH	0.405853	-0.00258783
29	2	GAPDH	0.408734	-0.00122426
29	3	GAPDH	0.412778	0.0013015
29	4	GAPDH	0.413548	0.000554199
29	5	GAPDH	0.414127	-0.000384167
29	6	GAPDH	0.41166	-0.00436866
29	7	GAPDH	0.409084	-0.00846136
29	8	GAPDH	0.419658	0.000594688
29	9	GAPDH	0.433932	0.0133517
29	10	GAPDH	0.426007	0.00390952
29	11	GAPDH	0.419838	-0.00377764
29	12	GAPDH	0.427747	0.00261423
29	13	GAPDH	0.424568	-0.00208221
29	14	GAPDH	0.424916	-0.00325175
29	15	GAPDH	0.430907	0.00122243
29	16	GAPDH	0.440077	0.00887476
29	17	GAPDH	0.455571	0.0228514
29	18	GAPDH	0.498712	0.0644746
29	19	GAPDH	0.585293	0.149538
29	20	GAPDH	0.723525	0.286253
29	21	GAPDH	0.972293	0.533504
29	22	GAPDH	1.28226	0.841958
29	23	GAPDH	1.68003	1.2382
29	24	GAPDH	2.06348	1.62014
29	25	GAPDH	2.30985	1.865
29	26	GAPDH	2.5158	2.06943
29	27	GAPDH	2.6446	2.19671
29	28	GAPDH	2.73659	2.28718
29	29	GAPDH	2.76629	2.31536
29	30	GAPDH	2.82383	2.37139
29	31	GAPDH	2.8762	2.42223
29	32	GAPDH	2.90879	2.45331
29	33	GAPDH	2.91895	2.46195
29	34	GAPDH	2.94137	2.48286
29	35	GAPDH	2.95331	2.49328
29	36	GAPDH	2.96336	2.50181
29	37	GAPDH	2.9538	2.49074
29	38	GAPDH	2.92182	2.45724
29	39	GAPDH	2.93524	2.46914
29	40	GAPDH	2.94934	2.48172
30	1	GAPDH	0.649347	0.00886674
30	2	GAPDH	0.649156	0.00721217
30	3	GAPDH	0.647156	0.00374955
30	4	GAPDH	0.64613	0.00126051
30	5	GAPDH	0.644011	-0.00232144
30	6	GAPDH	0.641989	-0.00580629
30	7	GAPDH	0.638083	-0.0111746
30	8	GAPDH	0.649936	-0.000784786
30	9	GAPDH	0.669147	0.0169636
30	10	GAPDH	0.659453	0.00580682
30	11	GAPDH	0.650313	-0.0047965
30	12	GAPDH	0.658967	0.0023945
30	13	GAPDH	0.656014	-0.00202072
30	14	GAPDH	0.656227	-0.00327063
30	15	GAPDH	0.662324	0.00136308
30	16	GAPDH	0.669722	0.00729797
30	17	GAPDH	0.682425	0.0185386
30	18	GAPDH	0.724968	0.0596183
30	19	GAPDH	0.809135	0.142323
30	20	GAPDH	0.937464	0.269189
30	21	GAPDH	1.16937	0.499634
30	22	GAPDH	1.44293	0.77173
30	23	GAPDH	1.79827	1.12561
30	24	GAPDH	2.14249	1.46836
30	25	GAPDH	2.36106	1.68547
30	26	GAPDH	2.55069	1.87364
30	27	GAPDH	2.66097	1.98246
30	28	GAPDH	2.73243	2.05245
30	29	GAPDH	2.7574	2.07596
30	30	GAPDH	2.8138	2.13089
30	31	GAPDH	2.86655	2.18219
30	32	GAPDH	2.89822	2.21239
30	33	GAPDH	2.90627	2.21898
30	34	GAPDH	2.92102	2.23226
30	35	GAPDH	2.93064	2.24042
30	36	GAPDH	2.93734	2.24566
30	37	GAPDH	2.92752	2.23438
30	38	GAPDH	2.89026	2.19565
30	39	GAPDH	2.90396	2.20789
30	40	GAPDH	2.91776	2.22023
31	1	GAPDH	0.348387	-6.28341e-05
31	2	GAPDH	0.349147	-0.00140758
31	3	GAPDH	0.353176	0.000516504
31	4	GAPDH	0.354281	-0.000483761
31	5	GAPDH	0.35577	-0.00109958
31	6	GAPDH	0.356325	-0.00264937
31	7	GAPDH	0.35494	-0.00613982
31	8	GAPDH	0.364199	0.00101413
31	9	GAPDH	0.376826	0.0115362
31	10	GAPDH	0.37183	0.00443565
31	11	GAPDH	0.366599	-0.00290041
31	12	GAPDH	0.372942	0.00133732
31	13	GAPDH	0.371454	-0.00225562
31	14	GAPDH	0.372503	-0.0033112
31	15	GAPDH	0.379274	0.00135431
31	16	GAPDH	0.389077	0.00905272
31	17	GAPDH	0.407722	0.0255925
31	18	GAPDH	0.451939	0.0677044
31	19	GAPDH	0.538674	0.152335
31	20	GAPDH	0.681413	0.292969
31	21	GAPDH	0.935755	0.545205
31	22	GAPDH	1.25849	0.865837
31	23	GAPDH	1.66621	1.27145
31	24	GAPDH	2.06088	1.66402
31	25	GAPDH	2.31687	1.9179
31	26	GAPDH	2.52925	2.12817
31	27	GAPDH	2.66947	2.26629
31	28	GAPDH	2.77133	2.36604
31	29	GAPDH	2.80471	2.39732
31	30	GAPDH	2.87206	2.46256
31	31	GAPDH	2.93552	2.52392
31	32	GAPDH	2.97475	2.56104
31	33	GAPDH	2.98567	2.56986
31	34	GAPDH	3.00737	2.58946
31	35	GAPDH	3.02083	2.60081
31	36	GAPDH	3.03519	2.61307
31	37	GAPDH	3.0306	2.60637
31	38	GAPDH	2.99625	2.56992
31	39	GAPDH	3.00974	2.5813
31	40	GAPDH	3.02531	2.59476
32	1	GAPDH	0.372155	0.0046675
32	2	GAPDH	0.374152	0.00454867
32	3	GAPDH	0.372451	0.000731973
32	4	GAPDH	0.372407	-0.0014276
32	5	GAPDH	0.375439	-0.000511119
32	6	GAPDH	0.375851	-0.00221546
32	7	GAPDH	0.374608	-0.00557332
32	8	GAPDH	0.383256	0.000958511
32	9	GAPDH	0.396425	0.0120118
32	10	GAPDH	0.390069	0.00354022
32	11	GAPDH	0.384782	-0.00386221
32	12	GAPDH	0.391726	0.000966035
32	13	GAPDH	0.390751	-0.00212477
32	14	GAPDH	0.391867	-0.00312428
32	15	GAPDH	0.397737	0.000630241
32	16	GAPDH	0.406295	0.00707269
32	17	GAPDH	0.423132	0.0217938
32	18	GAPDH	0.467507	0.0640529
32	19	GAPDH	0.554353	0.148784
32	20	GAPDH	0.693546	0.285861
32	21	GAPDH	0.944	0.534199
32	22	GAPDH	1.26111	0.849195
32	23	GAPDH	1.66882	1.25479
32	24	GAPDH	2.06588	1.64973
32	25	GAPDH	2.32263	1.90436
32	26	GAPDH	2.53613	2.11575
32	27	GAPDH	2.67499	2.2525
32	28	GAPDH	2.7724	2.34779
32	29	GAPDH	2.8048	2.37807
32	30	GAPDH	2.87135	2.4425
32	31	GAPDH	2.92885	2.49789
32	32	GAPDH	2.9696	2.53653
32	33	GAPDH	2.98044	2.54525
32	34	GAPDH	3.00038	2.56307
32	35	GAPDH	3.01761	2.57819
32	36	GAPDH	3.02886	2.58732
32	37	GAPDH	3.02222	2.57857
32	38	GAPDH	2.99024	2.54447
32	39	GAPDH	3.00644	2.55856
32	40	GAPDH	3.02229	2.57229
33	1	GAPDH	0.453715	0.00667676
33	2	GAPDH	0.456147	0.00568896
33	3	GAPDH	0.457531	0.00365402
33	4	GAPDH	0.457645	0.000347476
33	5	GAPDH	0.458325	-0.00239145
33	6	GAPDH	0.457344	-0.00679284
33	7	GAPDH	0.456475	-0.0110808
33	8	GAPDH	0.472293	0.00131681
33	9	GAPDH	0.491744	0.0173485
33	10	GAPDH	0.484099	0.00628321
33	11	GAPDH	0.477265	-0.00397061
33	12	GAPDH	0.486727	0.00207192
33	13	GAPDH	0.485829	-0.00224549
33	14	GAPDH	0.486954	-0.00454069
33	15	GAPDH	0.494967	5.25912e-05
33	16	GAPDH	0.503914	0.00558047
33	17	GAPDH	0.521994	0.0202403
33	18	GAPDH	0.567593	0.0624195
33	19	GAPDH	0.658646	0.150053
33	20	GAPDH	0.802945	0.290933
33	21	GAPDH	1.05803	0.542602
33	22	GAPDH	1.3711	0.852248
33	23	GAPDH	1.77035	1.24808
33	24	GAPDH	2.15369	1.628
33	25	GAPDH	2.40433	1.87522
33	26	GAPDH	2.622	2.08947
33	27	GAPDH	2.75749	2.22154
33	28	GAPDH	2.8561	2.31673
33	29	GAPDH	2.88905	2.34626
33	30	GAPDH	2.95474	2.40853
33	31	GAPDH	3.01564	2.46601
33	32	GAPDH	3.05895	2.50591
33	33	GAPDH	3.07014	2.51367
33	34	GAPDH	3.08826	2.52837
33	35	GAPDH	3.10473	2.54142
33	36	GAPDH	3.12029	2.55356
33	37	GAPDH	3.11505	2.5449
33	38	GAPDH	3.07778	2.50422
33	39	GAPDH	3.0917	2.51471
33	40	GAPDH	3.10853	2.52812
34	1	GAPDH	0.395332	0.0119541
34	2	GAPDH	0.394852	0.00993855
34	3	GAPDH	0.389886	0.00343563
34	4	GAPDH	0.388557	0.000570325
34	5	GAPDH	0.387869	-0.00165343
34	6	GAPDH	0.38675	-0.00430878
34	7	GAPDH	0.384852	-0.00774271
34	8	GAPDH	0.3944	0.000268728
34	9	GAPDH	0.40766	0.0119925
34	10	GAPDH	0.399738	0.00253417
34	11	GAPDH	0.393943	-0.0047969
34	12	GAPDH	0.402182	0.00190509
34	13	GAPDH	0.400737	-0.00107603
34	14	GAPDH	0.402221	-0.00112856
34	15	GAPDH	0.409909	0.00502324
34	16	GAPDH	0.423296	0.0168741
34	17	GAPDH	0.44924	0.0412826
34	18	GAPDH	0.50995	0.100456
34	19	GAPDH	0.628191	0.217161
34	20	GAPDH	0.816369	0.403803
34	21	GAPDH	1.1327	0.718596
34	22	GAPDH	1.4909	1.07526
34	23	GAPDH	1.88305	1.46588
34	24	GAPDH	2.21382	1.79511
34	25	GAPDH	2.41801	1.99776
34	26	GAPDH	2.60404	2.18226
34	27	GAPDH	2.71906	2.29574
34	28	GAPDH	2.79567	2.37081
34	29	GAPDH	2.82247	2.39608
34	30	GAPDH	2.88276	2.45483
34	31	GAPDH	2.93708	2.50762
34	32	GAPDH	2.97237	2.54137
34	33	GAPDH	2.98198	2.54945
34	34	GAPDH	3.0016	2.56753
34	35	GAPDH	3.01811	2.5825
34	36	GAPDH	3.02669	2.58955
34	37	GAPDH	3.02101	2.58233
34	38	GAPDH	2.98233	2.54211
34	39	GAPDH	3.0003	2.55855
34	40	GAPDH	3.01866	2.57537
35	1	GAPDH	0.441788	0.0115812
35	2	GAPDH	0.441294	0.00957171
35	3	GAPDH	0.436185	0.00294641
35	4	GAPDH	0.435152	0.000396759
35	5	GAPDH	0.435563	-0.000708884
35	6	GAPDH	0.433474	-0.00431414
35	7	GAPDH	0.430637	-0.00866698
35	8	GAPDH	0.440661	-0.000159169
35	9	GAPDH	0.455658	0.0133215
35	10	GAPDH	0.447506	0.00365373
35	11	GAPDH	0.440695	-0.00467379
35	12	GAPDH	0.447618	0.000733237
35	13	GAPDH	0.445873	-0.00252866
35	14	GAPDH	0.447596	-0.00232166
35	15	GAPDH	0.456807	0.00537308
35	16	GAPDH	0.470305	0.017355
35	17	GAPDH	0.496183	0.0417169
35	18	GAPDH	0.559554	0.103571
35	19	GAPDH	0.681686	0.224187
35	20	GAPDH	0.876742	0.417727
35	21	GAPDH	1.20515	0.74462
35	22	GAPDH	1.57418	1.11213
35	23	GAPDH	1.98186	1.5183
35	24	GAPDH	2.32966	1.86458
35	25	GAPDH	2.54037	2.07378
35	26	GAPDH	2.73407	2.26595
35	27	GAPDH	2.85094	2.38131
35	28	GAPDH	2.92593	2.45479
35	29	GAPDH	2.9516	2.47894
35	30	GAPDH	3.01021	2.53603
35	31	GAPDH	3.06707	2.59138
35	32	GAPDH	3.10651	2.6293
35	33	GAPDH	3.11638	2.63765
35	34	GAPDH	3.1327	2.65246
35	35	GAPDH	3.14531	2.66355
35	36	GAPDH	3.15582	2.67255
35	37	GAPDH	3.14846	2.66367
35	38	GAPDH	3.11166	2.62536
35	39	GAPDH	3.12406	2.63624
35	40	GAPDH	3.13968	2.65034
36	1	GAPDH	0.387954	0.0140807
36	2	GAPDH	0.387159	0.0124066
36	3	GAPDH	0.379779	0.00414626
36	4	GAPDH	0.377204	0.0006917
36	5	GAPDH	0.375329	-0.0020631
36	6	GAPDH	0.372098	-0.00617405
36	7	GAPDH	0.370101	-0.00905137
36	8	GAPDH	0.381169	0.00113719
36	9	GAPDH	0.394722	0.0138103
36	10	GAPDH	0.384849	0.00305761
36	11	GAPDH	0.378651	-0.00402064
36	12	GAPDH	0.385949	0.0023979
36	13	GAPDH	0.382386	-0.00204484
36	14	GAPDH	0.383424	-0.00188694
36	15	GAPDH	0.39128	0.00508917
36	16	GAPDH	0.402174	0.0151036
36	17	GAPDH	0.424545	0.0365949
36	18	GAPDH	0.480098	0.0912675
36	19	GAPDH	0.588942	0.199232
36	20	GAPDH	0.761558	0.370968
36	21	GAPDH	1.04816	0.656689
36	22	GAPDH	1.37225	0.979896
36	23	GAPDH	1.73713	1.3439
36	24	GAPDH	2.04677	1.65266
36	25	GAPDH	2.23528	1.84029
36	26	GAPDH	2.40803	2.01216
36	27	GAPDH	2.51076	2.11401
36	28	GAPDH	2.5777	2.18008
36	29	GAPDH	2.60054	2.20204
36	30	GAPDH	2.65269	2.2533
36	31	GAPDH	2.70258	2.30232
36	32	GAPDH	2.73659	2.33544
36	33	GAPDH	2.74569	2.34366
36	34	GAPDH	2.7624	2.35949
36	35	GAPDH	2.77147	2.36768
36	36	GAPDH	2.78189	2.37722
36	37	GAPDH	2.77631	2.37076
36	38	GAPDH	2.74398	2.33755
36	39	GAPDH	2.75606	2.34876
36	40	GAPDH	2.76787	2.35968
37	1	IFNB	0.487073	0.00660414
37	2	IFNB	0.486361	0.00748008
37	3	IFNB	0.480335	0.00304287
37	4	IFNB	0.477318	0.00161453
37	5	IFNB	0.470642	-0.00347312
37	6	IFNB	0.464596	-0.00793081
37	7	IFNB	0.462102	-0.00883585
37	8	IFNB	0.471333	0.00198346
37	9	IFNB	0.483405	0.0156432
37	10	IFNB	0.470529	0.00435616
37	11	IFNB	0.46204	-0.00254419
37	12	IFNB	0.466625	0.00362882
37	13	IFNB	0.459202	-0.00220583
37	14	IFNB	0.456213	-0.0036063
37	15	IFNB	0.456863	-0.00136759
37	16	IFNB	0.456337	-0.00030532
37	17	IFNB	0.455003	-5.08136e-05
37	18	IFNB	0.467615	0.01415
37	19	IFNB	0.495734	0.0438573
37	20	IFNB	0.533527	0.0832383
37	21	IFNB	0.616082	0.167382
37	22	IFNB	0.721855	0.274743
37	23	IFNB	0.924491	0.478968
37	24	IFNB	1.23703	0.793099
37	25	IFNB	1.57753	1.13518
37	26	IFNB	1.89455	1.45379
37	27	IFNB	2.11648	1.67732
37	28	IFNB	2.29397	1.85639
37	29	IFNB	2.34692	1.91093
37	30	IFNB	2.42917	1.99476
37	31	IFNB	2.50915	2.07634
37	32	IFNB	2.56735	2.13612
37	33	IFNB	2.58766	2.15802
37	34	IFNB	2.6177	2.18965
37	35	IFNB	2.64057	2.21411
37	36	IFNB	2.6606	2.23572
37	37	IFNB	2.66844	2.24515
37	38	IFNB	2.64082	2.21912
37	39	IFNB	2.65379	2.23368
37	40	IFNB	2.66862	2.2501
38	1	IFNB	0.460987	0.00117157
38	2	IFNB	0.463589	0.00484193
38	3	IFNB	0.459171	0.00149143
38	4	IFNB	0.456643	3.07264e-05
38	5	IFNB	0.451954	-0.00359023
38	6	IFNB	0.447537	-0.00693924
38	7	IFNB	0.444544	-0.00886459
38	8	IFNB	0.454283	0.00194277
38	9	IFNB	0.468315	0.0170426
38	10	IFNB	0.456972	0.00676657
38	11	IFNB	0.448814	-0.000323461
38	12	IFNB	0.452242	0.00417299
38	13	IFNB	0.443494	-0.00350781
38	14	IFNB	0.441557	-0.00437688
38	15	IFNB	0.442537	-0.0023286
38	16	IFNB	0.442282	-0.00151631
38	17	IFNB	0.441964	-0.000766159
38	18	IFNB	0.453866	0.0122034
38	19	IFNB	0.481358	0.0407637
38	20	IFNB	0.520535	0.0810086
38	21	IFNB	0.602782	0.164323
38	22	IFNB	0.702715	0.265324
38	23	IFNB	0.89974	0.463416
38	24	IFNB	1.2046	0.769345
38	25	IFNB	1.53794	1.10375
38	26	IFNB	1.84977	1.41665
38	27	IFNB	2.06574	1.63369
38	28	IFNB	2.23498	1.80399
38	29	IFNB	2.28516	1.85524
38	30	IFNB	2.36415	1.9353
38	31	IFNB	2.44695	2.01917
38	32	IFNB	2.50565	2.07894
38	33	IFNB	2.52739	2.10174
38	34	IFNB	2.55458	2.13
38	35	IFNB	2.57447	2.15096
38	36	IFNB	2.59084	2.1684
38	37	IFNB	2.59234	2.17097
38	38	IFNB	2.56845	2.14815
38	39	IFNB	2.58272	2.16348
38	40	IFNB	2.59725	2.17908
39	1	IFNB	0.575929	-0.00675279
39	2	IFNB	0.586557	0.00532845
39	3	IFNB	0.581022	0.00124729
39	4	IFNB	0.577496	-0.000825904
39	5	IFNB	0.574434	-0.00243454
39	6	IFNB	0.570347	-0.00506772
39	7	IFNB	0.564808	-0.00915269
39	8	IFNB	0.572817	0.000309165
39	9	IFNB	0.589135	0.0180804
39	10	IFNB	0.576025	0.00642461
39	11	IFNB	0.565878	-0.00226941
39	12	IFNB	0.570864	0.00417019
39	13	IFNB	0.562688	-0.00255204
39	14	IFNB	0.558942	-0.00484464
39	15	IFNB	0.560288	-0.00204498
39	16	IFNB	0.55984	-0.00103977
39	17	IFNB	0.558261	-0.00116515
39	18	IFNB	0.570153	0.0121802
39	19	IFNB	0.599963	0.0434435
39	20	IFNB	0.638829	0.0837635
39	21	IFNB	0.724317	0.170705
39	22	IFNB	0.830859	0.2787
39	23	IFNB	1.03886	0.488151
39	24	IFNB	1.35965	0.810394
39	25	IFNB	1.70196	1.15416
39	26	IFNB	2.01884	1.47249
39	27	IFNB	2.24183	1.69694
39	28	IFNB	2.41889	1.87545
39	29	IFNB	2.47106	1.92907
39	30	IFNB	2.55057	2.01004
39	31	IFNB	2.63148	2.09241
39	32	IFNB	2.69259	2.15497
39	33	IFNB	2.71552	2.17935
39	34	IFNB	2.74501	2.2103
39	35	IFNB	2.76685	2.23358
39	36	IFNB	2.78497	2.25316
39	37	IFNB	2.79398	2.26362
39	38	IFNB	2.76847	2.23957
39	39	IFNB	2.78013	2.25268
39	40	IFNB	2.7947	2.2687
40	1	IFNB	0.334372	0.00266445
40	2	IFNB	0.334646	0.00222535
40	3	IFNB	0.332918	-0.000215444
40	4	IFNB	0.332239	-0.00160669
40	5	IFNB	0.331569	-0.00298927
40	6	IFNB	0.330603	-0.00466835
40	7	IFNB	0.329571	-0.0064135
40	8	IFNB	0.339731	0.00303394
40	9	IFNB	0.351409	0.0139987
40	10	IFNB	0.343998	0.0058757
40	11	IFNB	0.338489	-0.000346322
40	12	IFNB	0.343942	0.00439399
40	13	IFNB	0.33895	-0.00131127
40	14	IFNB	0.337334	-0.00363962
40	15	IFNB	0.338907	-0.00277969
40	16	IFNB	0.339067	-0.00333215
40	17	IFNB	0.339858	-0.00325415
40	18	IFNB	0.349693	0.00586755
40	19	IFNB	0.37332	0.0287818
40	20	IFNB	0.404105	0.0588546
40	21	IFNB	0.469252	0.123289
40	22	IFNB	0.551942	0.205266
40	23	IFNB	0.721733	0.374344
40	24	IFNB	1.00167	0.653569
40	25	IFNB	1.35353	1.00471
40	26	IFNB	1.72273	1.3732
40	27	IFNB	1.99648	1.64624
40	28	IFNB	2.20675	1.8558
40	29	IFNB	2.28358	1.93191
40	30	IFNB	2.37642	2.02405
40	31	IFNB	2.46675	2.11366
40	32	IFNB	2.53653	2.18272
40	33	IFNB	2.56383	2.20931
40	34	IFNB	2.59334	2.23811
40	35	IFNB	2.61722	2.26127
40	36	IFNB	2.64093	2.28428
40	37	IFNB	2.6478	2.29044
40	38	IFNB	2.62546	2.26738
40	39	IFNB	2.63811	2.27931
40	40	IFNB	2.65272	2.29321
41	1	IFNB	0.3572	-0.00218323
41	2	IFNB	0.360067	-0.00029378
41	3	IFNB	0.36076	-0.000579578
41	4	IFNB	0.36074	-0.00157732
41	5	IFNB	0.361816	-0.00147962
41	6	IFNB	0.360958	-0.00331621
41	7	IFNB	0.359002	-0.00624962
41	8	IFNB	0.367122	0.000891351
41	9	IFNB	0.380117	0.0129085
41	10	IFNB	0.374688	0.00650165
41	11	IFNB	0.36844	-0.000725165
41	12	IFNB	0.372795	0.00265246
41	13	IFNB	0.369581	-0.00153956
41	14	IFNB	0.3698	-0.00229918
41	15	IFNB	0.370957	-0.00212015
41	16	IFNB	0.370988	-0.00306753
41	17	IFNB	0.372696	-0.00233793
41	18	IFNB	0.38389	0.00787852
41	19	IFNB	0.407458	0.0304677
41	20	IFNB	0.438754	0.0607861
41	21	IFNB	0.50745	0.128504
41	22	IFNB	0.597089	0.217165
41	23	IFNB	0.772574	0.391672
41	24	IFNB	1.06413	0.682254
41	25	IFNB	1.42541	1.04255
41	26	IFNB	1.79686	1.41303
41	27	IFNB	2.0724	1.68759
41	28	IFNB	2.28584	1.90005
41	29	IFNB	2.36319	1.97642
41	30	IFNB	2.45868	2.07093
41	31	IFNB	2.5458	2.15707
41	32	IFNB	2.6157	2.226
41	33	IFNB	2.645	2.25432
41	34	IFNB	2.67776	2.2861
41	35	IFNB	2.70048	2.30784
41	36	IFNB	2.72104	2.32742
41	37	IFNB	2.73168	2.33709
41	38	IFNB	2.71077	2.31519
41	39	IFNB	2.72197	2.32542
41	40	IFNB	2.73892	2.34139
42	1	IFNB	0.435051	-0.0082017
42	2	IFNB	0.441359	-0.00240547
42	3	IFNB	0.444648	0.000371663
42	4	IFNB	0.444145	-0.00064346
42	5	IFNB	0.442649	-0.00265034
42	6	IFNB	0.441341	-0.00447076
42	7	IFNB	0.439447	-0.00687598
42	8	IFNB	0.447354	0.000519113
42	9	IFNB	0.462219	0.0148723
42	10	IFNB	0.453719	0.00586116
42	11	IFNB	0.446812	-0.00155756
42	12	IFNB	0.453981	0.00509888
42	13	IFNB	0.447504	-0.0018894
42	14	IFNB	0.445222	-0.00468343
42	15	IFNB	0.448053	-0.00236331
42	16	IFNB	0.44934	-0.00158884
42	17	IFNB	0.449107	-0.00233356
42	18	IFNB	0.461835	0.00988283
42	19	IFNB	0.487521	0.035057
42	20	IFNB	0.522834	0.0698584
42	21	IFNB	0.596673	0.143186
42	22	IFNB	0.69135	0.237352
42	23	IFNB	0.879735	0.425224
42	24	IFNB	1.19536	0.74034
42	25	IFNB	1.58692	1.13139
42	26	IFNB	1.98994	1.53389
42	27	IFNB	2.28812	1.83157
42	28	IFNB	2.5186	2.06153
42	29	IFNB	2.59931	2.14173
42	30	IFNB	2.70246	2.24437
42	31	IFNB	2.79657	2.33797
42	32	IFNB	2.86985	2.41074
42	33	IFNB	2.89874	2.43911
42	34	IFNB	2.92756	2.46742
42	35	IFNB	2.95684	2.49619
42	36	IFNB	2.97855	2.51739
42	37	IFNB	2.98781	2.52613
42	38	IFNB	2.96332	2.50114
42	39	IFNB	2.97945	2.51675
42	40	IFNB	2.99482	2.53161
43	1	IFNB	0.315819	-0.00248778
43	2	IFNB	0.316943	-0.00249463
43	3	IFNB	0.319528	-0.00104031
43	4	IFNB	0.32011	-0.00158867
43	5	IFNB	0.3202	-0.002629
43	6	IFNB	0.319872	-0.00408824
43	7	IFNB	0.31949	-0.00560086
43	8	IFNB	0.328186	0.00196509
43	9	IFNB	0.339767	0.012415
43	10	IFNB	0.334124	0.00564106
43	11	IFNB	0.329141	-0.000472377
43	12	IFNB	0.334433	0.00368907
43	13	IFNB	0.331855	-1.95559e-05
43	14	IFNB	0.331815	-0.00119052
43	15	IFNB	0.334471	0.000335126
43	16	IFNB	0.333886	-0.00138083
43	17	IFNB	0.330362	-0.00603503
43	18	IFNB	0.333651	-0.00387749
43	19	IFNB	0.344609	0.00595013
43	20	IFNB	0.351751	0.0119614
43	21	IFNB	0.368155	0.0272347
43	22	IFNB	0.377263	0.0352121
43	23	IFNB	0.411958	0.0687763
43	24	IFNB	0.491961	0.147649
43	25	IFNB	0.629912	0.284469
43	26	IFNB	0.874855	0.528281
43	27	IFNB	1.22335	0.875647
43	28	IFNB	1.63948	1.29064
43	29	IFNB	1.94992	1.59996
43	30	IFNB	2.20963	1.85853
43	31	IFNB	2.40912	2.05689
43	32	IFNB	2.54738	2.19402
43	33	IFNB	2.62534	2.27085
43	34	IFNB	2.69388	2.33826
43	35	IFNB	2.74187	2.38512
43	36	IFNB	2.78529	2.42741
43	37	IFNB	2.8145	2.45549
43	38	IFNB	2.80325	2.44311
43	39	IFNB	2.81875	2.45747
43	40	IFNB	2.84016	2.47775
44	1	IFNB	0.288097	-0.00560541
44	2	IFNB	0.289908	-0.00466267
44	3	IFNB	0.293609	-0.00183098
44	4	IFNB	0.294398	-0.00191067
44	5	IFNB	0.294903	-0.00227542
44	6	IFNB	0.292894	-0.00515337
44	7	IFNB	0.291997	-0.0069197
44	8	IFNB	0.302039	0.00225318
44	9	IFNB	0.314318	0.0136632
44	10	IFNB	0.307333	0.00580979
44	11	IFNB	0.30296	0.000566993
44	12	IFNB	0.309862	0.00660044
44	13	IFNB	0.305959	0.00182822
44	14	IFNB	0.303962	-0.00103763
44	15	IFNB	0.304054	-0.00181538
44	16	IFNB	0.303173	-0.00356451
44	17	IFNB	0.301393	-0.00621415
44	18	IFNB	0.307172	-0.00130368
44	19	IFNB	0.31709	0.00774502
44	20	IFNB	0.32412	0.0139061
44	21	IFNB	0.338513	0.0274298
44	22	IFNB	0.346574	0.0346219
44	23	IFNB	0.378633	0.065812
44	24	IFNB	0.45393	0.14024
44	25	IFNB	0.584366	0.269807
44	26	IFNB	0.819608	0.50418
44	27	IFNB	1.158	0.841701
44	28	IFNB	1.57155	1.25438
44	29	IFNB	1.88445	1.56641
44	30	IFNB	2.14379	1.82488
44	31	IFNB	2.34125	2.02148
44	32	IFNB	2.47891	2.15826
44	33	IFNB	2.55967	2.23816
44	34	IFNB	2.63442	2.31204
44	35	IFNB	2.68373	2.36048
44	36	IFNB	2.721	2.39688
44	37	IFNB	2.74965	2.42467
44	38	IFNB	2.73763	2.41178
44	39	IFNB	2.75693	2.4302
44	40	IFNB	2.78002	2.45243
45	1	IFNB	0.303493	0.000247864
45	2	IFNB	0.303459	-0.000856501
45	3	IFNB	0.303095	-0.00229024
45	4	IFNB	0.303471	-0.00298515
45	5	IFNB	0.30553	-0.00199689
45	6	IFNB	0.30502	-0.00357741
45	7	IFNB	0.303854	-0.00581372
45	8	IFNB	0.312993	0.00225432
45	9	IFNB	0.324594	0.0127851
45	10	IFNB	0.319486	0.00660657
45	11	IFNB	0.315064	0.00111393
45	12	IFNB	0.320164	0.00514358
45	13	IFNB	0.316756	0.000665267
45	14	IFNB	0.315416	-0.00174605
45	15	IFNB	0.316607	-0.00162512
45	16	IFNB	0.316235	-0.00306819
45	17	IFNB	0.314907	-0.00546601
45	18	IFNB	0.319598	-0.00184572
45	19	IFNB	0.329557	0.00704233
45	20	IFNB	0.335596	0.0120111
45	21	IFNB	0.349644	0.0249882
45	22	IFNB	0.35819	0.0324637
45	23	IFNB	0.391726	0.0649291
45	24	IFNB	0.465997	0.13813
45	25	IFNB	0.596084	0.267146
45	26	IFNB	0.829992	0.499984
45	27	IFNB	1.1626	0.83152
45	28	IFNB	1.56918	1.23703
45	29	IFNB	1.87806	1.54484
45	30	IFNB	2.13816	1.80387
45	31	IFNB	2.33312	1.99776
45	32	IFNB	2.46991	2.13347
45	33	IFNB	2.54929	2.21179
45	34	IFNB	2.61407	2.2755
45	35	IFNB	2.66265	2.32301
45	36	IFNB	2.70696	2.36624
45	37	IFNB	2.73533	2.39354
45	38	IFNB	2.72044	2.37758
45	39	IFNB	2.73462	2.3907
45	40	IFNB	2.75539	2.41039
46	1	IFNB	0.365328	0.0042351
46	2	IFNB	0.365029	0.00345849
46	3	IFNB	0.361917	-0.000131074
46	4	IFNB	0.361177	-0.00134796
46	5	IFNB	0.360839	-0.00216406
46	6	IFNB	0.358441	-0.00503887
46	7	IFNB	0.356345	-0.00761233
46	8	IFNB	0.365851	0.00141659
46	9	IFNB	0.379027	0.0141148
46	10	IFNB	0.371494	0.00610475
46	11	IFNB	0.365438	-0.000428181
46	12	IFNB	0.37109	0.00474566
46	13	IFNB	0.366325	-0.000496386
46	14	IFNB	0.364785	-0.0025134
46	15	IFNB	0.366897	-0.000879125
46	16	IFNB	0.366855	-0.00139824
46	17	IFNB	0.364359	-0.00437218
46	18	IFNB	0.36891	-0.000297811
46	19	IFNB	0.380213	0.0105273
46	20	IFNB	0.390796	0.0206331
46	21	IFNB	0.415067	0.0444273
46	22	IFNB	0.430205	0.0590878
46	23	IFNB	0.484147	0.112553
46	24	IFNB	0.597314	0.225241
46	25	IFNB	0.788028	0.415478
46	26	IFNB	1.10442	0.731398
46	27	IFNB	1.49687	1.12336
46	28	IFNB	1.89795	1.52397
46	29	IFNB	2.13946	1.765
46	30	IFNB	2.3473	1.97236
46	31	IFNB	2.50914	2.13372
46	32	IFNB	2.62759	2.2517
46	33	IFNB	2.69087	2.3145
46	34	IFNB	2.74607	2.36923
46	35	IFNB	2.78952	2.4122
46	36	IFNB	2.82559	2.44779
46	37	IFNB	2.84671	2.46844
46	38	IFNB	2.83046	2.45171
46	39	IFNB	2.84652	2.46729
46	40	IFNB	2.86779	2.48808
47	1	IFNB	0.314303	0.000848473
47	2	IFNB	0.314138	0.000410231
47	3	IFNB	0.312775	-0.00122586
47	4	IFNB	0.312018	-0.00225615
47	5	IFNB	0.310331	-0.00421616
47	6	IFNB	0.308613	-0.0062074
47	7	IFNB	0.307906	-0.00718757
47	8	IFNB	0.319473	0.00410683
47	9	IFNB	0.330989	0.0153493
47	10	IFNB	0.322095	0.00618206
47	11	IFNB	0.317172	0.000986204
47	12	IFNB	0.324232	0.00777312
47	13	IFNB	0.317925	0.0011928
47	14	IFNB	0.314939	-0.00206632
47	15	IFNB	0.314589	-0.00268868
47	16	IFNB	0.313786	-0.00376493
47	17	IFNB	0.311847	-0.00597722
47	18	IFNB	0.317239	-0.000857923
47	19	IFNB	0.331227	0.0128566
47	20	IFNB	0.342202	0.023559
47	21	IFNB	0.363809	0.0448924
47	22	IFNB	0.376939	0.057749
47	23	IFNB	0.427898	0.108436
47	24	IFNB	0.53804	0.218304
47	25	IFNB	0.72204	0.402031
47	26	IFNB	1.02973	0.709449
47	27	IFNB	1.41331	1.09275
47	28	IFNB	1.79776	1.47693
47	29	IFNB	2.02555	1.70445
47	30	IFNB	2.22346	1.90209
47	31	IFNB	2.38162	2.05997
47	32	IFNB	2.49249	2.17057
47	33	IFNB	2.55019	2.228
47	34	IFNB	2.60603	2.28357
47	35	IFNB	2.64595	2.32321
47	36	IFNB	2.68262	2.35961
47	37	IFNB	2.69873	2.37545
47	38	IFNB	2.67721	2.35365
47	39	IFNB	2.69096	2.36713
47	40	IFNB	2.70972	2.38562
48	1	IFNB	0.357937	0.00865906
48	2	IFNB	0.357179	0.00808919
48	3	IFNB	0.350292	0.00139098
48	4	IFNB	0.347967	-0.000744882
48	5	IFNB	0.345082	-0.00344186
48	6	IFNB	0.342174	-0.00616072
48	7	IFNB	0.340748	-0.00739852
48	8	IFNB	0.35005	0.00209291
48	9	IFNB	0.36105	0.0132807
48	10	IFNB	0.352552	0.00497216
48	11	IFNB	0.347106	-0.000285225
48	12	IFNB	0.352567	0.00536441
48	13	IFNB	0.346612	-0.00040185
48	14	IFNB	0.344849	-0.00197689
48	15	IFNB	0.345397	-0.00123972
48	16	IFNB	0.344733	-0.00171482
48	17	IFNB	0.342523	-0.00373666
48	18	IFNB	0.347629	0.00155827
48	19	IFNB	0.359407	0.013525
48	20	IFNB	0.369854	0.0241611
48	21	IFNB	0.393543	0.0480384
48	22	IFNB	0.407696	0.0623801
48	23	IFNB	0.459989	0.114862
48	24	IFNB	0.573391	0.228453
48	25	IFNB	0.761447	0.416697
48	26	IFNB	1.07002	0.725461
48	27	IFNB	1.45041	1.10604
48	28	IFNB	1.8312	1.48702
48	29	IFNB	2.05393	1.70994
48	30	IFNB	2.24597	1.90217
48	31	IFNB	2.39871	2.05509
48	32	IFNB	2.50951	2.16608
48	33	IFNB	2.56644	2.2232
48	34	IFNB	2.61809	2.27504
48	35	IFNB	2.6562	2.31334
48	36	IFNB	2.68916	2.34649
48	37	IFNB	2.70641	2.36393
48	38	IFNB	2.68788	2.34559
48	39	IFNB	2.70422	2.36211
48	40	IFNB	2.72359	2.38167
49	1	GAPDH	-1.09169	-0.0101286
49	2	GAPDH	-1.08948	-0.0122319
49	3	GAPDH	-1.07548	-0.0025374
49	4	GAPDH	-1.07587	-0.00722791
49	5	GAPDH	-1.07845	-0.0141209
49	6	GAPDH	-1.07992	-0.0198972
49	7	GAPDH	-1.05735	-0.00163085
49	8	GAPDH	-1.01608	0.0353294
49	9	GAPDH	-1.03223	0.0148757
49	10	GAPDH	-1.05049	-0.00769091
49	11	GAPDH	-1.02715	0.011344
49	12	GAPDH	-0.998191	0.0359947
49	13	GAPDH	-1.02504	0.00483483
49	14	GAPDH	-1.04342	-0.0178491
49	15	GAPDH	-1.05269	-0.0314244
49	16	GAPDH	-1.04292	-0.0259622
49	17	GAPDH	-1.01007	0.00258508
49	18	GAPDH	-0.966154	0.042193
49	19	GAPDH	-0.837498	0.166542
49	20	GAPDH	-0.608398	0.391335
49	21	GAPDH	-0.34186	0.653568
49	22	GAPDH	-0.0113239	0.979797
49	23	GAPDH	0.382986	1.3698
49	24	GAPDH	0.708524	1.69103
49	25	GAPDH	0.912745	1.89095
49	26	GAPDH	1.13281	2.10671
49	27	GAPDH	1.26464	2.23423
49	28	GAPDH	1.30254	2.26782
49	29	GAPDH	1.32224	2.28321
49	30	GAPDH	1.40751	2.36418
49	31	GAPDH	1.49178	2.44414
49	32	GAPDH	1.54161	2.48966
[truncated: 1,888 more rows]

## Sheet: Results
Block Type	Fast 96-Well Block (0.1mL)
Calibration Background is expired	Yes
Calibration Background performed on	01-19-2021
Calibration HRM MELTDOCTOR is expired	Yes
Calibration HRM MELTDOCTOR performed on	11-03-2016
Calibration Normalization FAM-ROX is expired	Yes
Calibration Normalization FAM-ROX performed on	01-19-2021
Calibration Normalization VIC-ROX is expired	Yes
Calibration Normalization VIC-ROX performed on	01-19-2021
Calibration Pure Dye CY3 is expired	Yes
Calibration Pure Dye CY3 performed on	01-19-2021
Calibration Pure Dye FAM is expired	Yes
Calibration Pure Dye FAM performed on	01-19-2021
Calibration Pure Dye MELTDOCTOR is expired	Yes
Calibration Pure Dye MELTDOCTOR performed on	11-03-2016
Calibration Pure Dye NED is expired	Yes
Calibration Pure Dye NED performed on	09-17-2019
Calibration Pure Dye ROX is expired	Yes
Calibration Pure Dye ROX performed on	01-19-2021
Calibration Pure Dye SYBR is expired	Yes
Calibration Pure Dye SYBR performed on	01-19-2021
Calibration Pure Dye TAMRA is expired	Yes
Calibration Pure Dye TAMRA performed on	01-19-2021
Calibration Pure Dye VIC is expired	Yes
Calibration Pure Dye VIC performed on	01-19-2021
Calibration ROI is expired	Yes
Calibration ROI performed on	01-19-2021
Calibration Uniformity is expired	Yes
Calibration Uniformity performed on	01-19-2021
Chemistry	SYBR_GREEN
Date Created	2022-03-14 03:36:09 AM PDT
Date Modified	2022-03-14 19:45:14 PM PDT
Experiment Barcode
Experiment Comment
Experiment File Name	D:\LY\A151R daochu\MUTANT\2022-03-14 IFNB 1.eds
Experiment Name	2022-03-14 183557
Experiment Run Start Time	2022-03-14 11:41:23 AM PDT
Experiment Run Stop Time	2022-03-14 12:48:06 PM PDT
Experiment Type	Comparative Cт (ΔΔCт)
Instrument Name	278861502
Instrument Serial Number	278861502
Instrument Type	QuantStudio(TM) 6 Flex System
Passive Reference	ROX
Quantification Cycle Method	Ct
Signal Smoothing On	true
Stage/ Cycle where Analysis is performed	Stage 2, Step 2
User Name
Well	Well Position	Omit	Sample Name	Target Name	Task	Reporter	Quencher	Quantity	Quantity Mean	Quantity SD	RQ	RQ Min	RQ Max	CT	Ct Mean	Ct SD	Delta Ct	Delta Ct Mean	Delta Ct SE	Delta Delta Ct	Automatic Ct Threshold	Ct Threshold	Automatic Baseline	Baseline Start	Baseline End	Comments	Tm1	Tm2	Tm3	MTP
1	A1	FALSE	NC1	GAPDH	UNKNOWN	SYBR	None							18.0338	17.8083	0.196248					TRUE	0.13588	TRUE	1	40		85.4149			N
2	A2	FALSE	NC1	GAPDH	UNKNOWN	SYBR	None							17.6764	17.8083	0.196248					TRUE	0.13588	TRUE	1	40		85.5118			N
3	A3	FALSE	NC1	GAPDH	UNKNOWN	SYBR	None							17.7146	17.8083	0.196248					TRUE	0.13588	TRUE	1	40		85.4149			N
4	A4	FALSE	NC2	GAPDH	UNKNOWN	SYBR	None							17.8652	17.8813	0.0284034					TRUE	0.13588	TRUE	1	40		85.5118			N
5	A5	FALSE	NC2	GAPDH	UNKNOWN	SYBR	None							17.9141	17.8813	0.0284034					TRUE	0.13588	TRUE	1	40		85.5118			N
6	A6	FALSE	NC2	GAPDH	UNKNOWN	SYBR	None							17.8646	17.8813	0.0284034					TRUE	0.13588	TRUE	1	40		85.6086			N
7	A7	FALSE	NC3	GAPDH	UNKNOWN	SYBR	None							18.6939	18.7222	0.0698757					TRUE	0.13588	TRUE	1	40		85.5118			N
8	A8	FALSE	NC3	GAPDH	UNKNOWN	SYBR	None							18.6709	18.7222	0.0698757					TRUE	0.13588	TRUE	1	40		85.4149			N
9	A9	FALSE	NC3	GAPDH	UNKNOWN	SYBR	None							18.8018	18.7222	0.0698757					TRUE	0.13588	TRUE	1	40		85.4149			N
10	A10	FALSE	C+S EV-1	GAPDH	UNKNOWN	SYBR	None							18.6219	18.6915	0.110668					TRUE	0.13588	TRUE	1	40		85.5118			N
11	A11	FALSE	C+S EV-1	GAPDH	UNKNOWN	SYBR	None							18.6334	18.6915	0.110668					TRUE	0.13588	TRUE	1	40		85.4149			N
12	A12	FALSE	C+S EV-1	GAPDH	UNKNOWN	SYBR	None							18.8191	18.6915	0.110668					TRUE	0.13588	TRUE	1	40		85.6086			N
13	B1	FALSE	NC1	IFNB	UNKNOWN	SYBR	None				1	0.79235	1.26207	24.5271	24.5055	0.0732658		6.6972	0.120942	0	TRUE	0.183224	TRUE	1	40		79.3113			N
14	B2	FALSE	NC1	IFNB	UNKNOWN	SYBR	None				1	0.79235	1.26207	24.5655	24.5055	0.0732658		6.6972	0.120942	0	TRUE	0.183224	TRUE	1	40		79.3113			N
15	B3	FALSE	NC1	IFNB	UNKNOWN	SYBR	None				1	0.79235	1.26207	24.4238	24.5055	0.0732658		6.6972	0.120942	0	TRUE	0.183224	TRUE	1	40		79.3113			N
16	B4	FALSE	NC2	IFNB	UNKNOWN	SYBR	None				2.49828	2.35142	2.6543	23.2637	23.2576	0.0465413		5.37627	0.0314793	-1.32093	TRUE	0.183224	TRUE	1	40		79.3113			N
17	B5	FALSE	NC2	IFNB	UNKNOWN	SYBR	None				2.49828	2.35142	2.6543	23.2083	23.2576	0.0465413		5.37627	0.0314793	-1.32093	TRUE	0.183224	TRUE	1	40		79.3113			N
18	B6	FALSE	NC2	IFNB	UNKNOWN	SYBR	None				2.49828	2.35142	2.6543	23.3008	23.2576	0.0465413		5.37627	0.0314793	-1.32093	TRUE	0.183224	TRUE	1	40		79.4082			N
19	B7	FALSE	NC3	IFNB	UNKNOWN	SYBR	None				2.8506	2.56809	3.1642	23.9047	23.9081	0.0627775		5.18593	0.0542329	-1.51127	TRUE	0.183224	TRUE	1	40		79.4082			N
20	B8	FALSE	NC3	IFNB	UNKNOWN	SYBR	None				2.8506	2.56809	3.1642	23.8471	23.9081	0.0627775		5.18593	0.0542329	-1.51127	TRUE	0.183224	TRUE	1	40		79.3113			N
21	B9	FALSE	NC3	IFNB	UNKNOWN	SYBR	None				2.8506	2.56809	3.1642	23.9725	23.9081	0.0627775		5.18593	0.0542329	-1.51127	TRUE	0.183224	TRUE	1	40		79.3113			N
22	B10	FALSE	C+S EV-1	IFNB	UNKNOWN	SYBR	None				16.6462	13.9988	19.7944	21.2405	21.3315	0.109797		2.64008	0.090005	-4.05712	TRUE	0.183224	TRUE	1	40		79.4082			N
23	B11	FALSE	C+S EV-1	IFNB	UNKNOWN	SYBR	None				16.6462	13.9988	19.7944	21.3007	21.3315	0.109797		2.64008	0.090005	-4.05712	TRUE	0.183224	TRUE	1	40		79.4082			N
24	B12	FALSE	C+S EV-1	IFNB	UNKNOWN	SYBR	None				16.6462	13.9988	19.7944	21.4535	21.3315	0.109797		2.64008	0.090005	-4.05712	TRUE	0.183224	TRUE	1	40		79.5051			N
25	C1	FALSE	C+S EV-2	GAPDH	UNKNOWN	SYBR	None							18.4572	18.4416	0.0222607					TRUE	0.13588	TRUE	1	40		85.4149			N
26	C2	FALSE	C+S EV-2	GAPDH	UNKNOWN	SYBR	None							18.4516	18.4416	0.0222607					TRUE	0.13588	TRUE	1	40		85.4149			N
27	C3	FALSE	C+S EV-2	GAPDH	UNKNOWN	SYBR	None							18.4161	18.4416	0.0222607					TRUE	0.13588	TRUE	1	40		85.4149			N
28	C4	FALSE	C+S EV-3	GAPDH	UNKNOWN	SYBR	None							19.0378	18.9839	0.0591075					TRUE	0.13588	TRUE	1	40		85.4149			N
29	C5	FALSE	C+S EV-3	GAPDH	UNKNOWN	SYBR	None							18.9207	18.9839	0.0591075					TRUE	0.13588	TRUE	1	40		85.4149			N
30	C6	FALSE	C+S EV-3	GAPDH	UNKNOWN	SYBR	None							18.9932	18.9839	0.0591075					TRUE	0.13588	TRUE	1	40		85.4149			N
31	C7	FALSE	C+S WT-1	GAPDH	UNKNOWN	SYBR	None							18.8872	18.91	0.0203207					TRUE	0.13588	TRUE	1	40		85.5118			N
32	C8	FALSE	C+S WT-1	GAPDH	UNKNOWN	SYBR	None							18.9263	18.91	0.0203207					TRUE	0.13588	TRUE	1	40		85.5118			N
33	C9	FALSE	C+S WT-1	GAPDH	UNKNOWN	SYBR	None							18.9164	18.91	0.0203207					TRUE	0.13588	TRUE	1	40		85.5118			N
34	C10	FALSE	C+S WT-2	GAPDH	UNKNOWN	SYBR	None							18.4003	18.4251	0.0774657					TRUE	0.13588	TRUE	1	40		85.5118			N
35	C11	FALSE	C+S WT-2	GAPDH	UNKNOWN	SYBR	None							18.3631	18.4251	0.0774657					TRUE	0.13588	TRUE	1	40		85.6086			N
36	C12	FALSE	C+S WT-2	GAPDH	UNKNOWN	SYBR	None							18.5119	18.4251	0.0774657					TRUE	0.13588	TRUE	1	40		85.6086			N
37	D1	FALSE	C+S EV-2	IFNB	UNKNOWN	SYBR	None				14.4717	13.7667	15.2129	21.2746	21.2837	0.0390542		2.84204	0.0259536	-3.85517	TRUE	0.183224	TRUE	1	40		79.4082			N
38	D2	FALSE	C+S EV-2	IFNB	UNKNOWN	SYBR	None				14.4717	13.7667	15.2129	21.3265	21.2837	0.0390542		2.84204	0.0259536	-3.85517	TRUE	0.183224	TRUE	1	40		79.4082			N
39	D3	FALSE	C+S EV-2	IFNB	UNKNOWN	SYBR	None				14.4717	13.7667	15.2129	21.2499	21.2837	0.0390542		2.84204	0.0259536	-3.85517	TRUE	0.183224	TRUE	1	40		79.4082			N
40	D4	FALSE	C+S EV-3	IFNB	UNKNOWN	SYBR	None				15.915	13.7556	18.4135	21.7923	21.6888	0.117172		2.70488	0.0757694	-3.99232	TRUE	0.183224	TRUE	1	40		79.4082			N
41	D5	FALSE	C+S EV-3	IFNB	UNKNOWN	SYBR	None				15.915	13.7556	18.4135	21.7124	21.6888	0.117172		2.70488	0.0757694	-3.99232	TRUE	0.183224	TRUE	1	40		79.4082			N
42	D6	FALSE	C+S EV-3	IFNB	UNKNOWN	SYBR	None				15.915	13.7556	18.4135	21.5616	21.6888	0.117172		2.70488	0.0757694	-3.99232	TRUE	0.183224	TRUE	1	40		79.4082			N
43	D7	FALSE	C+S WT-1	IFNB	UNKNOWN	SYBR	None				2.33696	2.20293	2.47915	24.3263	24.3825	0.0491204		5.47257	0.0306906	-1.22463	TRUE	0.183224	TRUE	1	40		79.4082			N
44	D8	FALSE	C+S WT-1	IFNB	UNKNOWN	SYBR	None				2.33696	2.20293	2.47915	24.4044	24.3825	0.0491204		5.47257	0.0306906	-1.22463	TRUE	0.183224	TRUE	1	40		79.4082			N
45	D9	FALSE	C+S WT-1	IFNB	UNKNOWN	SYBR	None				2.33696	2.20293	2.47915	24.417	24.3825	0.0491204		5.47257	0.0306906	-1.22463	TRUE	0.183224	TRUE	1	40		79.4082			N
46	D10	FALSE	C+S WT-2	IFNB	UNKNOWN	SYBR	None				2.63586	2.39303	2.90332	23.7163	23.724	0.0395607		5.29893	0.0502195	-1.39827	TRUE	0.183224	TRUE	1	40		79.5051			N
47	D11	FALSE	C+S WT-2	IFNB	UNKNOWN	SYBR	None				2.63586	2.39303	2.90332	23.7669	23.724	0.0395607		5.29893	0.0502195	-1.39827	TRUE	0.183224	TRUE	1	40		79.5051			N
48	D12	FALSE	C+S WT-2	IFNB	UNKNOWN	SYBR	None				2.63586	2.39303	2.90332	23.6889	23.724	0.0395607		5.29893	0.0502195	-1.39827	TRUE	0.183224	TRUE	1	40		79.5051			N
49	E1	FALSE	C+S WT-3	GAPDH	UNKNOWN	SYBR	None							18.7234	18.5681	0.135108					TRUE	0.13588	TRUE	1	40		85.5118	68.2668		Y
50	E2	FALSE	C+S WT-3	GAPDH	UNKNOWN	SYBR	None							18.4771	18.5681	0.135108					TRUE	0.13588	TRUE	1	40		85.5118			N
51	E3	FALSE	C+S WT-3	GAPDH	UNKNOWN	SYBR	None							18.5038	18.5681	0.135108					TRUE	0.13588	TRUE	1	40		85.5118			N
52	E4	FALSE	C+S H102-1	GAPDH	UNKNOWN	SYBR	None							18.803	18.8215	0.0185655					TRUE	0.13588	TRUE	1	40		85.5118			N
53	E5	FALSE	C+S H102-1	GAPDH	UNKNOWN	SYBR	None							18.8214	18.8215	0.0185655					TRUE	0.13588	TRUE	1	40		85.5118			N
54	E6	FALSE	C+S H102-1	GAPDH	UNKNOWN	SYBR	None							18.8402	18.8215	0.0185655					TRUE	0.13588	TRUE	1	40		85.5118			N
55	E7	FALSE	C+S H102-2	GAPDH	UNKNOWN	SYBR	None							19.0258	18.9953	0.039562					TRUE	0.13588	TRUE	1	40		85.5118			N
56	E8	FALSE	C+S H102-2	GAPDH	UNKNOWN	SYBR	None							19.0094	18.9953	0.039562					TRUE	0.13588	TRUE	1	40		85.5118			N
57	E9	FALSE	C+S H102-2	GAPDH	UNKNOWN	SYBR	None							18.9506	18.9953	0.039562					TRUE	0.13588	TRUE	1	40		85.5118			N
58	E10	FALSE	C+S H102-3	GAPDH	UNKNOWN	SYBR	None							18.7666	18.8116	0.040694					TRUE	0.13588	TRUE	1	40		85.6086			N
59	E11	FALSE	C+S H102-3	GAPDH	UNKNOWN	SYBR	None							18.8223	18.8116	0.040694					TRUE	0.13588	TRUE	1	40		85.6086			N
60	E12	FALSE	C+S H102-3	GAPDH	UNKNOWN	SYBR	None							18.8458	18.8116	0.040694					TRUE	0.13588	TRUE	1	40		85.7055			N
61	F1	FALSE	C+S WT-3	IFNB	UNKNOWN	SYBR	None				4.74583	4.02881	5.59045	23.0841	23.0186	0.0589681		4.45054	0.0851104	-2.24666	TRUE	0.183224	TRUE	1	40		79.3113			N
62	F2	FALSE	C+S WT-3	IFNB	UNKNOWN	SYBR	None				4.74583	4.02881	5.59045	23.002	23.0186	0.0589681		4.45054	0.0851104	-2.24666	TRUE	0.183224	TRUE	1	40		79.3113			N
63	F3	FALSE	C+S WT-3	IFNB	UNKNOWN	SYBR	None				4.74583	4.02881	5.59045	22.9698	23.0186	0.0589681		4.45054	0.0851104	-2.24666	TRUE	0.183224	TRUE	1	40		79.3113			N
64	F4	FALSE	C+S H102-1	IFNB	UNKNOWN	SYBR	None				14.9089	14.4467	15.3859	21.6044	21.6206	0.0214164		2.7991	0.016364	-3.8981	TRUE	0.183224	TRUE	1	40		79.4082			N
65	F5	FALSE	C+S H102-1	IFNB	UNKNOWN	SYBR	None				14.9089	14.4467	15.3859	21.6449	21.6206	0.0214164		2.7991	0.016364	-3.8981	TRUE	0.183224	TRUE	1	40		79.3113			N
66	F6	FALSE	C+S H102-1	IFNB	UNKNOWN	SYBR	None				14.9089	14.4467	15.3859	21.6126	21.6206	0.0214164		2.7991	0.016364	-3.8981	TRUE	0.183224	TRUE	1	40		79.4082			N
67	F7	FALSE	C+S H102-2	IFNB	UNKNOWN	SYBR	None				17.0726	16.3353	17.8432	21.6012	21.5988	0.00367184		2.60359	0.0229393	-4.09361	TRUE	0.183224	TRUE	1	40		79.4082			N
68	F8	FALSE	C+S H102-2	IFNB	UNKNOWN	SYBR	None				17.0726	16.3353	17.8432	21.5946	21.5988	0.00367184		2.60359	0.0229393	-4.09361	TRUE	0.183224	TRUE	1	40		79.4082			N
69	F9	FALSE	C+S H102-2	IFNB	UNKNOWN	SYBR	None				17.0726	16.3353	17.8432	21.6007	21.5988	0.00367184		2.60359	0.0229393	-4.09361	TRUE	0.183224	TRUE	1	40		79.4082			N
70	F10	FALSE	C+S H102-3	IFNB	UNKNOWN	SYBR	None				18.1163	16.7367	19.6097	21.2626	21.3296	0.0585363		2.51798	0.0411602	-4.17922	TRUE	0.183224	TRUE	1	40		79.4082			N
71	F11	FALSE	C+S H102-3	IFNB	UNKNOWN	SYBR	None				18.1163	16.7367	19.6097	21.3549	21.3296	0.0585363		2.51798	0.0411602	-4.17922	TRUE	0.183224	TRUE	1	40		79.5051			N
72	F12	FALSE	C+S H102-3	IFNB	UNKNOWN	SYBR	None				18.1163	16.7367	19.6097	21.3712	21.3296	0.0585363		2.51798	0.0411602	-4.17922	TRUE	0.183224	TRUE	1	40		79.5051			N
73	G1	FALSE	C+S C109-1	GAPDH	UNKNOWN	SYBR	None							19.8655	19.7507	0.103159					TRUE	0.13588	TRUE	1	40		85.4149			N
74	G2	FALSE	C+S C109-1	GAPDH	UNKNOWN	SYBR	None							19.7208	19.7507	0.103159					TRUE	0.13588	TRUE	1	40		85.4149			N
75	G3	FALSE	C+S C109-1	GAPDH	UNKNOWN	SYBR	None							19.6658	19.7507	0.103159					TRUE	0.13588	TRUE	1	40		85.4149			N
76	G4	FALSE	C+S C109-2	GAPDH	UNKNOWN	SYBR	None							18.9571	18.9676	0.0472925					TRUE	0.13588	TRUE	1	40		85.4149			N
77	G5	FALSE	C+S C109-2	GAPDH	UNKNOWN	SYBR	None							18.9264	18.9676	0.0472925					TRUE	0.13588	TRUE	1	40		85.4149			N
78	G6	FALSE	C+S C109-2	GAPDH	UNKNOWN	SYBR	None							19.0192	18.9676	0.0472925					TRUE	0.13588	TRUE	1	40		85.4149			N
79	G7	FALSE	C+S C109-3	GAPDH	UNKNOWN	SYBR	None							18.7911	18.8227	0.0318843					TRUE	0.13588	TRUE	1	40		85.4149			N
80	G8	FALSE	C+S C109-3	GAPDH	UNKNOWN	SYBR	None							18.8548	18.8227	0.0318843					TRUE	0.13588	TRUE	1	40		85.4149			N
81	G9	FALSE	C+S C109-3	GAPDH	UNKNOWN	SYBR	None							18.8222	18.8227	0.0318843					TRUE	0.13588	TRUE	1	40		85.4149			N
85	H1	FALSE	C+S C109-1	IFNB	UNKNOWN	SYBR	None				22.6087	19.1175	26.7375	22.0487	21.9491	0.110214		2.1984	0.0871565	-4.49881	TRUE	0.183224	TRUE	1	40		79.2144			N
86	H2	FALSE	C+S C109-1	IFNB	UNKNOWN	SYBR	None				22.6087	19.1175	26.7375	21.9679	21.9491	0.110214		2.1984	0.0871565	-4.49881	TRUE	0.183224	TRUE	1	40		79.3113			N
87	H3	FALSE	C+S C109-1	IFNB	UNKNOWN	SYBR	None				22.6087	19.1175	26.7375	21.8307	21.9491	0.110214		2.1984	0.0871565	-4.49881	TRUE	0.183224	TRUE	1	40		79.3113			N
88	H4	FALSE	C+S C109-2	IFNB	UNKNOWN	SYBR	None				25.5197	24.0354	27.0956	21.0021	20.9913	0.025918		2.02367	0.0311358	-4.67354	TRUE	0.183224	TRUE	1	40		79.3113			N
89	H5	FALSE	C+S C109-2	IFNB	UNKNOWN	SYBR	None				25.5197	24.0354	27.0956	21.01	20.9913	0.025918		2.02367	0.0311358	-4.67354	TRUE	0.183224	TRUE	1	40		79.4082			N
90	H6	FALSE	C+S C109-2	IFNB	UNKNOWN	SYBR	None				25.5197	24.0354	27.0956	20.9617	20.9913	0.025918		2.02367	0.0311358	-4.67354	TRUE	0.183224	TRUE	1	40		79.4082			N
91	H7	FALSE	C+S C109-3	IFNB	UNKNOWN	SYBR	None				13.0486	12.3243	13.8153	21.7775	21.8141	0.0403067		2.99138	0.0296718	-3.70582	TRUE	0.183224	TRUE	1	40		79.4082			N
92	H8	FALSE	C+S C109-3	IFNB	UNKNOWN	SYBR	None				13.0486	12.3243	13.8153	21.8074	21.8141	0.0403067		2.99138	0.0296718	-3.70582	TRUE	0.183224	TRUE	1	40		79.3113			N
93	H9	FALSE	C+S C109-3	IFNB	UNKNOWN	SYBR	None				13.0486	12.3243	13.8153	21.8573	21.8141	0.0403067		2.99138	0.0296718	-3.70582	TRUE	0.183224	TRUE	1	40		79.3113			N
Analysis Type	Singleplex
Endogenous Control	GAPDH
RQ Min/Max Confidence Level	95.0
Reference Sample	NC1

## Sheet: Melt Curve Raw Data
Block Type	Fast 96-Well Block (0.1mL)
Calibration Background is expired	Yes
Calibration Background performed on	01-19-2021
Calibration HRM MELTDOCTOR is expired	Yes
Calibration HRM MELTDOCTOR performed on	11-03-2016
Calibration Normalization FAM-ROX is expired	Yes
Calibration Normalization FAM-ROX performed on	01-19-2021
Calibration Normalization VIC-ROX is expired	Yes
Calibration Normalization VIC-ROX performed on	01-19-2021
Calibration Pure Dye CY3 is expired	Yes
Calibration Pure Dye CY3 performed on	01-19-2021
Calibration Pure Dye FAM is expired	Yes
Calibration Pure Dye FAM performed on	01-19-2021
Calibration Pure Dye MELTDOCTOR is expired	Yes
Calibration Pure Dye MELTDOCTOR performed on	11-03-2016
Calibration Pure Dye NED is expired	Yes
Calibration Pure Dye NED performed on	09-17-2019
Calibration Pure Dye ROX is expired	Yes
Calibration Pure Dye ROX performed on	01-19-2021
Calibration Pure Dye SYBR is expired	Yes
Calibration Pure Dye SYBR performed on	01-19-2021
Calibration Pure Dye TAMRA is expired	Yes
Calibration Pure Dye TAMRA performed on	01-19-2021
Calibration Pure Dye VIC is expired	Yes
Calibration Pure Dye VIC performed on	01-19-2021
Calibration ROI is expired	Yes
Calibration ROI performed on	01-19-2021
Calibration Uniformity is expired	Yes
Calibration Uniformity performed on	01-19-2021
Chemistry	SYBR_GREEN
Date Created	2022-03-14 03:36:09 AM PDT
Date Modified	2022-03-14 19:45:14 PM PDT
Experiment Barcode
Experiment Comment
Experiment File Name	D:\LY\A151R daochu\MUTANT\2022-03-14 IFNB 1.eds
Experiment Name	2022-03-14 183557
Experiment Run Start Time	2022-03-14 11:41:23 AM PDT
Experiment Run Stop Time	2022-03-14 12:48:06 PM PDT
Experiment Type	Comparative Cт (ΔΔCт)
Instrument Name	278861502
Instrument Serial Number	278861502
Instrument Type	QuantStudio(TM) 6 Flex System
Passive Reference	ROX
Quantification Cycle Method	Ct
Signal Smoothing On	true
Stage/ Cycle where Analysis is performed	Stage 2, Step 2
User Name
Well	Well Position	Reading	Temperature	Fluorescence	Derivative
1	A1	1	60.1287	2.20914	0.0810772
1	A1	2	60.3225	2.18171	0.0744667
1	A1	3	60.5162	2.17141	0.0670268
1	A1	4	60.71	2.23362	0.060491
1	A1	5	60.9038	2.14995	0.0563344
1	A1	6	61.0975	2.1966	0.0553671
1	A1	7	61.2913	2.17358	0.0576981
1	A1	8	61.485	2.1745	0.0629561
1	A1	9	61.6788	2.16438	0.0704814
1	A1	10	61.8726	2.15692	0.0794131
1	A1	11	62.0663	2.1587	0.0886956
1	A1	12	62.2601	2.14769	0.0971656
1	A1	13	62.4539	2.11471	0.103745
1	A1	14	62.6476	2.13331	0.107676
1	A1	15	62.8414	2.09346	0.108683
1	A1	16	63.0352	2.09367	0.106985
1	A1	17	63.2289	2.07959	0.103233
1	A1	18	63.4227	2.08056	0.0983753
1	A1	19	63.6164	2.03887	0.0935423
1	A1	20	63.8102	2.06597	0.0898598
1	A1	21	64.004	2.03789	0.0882004
1	A1	22	64.1977	2.04061	0.0889172
1	A1	23	64.3915	2.03314	0.0916341
1	A1	24	64.5853	2.01721	0.0951962
1	A1	25	64.779	2.01126	0.0978555
1	A1	26	64.9728	2.01083	0.0977426
1	A1	27	65.1666	1.98328	0.0935763
1	A1	28	65.3603	1.96807	0.0853654
1	A1	29	65.5541	1.95885	0.0747485
1	A1	30	65.7478	1.95555	0.0646635
1	A1	31	65.9416	1.95145	0.058354
1	A1	32	66.1354	1.93113	0.0581236
1	A1	33	66.3291	1.99631	0.0644811
1	A1	34	66.5229	1.93081	0.0761076
1	A1	35	66.7167	1.94228	0.0906186
1	A1	36	66.9104	1.93239	0.105604
1	A1	37	67.1042	1.90676	0.119308
1	A1	38	67.298	1.90447	0.130683
1	A1	39	67.4917	1.88433	0.139027
1	A1	40	67.6855	1.8728	0.143692
1	A1	41	67.8792	1.86186	0.144226
1	A1	42	68.073	1.84014	0.140811
1	A1	43	68.2668	1.78883	0.134532
1	A1	44	68.4605	1.81609	0.127107
1	A1	45	68.6543	1.80019	0.120154
1	A1	46	68.8481	1.793	0.114551
1	A1	47	69.0418	1.77066	0.110361
1	A1	48	69.2356	1.77131	0.10725
1	A1	49	69.4294	1.73109	0.104948
1	A1	50	69.6231	1.74889	0.10329
1	A1	51	69.8169	1.75096	0.101902
1	A1	52	70.0107	1.70562	0.0999385
1	A1	53	70.2044	1.72488	0.0962847
1	A1	54	70.3982	1.69625	0.0902574
1	A1	55	70.5919	1.6849	0.082452
1	A1	56	70.7857	1.68688	0.075118
1	A1	57	70.9795	1.66373	0.071535
1	A1	58	71.1732	1.63013	0.0744062
1	A1	59	71.367	1.72837	0.0840868
1	A1	60	71.5608	1.68221	0.0979257
1	A1	61	71.7545	1.6468	0.111453
1	A1	62	71.9483	1.63995	0.120804
1	A1	63	72.1421	1.5786	0.124721
1	A1	64	72.3358	1.60095	0.124737
1	A1	65	72.5296	1.60345	0.123592
1	A1	66	72.7234	1.60189	0.123209
1	A1	67	72.9171	1.55967	0.123694
1	A1	68	73.1109	1.56142	0.123776
1	A1	69	73.3046	1.53794	0.122059
1	A1	70	73.4984	1.53484	0.118061
1	A1	71	73.6922	1.48504	0.11248
1	A1	72	73.8859	1.53093	0.106747
1	A1	73	74.0797	1.49472	0.102327
1	A1	74	74.2735	1.46446	0.10014
1	A1	75	74.4672	1.49458	0.10029
1	A1	76	74.661	1.4814	0.10209
1	A1	77	74.8548	1.44077	0.10431
1	A1	78	75.0485	1.45497	0.105619
1	A1	79	75.2423	1.43618	0.105113
1	A1	80	75.436	1.4287	0.102769
1	A1	81	75.6298	1.38814	0.0995182
1	A1	82	75.8236	1.39986	0.0968286
1	A1	83	76.0173	1.41728	0.0958929
1	A1	84	76.2111	1.37171	0.0968826
1	A1	85	76.4049	1.39026	0.0987612
1	A1	86	76.5986	1.36611	0.0998334
1	A1	87	76.7924	1.35063	0.0987322
1	A1	88	76.9862	1.33565	0.0952024
1	A1	89	77.1799	1.32133	0.0901741
1	A1	90	77.3737	1.31575	0.0850949
1	A1	91	77.5674	1.34285	0.0810359
1	A1	92	77.7612	1.30937	0.0782468
1	A1	93	77.955	1.28411	0.0764545
1	A1	94	78.1487	1.30229	0.0755331
1	A1	95	78.3425	1.27186	0.075908
1	A1	96	78.5363	1.28193	0.0782989
1	A1	97	78.73	1.28843	0.0830417
1	A1	98	78.9238	1.26002	0.089564
1	A1	99	79.1176	1.26012	0.0964457
1	A1	100	79.3113	1.2392	0.102021
1	A1	101	79.5051	1.22344	0.10511
1	A1	102	79.6988	1.22609	0.105491
1	A1	103	79.8926	1.19792	0.103909
1	A1	104	80.0864	1.19365	0.101679
1	A1	105	80.2801	1.18737	0.100086
1	A1	106	80.4739	1.1813	0.0998747
1	A1	107	80.6677	1.17989	0.101108
1	A1	108	80.8614	1.15949	0.103472
1	A1	109	81.0552	1.13702	0.106716
1	A1	110	81.249	1.11224	0.110807
1	A1	111	81.4427	1.16105	0.115602
1	A1	112	81.6365	1.12484	0.120418
1	A1	113	81.8302	1.0863	0.123977
1	A1	114	82.024	1.08312	0.124875
1	A1	115	82.2178	1.05001	0.122198
1	A1	116	82.4115	1.09101	0.115903
1	A1	117	82.6053	1.02924	0.106973
1	A1	118	82.7991	1.03421	0.0976289
1	A1	119	82.9928	1.02498	0.0916075
1	A1	120	83.1866	1.00261	0.0940561
1	A1	121	83.3804	1.02357	0.110613
1	A1	122	83.5741	1.03063	0.145851
1	A1	123	83.7679	1.03115	0.201917
1	A1	124	83.9616	1.00344	0.278128
1	A1	125	84.1554	0.949553	0.371513
1	A1	126	84.3492	0.893413	0.477485
1	A1	127	84.5429	0.885822	0.589911
1	A1	128	84.7367	0.823785	0.700691
1	A1	129	84.9305	0.682401	0.799691
1	A1	130	85.1242	0.589405	0.875795
1	A1	131	85.318	0.473421	0.918963
1	A1	132	85.5118	0.365076	0.922491
1	A1	133	85.7055	0.230259	0.884657
1	A1	134	85.8993	0.139718	0.809305
1	A1	135	86.093	0.0512641	0.705302
1	A1	136	86.2868	-0.00871458	0.584938
1	A1	137	86.4806	-0.0411802	0.461538
1	A1	138	86.6743	-0.0583127	0.346845
1	A1	139	86.8681	-0.059894	0.248955
1	A1	140	87.0619	-0.0706405	0.17147
1	A1	141	87.2556	-0.0797807	0.114027
1	A1	142	87.4494	-0.0793753	0.0737606
1	A1	143	87.6432	-0.0834035	0.0469372
1	A1	144	87.8369	-0.0828389	0.0300825
1	A1	145	88.0307	-0.0825784	0.0203788
1	A1	146	88.2244	-0.0772739	0.0155457
1	A1	147	88.4182	-0.0825348	0.0136157
1	A1	148	88.612	-0.0838054	0.0129061
1	A1	149	88.8057	-0.089921	0.012208
1	A1	150	88.9995	-0.0927644	0.0109852
1	A1	151	89.1933	-0.0888474	0.00935544
1	A1	152	89.387	-0.0884158	0.00779745
1	A1	153	89.5808	-0.0913495	0.00674421
1	A1	154	89.7746	-0.0872294	0.00630825
1	A1	155	89.9683	-0.0934348	0.00628171
1	A1	156	90.1621	-0.0940545	0.00635657
1	A1	157	90.3559	-0.0941166	0.00637222
1	A1	158	90.5496	-0.0924276	0.00640725
1	A1	159	90.7434	-0.0946238	0.00665995
1	A1	160	90.9371	-0.0955757	0.00720635
1	A1	161	91.1309	-0.0896651	0.00780077
1	A1	162	91.3247	-0.101427	0.00786635
1	A1	163	91.5184	-0.0969721	0.00672727
1	A1	164	91.7122	-0.10221	0.00399677
1	A1	165	91.906	-0.104748	-8.48766e-05
1	A1	166	92.0997	-0.101381	-0.00458918
1	A1	167	92.2935	-0.0907032	-0.00821123
1	A1	168	92.4873	-0.0945136	-0.00981999
1	A1	169	92.681	-0.0831012	-0.00894166
1	A1	170	92.8748	-0.0939099	-0.00591005
1	A1	171	93.0685	-0.0958236	-0.00165013
1	A1	172	93.2623	-0.0893171	0.00270975
1	A1	173	93.4561	-0.0909638	0.00616771
1	A1	174	93.6498	-0.0977266	0.00804016
1	A1	175	93.8436	-0.103216	0.00806978
1	A1	176	94.0374	-0.0984374	0.0064858
1	A1	177	94.2311	-0.0991714	0.00395495
1	A1	178	94.4249	-0.0979256	0.00135666
1	A1	179	94.6187	-0.0945522	-0.000558004
1	A1	180	94.8124	-0.094461	-0.0014432
2	A2	1	60.1287	2.43552	0.108987
2	A2	2	60.3225	2.40917	0.10769
2	A2	3	60.5162	2.39045	0.104642
2	A2	4	60.71	2.43189	0.100118
2	A2	5	60.9038	2.34539	0.0950114
2	A2	6	61.0975	2.38925	0.0906239
2	A2	7	61.2913	2.36561	0.0882591
2	A2	8	61.485	2.36577	0.0887972
2	A2	9	61.6788	2.35423	0.0924092
2	A2	10	61.8726	2.34592	0.0985211
2	A2	11	62.0663	2.33772	0.105984
2	A2	12	62.2601	2.33365	0.113366
2	A2	13	62.4539	2.30189	0.119284
2	A2	14	62.6476	2.3116	0.122686
2	A2	15	62.8414	2.27364	0.123048
2	A2	16	63.0352	2.26995	0.120421
2	A2	17	63.2289	2.25839	0.115371
2	A2	18	63.4227	2.25426	0.108861
2	A2	19	63.6164	2.21334	0.102115
2	A2	20	63.8102	2.23972	0.0964539
2	A2	21	64.004	2.2118	0.093044
2	A2	22	64.1977	2.20818	0.0925776
2	A2	23	64.3915	2.20924	0.0949491
2	A2	24	64.5853	2.19157	0.0990769
2	A2	25	64.779	2.18413	0.103039
2	A2	26	64.9728	2.18639	0.104615
2	A2	27	65.1666	2.15493	0.102136
2	A2	28	65.3603	2.13865	0.0953419
2	A2	29	65.5541	2.12639	0.0857563
2	A2	30	65.7478	2.12523	0.0762937
2	A2	31	65.9416	2.12008	0.070173
2	A2	32	66.1354	2.09963	0.0696398
2	A2	33	66.3291	2.15395	0.075143
2	A2	34	66.5229	2.0986	0.0853704
2	A2	35	66.7167	2.10406	0.0980572
2	A2	36	66.9104	2.09078	0.111001
2	A2	37	67.1042	2.06851	0.122688
2	A2	38	67.298	2.06466	0.132275
2	A2	39	67.4917	2.04895	0.139206
2	A2	40	67.6855	2.03292	0.14294
2	A2	41	67.8792	2.02198	0.143119
2	A2	42	68.073	2.00099	0.13996
2	A2	43	68.2668	1.95563	0.134454
2	A2	44	68.4605	1.9777	0.128035
2	A2	45	68.6543	1.96759	0.121934
2	A2	46	68.8481	1.95482	0.116735
2	A2	47	69.0418	1.92629	0.112469
2	A2	48	69.2356	1.93481	0.109058
2	A2	49	69.4294	1.89102	0.1066
2	A2	50	69.6231	1.91316	0.105203
2	A2	51	69.8169	1.91337	0.104551
2	A2	52	70.0107	1.87204	0.103704
2	A2	53	70.2044	1.8771	0.101402
2	A2	54	70.3982	1.85987	0.0968368
2	A2	55	70.5919	1.84887	0.0904319
2	A2	56	70.7857	1.84465	0.0841502
2	A2	57	70.9795	1.8214	0.0809003
2	A2	58	71.1732	1.79186	0.0830946
2	A2	59	71.367	1.87761	0.091078
2	A2	60	71.5608	1.8344	0.102539
2	A2	61	71.7545	1.80061	0.11356
2	A2	62	71.9483	1.79312	0.120778
2	A2	63	72.1421	1.73816	0.123153
2	A2	64	72.3358	1.75851	0.122147
2	A2	65	72.5296	1.75658	0.120314
2	A2	66	72.7234	1.75585	0.119496
2	A2	67	72.9171	1.71717	0.119903
2	A2	68	73.1109	1.71928	0.120466
2	A2	69	73.3046	1.6977	0.119897
2	A2	70	73.4984	1.69249	0.11761
2	A2	71	73.6922	1.64934	0.113998
2	A2	72	73.8859	1.68471	0.110109
2	A2	73	74.0797	1.65391	0.107074
2	A2	74	74.2735	1.6217	0.105629
2	A2	75	74.4672	1.65194	0.105861
2	A2	76	74.661	1.6334	0.107202
2	A2	77	74.8548	1.59619	0.108626
2	A2	78	75.0485	1.61093	0.109023
2	A2	79	75.2423	1.58946	0.107666
2	A2	80	75.436	1.58294	0.10462
2	A2	81	75.6298	1.54443	0.100817
2	A2	82	75.8236	1.55288	0.0976644
2	A2	83	76.0173	1.57086	0.0962985
2	A2	84	76.2111	1.52966	0.0969124
2	A2	85	76.4049	1.54079	0.0986245
2	A2	86	76.5986	1.52128	0.100016
2	A2	87	76.7924	1.50417	0.100001
2	A2	88	76.9862	1.49289	0.0984377
2	A2	89	77.1799	1.47988	0.0960712
2	A2	90	77.3737	1.47132	0.0938784
2	A2	91	77.5674	1.49564	0.0923544
2	A2	92	77.7612	1.45943	0.0912993
2	A2	93	77.955	1.43122	0.0902548
2	A2	94	78.1487	1.45104	0.0891509
2	A2	95	78.3425	1.41792	0.088576
2	A2	96	78.5363	1.42916	0.0894074
2	A2	97	78.73	1.43013	0.0921391
2	A2	98	78.9238	1.40174	0.0964246
2	A2	99	79.1176	1.39994	0.101176
2	A2	100	79.3113	1.3829	0.105083
2	A2	101	79.5051	1.37045	0.107197
2	A2	102	79.6988	1.36814	0.107305
2	A2	103	79.8926	1.34133	0.105954
2	A2	104	80.0864	1.33591	0.104171
2	A2	105	80.2801	1.32958	0.102961
2	A2	106	80.4739	1.32561	0.102859
2	A2	107	80.6677	1.32061	0.103791
2	A2	108	80.8614	1.29986	0.105395
2	A2	109	81.0552	1.2795	0.10751
2	A2	110	81.249	1.25128	0.110342
2	A2	111	81.4427	1.30188	0.114105
2	A2	112	81.6365	1.2667	0.118461
2	A2	113	81.8302	1.23202	0.122315
2	A2	114	82.024	1.22599	0.124213
2	A2	115	82.2178	1.19938	0.123036
2	A2	116	82.4115	1.22706	0.118536
2	A2	117	82.6053	1.17275	0.111606
2	A2	118	82.7991	1.17811	0.104477
2	A2	119	82.9928	1.16704	0.100829
2	A2	120	83.1866	1.14661	0.105556
2	A2	121	83.3804	1.16171	0.123873
2	A2	122	83.5741	1.16738	0.159998
2	A2	123	83.7679	1.1642	0.216087
2	A2	124	83.9616	1.13279	0.292002
2	A2	125	84.1554	1.07938	0.385747
2	A2	126	84.3492	1.03197	0.493805
2	A2	127	84.5429	1.01909	0.610799
2	A2	128	84.7367	0.953952	0.728771
2	A2	129	84.9305	0.813359	0.83707
2	A2	130	85.1242	0.719196	0.92356
2	A2	131	85.318	0.594415	0.976973
2	A2	132	85.5118	0.467901	0.989454
2	A2	133	85.7055	0.340167	0.958376
2	A2	134	85.8993	0.232211	0.88693
2	A2	135	86.093	0.137523	0.783513
2	A2	136	86.2868	0.0685124	0.660122
2	A2	137	86.4806	0.0249675	0.530093
2	A2	138	86.6743	-0.000111733	0.405692
2	A2	139	86.8681	-0.0114344	0.296134
2	A2	140	87.0619	-0.0191869	0.206563
2	A2	141	87.2556	-0.0256338	0.138147
2	A2	142	87.4494	-0.0273296	0.0890565
2	A2	143	87.6432	-0.0288113	0.0558248
2	A2	144	87.8369	-0.0299465	0.0345581
2	A2	145	88.0307	-0.0300444	0.0217097
2	A2	146	88.2244	-0.0287012	0.0144015
2	A2	147	88.4182	-0.0307046	0.0104552
2	A2	148	88.612	-0.0325555	0.00831907
2	A2	149	88.8057	-0.0331347	0.00698654
2	A2	150	88.9995	-0.0340665	0.0059165
2	A2	151	89.1933	-0.0348107	0.00492618
2	A2	152	89.387	-0.0341738	0.0040466
2	A2	153	89.5808	-0.0341838	0.0033712
2	A2	154	89.7746	-0.0337469	0.00295015
2	A2	155	89.9683	-0.0349613	0.00276569
2	A2	156	90.1621	-0.0365333	0.00277664
2	A2	157	90.3559	-0.0355508	0.00297433
2	A2	158	90.5496	-0.0345472	0.00338707
2	A2	159	90.7434	-0.0365376	0.00401609
2	A2	160	90.9371	-0.0354763	0.00474919
2	A2	161	91.1309	-0.0360333	0.00532824
2	A2	162	91.3247	-0.0404902	0.00541743
2	A2	163	91.5184	-0.039331	0.00475247
2	A2	164	91.7122	-0.0407444	0.00329343
2	A2	165	91.906	-0.0400435	0.00129419
2	A2	166	92.0997	-0.0412805	-0.000758767
2	A2	167	92.2935	-0.03561	-0.00231716
2	A2	168	92.4873	-0.0382798	-0.00297189
2	A2	169	92.681	-0.0331112	-0.00258823
2	A2	170	92.8748	-0.0389041	-0.00132009
2	A2	171	93.0685	-0.0376603	0.000477119
2	A2	172	93.2623	-0.0355415	0.00236567
2	A2	173	93.4561	-0.0378369	0.00392115
2	A2	174	93.6498	-0.0392587	0.00480427
2	A2	175	93.8436	-0.0427893	0.00483395
2	A2	176	94.0374	-0.0408539	0.00405421
2	A2	177	94.2311	-0.0409089	0.00274284
2	A2	178	94.4249	-0.0410212	0.00131986
2	A2	179	94.6187	-0.0398017	0.000181957
2	A2	180	94.8124	-0.0377448	-0.000449516
3	A3	1	60.1287	2.3147	0.0896291
3	A3	2	60.3225	2.29017	0.0871263
3	A3	3	60.5162	2.27226	0.0830646
3	A3	4	60.71	2.3133	0.0781292
3	A3	5	60.9038	2.24065	0.0734479
3	A3	6	61.0975	2.27778	0.0702633
3	A3	7	61.2913	2.25719	0.0695352
3	A3	8	61.485	2.25986	0.0716337
3	A3	9	61.6788	2.2493	0.0762302
3	A3	10	61.8726	2.24245	0.0824377
3	A3	11	62.0663	2.23258	0.0891217
3	A3	12	62.2601	2.22815	0.0952321
3	A3	13	62.4539	2.19729	0.100011
3	A3	14	62.6476	2.21058	0.103022
3	A3	15	62.8414	2.17967	0.104063
3	A3	16	63.0352	2.1758	0.103097
3	A3	17	63.2289	2.16522	0.100275
3	A3	18	63.4227	2.1566	0.0960317
3	A3	19	63.6164	2.12086	0.0911376
3	A3	20	63.8102	2.14531	0.0866103
3	A3	21	64.004	2.1222	0.0834654
3	A3	22	64.1977	2.11375	0.0823917
3	A3	23	64.3915	2.11429	0.083466
3	A3	24	64.5853	2.098	0.0859898
3	A3	25	64.779	2.09587	0.0885632
3	A3	26	64.9728	2.09393	0.0894815
3	A3	27	65.1666	2.06746	0.0874232
3	A3	28	65.3603	2.05315	0.0821756
3	A3	29	65.5541	2.04351	0.0749793
3	A3	30	65.7478	2.03899	0.0682109
3	A3	31	65.9416	2.03527	0.0644502
3	A3	32	66.1354	2.01995	0.0653962
3	A3	33	66.3291	2.06678	0.071207
3	A3	34	66.5229	2.01097	0.080596
3	A3	35	66.7167	2.01656	0.0915645
3	A3	36	66.9104	2.00609	0.102249
3	A3	37	67.1042	1.9858	0.111408
3	A3	38	67.298	1.97806	0.118376
3	A3	39	67.4917	1.96424	0.122753
3	A3	40	67.6855	1.9515	0.124229
3	A3	41	67.8792	1.93749	0.122731
3	A3	42	68.073	1.92276	0.118729
3	A3	43	68.2668	1.87991	0.1133
3	A3	44	68.4605	1.90217	0.107752
3	A3	45	68.6543	1.89467	0.103026
3	A3	46	68.8481	1.88226	0.0993555
3	A3	47	69.0418	1.85824	0.096472
3	A3	48	69.2356	1.85809	0.0940926
3	A3	49	69.4294	1.82734	0.0922314
3	A3	50	69.6231	1.84272	0.0910326
3	A3	51	69.8169	1.84194	0.090343
3	A3	52	70.0107	1.80724	0.0894839
3	A3	53	70.2044	1.81183	0.0875109
3	A3	54	70.3982	1.79479	0.0838554
3	A3	55	70.5919	1.78283	0.0789706
3	A3	56	70.7857	1.78277	0.0745127
3	A3	57	70.9795	1.76267	0.0727927
3	A3	58	71.1732	1.73643	0.0755847
3	A3	59	71.367	1.80751	0.0829243
3	A3	60	71.5608	1.76841	0.0927448
3	A3	61	71.7545	1.73612	0.101809
3	A3	62	71.9483	1.7343	0.107444
3	A3	63	72.1421	1.68355	0.10892
3	A3	64	72.3358	1.70007	0.107527
3	A3	65	72.5296	1.69592	0.105407
3	A3	66	72.7234	1.6961	0.10409
3	A3	67	72.9171	1.66392	0.103757
3	A3	68	73.1109	1.66306	0.103546
3	A3	69	73.3046	1.64495	0.102455
3	A3	70	73.4984	1.63884	0.100117
3	A3	71	73.6922	1.59937	0.0970013
3	A3	72	73.8859	1.63586	0.0940795
3	A3	73	74.0797	1.60656	0.0922653
3	A3	74	74.2735	1.57684	0.091977
3	A3	75	74.4672	1.60352	0.0929727
3	A3	76	74.661	1.58719	0.0944586
3	A3	77	74.8548	1.55282	0.095383
3	A3	78	75.0485	1.56317	0.0948464
3	A3	79	75.2423	1.54422	0.0924954
3	A3	80	75.436	1.53853	0.0887597
3	A3	81	75.6298	1.50638	0.0847564
3	A3	82	75.8236	1.51762	0.0818249
3	A3	83	76.0173	1.52732	0.0808664
3	A3	84	76.2111	1.49473	0.0818595
3	A3	85	76.4049	1.50379	0.0838676
3	A3	86	76.5986	1.48329	0.0855729
3	A3	87	76.7924	1.47172	0.0860187
3	A3	88	76.9862	1.46085	0.0850884
3	A3	89	77.1799	1.44916	0.083439
3	A3	90	77.3737	1.43921	0.0819551
3	A3	91	77.5674	1.46081	0.0811385
3	A3	92	77.7612	1.42756	0.0808884
3	A3	93	77.955	1.40924	0.0807899
3	A3	94	78.1487	1.42148	0.0806452
3	A3	95	78.3425	1.38858	0.0807506
3	A3	96	78.5363	1.39839	0.0816954
3	A3	97	78.73	1.40116	0.0838446
3	A3	98	78.9238	1.37318	0.0869476
3	A3	99	79.1176	1.3734	0.0901647
3	A3	100	79.3113	1.35548	0.0924811
3	A3	101	79.5051	1.34316	0.0932251
3	A3	102	79.6988	1.34217	0.0923894
3	A3	103	79.8926	1.31894	0.0906104
3	A3	104	80.0864	1.31448	0.0888443
3	A3	105	80.2801	1.31163	0.0878866
3	A3	106	80.4739	1.30392	0.0880256
3	A3	107	80.6677	1.29987	0.0890425
3	A3	108	80.8614	1.28057	0.0905917
3	A3	109	81.0552	1.26202	0.0926216
3	A3	110	81.249	1.24031	0.0954354
3	A3	111	81.4427	1.28383	0.0992663
3	A3	112	81.6365	1.25336	0.103742
3	A3	113	81.8302	1.21672	0.10776
3	A3	114	82.024	1.2154	0.109928
3	A3	115	82.2178	1.19123	0.109242
3	A3	116	82.4115	1.21203	0.105583
3	A3	117	82.6053	1.16335	0.0999526
3	A3	118	82.7991	1.17015	0.0945798
3	A3	119	82.9928	1.15938	0.0929724
3	A3	120	83.1866	1.14162	0.0996783
3	A3	121	83.3804	1.15265	0.119534
3	A3	122	83.5741	1.15678	0.156564
3	A3	123	83.7679	1.15338	0.21304
3	A3	124	83.9616	1.1225	0.289132
3	A3	125	84.1554	1.06997	0.382995
3	A3	126	84.3492	1.02396	0.490726
3	A3	127	84.5429	1.00662	0.605876
3	A3	128	84.7367	0.930543	0.718966
3	A3	129	84.9305	0.789165	0.817887
3	A3	130	85.1242	0.6842	0.889747
3	A3	131	85.318	0.554516	0.923718
3	A3	132	85.5118	0.426815	0.91379
3	A3	133	85.7055	0.307285	0.86037
3	A3	134	85.8993	0.20781	0.770266
3	A3	135	86.093	0.131656	0.655163
3	A3	136	86.2868	0.085465	0.529094
3	A3	137	86.4806	0.0594892	0.405599
3	A3	138	86.6743	0.044892	0.295305
3	A3	139	86.8681	0.0408096	0.204542
3	A3	140	87.0619	0.0365434	0.135223
3	A3	141	87.2556	0.0324217	0.08579
3	A3	142	87.4494	0.0315849	0.0526779
3	A3	143	87.6432	0.0319805	0.0317352
3	A3	144	87.8369	0.029721	0.0191922
3	A3	145	88.0307	0.030412	0.0120903
3	A3	146	88.2244	0.0312762	0.0083043
3	A3	147	88.4182	0.029545	0.00638007
3	A3	148	88.612	0.0294862	0.00536117
3	A3	149	88.8057	0.026989	0.00467764
3	A3	150	88.9995	0.0273299	0.0040753
3	A3	151	89.1933	0.0269139	0.00353385
3	A3	152	89.387	0.0276678	0.00314929
3	A3	153	89.5808	0.0275754	0.0030079
3	A3	154	89.7746	0.0276912	0.00310539
3	A3	155	89.9683	0.0257054	0.00334632
3	A3	156	90.1621	0.0252194	0.00360601
3	A3	157	90.3559	0.0250048	0.00380009
3	A3	158	90.5496	0.0265644	0.00391031
3	A3	159	90.7434	0.0229078	0.00395559
3	A3	160	90.9371	0.0243246	0.00393821
3	A3	161	91.1309	0.0251356	0.00380816
3	A3	162	91.3247	0.02207	0.00347466
3	A3	163	91.5184	0.0223344	0.00286357
3	A3	164	91.7122	0.02162	0.00198904
3	A3	165	91.906	0.0220371	0.000990212
3	A3	166	92.0997	0.0226636	9.85787e-05
3	A3	167	92.2935	0.0243842	-0.000455636
3	A3	168	92.4873	0.0230249	-0.000545531
3	A3	169	92.681	0.0246236	-0.000197913
3	A3	170	92.8748	0.023098	0.000432519
3	A3	171	93.0685	0.0218582	0.00113868
3	A3	172	93.2623	0.0237725	0.00173506
3	A3	173	93.4561	0.0222245	0.00209636
3	A3	174	93.6498	0.0221737	0.00216348
3	A3	175	93.8436	0.0203386	0.00193995
3	A3	176	94.0374	0.02221	0.00149019
3	A3	177	94.2311	0.020772	0.000930138
3	A3	178	94.4249	0.0220093	0.000396876
3	A3	179	94.6187	0.0219255	2.4594e-06
3	A3	180	94.8124	0.0222359	-0.000203931
4	A4	1	60.1287	2.88422	0.121914
4	A4	2	60.3225	2.85091	0.119219
4	A4	3	60.5162	2.8348	0.114997
4	A4	4	60.71	2.88324	0.109907
4	A4	5	60.9038	2.79368	0.105011
4	A4	6	61.0975	2.83321	0.101529
4	A4	7	61.2913	2.80619	0.100498
4	A4	8	61.485	2.81055	0.102449
4	A4	9	61.6788	2.79674	0.107206
4	A4	10	61.8726	2.78793	0.113943
4	A4	11	62.0663	2.771	0.121478
4	A4	12	62.2601	2.76844	0.128619
4	A4	13	62.4539	2.7332	0.134399
4	A4	14	62.6476	2.743	0.138119
4	A4	15	62.8414	2.70993	0.139306
4	A4	16	63.0352	2.70195	0.137706
4	A4	17	63.2289	2.68477	0.133412
4	A4	18	63.4227	2.67802	0.127026
4	A4	19	63.6164	2.6333	0.119731
4	A4	20	63.8102	2.66132	0.113099
4	A4	21	64.004	2.63172	0.108682
4	A4	22	64.1977	2.62549	0.107512
4	A4	23	64.3915	2.62738	0.109676
4	A4	24	64.5853	2.60461	0.114122
4	A4	25	64.779	2.59892	0.118802
4	A4	26	64.9728	2.5992	0.121235
4	A4	27	65.1666	2.5685	0.11946
4	A4	28	65.3603	2.5452	0.113019
4	A4	29	65.5541	2.53269	0.103473
4	A4	30	65.7478	2.52668	0.0940196
4	A4	31	65.9416	2.52087	0.088255
4	A4	32	66.1354	2.50243	0.0886415
4	A4	33	66.3291	2.55877	0.0955203
4	A4	34	66.5229	2.49565	0.10717
4	A4	35	66.7167	2.49668	0.120809
4	A4	36	66.9104	2.48313	0.133838
4	A4	37	67.1042	2.45824	0.144598
4	A4	38	67.298	2.44867	0.152366
4	A4	39	67.4917	2.43187	0.156891
4	A4	40	67.6855	2.41706	0.158063
4	A4	41	67.8792	2.40115	0.15599
4	A4	42	68.073	2.38112	0.151323
4	A4	43	68.2668	2.3296	0.145312
4	A4	44	68.4605	2.36336	0.139364
4	A4	45	68.6543	2.34558	0.134383
4	A4	46	68.8481	2.33171	0.130451
4	A4	47	69.0418	2.3009	0.127155
4	A4	48	69.2356	2.3037	0.12421
4	A4	49	69.4294	2.26184	0.121777
4	A4	50	69.6231	2.28272	0.120162
4	A4	51	69.8169	2.28327	0.119226
4	A4	52	70.0107	2.2345	0.118096
4	A4	53	70.2044	2.24326	0.115508
4	A4	54	70.3982	2.22558	0.110664
4	A4	55	70.5919	2.20588	0.104098
4	A4	56	70.7857	2.20544	0.0979556
4	A4	57	70.9795	2.18045	0.0952991
4	A4	58	71.1732	2.14884	0.0985302
4	A4	59	71.367	2.23865	0.107767
4	A4	60	71.5608	2.1886	0.120343
4	A4	61	71.7545	2.14999	0.132019
4	A4	62	71.9483	2.14317	0.139275
4	A4	63	72.1421	2.08274	0.141112
4	A4	64	72.3358	2.10836	0.139145
4	A4	65	72.5296	2.09754	0.1361
4	A4	66	72.7234	2.09735	0.133974
4	A4	67	72.9171	2.05934	0.133115
4	A4	68	73.1109	2.05691	0.132599
4	A4	69	73.3046	2.03694	0.131294
4	A4	70	73.4984	2.02926	0.128754
4	A4	71	73.6922	1.98396	0.125438
4	A4	72	73.8859	2.02319	0.122345
4	A4	73	74.0797	1.98855	0.120432
4	A4	74	74.2735	1.95085	0.120173
4	A4	75	74.4672	1.9855	0.121375
4	A4	76	74.661	1.96389	0.123252
4	A4	77	74.8548	1.91933	0.124694
4	A4	78	75.0485	1.93703	0.124654
4	A4	79	75.2423	1.91097	0.122582
4	A4	80	75.436	1.90678	0.118758
4	A4	81	75.6298	1.86253	0.114299
4	A4	82	75.8236	1.87519	0.110731
4	A4	83	76.0173	1.88596	0.109242
4	A4	84	76.2111	1.84522	0.110014
4	A4	85	76.4049	1.8609	0.112103
4	A4	86	76.5986	1.8318	0.113989
4	A4	87	76.7924	1.81693	0.114473
4	A4	88	76.9862	1.80489	0.113365
4	A4	89	77.1799	1.78848	0.111469
4	A4	90	77.3737	1.7765	0.109932
4	A4	91	77.5674	1.80068	0.109439
4	A4	92	77.7612	1.76665	0.109872
4	A4	93	77.955	1.73408	0.11063
4	A4	94	78.1487	1.75332	0.111312
4	A4	95	78.3425	1.71177	0.112109
4	A4	96	78.5363	1.72262	0.113624
4	A4	97	78.73	1.72325	0.116281
4	A4	98	78.9238	1.68704	0.119864
4	A4	99	79.1176	1.68784	0.123511
4	A4	100	79.3113	1.66622	0.126129
4	A4	101	79.5051	1.65187	0.126958
4	A4	102	79.6988	1.64916	0.125931
4	A4	103	79.8926	1.61749	0.123749
4	A4	104	80.0864	1.61262	0.121591
4	A4	105	80.2801	1.60597	0.12058
4	A4	106	80.4739	1.59864	0.121263
4	A4	107	80.6677	1.59267	0.123446
4	A4	108	80.8614	1.57121	0.126522
4	A4	109	81.0552	1.54684	0.130049
4	A4	110	81.249	1.51163	0.134008
4	A4	111	81.4427	1.56533	0.138494
4	A4	112	81.6365	1.52683	0.14314
4	A4	113	81.8302	1.48604	0.146874
4	A4	114	82.024	1.48024	0.148301
4	A4	115	82.2178	1.45024	0.146416
4	A4	116	82.4115	1.47477	0.141176
4	A4	117	82.6053	1.41664	0.133794
4	A4	118	82.7991	1.42322	0.126877
4	A4	119	82.9928	1.41275	0.124481
4	A4	120	83.1866	1.38566	0.131826
4	A4	121	83.3804	1.39769	0.154405
4	A4	122	83.5741	1.40371	0.196679
4	A4	123	83.7679	1.39966	0.26104
4	A4	124	83.9616	1.36015	0.347581
4	A4	125	84.1554	1.29752	0.454494
4	A4	126	84.3492	1.24629	0.578277
4	A4	127	84.5429	1.22666	0.713153
4	A4	128	84.7367	1.14925	0.850082
4	A4	129	84.9305	0.993063	0.976507
4	A4	130	85.1242	0.880927	1.07777
4	A4	131	85.318	0.731011	1.14001
4	A4	132	85.5118	0.577471	1.15344
4	A4	133	85.7055	0.430998	1.11474
4	A4	134	85.8993	0.301012	1.02796
4	A4	135	86.093	0.194234	0.903637
4	A4	136	86.2868	0.116773	0.756619
4	A4	137	86.4806	0.069214	0.60309
4	A4	138	86.6743	0.04032	0.457593
4	A4	139	86.8681	0.0296488	0.330739
4	A4	140	87.0619	0.0209724	0.228166
4	A4	141	87.2556	0.0152194	0.150804
4	A4	142	87.4494	0.0140121	0.0961197
4	A4	143	87.6432	0.0128373	0.0597334
4	A4	144	87.8369	0.0109873	0.036853
4	A4	145	88.0307	0.00969032	0.0232041
4	A4	146	88.2244	0.0115202	0.0154316
4	A4	147	88.4182	0.00940035	0.0111335
4	A4	148	88.612	0.0080089	0.0087248
4	A4	149	88.8057	0.00633911	0.00726307
4	A4	150	88.9995	0.00707827	0.00627748
4	A4	151	89.1933	0.00564602	0.00559912
4	A4	152	89.387	0.00674365	0.00519576
4	A4	153	89.5808	0.0057322	0.00504083
4	A4	154	89.7746	0.00539669	0.00505239
4	A4	155	89.9683	0.00426418	0.00511085
4	A4	156	90.1621	0.0028769	0.00512214
4	A4	157	90.3559	0.00300889	0.00506908
4	A4	158	90.5496	0.00348401	0.00500692
4	A4	159	90.7434	0.00218345	0.00500274
4	A4	160	90.9371	0.00213906	0.00506076
4	A4	161	91.1309	0.00251115	0.00508694
4	A4	162	91.3247	-0.00121432	0.00492136
4	A4	163	91.5184	0.000563348	0.00442374
4	A4	164	91.7122	-0.00106061	0.00356452
4	A4	165	91.906	-0.00187999	0.00246915
4	A4	166	92.0997	-0.000364308	0.00138712
4	A4	167	92.2935	0.000911735	0.000597628
4	A4	168	92.4873	-0.000693331	0.000298933
4	A4	169	92.681	0.00171757	0.00053641
4	A4	170	92.8748	2.31427e-05	0.00119974
4	A4	171	93.0685	-0.00194489	0.00207758
4	A4	172	93.2623	0.000672295	0.00293071
4	A4	173	93.4561	-0.00128452	0.00355024
4	A4	174	93.6498	-0.00262519	0.00379322
4	A4	175	93.8436	-0.00381951	0.0036048
4	A4	176	94.0374	-0.00188198	0.00303016
4	A4	177	94.2311	-0.00381768	0.00220612
4	A4	178	94.4249	-0.00321157	0.0013233
4	A4	179	94.6187	-0.00323251	0.000566102
4	A4	180	94.8124	-0.00128279	5.42004e-05
5	A5	1	60.1287	2.93059	0.121543
5	A5	2	60.3225	2.90128	0.11888
5	A5	3	60.5162	2.87945	0.114459
5	A5	4	60.71	2.92961	0.108988
5	A5	5	60.9038	2.83692	0.103715
5	A5	6	61.0975	2.87956	0.100085
5	A5	7	61.2913	2.85638	0.0992671
5	A5	8	61.485	2.85897	0.101753
5	A5	9	61.6788	2.84369	0.107186
5	A5	10	61.8726	2.83089	0.114513
5	A5	11	62.0663	2.82262	0.122349
5	A5	12	62.2601	2.8134	0.129371
5	A5	13	62.4539	2.77882	0.134566
5	A5	14	62.6476	2.791	0.13732
5	A5	15	62.8414	2.75151	0.137386
5	A5	16	63.0352	2.74736	0.134855
5	A5	17	63.2289	2.73363	0.130174
5	A5	18	63.4227	2.7253	0.12419
5	A5	19	63.6164	2.68004	0.118107
5	A5	20	63.8102	2.7106	0.113264
5	A5	21	64.004	2.68234	0.110774
5	A5	22	64.1977	2.67281	0.11115
5	A5	23	64.3915	2.67377	0.114038
5	A5	24	64.5853	2.65159	0.118205
5	A5	25	64.779	2.63958	0.121738
5	A5	26	64.9728	2.64362	0.122573
5	A5	27	65.1666	2.61125	0.119248
5	A5	28	65.3603	2.59023	0.111689
5	A5	29	65.5541	2.58076	0.101597
5	A5	30	65.7478	2.56956	0.0920663
5	A5	31	65.9416	2.56804	0.0864557
5	A5	32	66.1354	2.54734	0.086991
5	A5	33	66.3291	2.60489	0.0938677
5	A5	34	66.5229	2.54031	0.105351
5	A5	35	66.7167	2.54325	0.118762
5	A5	36	66.9104	2.52822	0.13168
5	A5	37	67.1042	2.50396	0.142649
5	A5	38	67.298	2.49538	0.151099
5	A5	39	67.4917	2.48077	0.156821
5	A5	40	67.6855	2.46139	0.159565
5	A5	41	67.8792	2.45037	0.159113
5	A5	42	68.073	2.42705	0.155661
5	A5	43	68.2668	2.37811	0.150051
5	A5	44	68.4605	2.40407	0.14352
5	A5	45	68.6543	2.38581	0.137155
5	A5	46	68.8481	2.37245	0.13153
5	A5	47	69.0418	2.34597	0.126821
5	A5	48	69.2356	2.34609	0.123173
5	A5	49	69.4294	2.30619	0.120844
5	A5	50	69.6231	2.32888	0.119927
5	A5	51	69.8169	2.32706	0.11991
5	A5	52	70.0107	2.27854	0.119586
5	A5	53	70.2044	2.28611	0.11753
5	A5	54	70.3982	2.26465	0.112963
5	A5	55	70.5919	2.24952	0.106507
5	A5	56	70.7857	2.25129	0.10036
5	A5	57	70.9795	2.22074	0.0975591
5	A5	58	71.1732	2.1889	0.100454
5	A5	59	71.367	2.27848	0.109156
5	A5	60	71.5608	2.2313	0.121055
5	A5	61	71.7545	2.19149	0.132024
5	A5	62	71.9483	2.18233	0.138693
5	A5	63	72.1421	2.12401	0.140226
5	A5	64	72.3358	2.14792	0.138407
5	A5	65	72.5296	2.14062	0.136059
5	A5	66	72.7234	2.13768	0.135115
5	A5	67	72.9171	2.10318	0.135656
5	A5	68	73.1109	2.0997	0.136351
5	A5	69	73.3046	2.0748	0.135683
5	A5	70	73.4984	2.06854	0.133017
5	A5	71	73.6922	2.02002	0.128919
5	A5	72	73.8859	2.06045	0.124729
5	A5	73	74.0797	2.02505	0.121803
5	A5	74	74.2735	1.99077	0.120875
5	A5	75	74.4672	2.02514	0.121789
5	A5	76	74.661	2.00156	0.123636
5	A5	77	74.8548	1.95543	0.125149
5	A5	78	75.0485	1.97438	0.125229
5	A5	79	75.2423	1.94908	0.123396
5	A5	80	75.436	1.94349	0.120048
5	A5	81	75.6298	1.90021	0.11634
5	A5	82	75.8236	1.91255	0.113687
5	A5	83	76.0173	1.92536	0.11303
5	A5	84	76.2111	1.88139	0.114291
5	A5	85	76.4049	1.89227	0.116386
5	A5	86	76.5986	1.86644	0.117851
5	A5	87	76.7924	1.85276	0.117703
5	A5	88	76.9862	1.83514	0.115986
5	A5	89	77.1799	1.82486	0.113635
5	A5	90	77.3737	1.81079	0.111782
5	A5	91	77.5674	1.83422	0.111004
5	A5	92	77.7612	1.79631	0.11109
5	A5	93	77.955	1.76801	0.111444
5	A5	94	78.1487	1.78586	0.111753
5	A5	95	78.3425	1.74501	0.112337
5	A5	96	78.5363	1.75572	0.113888
5	A5	97	78.73	1.75415	0.116852
5	A5	98	78.9238	1.72078	0.120957
5	A5	99	79.1176	1.72222	0.125223
5	A5	100	79.3113	1.69779	0.128443
5	A5	101	79.5051	1.68264	0.129782
5	A5	102	79.6988	1.67903	0.129213
5	A5	103	79.8926	1.64928	0.127549
5	A5	104	80.0864	1.64233	0.126084
5	A5	105	80.2801	1.63764	0.125974
5	A5	106	80.4739	1.62868	0.127676
5	A5	107	80.6677	1.62107	0.130831
5	A5	108	80.8614	1.59652	0.134676
5	A5	109	81.0552	1.57314	0.138676
5	A5	110	81.249	1.53898	0.142782
5	A5	111	81.4427	1.5884	0.147123
5	A5	112	81.6365	1.54965	0.151401
5	A5	113	81.8302	1.50525	0.154634
5	A5	114	82.024	1.50489	0.15549
5	A5	115	82.2178	1.47004	0.152972
5	A5	116	82.4115	1.49655	0.147004
5	A5	117	82.6053	1.43471	0.13881
5	A5	118	82.7991	1.43902	0.131135
5	A5	119	82.9928	1.43031	0.128276
5	A5	120	83.1866	1.40502	0.135662
5	A5	121	83.3804	1.42077	0.158783
5	A5	122	83.5741	1.42107	0.201849
5	A5	123	83.7679	1.41436	0.266885
5	A5	124	83.9616	1.37484	0.353749
5	A5	125	84.1554	1.31384	0.460716
5	A5	126	84.3492	1.25739	0.584715
5	A5	127	84.5429	1.23909	0.720567
5	A5	128	84.7367	1.16331	0.85971
5	A5	129	84.9305	1.0083	0.989675
5	A5	130	85.1242	0.891945	1.09535
5	A5	131	85.318	0.739011	1.16199
5	A5	132	85.5118	0.579887	1.17873
5	A5	133	85.7055	0.426602	1.14144
5	A5	134	85.8993	0.292098	1.05383
5	A5	135	86.093	0.181192	0.926656
5	A5	136	86.2868	0.102473	0.77547
5	A5	137	86.4806	0.0533231	0.61732
5	A5	138	86.6743	0.0258173	0.467506
5	A5	139	86.8681	0.0138044	0.337123
5	A5	140	87.0619	0.00536676	0.231973
5	A5	141	87.2556	-0.000351627	0.152914
5	A5	142	87.4494	-0.00150141	0.0972159
5	A5	143	87.6432	-0.00302866	0.0602878
5	A5	144	87.8369	-0.00464574	0.0371592
5	A5	145	88.0307	-0.00564322	0.0234264
5	A5	146	88.2244	-0.00394071	0.0156459
5	A5	147	88.4182	-0.00664299	0.0113581
5	A5	148	88.612	-0.00788874	0.00894252
5	A5	149	88.8057	-0.00920262	0.00743436
5	A5	150	88.9995	-0.00883923	0.00634552
5	A5	151	89.1933	-0.00967853	0.00549454
5	A5	152	89.387	-0.00985063	0.00485367
5	A5	153	89.5808	-0.0105173	0.00443324
5	A5	154	89.7746	-0.00978854	0.00421991
5	A5	155	89.9683	-0.0111794	0.00416661
5	A5	156	90.1621	-0.0118289	0.00421361
5	A5	157	90.3559	-0.0121083	0.00431364
5	A5	158	90.5496	-0.0115011	0.00443959
5	A5	159	90.7434	-0.0135334	0.00456973
5	A5	160	90.9371	-0.0134482	0.00466134
5	A5	161	91.1309	-0.0126132	0.00463403
5	A5	162	91.3247	-0.0157254	0.00438217
5	A5	163	91.5184	-0.0146114	0.0038211
5	A5	164	91.7122	-0.0162979	0.0029491
5	A5	165	91.906	-0.0160445	0.00188812
5	A5	166	92.0997	-0.0159527	0.000868123
5	A5	167	92.2935	-0.0133602	0.000149637
5	A5	168	92.4873	-0.015653	-7.94912e-05
5	A5	169	92.681	-0.0124838	0.000223689
5	A5	170	92.8748	-0.0153376	0.000952587
5	A5	171	93.0685	-0.0161196	0.00190339
5	A5	172	93.2623	-0.014635	0.00284128
5	A5	173	93.4561	-0.0153741	0.00354768
5	A5	174	93.6498	-0.016203	0.00385191
5	A5	175	93.8436	-0.0199432	0.00366752
5	A5	176	94.0374	-0.0174739	0.00303055
5	A5	177	94.2311	-0.017659	0.00210659
5	A5	178	94.4249	-0.0176527	0.00113904
5	A5	179	94.6187	-0.0178555	0.000354521
5	A5	180	94.8124	-0.0160064	-0.000121653
6	A6	1	60.1287	2.97389	0.118097
6	A6	2	60.3225	2.94196	0.116127
6	A6	3	60.5162	2.91873	0.112048
6	A6	4	60.71	2.97018	0.106335
6	A6	5	60.9038	2.87548	0.100152
6	A6	6	61.0975	2.92111	0.0950813
6	A6	7	61.2913	2.89529	0.0926449
6	A6	8	61.485	2.89765	0.0937908
6	A6	9	61.6788	2.88534	0.0985617
6	A6	10	61.8726	2.88099	0.106087
6	A6	11	62.0663	2.86585	0.114882
6	A6	12	62.2601	2.85964	0.123303
6	A6	13	62.4539	2.82605	0.129956
6	A6	14	62.6476	2.83889	0.133919
6	A6	15	62.8414	2.79506	0.13479
6	A6	16	63.0352	2.79638	0.132643
6	A6	17	63.2289	2.7793	0.127987
6	A6	18	63.4227	2.77296	0.121749
6	A6	19	63.6164	2.72549	0.115191
6	A6	20	63.8102	2.75975	0.109714
6	A6	21	64.004	2.72769	0.106526
6	A6	22	64.1977	2.72432	0.106292
6	A6	23	64.3915	2.71867	0.108865
6	A6	24	64.5853	2.69781	0.113155
6	A6	25	64.779	2.69625	0.117238
6	A6	26	64.9728	2.69496	0.118841
6	A6	27	65.1666	2.66165	0.116201
6	A6	28	65.3603	2.63802	0.109006
6	A6	29	65.5541	2.63389	0.0989052
6	A6	30	65.7478	2.61999	0.0891442
6	A6	31	65.9416	2.61797	0.0833421
6	A6	32	66.1354	2.59932	0.0839828
6	A6	33	66.3291	2.6589	0.0914124
6	A6	34	66.5229	2.5923	0.103908
6	A6	35	66.7167	2.59737	0.118676
6	A6	36	66.9104	2.58153	0.13309
6	A6	37	67.1042	2.55658	0.145426
6	A6	38	67.298	2.54846	0.154821
6	A6	39	67.4917	2.52982	0.160787
6	A6	40	67.6855	2.51616	0.162899
6	A6	41	67.8792	2.49888	0.161001
6	A6	42	68.073	2.47416	0.15565
6	A6	43	68.2668	2.42305	0.14827
6	A6	44	68.4605	2.45351	0.140644
6	A6	45	68.6543	2.44293	0.134102
6	A6	46	68.8481	2.42659	0.129035
6	A6	47	69.0418	2.39496	0.125156
6	A6	48	69.2356	2.39941	0.122175
6	A6	49	69.4294	2.35587	0.120179
6	A6	50	69.6231	2.37843	0.119378
6	A6	51	69.8169	2.37851	0.119481
6	A6	52	70.0107	2.3324	0.119364
6	A6	53	70.2044	2.33889	0.117452
6	A6	54	70.3982	2.31866	0.112692
6	A6	55	70.5919	2.29764	0.105564
6	A6	56	70.7857	2.30073	0.0984472
6	A6	57	70.9795	2.27126	0.0948475
6	A6	58	71.1732	2.2374	0.0976077
6	A6	59	71.367	2.33626	0.107031
6	A6	60	71.5608	2.28841	0.120245
6	A6	61	71.7545	2.24578	0.132554
6	A6	62	71.9483	2.23329	0.140037
6	A6	63	72.1421	2.17232	0.141643
6	A6	64	72.3358	2.19913	0.139318
6	A6	65	72.5296	2.19188	0.136261
6	A6	66	72.7234	2.1926	0.134722
6	A6	67	72.9171	2.15381	0.134898
6	A6	68	73.1109	2.15215	0.135385
6	A6	69	73.3046	2.12704	0.134534
6	A6	70	73.4984	2.11891	0.13162
6	A6	71	73.6922	2.07259	0.1272
6	A6	72	73.8859	2.11403	0.122678
6	A6	73	74.0797	2.07747	0.11953
6	A6	74	74.2735	2.04273	0.118637
6	A6	75	74.4672	2.07498	0.119963
6	A6	76	74.661	2.05893	0.122593
6	A6	77	74.8548	2.0123	0.125074
6	A6	78	75.0485	2.02602	0.125969
6	A6	79	75.2423	2.0018	0.124461
6	A6	80	75.436	1.99664	0.120769
6	A6	81	75.6298	1.95078	0.116152
6	A6	82	75.8236	1.9633	0.11236
6	A6	83	76.0173	1.97794	0.110749
6	A6	84	76.2111	1.93462	0.111537
6	A6	85	76.4049	1.94831	0.113677
6	A6	86	76.5986	1.92179	0.115489
6	A6	87	76.7924	1.90622	0.11569
6	A6	88	76.9862	1.88987	0.114134
6	A6	89	77.1799	1.87519	0.11179
6	A6	90	77.3737	1.86365	0.109977
6	A6	91	77.5674	1.89371	0.109429
6	A6	92	77.7612	1.85242	0.109917
6	A6	93	77.955	1.82238	0.110657
6	A6	94	78.1487	1.83956	0.111135
6	A6	95	78.3425	1.79864	0.11162
6	A6	96	78.5363	1.80823	0.112948
6	A6	97	78.73	1.81203	0.115787
6	A6	98	78.9238	1.77665	0.120014
6	A6	99	79.1176	1.77751	0.124653
6	A6	100	79.3113	1.75327	0.128369
6	A6	101	79.5051	1.73595	0.130162
6	A6	102	79.6988	1.73538	0.129831
6	A6	103	79.8926	1.70457	0.128042
6	A6	104	80.0864	1.69731	0.125979
6	A6	105	80.2801	1.69146	0.124778
6	A6	106	80.4739	1.6804	0.125044
6	A6	107	80.6677	1.67416	0.126741
6	A6	108	80.8614	1.65539	0.129506
6	A6	109	81.0552	1.62879	0.133113
6	A6	110	81.249	1.59496	0.137593
6	A6	111	81.4427	1.65142	0.142867
6	A6	112	81.6365	1.60733	0.148246
6	A6	113	81.8302	1.56444	0.152346
6	A6	114	82.024	1.55799	0.153578
6	A6	115	82.2178	1.52794	0.150865
6	A6	116	82.4115	1.55822	0.144142
6	A6	117	82.6053	1.49149	0.134606
6	A6	118	82.7991	1.49967	0.124886
6	A6	119	82.9928	1.48653	0.119152
6	A6	120	83.1866	1.46356	0.122762
6	A6	121	83.3804	1.47958	0.141195
6	A6	122	83.5741	1.48695	0.178605
6	A6	123	83.7679	1.48195	0.236867
6	A6	124	83.9616	1.44549	0.315765
6	A6	125	84.1554	1.3809	0.413946
6	A6	126	84.3492	1.32932	0.529522
6	A6	127	84.5429	1.32369	0.659357
6	A6	128	84.7367	1.26075	0.797381
6	A6	129	84.9305	1.11168	0.933291
6	A6	130	85.1242	1.01395	1.05301
6	A6	131	85.318	0.864499	1.14116
6	A6	132	85.5118	0.706789	1.18459
6	A6	133	85.7055	0.543557	1.17568
6	A6	134	85.8993	0.401431	1.11419
6	A6	135	86.093	0.276544	1.00735
6	A6	136	86.2868	0.17956	0.868313
6	A6	137	86.4806	0.112418	0.713283
6	A6	138	86.6743	0.069563	0.558352
6	A6	139	86.8681	0.0529304	0.416685
6	A6	140	87.0619	0.0391193	0.296803
6	A6	141	87.2556	0.0284787	0.202227
6	A6	142	87.4494	0.0287853	0.1323
6	A6	143	87.6432	0.0244709	0.0836739
6	A6	144	87.8369	0.023585	0.0518331
6	A6	145	88.0307	0.0231457	0.0322393
6	A6	146	88.2244	0.0251067	0.0209532
6	A6	147	88.4182	0.0224051	0.0148568
6	A6	148	88.612	0.0212399	0.0116701
6	A6	149	88.8057	0.0181345	0.00989281
6	A6	150	88.9995	0.0178881	0.00869842
6	A6	151	89.1933	0.0177954	0.00776449
6	A6	152	89.387	0.0177519	0.00704934
6	A6	153	89.5808	0.0165308	0.00658053
6	A6	154	89.7746	0.0178472	0.00633106
6	A6	155	89.9683	0.0139629	0.00621046
6	A6	156	90.1621	0.0138289	0.00612755
6	A6	157	90.3559	0.0148803	0.00604811
6	A6	158	90.5496	0.0148429	0.00599546
6	A6	159	90.7434	0.011304	0.00599652
6	A6	160	90.9371	0.0120146	0.00601404
6	A6	161	91.1309	0.0148251	0.00591161
6	A6	162	91.3247	0.00872188	0.00548233
6	A6	163	91.5184	0.0102527	0.00454479
6	A6	164	91.7122	0.00793863	0.00307011
6	A6	165	91.906	0.00930835	0.00126655
6	A6	166	92.0997	0.00869494	-0.000449098
6	A6	167	92.2935	0.0140394	-0.00160244
6	A6	168	92.4873	0.0105637	-0.00186026
6	A6	169	92.681	0.0152653	-0.00116502
6	A6	170	92.8748	0.0107868	0.000261331
6	A6	171	93.0685	0.00947107	0.00202119
6	A6	172	93.2623	0.0133076	0.00367319
6	A6	173	93.4561	0.010187	0.00483292
6	A6	174	93.6498	0.00822527	0.00524078
6	A6	175	93.8436	0.004881	0.00481914
6	A6	176	94.0374	0.0088925	0.00370868
6	A6	177	94.2311	0.00652602	0.00224061
6	A6	178	94.4249	0.00908236	0.000823773
6	A6	179	94.6187	0.00771698	-0.000210269
6	A6	180	94.8124	0.0104899	-0.000720508
7	A7	1	60.1287	2.93461	0.128136
7	A7	2	60.3225	2.90637	0.126363
7	A7	3	60.5162	2.88388	0.122712
7	A7	4	60.71	2.92713	0.117669
7	A7	5	60.9038	2.83502	0.11238
7	A7	6	61.0975	2.87953	0.108297
7	A7	7	61.2913	2.858	0.106669
7	A7	8	61.485	2.85359	0.108111
7	A7	9	61.6788	2.83908	0.112438
7	A7	10	61.8726	2.82873	0.118826
7	A7	11	62.0663	2.81613	0.126112
7	A7	12	62.2601	2.81244	0.133086
7	A7	13	62.4539	2.77631	0.138659
7	A7	14	62.6476	2.78596	0.141946
7	A7	15	62.8414	2.74954	0.142349
7	A7	16	63.0352	2.74271	0.139671
7	A7	17	63.2289	2.72547	0.134253
7	A7	18	63.4227	2.71861	0.127051
7	A7	19	63.6164	2.6734	0.11952
7	A7	20	63.8102	2.70499	0.113296
7	A7	21	64.004	2.67551	0.109754
7	A7	22	64.1977	2.67049	0.109594
7	A7	23	64.3915	2.66381	0.112582
7	A7	24	64.5853	2.64774	0.117472
7	A7	25	64.779	2.64017	0.122182
7	A7	26	64.9728	2.63818	0.124303
7	A7	27	65.1666	2.60753	0.121957
7	A7	28	65.3603	2.58651	0.11477
7	A7	29	65.5541	2.57423	0.104392
7	A7	30	65.7478	2.56135	0.094159
7	A7	31	65.9416	2.5611	0.0878253
7	A7	32	66.1354	2.54266	0.0879754
7	A7	33	66.3291	2.60173	0.0949663
7	A7	34	66.5229	2.53366	0.106981
7	A7	35	66.7167	2.53871	0.121105
7	A7	36	66.9104	2.52259	0.134645
7	A7	37	67.1042	2.49851	0.14593
7	A7	38	67.298	2.48753	0.154257
7	A7	39	67.4917	2.47399	0.159372
7	A7	40	67.6855	2.45737	0.161073
7	A7	41	67.8792	2.43947	0.159302
7	A7	42	68.073	2.42092	0.154547
7	A7	43	68.2668	2.36932	0.147989
7	A7	44	68.4605	2.3991	0.141126
7	A7	45	68.6543	2.38181	0.135065
7	A7	46	68.8481	2.36988	0.130126
7	A7	47	69.0418	2.34213	0.126057
7	A7	48	69.2356	2.34129	0.122634
7	A7	49	69.4294	2.30148	0.120028
7	A7	50	69.6231	2.32078	0.118553
7	A7	51	69.8169	2.32109	0.118093
7	A7	52	70.0107	2.27585	0.11774
7	A7	53	70.2044	2.2878	0.116092
7	A7	54	70.3982	2.26234	0.112135
7	A7	55	70.5919	2.24514	0.106184
7	A7	56	70.7857	2.24454	0.10027
7	A7	57	70.9795	2.22113	0.0974671
7	A7	58	71.1732	2.18564	0.100292
7	A7	59	71.367	2.27513	0.109014
7	A7	60	71.5608	2.22819	0.12108
7	A7	61	71.7545	2.19029	0.132305
7	A7	62	71.9483	2.18015	0.139186
7	A7	63	72.1421	2.12202	0.140754
7	A7	64	72.3358	2.14398	0.138689
7	A7	65	72.5296	2.13904	0.135784
7	A7	66	72.7234	2.13706	0.134041
7	A7	67	72.9171	2.09735	0.133705
7	A7	68	73.1109	2.0982	0.133677
7	A7	69	73.3046	2.074	0.132659
7	A7	70	73.4984	2.06893	0.130116
7	A7	71	73.6922	2.02054	0.126557
7	A7	72	73.8859	2.06212	0.123136
7	A7	73	74.0797	2.02746	0.121007
7	A7	74	74.2735	1.98692	0.120774
7	A7	75	74.4672	2.02572	0.122232
7	A7	76	74.661	2.00493	0.124433
7	A7	77	74.8548	1.95773	0.126033
7	A7	78	75.0485	1.97412	0.125824
7	A7	79	75.2423	1.94647	0.123275
7	A7	80	75.436	1.94478	0.118856
7	A7	81	75.6298	1.90102	0.113929
7	A7	82	75.8236	1.91272	0.110155
7	A7	83	76.0173	1.92759	0.108673
7	A7	84	76.2111	1.8843	0.109491
7	A7	85	76.4049	1.89579	0.111505
7	A7	86	76.5986	1.87189	0.113157
7	A7	87	76.7924	1.85455	0.113377
7	A7	88	76.9862	1.84383	0.112164
7	A7	89	77.1799	1.8273	0.110453
7	A7	90	77.3737	1.81761	0.109368
7	A7	91	77.5674	1.84277	0.109416
7	A7	92	77.7612	1.80166	0.110238
7	A7	93	77.955	1.77641	0.11105
7	A7	94	78.1487	1.79037	0.111412
7	A7	95	78.3425	1.75091	0.111641
7	A7	96	78.5363	1.76173	0.112576
7	A7	97	78.73	1.76251	0.114901
7	A7	98	78.9238	1.72559	0.118579
7	A7	99	79.1176	1.73089	0.122781
7	A7	100	79.3113	1.70856	0.126297
7	A7	101	79.5051	1.69089	0.128149
7	A7	102	79.6988	1.68717	0.128057
7	A7	103	79.8926	1.65958	0.126581
7	A7	104	80.0864	1.65172	0.124851
7	A7	105	80.2801	1.6441	0.124022
7	A7	106	80.4739	1.63719	0.124728
7	A7	107	80.6677	1.63103	0.126897
7	A7	108	80.8614	1.6081	0.13005
7	A7	109	81.0552	1.58433	0.13382
7	A7	110	81.249	1.55255	0.138173
7	A7	111	81.4427	1.60054	0.143091
7	A7	112	81.6365	1.56381	0.148055
7	A7	113	81.8302	1.52065	0.151874
7	A7	114	82.024	1.51637	0.153083
7	A7	115	82.2178	1.48271	0.150637
7	A7	116	82.4115	1.51312	0.14444
7	A7	117	82.6053	1.44946	0.135638
7	A7	118	82.7991	1.45661	0.126801
7	A7	119	82.9928	1.44262	0.122008
7	A7	120	83.1866	1.42023	0.126491
7	A7	121	83.3804	1.43722	0.145618
7	A7	122	83.5741	1.43975	0.183535
7	A7	123	83.7679	1.43396	0.242273
7	A7	124	83.9616	1.39932	0.321858
7	A7	125	84.1554	1.33741	0.421093
7	A7	126	84.3492	1.28639	0.537946
7	A7	127	84.5429	1.27797	0.668767
7	A7	128	84.7367	1.21143	0.806701
7	A7	129	84.9305	1.06515	0.940651
7	A7	130	85.1242	0.963135	1.05603
7	A7	131	85.318	0.81494	1.13742
7	A7	132	85.5118	0.658	1.17221
7	A7	133	85.7055	0.501606	1.15379
7	A7	134	85.8993	0.362846	1.08319
7	A7	135	86.093	0.244246	0.968996
7	A7	136	86.2868	0.15816	0.825369
7	A7	137	86.4806	0.0982759	0.669048
7	A7	138	86.6743	0.0628191	0.516021
7	A7	139	86.8681	0.0487471	0.378805
7	A7	140	87.0619	0.0382888	0.264955
7	A7	141	87.2556	0.030394	0.176974
7	A7	142	87.4494	0.0299552	0.11335
7	A7	143	87.6432	0.0292712	0.0701395
7	A7	144	87.8369	0.0270374	0.0425088
7	A7	145	88.0307	0.0259309	0.0258561
7	A7	146	88.2244	0.027683	0.0163991
7	A7	147	88.4182	0.0258267	0.0113358
7	A7	148	88.612	0.0241463	0.00875631
7	A7	149	88.8057	0.0245702	0.00745915
7	A7	150	88.9995	0.0229426	0.00675893
7	A7	151	89.1933	0.0220688	0.00631614
7	A7	152	89.387	0.0219267	0.00599396
7	A7	153	89.5808	0.0218362	0.00574771
7	A7	154	89.7746	0.0218961	0.00555671
7	A7	155	89.9683	0.0193624	0.00540239
7	A7	156	90.1621	0.0193163	0.00527642
7	A7	157	90.3559	0.0199429	0.00519069
7	A7	158	90.5496	0.0197685	0.00516781
7	A7	159	90.7434	0.0173837	0.00521365
7	A7	160	90.9371	0.0173587	0.00528802
7	A7	161	91.1309	0.0186841	0.00529013
7	A7	162	91.3247	0.0161466	0.00507164
7	A7	163	91.5184	0.0158043	0.00448735
7	A7	164	91.7122	0.0143928	0.00347714
7	A7	165	91.906	0.0142317	0.00214111
7	A7	166	92.0997	0.0143479	0.000750727
7	A7	167	92.2935	0.0180389	-0.00033558
7	A7	168	92.4873	0.0152516	-0.000818804
7	A7	169	92.681	0.0196226	-0.000584621
7	A7	170	92.8748	0.0159637	0.000262131
7	A7	171	93.0685	0.0143599	0.00145731
7	A7	172	93.2623	0.0179964	0.00267752
7	A7	173	93.4561	0.0157289	0.00362613
7	A7	174	93.6498	0.0140659	0.0040916
7	A7	175	93.8436	0.0113844	0.00399009
7	A7	176	94.0374	0.0139431	0.00338836
7	A7	177	94.2311	0.0137401	0.00248233
7	A7	178	94.4249	0.0135976	0.00152264
7	A7	179	94.6187	0.0127325	0.000719844
7	A7	180	94.8124	0.0145392	0.000181269
8	A8	1	60.1287	2.9575	0.127491
8	A8	2	60.3225	2.92593	0.125038
8	A8	3	60.5162	2.90362	0.120605
8	A8	4	60.71	2.95344	0.114803
8	A8	5	60.9038	2.86151	0.10884
8	A8	6	61.0975	2.89946	0.104208
8	A8	7	61.2913	2.88033	0.102213
8	A8	8	61.485	2.87917	0.103576
8	A8	9	61.6788	2.86574	0.108224
8	A8	10	61.8726	2.85483	0.115384
8	A8	11	62.0663	2.84181	0.12386
8	A8	12	62.2601	2.83872	0.13232
8	A8	13	62.4539	2.80321	0.139511
8	A8	14	62.6476	2.81605	0.144373
8	A8	15	62.8414	2.77174	0.146139
8	A8	16	63.0352	2.76659	0.144462
8	A8	17	63.2289	2.75516	0.139567
8	A8	18	63.4227	2.73944	0.13231
8	A8	19	63.6164	2.69685	0.124113
8	A8	20	63.8102	2.72603	0.116669
8	A8	21	64.004	2.69978	0.111517
8	A8	22	64.1977	2.68617	0.109619
8	A8	23	64.3915	2.68995	0.111042
8	A8	24	64.5853	2.66894	0.114807
8	A8	25	64.779	2.66028	0.119012
8	A8	26	64.9728	2.66317	0.121304
8	A8	27	65.1666	2.63479	0.119748
8	A8	28	65.3603	2.60797	0.113795
8	A8	29	65.5541	2.5977	0.104861
8	A8	30	65.7478	2.58851	0.0959885
8	A8	31	65.9416	2.58579	0.0906627
8	A8	32	66.1354	2.56437	0.0912764
8	A8	33	66.3291	2.62314	0.0981543
8	A8	34	66.5229	2.55725	0.109636
8	A8	35	66.7167	2.55766	0.12308
8	A8	36	66.9104	2.54371	0.13607
8	A8	37	67.1042	2.52119	0.147073
8	A8	38	67.298	2.51159	0.155364
8	A8	39	67.4917	2.49493	0.160533
8	A8	40	67.6855	2.47639	0.16222
8	A8	41	67.8792	2.46176	0.160303
8	A8	42	68.073	2.44156	0.155306
8	A8	43	68.2668	2.38949	0.148519
8	A8	44	68.4605	2.41942	0.141538
8	A8	45	68.6543	2.40441	0.135532
8	A8	46	68.8481	2.39036	0.130826
8	A8	47	69.0418	2.36066	0.12714
8	A8	48	69.2356	2.36537	0.124213
8	A8	49	69.4294	2.32012	0.122164
8	A8	50	69.6231	2.34059	0.12126
8	A8	51	69.8169	2.34186	0.121317
8	A8	52	70.0107	2.29638	0.121354
8	A8	53	70.2044	2.30528	0.119909
8	A8	54	70.3982	2.28108	0.115939
8	A8	55	70.5919	2.26268	0.109785
8	A8	56	70.7857	2.26307	0.10354
8	A8	57	70.9795	2.23663	0.100357
8	A8	58	71.1732	2.20149	0.102799
8	A8	59	71.367	2.29468	0.11114
8	A8	60	71.5608	2.24571	0.12282
8	A8	61	71.7545	2.204	0.133697
8	A8	62	71.9483	2.19411	0.140371
8	A8	63	72.1421	2.13994	0.141985
8	A8	64	72.3358	2.16158	0.140245
8	A8	65	72.5296	2.15536	0.13783
8	A8	66	72.7234	2.15149	0.136515
8	A8	67	72.9171	2.11565	0.136343
8	A8	68	73.1109	2.10994	0.136138
8	A8	69	73.3046	2.08865	0.134701
8	A8	70	73.4984	2.08094	0.131689
8	A8	71	73.6922	2.03638	0.127755
8	A8	72	73.8859	2.07908	0.124053
8	A8	73	74.0797	2.0386	0.121611
8	A8	74	74.2735	2.00429	0.120902
8	A8	75	74.4672	2.03473	0.121732
8	A8	76	74.661	2.01941	0.123349
8	A8	77	74.8548	1.9712	0.124695
8	A8	78	75.0485	1.98778	0.124771
8	A8	79	75.2423	1.96595	0.123052
8	A8	80	75.436	1.95942	0.11982
8	A8	81	75.6298	1.91361	0.116172
8	A8	82	75.8236	1.92815	0.113568
8	A8	83	76.0173	1.93971	0.113068
8	A8	84	76.2111	1.89778	0.11468
8	A8	85	76.4049	1.9099	0.117282
8	A8	86	76.5986	1.88254	0.119255
8	A8	87	76.7924	1.8667	0.119448
8	A8	88	76.9862	1.85204	0.117843
8	A8	89	77.1799	1.8367	0.115469
8	A8	90	77.3737	1.82452	0.11362
8	A8	91	77.5674	1.85351	0.112982
8	A8	92	77.7612	1.81142	0.113292
8	A8	93	77.955	1.78144	0.113782
8	A8	94	78.1487	1.80064	0.113966
8	A8	95	78.3425	1.7575	0.11412
8	A8	96	78.5363	1.76849	0.115048
8	A8	97	78.73	1.76997	0.117393
8	A8	98	78.9238	1.73472	0.12105
8	A8	99	79.1176	1.7358	0.125122
8	A8	100	79.3113	1.71475	0.128387
8	A8	101	79.5051	1.6957	0.129959
8	A8	102	79.6988	1.69247	0.129739
8	A8	103	79.8926	1.66606	0.128462
8	A8	104	80.0864	1.65949	0.127324
8	A8	105	80.2801	1.64955	0.12738
8	A8	106	80.4739	1.64219	0.129032
8	A8	107	80.6677	1.63494	0.131932
8	A8	108	80.8614	1.61326	0.135387
8	A8	109	81.0552	1.58616	0.138953
8	A8	110	81.249	1.55276	0.142684
8	A8	111	81.4427	1.60303	0.146791
8	A8	112	81.6365	1.56444	0.151038
8	A8	113	81.8302	1.52216	0.154462
8	A8	114	82.024	1.51906	0.155712
8	A8	115	82.2178	1.48587	0.153735
8	A8	116	82.4115	1.51167	0.148385
8	A8	117	82.6053	1.44938	0.140801
8	A8	118	82.7991	1.45585	0.133628
8	A8	119	82.9928	1.44544	0.131092
8	A8	120	83.1866	1.41908	0.138646
8	A8	121	83.3804	1.43175	0.161972
8	A8	122	83.5741	1.43412	0.205607
8	A8	123	83.7679	1.43109	0.271911
8	A8	124	83.9616	1.39101	0.360894
8	A8	125	84.1554	1.32476	0.47066
8	A8	126	84.3492	1.27267	0.5976
8	A8	127	84.5429	1.25096	0.735748
8	A8	128	84.7367	1.17426	0.875726
8	A8	129	84.9305	1.01237	1.00451
8	A8	130	85.1242	0.893854	1.10693
8	A8	131	85.318	0.742312	1.16876
8	A8	132	85.5118	0.584507	1.18009
8	A8	133	85.7055	0.436338	1.1378
8	A8	134	85.8993	0.303757	1.04636
8	A8	135	86.093	0.194903	0.916891
8	A8	136	86.2868	0.118486	0.764866
8	A8	137	86.4806	0.0702218	0.607021
8	A8	138	86.6743	0.0447424	0.45827
8	A8	139	86.8681	0.0331751	0.329359
8	A8	140	87.0619	0.0257514	0.225817
8	A8	141	87.2556	0.0197695	0.148296
8	A8	142	87.4494	0.0193028	0.0939195
8	A8	143	87.6432	0.0173801	0.0579982
8	A8	144	87.8369	0.0163078	0.0355273
8	A8	145	88.0307	0.0142749	0.022139
8	A8	146	88.2244	0.0161185	0.0144895
8	A8	147	88.4182	0.0146561	0.0102545
8	A8	148	88.612	0.0130169	0.00793938
8	A8	149	88.8057	0.0121266	0.00665407
8	A8	150	88.9995	0.0127222	0.00591433
8	A8	151	89.1933	0.0117735	0.00548369
8	A8	152	89.387	0.0106833	0.0052549
8	A8	153	89.5808	0.0105202	0.00517149
8	A8	154	89.7746	0.011361	0.00518742
8	A8	155	89.9683	0.00924807	0.00525672
8	A8	156	90.1621	0.0084119	0.00534005
8	A8	157	90.3559	0.00909813	0.00541443
8	A8	158	90.5496	0.00850322	0.00547514
8	A8	159	90.7434	0.00612381	0.00552331
8	A8	160	90.9371	0.00714568	0.00554096
8	A8	161	91.1309	0.00727146	0.00546647
8	A8	162	91.3247	0.0051205	0.00519374
8	A8	163	91.5184	0.00494479	0.00461508
8	A8	164	91.7122	0.00354425	0.0036995
8	A8	165	91.906	0.00289202	0.00255991
8	A8	166	92.0997	0.00426088	0.0014505
8	A8	167	92.2935	0.00667764	0.000674311
8	A8	168	92.4873	0.00425249	0.000447843
8	A8	169	92.681	0.00684511	0.000805663
8	A8	170	92.8748	0.0042805	0.00159901
8	A8	171	93.0685	0.00334077	0.00257316
8	A8	172	93.2623	0.00469691	0.00346231
8	A8	173	93.4561	0.00397272	0.00405296
8	A8	174	93.6498	0.00211944	0.0042128
8	A8	175	93.8436	0.000204536	0.003907
8	A8	176	94.0374	0.00212139	0.00320876
8	A8	177	94.2311	0.00165596	0.00228618
8	A8	178	94.4249	0.00131491	0.00135156
8	A8	179	94.6187	0.00177168	0.00058848
8	A8	180	94.8124	0.00269349	9.41254e-05
9	A9	1	60.1287	2.72815	0.120438
9	A9	2	60.3225	2.6998	0.118428
9	A9	3	60.5162	2.68019	0.114884
9	A9	4	60.71	2.72693	0.110262
9	A9	5	60.9038	2.63755	0.105477
9	A9	6	61.0975	2.6785	0.101705
9	A9	7	61.2913	2.65263	0.100058
9	A9	8	61.485	2.65362	0.101236
9	A9	9	61.6788	2.64032	0.105298
9	A9	10	61.8726	2.63205	0.111624
9	A9	11	62.0663	2.61999	0.1191
9	A9	12	62.2601	2.61355	0.126407
9	A9	13	62.4539	2.58327	0.132311
9	A9	14	62.6476	2.59017	0.135868
9	A9	15	62.8414	2.55201	0.136541
9	A9	16	63.0352	2.54983	0.134249
9	A9	17	63.2289	2.53374	0.129386
9	A9	18	63.4227	2.52458	0.122813
9	A9	19	63.6164	2.48628	0.115767
9	A9	20	63.8102	2.51029	0.109642
9	A9	21	64.004	2.4821	0.105655
9	A9	22	64.1977	2.47704	0.104479
9	A9	23	64.3915	2.47773	0.10599
9	A9	24	64.5853	2.4558	0.109178
9	A9	25	64.779	2.44469	0.112308
9	A9	26	64.9728	2.45338	0.113384
9	A9	27	65.1666	2.41991	0.110893
9	A9	28	65.3603	2.40168	0.104604
9	A9	29	65.5541	2.39179	0.0959804
9	A9	30	65.7478	2.38082	0.0878597
9	A9	31	65.9416	2.38132	0.0833655
9	A9	32	66.1354	2.36059	0.0845775
9	A9	33	66.3291	2.415	0.0916719
9	A9	34	66.5229	2.35213	0.103019
9	A9	35	66.7167	2.35453	0.116102
9	A9	36	66.9104	2.3434	0.128606
9	A9	37	67.1042	2.31639	0.139062
9	A9	38	67.298	2.31249	0.146782
9	A9	39	67.4917	2.29435	0.151444
9	A9	40	67.6855	2.27517	0.152818
9	A9	41	67.8792	2.26365	0.150877
9	A9	42	68.073	2.24642	0.146119
9	A9	43	68.2668	2.1988	0.139675
9	A9	44	68.4605	2.22134	0.132945
9	A9	45	68.6543	2.20912	0.127006
9	A9	46	68.8481	2.19706	0.122266
9	A9	47	69.0418	2.17135	0.118651
9	A9	48	69.2356	2.17032	0.11607
9	A9	49	69.4294	2.13246	0.114648
9	A9	50	69.6231	2.15553	0.114463
9	A9	51	69.8169	2.15142	0.115061
9	A9	52	70.0107	2.10917	0.115271
9	A9	53	70.2044	2.11409	0.113626
9	A9	54	70.3982	2.09517	0.109237
9	A9	55	70.5919	2.07762	0.102621
9	A9	56	70.7857	2.07725	0.0959432
9	A9	57	70.9795	2.0534	0.0923039
9	A9	58	71.1732	2.02198	0.0942067
9	A9	59	71.367	2.10656	0.101973
9	A9	60	71.5608	2.06015	0.113224
9	A9	61	71.7545	2.02815	0.123998
9	A9	62	71.9483	2.01724	0.130931
9	A9	63	72.1421	1.96285	0.132992
9	A9	64	72.3358	1.98295	0.131611
9	A9	65	72.5296	1.9785	0.129265
9	A9	66	72.7234	1.97762	0.127725
9	A9	67	72.9171	1.93789	0.127207
9	A9	68	73.1109	1.93726	0.126771
9	A9	69	73.3046	1.91683	0.125363
9	A9	70	73.4984	1.91195	0.12265
9	A9	71	73.6922	1.86777	0.119172
9	A9	72	73.8859	1.90497	0.115952
9	A9	73	74.0797	1.87306	0.113915
9	A9	74	74.2735	1.83734	0.11348
9	A9	75	74.4672	1.86892	0.114431
9	A9	76	74.661	1.84982	0.116014
9	A9	77	74.8548	1.80813	0.117215
9	A9	78	75.0485	1.82371	0.117128
9	A9	79	75.2423	1.80015	0.115347
9	A9	80	75.436	1.79522	0.112218
9	A9	81	75.6298	1.75739	0.108779
9	A9	82	75.8236	1.76532	0.106312
9	A9	83	76.0173	1.77957	0.105667
9	A9	84	76.2111	1.73727	0.106742
9	A9	85	76.4049	1.74962	0.108494
9	A9	86	76.5986	1.72457	0.109551
9	A9	87	76.7924	1.70959	0.109051
9	A9	88	76.9862	1.69681	0.107169
9	A9	89	77.1799	1.68594	0.10495
9	A9	90	77.3737	1.6723	0.103572
9	A9	91	77.5674	1.69756	0.103543
9	A9	92	77.7612	1.66292	0.104449
9	A9	93	77.955	1.63471	0.105414
9	A9	94	78.1487	1.64749	0.105886
9	A9	95	78.3425	1.61162	0.106103
9	A9	96	78.5363	1.62103	0.106881
9	A9	97	78.73	1.62053	0.108924
9	A9	98	78.9238	1.59083	0.112221
9	A9	99	79.1176	1.59226	0.11595
9	A9	100	79.3113	1.56953	0.118923
9	A9	101	79.5051	1.55407	0.120232
9	A9	102	79.6988	1.55152	0.11973
9	A9	103	79.8926	1.52561	0.118115
9	A9	104	80.0864	1.51852	0.116586
9	A9	105	80.2801	1.51292	0.116239
9	A9	106	80.4739	1.50586	0.117532
9	A9	107	80.6677	1.49853	0.120172
9	A9	108	80.8614	1.47878	0.123494
9	A9	109	81.0552	1.45374	0.127039
9	A9	110	81.249	1.42391	0.130796
9	A9	111	81.4427	1.46997	0.134881
9	A9	112	81.6365	1.43569	0.138977
9	A9	113	81.8302	1.39632	0.142116
9	A9	114	82.024	1.38937	0.143045
9	A9	115	82.2178	1.36237	0.140897
9	A9	116	82.4115	1.38715	0.135737
9	A9	117	82.6053	1.32858	0.128824
9	A9	118	82.7991	1.33801	0.122764
9	A9	119	82.9928	1.32409	0.121553
9	A9	120	83.1866	1.30181	0.130278
9	A9	121	83.3804	1.31489	0.154212
9	A9	122	83.5741	1.31694	0.197545
9	A9	123	83.7679	1.30942	0.262388
9	A9	124	83.9616	1.27364	0.34854
9	A9	125	84.1554	1.21336	0.453833
9	A9	126	84.3492	1.16043	0.574277
9	A9	127	84.5429	1.13825	0.703534
9	A9	128	84.7367	1.0619	0.832124
9	A9	129	84.9305	0.907776	0.947466
9	A9	130	85.1242	0.797754	1.03549
9	A9	131	85.318	0.654945	1.08358
9	A9	132	85.5118	0.512766	1.08363
9	A9	133	85.7055	0.376766	1.03415
9	A9	134	85.8993	0.261163	0.940709
9	A9	135	86.093	0.165971	0.814796
9	A9	136	86.2868	0.10366	0.671402
9	A9	137	86.4806	0.0652116	0.526051
9	A9	138	86.6743	0.0444015	0.391956
9	A9	139	86.8681	0.0372242	0.278043
9	A9	140	87.0619	0.0314375	0.188272
9	A9	141	87.2556	0.0259775	0.122243
9	A9	142	87.4494	0.0251637	0.0766483
9	A9	143	87.6432	0.0233272	0.0469219
9	A9	144	87.8369	0.0225094	0.0285495
9	A9	145	88.0307	0.0217442	0.0177868
9	A9	146	88.2244	0.0241754	0.0118468
9	A9	147	88.4182	0.0216766	0.00878341
9	A9	148	88.612	0.0207905	0.00729247
9	A9	149	88.8057	0.018909	0.00654636
9	A9	150	88.9995	0.0198844	0.00607345
9	A9	151	89.1933	0.0181856	0.00565575
9	A9	152	89.387	0.0181642	0.00523226
9	A9	153	89.5808	0.017361	0.00481883
9	A9	154	89.7746	0.0177729	0.00445646
9	A9	155	89.9683	0.0166264	0.00418608
9	A9	156	90.1621	0.0166257	0.00403779
9	A9	157	90.3559	0.0165693	0.00402577
9	A9	158	90.5496	0.0162091	0.00414553
9	A9	159	90.7434	0.0146129	0.00437024
9	A9	160	90.9371	0.0148561	0.00464114
9	A9	161	91.1309	0.0159082	0.00485485
9	A9	162	91.3247	0.0128814	0.00486651
9	A9	163	91.5184	0.0132938	0.0045329
9	A9	164	91.7122	0.011716	0.00379428
9	A9	165	91.906	0.0109648	0.00274998
9	A9	166	92.0997	0.0112317	0.00166243
9	A9	167	92.2935	0.0152823	0.000860813
9	A9	168	92.4873	0.0123942	0.00058978
9	A9	169	92.681	0.0149577	0.00089776
9	A9	170	92.8748	0.0117998	0.00163355
9	A9	171	93.0685	0.0110483	0.00253881
9	A9	172	93.2623	0.0129688	0.003361
9	A9	173	93.4561	0.0116329	0.00391967
9	A9	174	93.6498	0.0106582	0.00411808
9	A9	175	93.8436	0.00820479	0.00393435
9	A9	176	94.0374	0.0104837	0.00341713
9	A9	177	94.2311	0.00946079	0.00267857
9	A9	178	94.4249	0.00935327	0.00186751
9	A9	179	94.6187	0.00914224	0.00112564
9	A9	180	94.8124	0.0100216	0.000548507
10	A10	1	60.1287	2.9404	0.127607
10	A10	2	60.3225	2.90623	0.12615
10	A10	3	60.5162	2.88438	0.12241
10	A10	4	60.71	2.93198	0.116726
10	A10	5	60.9038	2.83786	0.110261
10	A10	6	61.0975	2.87795	0.1047
10	A10	7	61.2913	2.86031	0.101707
10	A10	8	61.485	2.85575	0.102332
10	A10	9	61.6788	2.84714	0.106643
10	A10	10	61.8726	2.83641	0.113775
10	A10	11	62.0663	2.82424	0.122268
10	A10	12	62.2601	2.81808	0.130543
10	A10	13	62.4539	2.78547	0.137267
10	A10	14	62.6476	2.79388	0.141528
10	A10	15	62.8414	2.7556	0.14286
10	A10	16	63.0352	2.74992	0.141171
10	A10	17	63.2289	2.73769	0.136739
10	A10	18	63.4227	2.7307	0.130274
10	A10	19	63.6164	2.68	0.122956
10	A10	20	63.8102	2.71024	0.116313
10	A10	21	64.004	2.68058	0.111885
10	A10	22	64.1977	2.67836	0.11071
10	A10	23	64.3915	2.67385	0.112892
10	A10	24	64.5853	2.65378	0.11736
10	A10	25	64.779	2.6481	0.122009
10	A10	26	64.9728	2.65034	0.124306
10	A10	27	65.1666	2.61452	0.122274
10	A10	28	65.3603	2.59514	0.115507
10	A10	29	65.5541	2.58083	0.105681
10	A10	30	65.7478	2.57503	0.0961117
10	A10	31	65.9416	2.57099	0.0904501
10	A10	32	66.1354	2.55124	0.09113
10	A10	33	66.3291	2.61013	0.098417
10	A10	34	66.5229	2.54048	0.110548
10	A10	35	66.7167	2.5455	0.12477
10	A10	36	66.9104	2.53271	0.13856
10	A10	37	67.1042	2.50603	0.150308
10	A10	38	67.298	2.49694	0.159233
10	A10	39	67.4917	2.48245	0.164906
10	A10	40	67.6855	2.46243	0.166976
10	A10	41	67.8792	2.44746	0.165334
10	A10	42	68.073	2.42635	0.160519
10	A10	43	68.2668	2.37655	0.153816
10	A10	44	68.4605	2.40314	0.146787
10	A10	45	68.6543	2.3891	0.14055
10	A10	46	68.8481	2.37691	0.135402
10	A10	47	69.0418	2.34495	0.131121
10	A10	48	69.2356	2.34414	0.127592
10	A10	49	69.4294	2.30505	0.125107
10	A10	50	69.6231	2.32747	0.124023
10	A10	51	69.8169	2.3281	0.124115
10	A10	52	70.0107	2.27749	0.124254
10	A10	53	70.2044	2.28752	0.122821
10	A10	54	70.3982	2.26729	0.118678
10	A10	55	70.5919	2.24617	0.112155
10	A10	56	70.7857	2.24678	0.105411
10	A10	57	70.9795	2.21958	0.101737
10	A10	58	71.1732	2.18542	0.103888
10	A10	59	71.367	2.27663	0.112317
10	A10	60	71.5608	2.22997	0.12452
10	A10	61	71.7545	2.19062	0.136214
10	A10	62	71.9483	2.18136	0.143703
10	A10	63	72.1421	2.12164	0.145825
10	A10	64	72.3358	2.14435	0.144136
10	A10	65	72.5296	2.14027	0.141419
10	A10	66	72.7234	2.1333	0.139753
10	A10	67	72.9171	2.0961	0.139514
10	A10	68	73.1109	2.09728	0.13971
10	A10	69	73.3046	2.07221	0.139053
10	A10	70	73.4984	2.06747	0.136903
10	A10	71	73.6922	2.01913	0.133573
10	A10	72	73.8859	2.05802	0.130042
10	A10	73	74.0797	2.02089	0.127406
10	A10	74	74.2735	1.9835	0.126379
10	A10	75	74.4672	2.02023	0.127008
10	A10	76	74.661	1.99958	0.128634
10	A10	77	74.8548	1.95126	0.130124
10	A10	78	75.0485	1.96999	0.130278
10	A10	79	75.2423	1.94459	0.128363
10	A10	80	75.436	1.93996	0.124512
10	A10	81	75.6298	1.89347	0.119796
10	A10	82	75.8236	1.90455	0.11579
10	A10	83	76.0173	1.91975	0.113787
10	A10	84	76.2111	1.87484	0.114075
10	A10	85	76.4049	1.89206	0.115766
10	A10	86	76.5986	1.86288	0.117338
10	A10	87	76.7924	1.84878	0.117575
10	A10	88	76.9862	1.83344	0.116265
10	A10	89	77.1799	1.82033	0.114193
10	A10	90	77.3737	1.80706	0.112475
10	A10	91	77.5674	1.83357	0.111737
10	A10	92	77.7612	1.79354	0.111801
10	A10	93	77.955	1.76691	0.112066
10	A10	94	78.1487	1.78288	0.112209
10	A10	95	78.3425	1.74136	0.11255
10	A10	96	78.5363	1.75584	0.113786
10	A10	97	78.73	1.75509	0.116341
10	A10	98	78.9238	1.71877	0.119891
10	A10	99	79.1176	1.72094	0.123442
10	A10	100	79.3113	1.69536	0.125837
10	A10	101	79.5051	1.68453	0.12634
10	A10	102	79.6988	1.68338	0.124986
10	A10	103	79.8926	1.65066	0.122559
10	A10	104	80.0864	1.64664	0.120255
10	A10	105	80.2801	1.63892	0.119147
10	A10	106	80.4739	1.63522	0.119712
10	A10	107	80.6677	1.62644	0.121728
10	A10	108	80.8614	1.60472	0.124648
10	A10	109	81.0552	1.58231	0.128133
10	A10	110	81.249	1.55021	0.132255
10	A10	111	81.4427	1.6021	0.137106
10	A10	112	81.6365	1.5649	0.142209
10	A10	113	81.8302	1.52179	0.146324
10	A10	114	82.024	1.51877	0.14789
10	A10	115	82.2178	1.48677	0.14578
10	A10	116	82.4115	1.5158	0.139901
10	A10	117	82.6053	1.45377	0.131493
10	A10	118	82.7991	1.46167	0.123329
10	A10	119	82.9928	1.45095	0.119795
10	A10	120	83.1866	1.42537	0.126559
10	A10	121	83.3804	1.44243	0.149542
10	A10	122	83.5741	1.44719	0.193448
10	A10	123	83.7679	1.44395	0.260615
10	A10	124	83.9616	1.40602	0.350811
10	A10	125	84.1554	1.34264	0.461726
10	A10	126	84.3492	1.28843	0.589322
10	A10	127	84.5429	1.27243	0.727363
10	A10	128	84.7367	1.19322	0.866526
10	A10	129	84.9305	1.03283	0.994245
10	A10	130	85.1242	0.922471	1.09615
10	A10	131	85.318	0.774243	1.15885
10	A10	132	85.5118	0.625432	1.17302
10	A10	133	85.7055	0.480565	1.13556
10	A10	134	85.8993	0.350106	1.05029
10	A10	135	86.093	0.240643	0.927227
10	A10	136	86.2868	0.162784	0.780616
10	A10	137	86.4806	0.111172	0.626241
10	A10	138	86.6743	0.0798028	0.478582
10	A10	139	86.8681	0.0689959	0.348519
10	A10	140	87.0619	0.0590102	0.242158
10	A10	141	87.2556	0.0512482	0.160934
10	A10	142	87.4494	0.052434	0.102732
10	A10	143	87.6432	0.0495006	0.0634485
10	A10	144	87.8369	0.0485999	0.0384219
10	A10	145	88.0307	0.047085	0.0233869
10	A10	146	88.2244	0.0503218	0.0149051
10	A10	147	88.4182	0.048069	0.0104256
10	A10	148	88.612	0.0465592	0.00818056
10	A10	149	88.8057	0.0446804	0.00704617
10	A10	150	88.9995	0.0451917	0.00640286
10	A10	151	89.1933	0.0447261	0.00598397
10	A10	152	89.387	0.0445535	0.00571441
10	A10	153	89.5808	0.0423161	0.00557289
10	A10	154	89.7746	0.0446678	0.0055149
10	A10	155	89.9683	0.042041	0.00546496
10	A10	156	90.1621	0.0405696	0.00535336
10	A10	157	90.3559	0.0421347	0.00515788
10	A10	158	90.5496	0.0413157	0.00491831
10	A10	159	90.7434	0.0387404	0.00471033
10	A10	160	90.9371	0.0400799	0.00458579
10	A10	161	91.1309	0.0427175	0.00450861
10	A10	162	91.3247	0.0368071	0.00433199
10	A10	163	91.5184	0.0394686	0.00385412
10	A10	164	91.7122	0.0369452	0.00294482
10	A10	165	91.906	0.0361583	0.0016718
10	A10	166	92.0997	0.0365095	0.000331761
10	A10	167	92.2935	0.0412859	-0.000659425
10	A10	168	92.4873	0.0391273	-0.000963321
10	A10	169	92.681	0.0420545	-0.000479797
10	A10	170	92.8748	0.0376379	0.00062428
10	A10	171	93.0685	0.0373333	0.00201384
10	A10	172	93.2623	0.0405006	0.00332475
10	A10	173	93.4561	0.0376705	0.00426103
10	A10	174	93.6498	0.0366775	0.00463681
10	A10	175	93.8436	0.0334146	0.00439669
10	A10	176	94.0374	0.0367836	0.00362918
10	A10	177	94.2311	0.0351511	0.00255058
10	A10	178	94.4249	0.0361603	0.00143759
10	A10	179	94.6187	0.035086	0.000529878
10	A10	180	94.8124	0.0374015	-4.59014e-05
11	A11	1	60.1287	2.84359	0.133177
11	A11	2	60.3225	2.8087	0.131398
11	A11	3	60.5162	2.78864	0.127447
11	A11	4	60.71	2.83249	0.121848
11	A11	5	60.9038	2.73969	0.115902
11	A11	6	61.0975	2.78365	0.111293
11	A11	7	61.2913	2.76113	0.109474
11	A11	8	61.485	2.76128	0.111125
11	A11	9	61.6788	2.7443	0.115939
11	A11	10	61.8726	2.73634	0.122839
11	A11	11	62.0663	2.7217	0.13041
11	A11	12	62.2601	2.71403	0.137342
11	A11	13	62.4539	2.6808	0.142655
11	A11	14	62.6476	2.69396	0.145737
11	A11	15	62.8414	2.65303	0.146264
11	A11	16	63.0352	2.64707	0.144163
11	A11	17	63.2289	2.63287	0.139646
11	A11	18	63.4227	2.62928	0.133323
11	A11	19	63.6164	2.58091	0.126258
11	A11	20	63.8102	2.60452	0.119851
11	A11	21	64.004	2.57829	0.115499
11	A11	22	64.1977	2.57367	0.114108
11	A11	23	64.3915	2.57212	0.115684
11	A11	24	64.5853	2.55242	0.119162
11	A11	25	64.779	2.54004	0.122591
11	A11	26	64.9728	2.54232	0.123699
11	A11	27	65.1666	2.51576	0.120747
11	A11	28	65.3603	2.49116	0.113401
11	A11	29	65.5541	2.48376	0.103196
11	A11	30	65.7478	2.47027	0.093216
11	A11	31	65.9416	2.47172	0.0869853
11	A11	32	66.1354	2.44777	0.0870254
11	A11	33	66.3291	2.50533	0.0938441
11	A11	34	66.5229	2.44543	0.105897
11	A11	35	66.7167	2.44858	0.120479
11	A11	36	66.9104	2.43361	0.134917
11	A11	37	67.1042	2.40782	0.147355
11	A11	38	67.298	2.4027	0.156796
11	A11	39	67.4917	2.38274	0.162714
11	A11	40	67.6855	2.36728	0.164746
11	A11	41	67.8792	2.35192	0.162822
11	A11	42	68.073	2.33172	0.157532
11	A11	43	68.2668	2.2819	0.150236
11	A11	44	68.4605	2.30784	0.142623
11	A11	45	68.6543	2.29731	0.135969
11	A11	46	68.8481	2.28122	0.13072
11	A11	47	69.0418	2.25486	0.1267
11	A11	48	69.2356	2.25622	0.123703
11	A11	49	69.4294	2.215	0.121824
11	A11	50	69.6231	2.23558	0.121197
11	A11	51	69.8169	2.23732	0.121439
11	A11	52	70.0107	2.19201	0.121389
11	A11	53	70.2044	2.19747	0.11953
11	A11	54	70.3982	2.1762	0.114929
11	A11	55	70.5919	2.15838	0.108138
11	A11	56	70.7857	2.1617	0.101463
11	A11	57	70.9795	2.13419	0.0981787
11	A11	58	71.1732	2.10242	0.100881
11	A11	59	71.367	2.18906	0.109811
11	A11	60	71.5608	2.14366	0.12233
11	A11	61	71.7545	2.10682	0.134153
11	A11	62	71.9483	2.09567	0.141683
11	A11	63	72.1421	2.04094	0.143879
11	A11	64	72.3358	2.06065	0.142367
11	A11	65	72.5296	2.05476	0.139911
11	A11	66	72.7234	2.05511	0.138497
11	A11	67	72.9171	2.01394	0.138376
11	A11	68	73.1109	2.01257	0.138454
11	A11	69	73.3046	1.99258	0.13741
11	A11	70	73.4984	1.98534	0.134643
11	A11	71	73.6922	1.93895	0.13055
11	A11	72	73.8859	1.97755	0.126204
11	A11	73	74.0797	1.94022	0.122779
11	A11	74	74.2735	1.9076	0.121049
11	A11	75	74.4672	1.93974	0.121111
11	A11	76	74.661	1.92281	0.122359
11	A11	77	74.8548	1.87566	0.123704
11	A11	78	75.0485	1.89462	0.124002
11	A11	79	75.2423	1.87175	0.122563
11	A11	80	75.436	1.86421	0.119546
11	A11	81	75.6298	1.82242	0.115982
11	A11	82	75.8236	1.83447	0.113304
11	A11	83	76.0173	1.84718	0.112558
11	A11	84	76.2111	1.80552	0.113732
11	A11	85	76.4049	1.81758	0.115698
11	A11	86	76.5986	1.79143	0.116846
11	A11	87	76.7924	1.77621	0.116056
11	A11	88	76.9862	1.76148	0.113364
11	A11	89	77.1799	1.74996	0.109862
11	A11	90	77.3737	1.73715	0.106928
11	A11	91	77.5674	1.7639	0.105352
11	A11	92	77.7612	1.72667	0.104985
11	A11	93	77.955	1.7002	0.105147
11	A11	94	78.1487	1.71818	0.105394
11	A11	95	78.3425	1.67522	0.10596
11	A11	96	78.5363	1.69172	0.107539
11	A11	97	78.73	1.68931	0.11061
11	A11	98	78.9238	1.65893	0.114884
11	A11	99	79.1176	1.65905	0.119305
11	A11	100	79.3113	1.63685	0.12256
11	A11	101	79.5051	1.62054	0.123749
11	A11	102	79.6988	1.62054	0.122811
11	A11	103	79.8926	1.59282	0.120537
11	A11	104	80.0864	1.58672	0.11817
11	A11	105	80.2801	1.58015	0.116825
11	A11	106	80.4739	1.57402	0.116997
11	A11	107	80.6677	1.5664	0.118502
11	A11	108	80.8614	1.54906	0.12088
11	A11	109	81.0552	1.5223	0.123917
11	A11	110	81.249	1.49456	0.127791
11	A11	111	81.4427	1.54691	0.132627
11	A11	112	81.6365	1.5091	0.137892
11	A11	113	81.8302	1.46669	0.142229
11	A11	114	82.024	1.46611	0.143954
11	A11	115	82.2178	1.43256	0.141864
11	A11	116	82.4115	1.46155	0.135835
11	A11	117	82.6053	1.40236	0.127099
11	A11	118	82.7991	1.41099	0.118388
11	A11	119	82.9928	1.39911	0.113989
11	A11	120	83.1866	1.37589	0.119423
11	A11	121	83.3804	1.39115	0.140465
11	A11	122	83.5741	1.39898	0.181739
11	A11	123	83.7679	1.39504	0.245618
11	A11	124	83.9616	1.35867	0.332052
11	A11	125	84.1554	1.30134	0.439045
11	A11	126	84.3492	1.2486	0.562942
11	A11	127	84.5429	1.23626	0.697848
11	A11	128	84.7367	1.16439	0.83461
11	A11	129	84.9305	1.01029	0.960557
11	A11	130	85.1242	0.904912	1.06095
11	A11	131	85.318	0.761049	1.12195
11	A11	132	85.5118	0.618359	1.13388
11	A11	133	85.7055	0.478055	1.09365
11	A11	134	85.8993	0.35357	1.00561
11	A11	135	86.093	0.252735	0.880616
11	A11	136	86.2868	0.183326	0.733807
11	A11	137	86.4806	0.140588	0.581569
11	A11	138	86.6743	0.113931	0.438432
11	A11	139	86.8681	0.107297	0.314741
11	A11	140	87.0619	0.099381	0.215666
11	A11	141	87.2556	0.0926624	0.141613
11	A11	142	87.4494	0.0924315	0.0896424
11	A11	143	87.6432	0.0899777	0.0552056
11	A11	144	87.8369	0.0891162	0.0335922
11	A11	145	88.0307	0.0881377	0.0207672
11	A11	146	88.2244	0.0910217	0.0136318
11	A11	147	88.4182	0.0893036	0.00994522
11	A11	148	88.612	0.0877315	0.00815371
11	A11	149	88.8057	0.0846426	0.00725499
11	A11	150	88.9995	0.0859925	0.00669465
11	A11	151	89.1933	0.0858603	0.00624794
11	A11	152	89.387	0.0844311	0.00587709
[truncated: 14,248 more rows]
