# Supplementary material for: ASFV pA151R negatively regulates type I IFN production via degrading E3 ligase TRAF6
Source: Front Immunol. 2024 Feb 21;15:1339510. doi: 10.3389/fimmu.2024.1339510 (PMC10914938; doi:10.3389/fimmu.2024.1339510)
Supplement: Supplementary file 7 [file DataSheet_7.zip › fig 7/2022-03-14 FIG7c IFN2.xls]

## Sheet: Sample Setup
Block Type	Fast 96-Well Block (0.1mL)
Calibration Background is expired	Yes
Calibration Background performed on	01-19-2021
Calibration HRM MELTDOCTOR is expired	Yes
Calibration HRM MELTDOCTOR performed on	11-03-2016
Calibration Normalization FAM-ROX is expired	Yes
Calibration Normalization FAM-ROX performed on	01-19-2021
Calibration Normalization VIC-ROX is expired	Yes
Calibration Normalization VIC-ROX performed on	01-19-2021
Calibration Pure Dye CY3 is expired	Yes
Calibration Pure Dye CY3 performed on	01-19-2021
Calibration Pure Dye FAM is expired	Yes
Calibration Pure Dye FAM performed on	01-19-2021
Calibration Pure Dye MELTDOCTOR is expired	Yes
Calibration Pure Dye MELTDOCTOR performed on	11-03-2016
Calibration Pure Dye NED is expired	Yes
Calibration Pure Dye NED performed on	09-17-2019
Calibration Pure Dye ROX is expired	Yes
Calibration Pure Dye ROX performed on	01-19-2021
Calibration Pure Dye SYBR is expired	Yes
Calibration Pure Dye SYBR performed on	01-19-2021
Calibration Pure Dye TAMRA is expired	Yes
Calibration Pure Dye TAMRA performed on	01-19-2021
Calibration Pure Dye VIC is expired	Yes
Calibration Pure Dye VIC performed on	01-19-2021
Calibration ROI is expired	Yes
Calibration ROI performed on	01-19-2021
Calibration Uniformity is expired	Yes
Calibration Uniformity performed on	01-19-2021
Chemistry	SYBR_GREEN
Date Created	2022-03-14 04:55:45 AM PDT
Date Modified	2011-05-16 10:25:28 AM PDT
Experiment Barcode
Experiment Comment
Experiment File Name	D:\LY\A151R daochu\MUTANT\2022-03-14 IFNB 2 .eds
Experiment Name	2022-03-14 195541
Experiment Run Start Time	2022-03-14 13:01:32 PM PDT
Experiment Run Stop Time	2022-03-14 14:08:16 PM PDT
Experiment Type	Comparative Cт (ΔΔCт)
Instrument Name	278861502
Instrument Serial Number	278861502
Instrument Type	QuantStudio(TM) 6 Flex System
Passive Reference	ROX
Quantification Cycle Method	Ct
Signal Smoothing On	true
Stage/ Cycle where Analysis is performed	Stage 2, Step 2
User Name
Well	Well Position	Sample Name	Sample Color	Biogroup Name	Biogroup Color	Target Name	Target Color	Task	Reporter	Quencher	Quantity	Comments
1	A1	NC1	RGB(176,23,31)			GAPDH	RGB(176,23,31)	UNKNOWN	SYBR	None
2	A2	NC1	RGB(176,23,31)			GAPDH	RGB(176,23,31)	UNKNOWN	SYBR	None
3	A3	NC2	RGB(0,0,255)			GAPDH	RGB(176,23,31)	UNKNOWN	SYBR	None
4	A4	NC2	RGB(0,0,255)			GAPDH	RGB(176,23,31)	UNKNOWN	SYBR	None
5	A5	NC3	RGB(0,139,69)			GAPDH	RGB(176,23,31)	UNKNOWN	SYBR	None
6	A6	NC3	RGB(0,139,69)			GAPDH	RGB(176,23,31)	UNKNOWN	SYBR	None
7	A7	C+S WT-1	RGB(142,56,142)			GAPDH	RGB(176,23,31)	UNKNOWN	SYBR	None
8	A8	C+S WT-1	RGB(142,56,142)			GAPDH	RGB(176,23,31)	UNKNOWN	SYBR	None
9	A9	C+S WT-2	RGB(198,113,113)			GAPDH	RGB(176,23,31)	UNKNOWN	SYBR	None
10	A10	C+S WT-2	RGB(198,113,113)			GAPDH	RGB(176,23,31)	UNKNOWN	SYBR	None
11	A11	C+S WT-3	RGB(0,245,255)			GAPDH	RGB(176,23,31)	UNKNOWN	SYBR	None
12	A12	C+S WT-3	RGB(0,245,255)			GAPDH	RGB(176,23,31)	UNKNOWN	SYBR	None
13	B1	NC1	RGB(176,23,31)			IFNB	RGB(0,0,255)	UNKNOWN	SYBR	None
14	B2	NC1	RGB(176,23,31)			IFNB	RGB(0,0,255)	UNKNOWN	SYBR	None
15	B3	NC2	RGB(0,0,255)			IFNB	RGB(0,0,255)	UNKNOWN	SYBR	None
16	B4	NC2	RGB(0,0,255)			IFNB	RGB(0,0,255)	UNKNOWN	SYBR	None
17	B5	NC3	RGB(0,139,69)			IFNB	RGB(0,0,255)	UNKNOWN	SYBR	None
18	B6	NC3	RGB(0,139,69)			IFNB	RGB(0,0,255)	UNKNOWN	SYBR	None
19	B7	C+S WT-1	RGB(142,56,142)			IFNB	RGB(0,0,255)	UNKNOWN	SYBR	None
20	B8	C+S WT-1	RGB(142,56,142)			IFNB	RGB(0,0,255)	UNKNOWN	SYBR	None
21	B9	C+S WT-2	RGB(198,113,113)			IFNB	RGB(0,0,255)	UNKNOWN	SYBR	None
22	B10	C+S WT-2	RGB(198,113,113)			IFNB	RGB(0,0,255)	UNKNOWN	SYBR	None
23	B11	C+S WT-3	RGB(0,245,255)			IFNB	RGB(0,0,255)	UNKNOWN	SYBR	None
24	B12	C+S WT-3	RGB(0,245,255)			IFNB	RGB(0,0,255)	UNKNOWN	SYBR	None
25	C1	C+S EV-1	RGB(255,127,0)			GAPDH	RGB(176,23,31)	UNKNOWN	SYBR	None
26	C2	C+S EV-1	RGB(255,127,0)			GAPDH	RGB(176,23,31)	UNKNOWN	SYBR	None
27	C3	C+S EV-1	RGB(255,127,0)			GAPDH	RGB(176,23,31)	UNKNOWN	SYBR	None
28	C4	C+S EV-2	RGB(139,137,112)			GAPDH	RGB(176,23,31)	UNKNOWN	SYBR	None
29	C5	C+S EV-2	RGB(139,137,112)			GAPDH	RGB(176,23,31)	UNKNOWN	SYBR	None
30	C6	C+S EV-2	RGB(139,137,112)			GAPDH	RGB(176,23,31)	UNKNOWN	SYBR	None
31	C7	C+S EV-3	RGB(238,121,66)			GAPDH	RGB(176,23,31)	UNKNOWN	SYBR	None
32	C8	C+S EV-3	RGB(238,121,66)			GAPDH	RGB(176,23,31)	UNKNOWN	SYBR	None
33	C9	C+S EV-3	RGB(238,121,66)			GAPDH	RGB(176,23,31)	UNKNOWN	SYBR	None
34	C10	C+S C132-1	RGB(238,220,130)			GAPDH	RGB(176,23,31)	UNKNOWN	SYBR	None
35	C11	C+S C132-1	RGB(238,220,130)			GAPDH	RGB(176,23,31)	UNKNOWN	SYBR	None
36	C12	C+S C132-1	RGB(238,220,130)			GAPDH	RGB(176,23,31)	UNKNOWN	SYBR	None
37	D1	C+S EV-1	RGB(255,127,0)			IFNB	RGB(0,0,255)	UNKNOWN	SYBR	None
38	D2	C+S EV-1	RGB(255,127,0)			IFNB	RGB(0,0,255)	UNKNOWN	SYBR	None
39	D3	C+S EV-1	RGB(255,127,0)			IFNB	RGB(0,0,255)	UNKNOWN	SYBR	None
40	D4	C+S EV-2	RGB(139,137,112)			IFNB	RGB(0,0,255)	UNKNOWN	SYBR	None
41	D5	C+S EV-2	RGB(139,137,112)			IFNB	RGB(0,0,255)	UNKNOWN	SYBR	None
42	D6	C+S EV-2	RGB(139,137,112)			IFNB	RGB(0,0,255)	UNKNOWN	SYBR	None
43	D7	C+S EV-3	RGB(238,121,66)			IFNB	RGB(0,0,255)	UNKNOWN	SYBR	None
44	D8	C+S EV-3	RGB(238,121,66)			IFNB	RGB(0,0,255)	UNKNOWN	SYBR	None
45	D9	C+S EV-3	RGB(238,121,66)			IFNB	RGB(0,0,255)	UNKNOWN	SYBR	None
46	D10	C+S C132-1	RGB(238,220,130)			IFNB	RGB(0,0,255)	UNKNOWN	SYBR	None
47	D11	C+S C132-1	RGB(238,220,130)			IFNB	RGB(0,0,255)	UNKNOWN	SYBR	None
48	D12	C+S C132-1	RGB(238,220,130)			IFNB	RGB(0,0,255)	UNKNOWN	SYBR	None
49	E1	C+S C132-2	RGB(238,238,0)			GAPDH	RGB(176,23,31)	UNKNOWN	SYBR	None
50	E2	C+S C132-2	RGB(238,238,0)			GAPDH	RGB(176,23,31)	UNKNOWN	SYBR	None
51	E3	C+S C132-2	RGB(238,238,0)			GAPDH	RGB(176,23,31)	UNKNOWN	SYBR	None
52	E4	C+S C132-3	RGB(142,142,56)			GAPDH	RGB(176,23,31)	UNKNOWN	SYBR	None
53	E5	C+S C132-3	RGB(142,142,56)			GAPDH	RGB(176,23,31)	UNKNOWN	SYBR	None
54	E6	C+S C132-3	RGB(142,142,56)			GAPDH	RGB(176,23,31)	UNKNOWN	SYBR	None
55	E7	C+S C135-1	RGB(238,44,44)			GAPDH	RGB(176,23,31)	UNKNOWN	SYBR	None
56	E8	C+S C135-1	RGB(238,44,44)			GAPDH	RGB(176,23,31)	UNKNOWN	SYBR	None
57	E9	C+S C135-1	RGB(238,44,44)			GAPDH	RGB(176,23,31)	UNKNOWN	SYBR	None
58	E10	C+S C135-2	RGB(51,161,201)			GAPDH	RGB(176,23,31)	UNKNOWN	SYBR	None
59	E11	C+S C135-2	RGB(51,161,201)			GAPDH	RGB(176,23,31)	UNKNOWN	SYBR	None
60	E12	C+S C135-2	RGB(51,161,201)			GAPDH	RGB(176,23,31)	UNKNOWN	SYBR	None
61	F1	C+S C132-2	RGB(238,238,0)			IFNB	RGB(0,0,255)	UNKNOWN	SYBR	None
62	F2	C+S C132-2	RGB(238,238,0)			IFNB	RGB(0,0,255)	UNKNOWN	SYBR	None
63	F3	C+S C132-2	RGB(238,238,0)			IFNB	RGB(0,0,255)	UNKNOWN	SYBR	None
64	F4	C+S C132-3	RGB(142,142,56)			IFNB	RGB(0,0,255)	UNKNOWN	SYBR	None
65	F5	C+S C132-3	RGB(142,142,56)			IFNB	RGB(0,0,255)	UNKNOWN	SYBR	None
66	F6	C+S C132-3	RGB(142,142,56)			IFNB	RGB(0,0,255)	UNKNOWN	SYBR	None
67	F7	C+S C135-1	RGB(238,44,44)			IFNB	RGB(0,0,255)	UNKNOWN	SYBR	None
68	F8	C+S C135-1	RGB(238,44,44)			IFNB	RGB(0,0,255)	UNKNOWN	SYBR	None
69	F9	C+S C135-1	RGB(238,44,44)			IFNB	RGB(0,0,255)	UNKNOWN	SYBR	None
70	F10	C+S C135-2	RGB(51,161,201)			IFNB	RGB(0,0,255)	UNKNOWN	SYBR	None
71	F11	C+S C135-2	RGB(51,161,201)			IFNB	RGB(0,0,255)	UNKNOWN	SYBR	None
72	F12	C+S C135-2	RGB(51,161,201)			IFNB	RGB(0,0,255)	UNKNOWN	SYBR	None
73	G1	C+S C135-3	RGB(238,18,137)			GAPDH	RGB(176,23,31)	UNKNOWN	SYBR	None
74	G2	C+S C135-3	RGB(238,18,137)			GAPDH	RGB(176,23,31)	UNKNOWN	SYBR	None
75	G3	C+S C135-3	RGB(238,18,137)			GAPDH	RGB(176,23,31)	UNKNOWN	SYBR	None
76	G4	C+S 2C -1	RGB(176,23,31)			GAPDH	RGB(176,23,31)	UNKNOWN	SYBR	None
77	G5	C+S 2C -1	RGB(176,23,31)			GAPDH	RGB(176,23,31)	UNKNOWN	SYBR	None
78	G6	C+S 2C -1	RGB(176,23,31)			GAPDH	RGB(176,23,31)	UNKNOWN	SYBR	None
79	G7	C+S 2C -2	RGB(0,0,255)			GAPDH	RGB(176,23,31)	UNKNOWN	SYBR	None
80	G8	C+S 2C -2	RGB(0,0,255)			GAPDH	RGB(176,23,31)	UNKNOWN	SYBR	None
81	G9	C+S 2C -2	RGB(0,0,255)			GAPDH	RGB(176,23,31)	UNKNOWN	SYBR	None
82	G10	C+S 2C-3	RGB(0,139,69)			GAPDH	RGB(176,23,31)	UNKNOWN	SYBR	None
83	G11	C+S 2C-3	RGB(0,139,69)			GAPDH	RGB(176,23,31)	UNKNOWN	SYBR	None
84	G12	C+S 2C-3	RGB(0,139,69)			GAPDH	RGB(176,23,31)	UNKNOWN	SYBR	None
85	H1	C+S C135-3	RGB(238,18,137)			IFNB	RGB(0,0,255)	UNKNOWN	SYBR	None
86	H2	C+S C135-3	RGB(238,18,137)			IFNB	RGB(0,0,255)	UNKNOWN	SYBR	None
87	H3	C+S C135-3	RGB(238,18,137)			IFNB	RGB(0,0,255)	UNKNOWN	SYBR	None
88	H4	C+S 2C -1	RGB(176,23,31)			IFNB	RGB(0,0,255)	UNKNOWN	SYBR	None
89	H5	C+S 2C -1	RGB(176,23,31)			IFNB	RGB(0,0,255)	UNKNOWN	SYBR	None
90	H6	C+S 2C -1	RGB(176,23,31)			IFNB	RGB(0,0,255)	UNKNOWN	SYBR	None
91	H7	C+S 2C -2	RGB(0,0,255)			IFNB	RGB(0,0,255)	UNKNOWN	SYBR	None
92	H8	C+S 2C -2	RGB(0,0,255)			IFNB	RGB(0,0,255)	UNKNOWN	SYBR	None
93	H9	C+S 2C -2	RGB(0,0,255)			IFNB	RGB(0,0,255)	UNKNOWN	SYBR	None
94	H10	C+S 2C-3	RGB(0,139,69)			IFNB	RGB(0,0,255)	UNKNOWN	SYBR	None
95	H11	C+S 2C-3	RGB(0,139,69)			IFNB	RGB(0,0,255)	UNKNOWN	SYBR	None
96	H12	C+S 2C-3	RGB(0,139,69)			IFNB	RGB(0,0,255)	UNKNOWN	SYBR	None

## Sheet: Amplification Data
Block Type	Fast 96-Well Block (0.1mL)
Calibration Background is expired	Yes
Calibration Background performed on	01-19-2021
Calibration HRM MELTDOCTOR is expired	Yes
Calibration HRM MELTDOCTOR performed on	11-03-2016
Calibration Normalization FAM-ROX is expired	Yes
Calibration Normalization FAM-ROX performed on	01-19-2021
Calibration Normalization VIC-ROX is expired	Yes
Calibration Normalization VIC-ROX performed on	01-19-2021
Calibration Pure Dye CY3 is expired	Yes
Calibration Pure Dye CY3 performed on	01-19-2021
Calibration Pure Dye FAM is expired	Yes
Calibration Pure Dye FAM performed on	01-19-2021
Calibration Pure Dye MELTDOCTOR is expired	Yes
Calibration Pure Dye MELTDOCTOR performed on	11-03-2016
Calibration Pure Dye NED is expired	Yes
Calibration Pure Dye NED performed on	09-17-2019
Calibration Pure Dye ROX is expired	Yes
Calibration Pure Dye ROX performed on	01-19-2021
Calibration Pure Dye SYBR is expired	Yes
Calibration Pure Dye SYBR performed on	01-19-2021
Calibration Pure Dye TAMRA is expired	Yes
Calibration Pure Dye TAMRA performed on	01-19-2021
Calibration Pure Dye VIC is expired	Yes
Calibration Pure Dye VIC performed on	01-19-2021
Calibration ROI is expired	Yes
Calibration ROI performed on	01-19-2021
Calibration Uniformity is expired	Yes
Calibration Uniformity performed on	01-19-2021
Chemistry	SYBR_GREEN
Date Created	2022-03-14 04:55:45 AM PDT
Date Modified	2011-05-16 10:25:28 AM PDT
Experiment Barcode
Experiment Comment
Experiment File Name	D:\LY\A151R daochu\MUTANT\2022-03-14 IFNB 2 .eds
Experiment Name	2022-03-14 195541
Experiment Run Start Time	2022-03-14 13:01:32 PM PDT
Experiment Run Stop Time	2022-03-14 14:08:16 PM PDT
Experiment Type	Comparative Cт (ΔΔCт)
Instrument Name	278861502
Instrument Serial Number	278861502
Instrument Type	QuantStudio(TM) 6 Flex System
Passive Reference	ROX
Quantification Cycle Method	Ct
Signal Smoothing On	true
Stage/ Cycle where Analysis is performed	Stage 2, Step 2
User Name
Well	Cycle	Target Name	Rn	Delta Rn
1	1	GAPDH	0.231443	-0.00284094
1	2	GAPDH	0.235655	-0.00106902
1	3	GAPDH	0.23586	-0.00330382
1	4	GAPDH	0.23127	-0.0103339
1	5	GAPDH	0.233084	-0.0109591
1	6	GAPDH	0.247702	0.00121935
1	7	GAPDH	0.261028	0.0121053
1	8	GAPDH	0.262701	0.011338
1	9	GAPDH	0.261821	0.00801836
1	10	GAPDH	0.260172	0.00392937
1	11	GAPDH	0.259655	0.000973171
1	12	GAPDH	0.261245	0.000122742
1	13	GAPDH	0.265847	0.00228533
1	14	GAPDH	0.26514	-0.000861818
1	15	GAPDH	0.253908	-0.014533
1	16	GAPDH	0.260312	-0.0105694
1	17	GAPDH	0.308433	0.035112
1	18	GAPDH	0.377332	0.101572
1	19	GAPDH	0.524475	0.246275
1	20	GAPDH	0.770246	0.489606
1	21	GAPDH	1.05084	0.767763
1	22	GAPDH	1.37477	1.08925
1	23	GAPDH	1.61696	1.329
1	24	GAPDH	1.79316	1.50276
1	25	GAPDH	1.92961	1.63677
1	26	GAPDH	2.01475	1.71947
1	27	GAPDH	2.0659	1.76819
1	28	GAPDH	2.08656	1.7864
1	29	GAPDH	2.12688	1.82428
1	30	GAPDH	2.13209	1.82705
1	31	GAPDH	2.15063	1.84315
1	32	GAPDH	2.25093	1.94101
1	33	GAPDH	2.23997	1.92761
1	34	GAPDH	2.24823	1.93343
1	35	GAPDH	2.25613	1.9389
1	36	GAPDH	2.25394	1.93427
1	37	GAPDH	2.25669	1.93457
1	38	GAPDH	2.25744	1.93288
1	39	GAPDH	2.27424	1.94724
1	40	GAPDH	2.30146	1.97202
2	1	GAPDH	0.264104	-0.00121468
2	2	GAPDH	0.269334	0.00197577
2	3	GAPDH	0.270035	0.000638194
2	4	GAPDH	0.267709	-0.00372804
2	5	GAPDH	0.269061	-0.00441521
2	6	GAPDH	0.277804	0.00228807
2	7	GAPDH	0.282721	0.00516597
2	8	GAPDH	0.283503	0.00390839
2	9	GAPDH	0.283382	0.00174779
2	10	GAPDH	0.282781	-0.000892975
2	11	GAPDH	0.282772	-0.00294124
2	12	GAPDH	0.285261	-0.0024919
2	13	GAPDH	0.290513	0.000720955
2	14	GAPDH	0.295965	0.0041339
2	15	GAPDH	0.305481	0.0116098
2	16	GAPDH	0.316725	0.0208145
2	17	GAPDH	0.365738	0.0677877
2	18	GAPDH	0.448007	0.148017
2	19	GAPDH	0.609655	0.307626
2	20	GAPDH	0.875347	0.571278
2	21	GAPDH	1.19236	0.886249
2	22	GAPDH	1.54578	1.23763
2	23	GAPDH	1.80791	1.49773
2	24	GAPDH	1.99363	1.6814
2	25	GAPDH	2.14094	1.82667
2	26	GAPDH	2.23512	1.91881
2	27	GAPDH	2.29677	1.97843
2	28	GAPDH	2.3252	2.00481
2	29	GAPDH	2.37159	2.04916
2	30	GAPDH	2.37851	2.05405
2	31	GAPDH	2.39711	2.07061
2	32	GAPDH	2.49487	2.16633
2	33	GAPDH	2.48814	2.15756
2	34	GAPDH	2.49847	2.16585
2	35	GAPDH	2.50153	2.16687
2	36	GAPDH	2.49181	2.15511
2	37	GAPDH	2.50062	2.16188
2	38	GAPDH	2.5027	2.16192
2	39	GAPDH	2.51591	2.17309
2	40	GAPDH	2.54452	2.19966
3	1	GAPDH	0.460667	0.00441037
3	2	GAPDH	0.460958	0.00483521
3	3	GAPDH	0.458027	0.00203851
3	4	GAPDH	0.452169	-0.00368648
3	5	GAPDH	0.452684	-0.00303758
3	6	GAPDH	0.459379	0.00379151
3	7	GAPDH	0.458976	0.00352237
3	8	GAPDH	0.456149	0.000829233
3	9	GAPDH	0.454913	-0.000273176
3	10	GAPDH	0.452641	-0.00241163
3	11	GAPDH	0.452016	-0.00290292
3	12	GAPDH	0.454192	-0.000593707
3	13	GAPDH	0.457375	0.00272387
3	14	GAPDH	0.461223	0.00670511
3	15	GAPDH	0.469571	0.0151865
3	16	GAPDH	0.479566	0.0253157
3	17	GAPDH	0.520836	0.0667195
3	18	GAPDH	0.58654	0.132557
3	19	GAPDH	0.724117	0.270268
3	20	GAPDH	0.964894	0.511179
3	21	GAPDH	1.27511	0.821527
3	22	GAPDH	1.66077	1.20732
3	23	GAPDH	1.98056	1.52724
3	24	GAPDH	2.2035	1.75032
3	25	GAPDH	2.37279	1.91974
3	26	GAPDH	2.48182	2.02891
3	27	GAPDH	2.55276	2.09998
3	28	GAPDH	2.58817	2.13553
3	29	GAPDH	2.64425	2.19174
3	30	GAPDH	2.65288	2.2005
3	31	GAPDH	2.66937	2.21712
3	32	GAPDH	2.76822	2.31611
3	33	GAPDH	2.76169	2.30971
3	34	GAPDH	2.76868	2.31684
3	35	GAPDH	2.77159	2.31988
3	36	GAPDH	2.76712	2.31555
3	37	GAPDH	2.77533	2.32389
3	38	GAPDH	2.77728	2.32597
3	39	GAPDH	2.79204	2.34087
3	40	GAPDH	2.81971	2.36867
4	1	GAPDH	0.452919	0.00936259
4	2	GAPDH	0.449587	0.00617162
4	3	GAPDH	0.444907	0.00163289
4	4	GAPDH	0.440184	-0.00294851
4	5	GAPDH	0.440611	-0.00237987
4	6	GAPDH	0.44585	0.00299944
4	7	GAPDH	0.44532	0.00261069
4	8	GAPDH	0.443578	0.00101005
4	9	GAPDH	0.442572	0.000145508
4	10	GAPDH	0.440212	-0.00207317
4	11	GAPDH	0.439356	-0.00278793
4	12	GAPDH	0.440752	-0.00125053
4	13	GAPDH	0.444903	0.00304142
4	14	GAPDH	0.449097	0.00737654
4	15	GAPDH	0.457399	0.0158196
4	16	GAPDH	0.46721	0.0257722
4	17	GAPDH	0.508632	0.0673357
4	18	GAPDH	0.577582	0.136427
4	19	GAPDH	0.71966	0.278646
4	20	GAPDH	0.967766	0.526893
4	21	GAPDH	1.28933	0.848601
4	22	GAPDH	1.69279	1.2522
4	23	GAPDH	2.03046	1.59001
4	24	GAPDH	2.26153	1.82122
4	25	GAPDH	2.43606	1.9959
4	26	GAPDH	2.55184	2.11182
4	27	GAPDH	2.62697	2.18709
4	28	GAPDH	2.66765	2.22791
4	29	GAPDH	2.72346	2.28386
4	30	GAPDH	2.73199	2.29253
4	31	GAPDH	2.75034	2.31102
4	32	GAPDH	2.85154	2.41237
4	33	GAPDH	2.84549	2.40645
4	34	GAPDH	2.85103	2.41214
4	35	GAPDH	2.85469	2.41594
4	36	GAPDH	2.85475	2.41613
4	37	GAPDH	2.86194	2.42346
4	38	GAPDH	2.86309	2.42476
4	39	GAPDH	2.87699	2.4388
4	40	GAPDH	2.90414	2.46609
5	1	GAPDH	0.397093	-0.0062706
5	2	GAPDH	0.401792	-0.00275858
5	3	GAPDH	0.403103	-0.00263582
5	4	GAPDH	0.403531	-0.0033945
5	5	GAPDH	0.405447	-0.00266559
5	6	GAPDH	0.413228	0.00392772
5	7	GAPDH	0.415977	0.00548904
5	8	GAPDH	0.415103	0.00342779
5	9	GAPDH	0.414471	0.00160887
5	10	GAPDH	0.413606	-0.00044341
5	11	GAPDH	0.412944	-0.00229309
5	12	GAPDH	0.414566	-0.00185842
5	13	GAPDH	0.417304	-0.000307928
5	14	GAPDH	0.419095	0.000296195
5	15	GAPDH	0.418835	-0.00115086
5	16	GAPDH	0.423737	0.00256329
5	17	GAPDH	0.45024	0.0278795
5	18	GAPDH	0.490689	0.067141
5	19	GAPDH	0.584849	0.160113
5	20	GAPDH	0.758851	0.332928
5	21	GAPDH	1.00903	0.581922
5	22	GAPDH	1.38872	0.960419
5	23	GAPDH	1.80255	1.37307
5	24	GAPDH	2.13395	1.70328
5	25	GAPDH	2.36991	1.93806
5	26	GAPDH	2.52798	2.09493
5	27	GAPDH	2.63256	2.19832
5	28	GAPDH	2.69086	2.25544
5	29	GAPDH	2.7664	2.32979
5	30	GAPDH	2.78156	2.34376
5	31	GAPDH	2.80947	2.37049
5	32	GAPDH	2.91697	2.4768
5	33	GAPDH	2.91326	2.4719
5	34	GAPDH	2.9208	2.47825
5	35	GAPDH	2.92623	2.4825
5	36	GAPDH	2.92443	2.47951
5	37	GAPDH	2.93283	2.48672
5	38	GAPDH	2.93491	2.48761
5	39	GAPDH	2.9504	2.50192
5	40	GAPDH	2.98141	2.53174
6	1	GAPDH	0.419953	-0.011434
6	2	GAPDH	0.424633	-0.00830556
6	3	GAPDH	0.425241	-0.0092482
6	4	GAPDH	0.431374	-0.004667
6	5	GAPDH	0.435131	-0.00246131
6	6	GAPDH	0.444465	0.00532143
6	7	GAPDH	0.448913	0.00821827
6	8	GAPDH	0.449044	0.00679772
6	9	GAPDH	0.448338	0.00454078
6	10	GAPDH	0.446632	0.00128302
6	11	GAPDH	0.445908	-0.000992853
6	12	GAPDH	0.447711	-0.000741096
6	13	GAPDH	0.449667	-0.000336066
6	14	GAPDH	0.450467	-0.00108761
6	15	GAPDH	0.446479	-0.0066271
6	16	GAPDH	0.450858	-0.00379958
6	17	GAPDH	0.478551	0.0223428
6	18	GAPDH	0.516242	0.0584824
6	19	GAPDH	0.606889	0.147578
6	20	GAPDH	0.778118	0.317255
6	21	GAPDH	1.02157	0.559155
6	22	GAPDH	1.39869	0.934721
6	23	GAPDH	1.82014	1.35463
6	24	GAPDH	2.16823	1.70116
6	25	GAPDH	2.41278	1.94416
6	26	GAPDH	2.57542	2.10525
6	27	GAPDH	2.67953	2.20781
6	28	GAPDH	2.73714	2.26387
6	29	GAPDH	2.81504	2.34021
6	30	GAPDH	2.82873	2.35235
6	31	GAPDH	2.84916	2.37123
6	32	GAPDH	2.95777	2.47829
6	33	GAPDH	2.95723	2.4762
6	34	GAPDH	2.96465	2.48207
6	35	GAPDH	2.96835	2.48422
6	36	GAPDH	2.96791	2.48223
6	37	GAPDH	2.97332	2.48608
6	38	GAPDH	2.97444	2.48565
6	39	GAPDH	2.99185	2.50151
6	40	GAPDH	3.02404	2.53215
7	1	GAPDH	0.334084	-0.00740684
7	2	GAPDH	0.339776	-0.00355906
7	3	GAPDH	0.341916	-0.00326324
7	4	GAPDH	0.343656	-0.00336729
7	5	GAPDH	0.345931	-0.00293715
7	6	GAPDH	0.353751	0.00303941
7	7	GAPDH	0.356763	0.00420679
7	8	GAPDH	0.359196	0.00479524
7	9	GAPDH	0.35942	0.00317518
7	10	GAPDH	0.35822	0.000130845
7	11	GAPDH	0.358199	-0.00173395
7	12	GAPDH	0.361125	-0.000652541
7	13	GAPDH	0.363875	0.000253567
7	14	GAPDH	0.365141	-0.000324152
7	15	GAPDH	0.363987	-0.00332271
7	16	GAPDH	0.367916	-0.00123828
7	17	GAPDH	0.390396	0.0193978
7	18	GAPDH	0.422865	0.0500226
7	19	GAPDH	0.499706	0.12502
7	20	GAPDH	0.646999	0.270469
7	21	GAPDH	0.864186	0.485811
7	22	GAPDH	1.21285	0.832631
7	23	GAPDH	1.63603	1.25397
7	24	GAPDH	2.0242	1.64029
7	25	GAPDH	2.30094	1.91519
7	26	GAPDH	2.4814	2.0938
7	27	GAPDH	2.60754	2.2181
7	28	GAPDH	2.68275	2.29147
7	29	GAPDH	2.77133	2.37821
7	30	GAPDH	2.78826	2.39329
7	31	GAPDH	2.81521	2.4184
7	32	GAPDH	2.92929	2.53063
7	33	GAPDH	2.93009	2.52958
7	34	GAPDH	2.93955	2.53721
7	35	GAPDH	2.94707	2.54288
7	36	GAPDH	2.94666	2.54062
7	37	GAPDH	2.95417	2.54628
7	38	GAPDH	2.95574	2.54601
7	39	GAPDH	2.97228	2.56071
7	40	GAPDH	3.00301	2.58959
8	1	GAPDH	0.320258	-0.00518786
8	2	GAPDH	0.323747	-0.00361685
8	3	GAPDH	0.325328	-0.0039528
8	4	GAPDH	0.328835	-0.0023637
8	5	GAPDH	0.331471	-0.00164534
8	6	GAPDH	0.33886	0.00382644
8	7	GAPDH	0.341502	0.00455047
8	8	GAPDH	0.342562	0.0036933
8	9	GAPDH	0.342583	0.00179655
8	10	GAPDH	0.342264	-0.000440018
8	11	GAPDH	0.342246	-0.00237489
8	12	GAPDH	0.345024	-0.00151494
8	13	GAPDH	0.347992	-0.000464453
8	14	GAPDH	0.349961	-0.000412944
8	15	GAPDH	0.351594	-0.000697665
8	16	GAPDH	0.356189	0.00198035
8	17	GAPDH	0.378382	0.0222555
8	18	GAPDH	0.411322	0.0532785
8	19	GAPDH	0.488828	0.128866
8	20	GAPDH	0.634439	0.27256
8	21	GAPDH	0.8534	0.489604
8	22	GAPDH	1.2052	0.839484
8	23	GAPDH	1.63134	1.2637
8	24	GAPDH	2.0172	1.64765
8	25	GAPDH	2.29593	1.92447
8	26	GAPDH	2.48061	2.10722
8	27	GAPDH	2.60865	2.23334
8	28	GAPDH	2.68789	2.31067
8	29	GAPDH	2.7819	2.40277
8	30	GAPDH	2.80028	2.41922
8	31	GAPDH	2.82883	2.44586
8	32	GAPDH	2.94445	2.55956
8	33	GAPDH	2.9445	2.55769
8	34	GAPDH	2.95278	2.56405
8	35	GAPDH	2.96032	2.56968
8	36	GAPDH	2.95917	2.56661
8	37	GAPDH	2.96868	2.57421
8	38	GAPDH	2.97095	2.57456
8	39	GAPDH	2.98829	2.58998
8	40	GAPDH	3.01936	2.61913
9	1	GAPDH	0.343062	-0.0018525
9	2	GAPDH	0.346392	-0.000273584
9	3	GAPDH	0.347027	-0.00139089
9	4	GAPDH	0.347956	-0.00221368
9	5	GAPDH	0.349857	-0.00206477
9	6	GAPDH	0.356775	0.00310174
9	7	GAPDH	0.359275	0.00385054
9	8	GAPDH	0.359834	0.00265728
9	9	GAPDH	0.360272	0.00134384
9	10	GAPDH	0.359945	-0.000735835
9	11	GAPDH	0.359438	-0.00299385
9	12	GAPDH	0.361791	-0.00239284
9	13	GAPDH	0.365453	-0.000482704
9	14	GAPDH	0.367791	0.000103345
9	15	GAPDH	0.370657	0.00121782
9	16	GAPDH	0.37687	0.00567847
9	17	GAPDH	0.406309	0.0333657
9	18	GAPDH	0.452547	0.0778516
9	19	GAPDH	0.553389	0.176943
9	20	GAPDH	0.738671	0.360472
9	21	GAPDH	0.998689	0.618739
9	22	GAPDH	1.36965	0.987943
9	23	GAPDH	1.74558	1.36213
9	24	GAPDH	2.02934	1.64414
9	25	GAPDH	2.23447	1.84751
9	26	GAPDH	2.37538	1.98667
9	27	GAPDH	2.4667	2.07624
9	28	GAPDH	2.51941	2.1272
9	29	GAPDH	2.58929	2.19533
9	30	GAPDH	2.60142	2.20571
9	31	GAPDH	2.62178	2.22431
9	32	GAPDH	2.7233	2.32408
9	33	GAPDH	2.71959	2.31862
9	34	GAPDH	2.72934	2.32662
9	35	GAPDH	2.73761	2.33314
9	36	GAPDH	2.73422	2.328
9	37	GAPDH	2.74139	2.33341
9	38	GAPDH	2.74264	2.33291
9	39	GAPDH	2.75718	2.3457
9	40	GAPDH	2.78891	2.37568
10	1	GAPDH	0.381209	-0.00888876
10	2	GAPDH	0.38603	-0.00603624
10	3	GAPDH	0.388266	-0.00576939
10	4	GAPDH	0.39345	-0.00255477
10	5	GAPDH	0.396746	-0.00122759
10	6	GAPDH	0.404966	0.00502332
10	7	GAPDH	0.407465	0.00555284
10	8	GAPDH	0.407864	0.00398321
10	9	GAPDH	0.407889	0.00203967
10	10	GAPDH	0.40711	-0.000709153
10	11	GAPDH	0.407308	-0.00247989
10	12	GAPDH	0.409865	-0.00189148
10	13	GAPDH	0.41327	-0.000455494
10	14	GAPDH	0.415604	-9.11674e-05
10	15	GAPDH	0.416244	-0.00142009
10	16	GAPDH	0.422175	0.00254209
10	17	GAPDH	0.452511	0.0309087
10	18	GAPDH	0.497572	0.0740009
10	19	GAPDH	0.600155	0.174615
10	20	GAPDH	0.789073	0.361564
10	21	GAPDH	1.0544	0.624918
10	22	GAPDH	1.44131	1.00986
10	23	GAPDH	1.84502	1.4116
10	24	GAPDH	2.15701	1.72163
10	25	GAPDH	2.37677	1.93942
10	26	GAPDH	2.52271	2.08338
10	27	GAPDH	2.61876	2.17746
10	28	GAPDH	2.67255	2.22929
10	29	GAPDH	2.74377	2.29854
10	30	GAPDH	2.75591	2.30871
10	31	GAPDH	2.77723	2.32806
10	32	GAPDH	2.8866	2.43546
10	33	GAPDH	2.88385	2.43074
10	34	GAPDH	2.89087	2.43579
10	35	GAPDH	2.89359	2.43655
10	36	GAPDH	2.89126	2.43224
10	37	GAPDH	2.89833	2.43735
10	38	GAPDH	2.89967	2.43672
10	39	GAPDH	2.91493	2.45001
10	40	GAPDH	2.94219	2.4753
11	1	GAPDH	0.592236	0.00302448
11	2	GAPDH	0.592605	0.00419276
11	3	GAPDH	0.588939	0.00132485
11	4	GAPDH	0.582916	-0.00389924
11	5	GAPDH	0.583458	-0.00255853
11	6	GAPDH	0.590411	0.00519302
11	7	GAPDH	0.588441	0.00402193
11	8	GAPDH	0.585046	0.00142564
11	9	GAPDH	0.582904	8.21169e-05
11	10	GAPDH	0.578568	-0.00345581
11	11	GAPDH	0.576943	-0.00428143
11	12	GAPDH	0.578488	-0.00193805
11	13	GAPDH	0.580037	0.000409683
11	14	GAPDH	0.581422	0.00259344
11	15	GAPDH	0.579112	0.00108237
11	16	GAPDH	0.584833	0.00760207
11	17	GAPDH	0.615333	0.0389002
11	18	GAPDH	0.656577	0.0809433
11	19	GAPDH	0.758251	0.183416
11	20	GAPDH	0.947336	0.373299
11	21	GAPDH	1.20199	0.628747
11	22	GAPDH	1.57199	0.999546
11	23	GAPDH	1.93749	1.36585
11	24	GAPDH	2.21105	1.64021
11	25	GAPDH	2.40965	1.83961
11	26	GAPDH	2.54183	1.97259
11	27	GAPDH	2.62724	2.0588
11	28	GAPDH	2.67131	2.10367
11	29	GAPDH	2.73609	2.16924
11	30	GAPDH	2.74661	2.18056
11	31	GAPDH	2.76465	2.19939
11	32	GAPDH	2.86846	2.30401
11	33	GAPDH	2.8658	2.30214
11	34	GAPDH	2.87261	2.30975
11	35	GAPDH	2.87615	2.31409
11	36	GAPDH	2.87033	2.30907
11	37	GAPDH	2.87912	2.31866
11	38	GAPDH	2.88089	2.32123
11	39	GAPDH	2.89399	2.33513
11	40	GAPDH	2.91979	2.36173
12	1	GAPDH	0.544886	0.00606852
12	2	GAPDH	0.543389	0.00519769
12	3	GAPDH	0.539248	0.00168458
12	4	GAPDH	0.531592	-0.00534454
12	5	GAPDH	0.531959	-0.00435052
12	6	GAPDH	0.54046	0.00477697
12	7	GAPDH	0.539804	0.00474835
12	8	GAPDH	0.535645	0.0012167
12	9	GAPDH	0.534217	0.000415013
12	10	GAPDH	0.532362	-0.000812314
12	11	GAPDH	0.53102	-0.00152752
12	12	GAPDH	0.531273	-0.000647286
12	13	GAPDH	0.531609	0.000315738
12	14	GAPDH	0.532242	0.00157571
12	15	GAPDH	0.527989	-0.00205088
12	16	GAPDH	0.532462	0.00305002
12	17	GAPDH	0.559092	0.0303067
12	18	GAPDH	0.593794	0.0656358
12	19	GAPDH	0.682103	0.154572
12	20	GAPDH	0.84901	0.322106
12	21	GAPDH	1.07437	0.548096
12	22	GAPDH	1.41546	0.889806
12	23	GAPDH	1.77391	1.24888
12	24	GAPDH	2.0576	1.5332
12	25	GAPDH	2.25324	1.72947
12	26	GAPDH	2.37752	1.85438
12	27	GAPDH	2.45848	1.93596
12	28	GAPDH	2.49997	1.97809
12	29	GAPDH	2.56438	2.04312
12	30	GAPDH	2.57535	2.05471
12	31	GAPDH	2.59308	2.07307
12	32	GAPDH	2.69112	2.17174
12	33	GAPDH	2.68508	2.16633
12	34	GAPDH	2.6919	2.17378
12	35	GAPDH	2.69392	2.17642
12	36	GAPDH	2.68909	2.17221
12	37	GAPDH	2.69641	2.18016
12	38	GAPDH	2.69761	2.18199
12	39	GAPDH	2.71058	2.19559
12	40	GAPDH	2.73959	2.22522
13	1	IFNB	0.358704	-0.0128599
13	2	IFNB	0.362647	-0.00816654
13	3	IFNB	0.363542	-0.00652201
13	4	IFNB	0.364146	-0.00516757
13	5	IFNB	0.36566	-0.00290321
13	6	IFNB	0.370615	0.00280189
13	7	IFNB	0.369995	0.00293158
13	8	IFNB	0.369871	0.00355765
13	9	IFNB	0.36929	0.00372733
13	10	IFNB	0.366906	0.0020931
13	11	IFNB	0.365974	0.00191206
13	12	IFNB	0.367248	0.00393616
13	13	IFNB	0.367162	0.00459957
13	14	IFNB	0.365478	0.00366612
13	15	IFNB	0.358912	-0.00215003
13	16	IFNB	0.356688	-0.00362324
13	17	IFNB	0.354775	-0.00478662
13	18	IFNB	0.354738	-0.00407278
13	19	IFNB	0.358493	0.000432212
13	20	IFNB	0.3678	0.0104888
13	21	IFNB	0.373927	0.017366
13	22	IFNB	0.393371	0.037561
13	23	IFNB	0.429489	0.0744289
13	24	IFNB	0.499208	0.144898
13	25	IFNB	0.627867	0.274307
13	26	IFNB	0.837765	0.484955
13	27	IFNB	1.14655	0.794487
13	28	IFNB	1.52224	1.17093
13	29	IFNB	1.90515	1.55459
13	30	IFNB	2.09844	1.74863
13	31	IFNB	2.25778	1.90872
13	32	IFNB	2.46658	2.11827
13	33	IFNB	2.55891	2.21135
13	34	IFNB	2.59357	2.24676
13	35	IFNB	2.63446	2.28841
13	36	IFNB	2.66057	2.31526
13	37	IFNB	2.69852	2.35397
13	38	IFNB	2.714	2.37019
13	39	IFNB	2.74061	2.39755
13	40	IFNB	2.77857	2.43627
14	1	IFNB	0.294904	-0.014641
14	2	IFNB	0.298447	-0.0107489
14	3	IFNB	0.299191	-0.00965608
14	4	IFNB	0.300932	-0.00756545
14	5	IFNB	0.303247	-0.00490103
14	6	IFNB	0.31101	0.00321114
14	7	IFNB	0.312634	0.00518351
14	8	IFNB	0.311257	0.00415608
14	9	IFNB	0.31178	0.00502831
14	10	IFNB	0.311986	0.00558403
14	11	IFNB	0.311384	0.00533068
14	12	IFNB	0.311159	0.00545481
14	13	IFNB	0.311107	0.00575218
14	14	IFNB	0.30893	0.0039244
14	15	IFNB	0.301428	-0.00322788
14	16	IFNB	0.298925	-0.00538188
14	17	IFNB	0.297334	-0.00662404
14	18	IFNB	0.29734	-0.00626879
14	19	IFNB	0.300933	-0.00232648
14	20	IFNB	0.308097	0.00518654
14	21	IFNB	0.314017	0.011456
14	22	IFNB	0.336004	0.0337923
14	23	IFNB	0.37011	0.068248
14	24	IFNB	0.437342	0.135829
14	25	IFNB	0.563223	0.262059
14	26	IFNB	0.766773	0.465958
14	27	IFNB	1.06851	0.768043
14	28	IFNB	1.43851	1.1384
14	29	IFNB	1.82273	1.52296
14	30	IFNB	2.01366	1.71424
14	31	IFNB	2.16862	1.86955
14	32	IFNB	2.38038	2.08166
14	33	IFNB	2.4722	2.17383
14	34	IFNB	2.50915	2.21113
14	35	IFNB	2.5502	2.25253
14	36	IFNB	2.57232	2.275
14	37	IFNB	2.61	2.31303
14	38	IFNB	2.62258	2.32596
14	39	IFNB	2.64975	2.35348
14	40	IFNB	2.69167	2.39574
15	1	IFNB	0.383804	-0.0137981
15	2	IFNB	0.388764	-0.00680276
15	3	IFNB	0.387977	-0.00555362
15	4	IFNB	0.382578	-0.00891737
15	5	IFNB	0.382766	-0.00669416
15	6	IFNB	0.389135	0.00171061
15	7	IFNB	0.389587	0.00419783
15	8	IFNB	0.38843	0.00507614
15	9	IFNB	0.387488	0.00616986
15	10	IFNB	0.384059	0.00477617
15	11	IFNB	0.38274	0.0054934
15	12	IFNB	0.382723	0.00751111
15	13	IFNB	0.380042	0.0068662
15	14	IFNB	0.373965	0.00282457
15	15	IFNB	0.36236	-0.00674468
15	16	IFNB	0.358839	-0.00823103
15	17	IFNB	0.356549	-0.00848503
15	18	IFNB	0.356886	-0.00611246
15	19	IFNB	0.364377	0.00341389
15	20	IFNB	0.381439	0.0225109
15	21	IFNB	0.392219	0.0353267
15	22	IFNB	0.431951	0.0770944
15	23	IFNB	0.505469	0.152648
15	24	IFNB	0.640727	0.289941
15	25	IFNB	0.871029	0.522278
15	26	IFNB	1.19708	0.85037
15	27	IFNB	1.56945	1.22477
15	28	IFNB	1.89211	1.54946
15	29	IFNB	2.17978	1.83917
15	30	IFNB	2.28319	1.94462
15	31	IFNB	2.38741	2.05087
15	32	IFNB	2.56236	2.22786
15	33	IFNB	2.61942	2.28695
15	34	IFNB	2.64198	2.31155
15	35	IFNB	2.67626	2.34786
15	36	IFNB	2.6958	2.36944
15	37	IFNB	2.72467	2.40035
15	38	IFNB	2.73346	2.41117
15	39	IFNB	2.75901	2.43875
15	40	IFNB	2.79508	2.47687
16	1	IFNB	0.455314	-0.0052882
16	2	IFNB	0.454499	-0.0043345
16	3	IFNB	0.451417	-0.00564811
16	4	IFNB	0.448395	-0.00690139
16	5	IFNB	0.449509	-0.00401898
16	6	IFNB	0.456078	0.00431872
16	7	IFNB	0.453234	0.0032424
16	8	IFNB	0.450522	0.00229888
16	9	IFNB	0.449699	0.00324507
16	10	IFNB	0.448431	0.00374481
16	11	IFNB	0.446944	0.00402632
16	12	IFNB	0.446608	0.00545918
16	13	IFNB	0.443499	0.00411908
16	14	IFNB	0.439089	0.00147715
16	15	IFNB	0.432312	-0.00353135
16	16	IFNB	0.430021	-0.00405421
16	17	IFNB	0.427509	-0.00479695
16	18	IFNB	0.427557	-0.00298062
16	19	IFNB	0.434106	0.00533702
16	20	IFNB	0.451428	0.0244275
16	21	IFNB	0.462774	0.0375412
16	22	IFNB	0.502729	0.0792648
16	23	IFNB	0.577182	0.155487
16	24	IFNB	0.714727	0.2948
16	25	IFNB	0.948225	0.530066
16	26	IFNB	1.2806	0.864207
16	27	IFNB	1.66165	1.24703
16	28	IFNB	1.99583	1.58298
16	29	IFNB	2.29631	1.88522
16	30	IFNB	2.40724	1.99793
16	31	IFNB	2.51402	2.10647
16	32	IFNB	2.69235	2.28657
16	33	IFNB	2.75652	2.35251
16	34	IFNB	2.78397	2.38172
16	35	IFNB	2.81879	2.41832
16	36	IFNB	2.83561	2.4369
16	37	IFNB	2.87004	2.4731
16	38	IFNB	2.87936	2.48419
16	39	IFNB	2.90142	2.50802
16	40	IFNB	2.93819	2.54656
17	1	IFNB	0.402286	-0.0127657
17	2	IFNB	0.40441	-0.00978876
17	3	IFNB	0.403857	-0.00948744
17	4	IFNB	0.405532	-0.00695976
17	5	IFNB	0.407653	-0.00398516
17	6	IFNB	0.414204	0.00341994
17	7	IFNB	0.414842	0.00491148
17	8	IFNB	0.413453	0.00437596
17	9	IFNB	0.412868	0.00464367
17	10	IFNB	0.412377	0.00500636
17	11	IFNB	0.411437	0.00491984
17	12	IFNB	0.411235	0.00557098
17	13	IFNB	0.409667	0.00485691
17	14	IFNB	0.40625	0.00229355
17	15	IFNB	0.398511	-0.00459207
17	16	IFNB	0.396527	-0.00572236
17	17	IFNB	0.39618	-0.00521635
17	18	IFNB	0.396507	-0.00403555
17	19	IFNB	0.401276	0.00158704
17	20	IFNB	0.414361	0.0155256
17	21	IFNB	0.422428	0.0244456
17	22	IFNB	0.451525	0.0543961
17	23	IFNB	0.506632	0.110357
17	24	IFNB	0.611738	0.216317
17	25	IFNB	0.795573	0.401004
17	26	IFNB	1.08132	0.687609
17	27	IFNB	1.45936	1.0665
17	28	IFNB	1.84601	1.45401
17	29	IFNB	2.20264	1.81148
17	30	IFNB	2.35792	1.96762
17	31	IFNB	2.49128	2.10183
17	32	IFNB	2.68799	2.29939
17	33	IFNB	2.7715	2.38376
17	34	IFNB	2.80186	2.41497
17	35	IFNB	2.84132	2.45529
17	36	IFNB	2.8633	2.47812
17	37	IFNB	2.89666	2.51233
17	38	IFNB	2.90685	2.52338
17	39	IFNB	2.93301	2.55039
17	40	IFNB	2.97412	2.59235
18	1	IFNB	0.321292	-0.020447
18	2	IFNB	0.325579	-0.015598
18	3	IFNB	0.326882	-0.0137338
18	4	IFNB	0.329767	-0.0102874
18	5	IFNB	0.332228	-0.00726444
18	6	IFNB	0.340358	0.00142733
18	7	IFNB	0.344844	0.00647464
18	8	IFNB	0.345342	0.00753466
18	9	IFNB	0.346374	0.00912875
18	10	IFNB	0.345547	0.00886325
18	11	IFNB	0.344579	0.00845646
18	12	IFNB	0.344391	0.00883038
18	13	IFNB	0.343378	0.00837868
18	14	IFNB	0.338923	0.00448544
18	15	IFNB	0.327921	-0.00595495
18	16	IFNB	0.324702	-0.00861161
18	17	IFNB	0.323535	-0.00921715
18	18	IFNB	0.32368	-0.00851028
18	19	IFNB	0.328811	-0.00281778
18	20	IFNB	0.34111	0.0100426
18	21	IFNB	0.348701	0.0181953
18	22	IFNB	0.375244	0.0452999
18	23	IFNB	0.425174	0.0957917
18	24	IFNB	0.519856	0.191035
18	25	IFNB	0.690238	0.36198
18	26	IFNB	0.962523	0.634826
18	27	IFNB	1.33466	1.00752
18	28	IFNB	1.74101	1.41443
18	29	IFNB	2.12634	1.80033
18	30	IFNB	2.3044	1.97895
18	31	IFNB	2.45661	2.13172
18	32	IFNB	2.66401	2.33968
18	33	IFNB	2.7528	2.42903
18	34	IFNB	2.78676	2.46355
18	35	IFNB	2.82879	2.50614
18	36	IFNB	2.85127	2.52919
18	37	IFNB	2.88778	2.56626
18	38	IFNB	2.90128	2.58033
18	39	IFNB	2.93007	2.60967
18	40	IFNB	2.97157	2.65174
19	1	IFNB	0.30211	-0.0155364
19	2	IFNB	0.307195	-0.0106602
19	3	IFNB	0.309362	-0.0087016
19	4	IFNB	0.312285	-0.00598698
19	5	IFNB	0.314511	-0.00396958
19	6	IFNB	0.321246	0.00255707
19	7	IFNB	0.323134	0.00423707
19	8	IFNB	0.323374	0.00426866
19	9	IFNB	0.324494	0.00518102
19	10	IFNB	0.323722	0.00420048
19	11	IFNB	0.322883	0.00315296
19	12	IFNB	0.324706	0.00476761
19	13	IFNB	0.325447	0.00530058
19	14	IFNB	0.323468	0.00311309
19	15	IFNB	0.317553	-0.00301085
19	16	IFNB	0.315845	-0.00492676
19	17	IFNB	0.315968	-0.00501159
19	18	IFNB	0.316017	-0.00517118
19	19	IFNB	0.319364	-0.00203256
19	20	IFNB	0.329262	0.007657
19	21	IFNB	0.33537	0.0135564
19	22	IFNB	0.357949	0.0359273
19	23	IFNB	0.398975	0.0767448
19	24	IFNB	0.474872	0.152433
19	25	IFNB	0.614517	0.29187
19	26	IFNB	0.845209	0.522354
19	27	IFNB	1.18126	0.858198
19	28	IFNB	1.58001	1.25674
19	29	IFNB	1.97718	1.6537
19	30	IFNB	2.17742	1.85374
19	31	IFNB	2.33781	2.01391
19	32	IFNB	2.54988	2.22577
19	33	IFNB	2.64646	2.32215
19	34	IFNB	2.68223	2.35771
19	35	IFNB	2.72519	2.40046
19	36	IFNB	2.74835	2.42341
19	37	IFNB	2.78721	2.46207
19	38	IFNB	2.80167	2.47631
19	39	IFNB	2.82884	2.50328
19	40	IFNB	2.8688	2.54303
20	1	IFNB	0.294009	-0.0137873
20	2	IFNB	0.294663	-0.0131339
20	3	IFNB	0.296709	-0.0110881
20	4	IFNB	0.299591	-0.00820691
20	5	IFNB	0.301943	-0.00585599
20	6	IFNB	0.309744	0.001945
20	7	IFNB	0.313247	0.00544706
20	8	IFNB	0.313879	0.00607829
20	9	IFNB	0.314521	0.00671918
20	10	IFNB	0.314132	0.00632942
20	11	IFNB	0.313626	0.00582355
20	12	IFNB	0.31473	0.00692596
20	13	IFNB	0.314686	0.00688166
20	14	IFNB	0.312332	0.00452691
20	15	IFNB	0.303861	-0.00394482
20	16	IFNB	0.301219	-0.00658785
20	17	IFNB	0.300178	-0.0076293
20	18	IFNB	0.300444	-0.0073641
20	19	IFNB	0.304905	-0.00290338
20	20	IFNB	0.313081	0.00527189
20	21	IFNB	0.319128	0.0113177
20	22	IFNB	0.341984	0.0341732
20	23	IFNB	0.37969	0.0718792
20	24	IFNB	0.451601	0.143789
20	25	IFNB	0.585148	0.277336
20	26	IFNB	0.804779	0.496966
20	27	IFNB	1.13294	0.825126
20	28	IFNB	1.53505	1.22723
20	29	IFNB	1.947	1.63918
20	30	IFNB	2.16217	1.85435
20	31	IFNB	2.33315	2.02533
20	32	IFNB	2.55323	2.24542
20	33	IFNB	2.65762	2.34981
20	34	IFNB	2.69557	2.38775
20	35	IFNB	2.73853	2.43071
20	36	IFNB	2.76283	2.45501
20	37	IFNB	2.79963	2.49181
20	38	IFNB	2.81455	2.50672
20	39	IFNB	2.8432	2.53537
20	40	IFNB	2.88435	2.57652
21	1	IFNB	0.394617	-0.0200415
21	2	IFNB	0.400524	-0.0132891
21	3	IFNB	0.402134	-0.0108332
21	4	IFNB	0.404379	-0.00774259
21	5	IFNB	0.407024	-0.00425098
21	6	IFNB	0.415059	0.00462917
21	7	IFNB	0.415167	0.00558345
21	8	IFNB	0.414062	0.00532442
21	9	IFNB	0.413251	0.00535915
21	10	IFNB	0.411292	0.00424568
21	11	IFNB	0.410444	0.00424328
21	12	IFNB	0.411179	0.00582466
21	13	IFNB	0.409485	0.00497667
21	14	IFNB	0.406848	0.00318488
21	15	IFNB	0.399006	-0.00381097
21	16	IFNB	0.396489	-0.00548201
21	17	IFNB	0.394995	-0.00613035
21	18	IFNB	0.395158	-0.00512129
21	19	IFNB	0.40126	0.00182713
21	20	IFNB	0.416946	0.0183584
21	21	IFNB	0.426593	0.028851
21	22	IFNB	0.456642	0.0597464
21	23	IFNB	0.514208	0.118158
21	24	IFNB	0.622373	0.227169
21	25	IFNB	0.810927	0.416569
21	26	IFNB	1.0945	0.700983
21	27	IFNB	1.45332	1.06065
21	28	IFNB	1.80556	1.41374
21	29	IFNB	2.12367	1.73269
21	30	IFNB	2.25204	1.86191
21	31	IFNB	2.36737	1.97809
21	32	IFNB	2.54674	2.1583
21	33	IFNB	2.61442	2.22683
21	34	IFNB	2.64227	2.25553
21	35	IFNB	2.67692	2.29102
21	36	IFNB	2.69359	2.30853
21	37	IFNB	2.72139	2.33719
21	38	IFNB	2.72944	2.34608
21	39	IFNB	2.75418	2.37166
21	40	IFNB	2.79225	2.41058
22	1	IFNB	0.289169	-0.013571
22	2	IFNB	0.291691	-0.0104681
22	3	IFNB	0.291499	-0.0100796
22	4	IFNB	0.290527	-0.0104704
22	5	IFNB	0.292383	-0.00803364
22	6	IFNB	0.301452	0.00161643
22	7	IFNB	0.305594	0.00633955
22	8	IFNB	0.306197	0.00752337
22	9	IFNB	0.305827	0.00773439
22	10	IFNB	0.304359	0.00684686
22	11	IFNB	0.303778	0.00684744
22	12	IFNB	0.304756	0.00840564
22	13	IFNB	0.304183	0.00841388
22	14	IFNB	0.299733	0.00454475
22	15	IFNB	0.288072	-0.00653514
22	16	IFNB	0.285203	-0.00882353
22	17	IFNB	0.285551	-0.00789433
22	18	IFNB	0.286429	-0.00643561
22	19	IFNB	0.293222	0.00093848
22	20	IFNB	0.307963	0.0162601
22	21	IFNB	0.317072	0.0259498
22	22	IFNB	0.34878	0.0582394
22	23	IFNB	0.408398	0.118438
22	24	IFNB	0.521843	0.232464
22	25	IFNB	0.719236	0.430438
22	26	IFNB	1.0198	0.731586
22	27	IFNB	1.40446	1.11682
22	28	IFNB	1.78736	1.50031
22	29	IFNB	2.13119	1.84472
22	30	IFNB	2.27524	1.98935
22	31	IFNB	2.4019	2.11659
22	32	IFNB	2.59651	2.31178
22	33	IFNB	2.67304	2.38889
22	34	IFNB	2.70484	2.42127
22	35	IFNB	2.7447	2.46171
22	36	IFNB	2.76343	2.48103
22	37	IFNB	2.79361	2.51178
22	38	IFNB	2.8035	2.52226
22	39	IFNB	2.82997	2.5493
22	40	IFNB	2.86996	2.58987
23	1	IFNB	0.452894	-0.00852197
23	2	IFNB	0.452004	-0.00697319
23	3	IFNB	0.448675	-0.00786208
23	4	IFNB	0.44499	-0.00910762
23	5	IFNB	0.445498	-0.00616113
23	6	IFNB	0.451633	0.00241424
23	7	IFNB	0.452362	0.00558171
23	8	IFNB	0.449932	0.00559162
23	9	IFNB	0.448139	0.00623781
23	10	IFNB	0.444116	0.00465444
23	11	IFNB	0.442579	0.00555642
23	12	IFNB	0.44199	0.00740717
23	13	IFNB	0.439224	0.00708121
23	14	IFNB	0.433238	0.00353416
23	15	IFNB	0.420475	-0.00678956
23	16	IFNB	0.416322	-0.00850266
23	17	IFNB	0.41275	-0.00963573
23	18	IFNB	0.412837	-0.00710945
23	19	IFNB	0.420895	0.0033887
23	20	IFNB	0.439735	0.0246678
23	21	IFNB	0.452218	0.03959
23	22	IFNB	0.498239	0.0880504
23	23	IFNB	0.583948	0.1762
23	24	IFNB	0.736901	0.331592
23	25	IFNB	0.988082	0.585212
23	26	IFNB	1.32504	0.924607
23	27	IFNB	1.68207	1.28408
23	28	IFNB	1.9749	1.57935
23	29	IFNB	2.24154	1.84842
23	30	IFNB	2.32392	1.93325
23	31	IFNB	2.40769	2.01945
23	32	IFNB	2.57099	2.1852
23	33	IFNB	2.61776	2.23441
23	34	IFNB	2.64323	2.26232
23	35	IFNB	2.6719	2.29342
23	36	IFNB	2.67673	2.30069
23	37	IFNB	2.69879	2.3252
23	38	IFNB	2.7056	2.33444
23	39	IFNB	2.72731	2.35859
23	40	IFNB	2.75996	2.39368
24	1	IFNB	0.496233	-0.0076832
24	2	IFNB	0.494767	-0.00582757
24	3	IFNB	0.490105	-0.00716752
24	4	IFNB	0.48339	-0.0105605
24	5	IFNB	0.483472	-0.00715722
24	6	IFNB	0.490843	0.00353635
24	7	IFNB	0.49022	0.00623539
24	8	IFNB	0.485689	0.00502606
24	9	IFNB	0.483284	0.00594233
24	10	IFNB	0.47863	0.00461012
24	11	IFNB	0.476904	0.00620657
24	12	IFNB	0.476318	0.00894241
24	13	IFNB	0.471784	0.00772969
24	14	IFNB	0.464248	0.00351575
24	15	IFNB	0.449095	-0.00831492
24	16	IFNB	0.444521	-0.00956746
24	17	IFNB	0.441789	-0.00897708
24	18	IFNB	0.441767	-0.0056775
24	19	IFNB	0.448496	0.00437318
24	20	IFNB	0.466782	0.0259807
24	21	IFNB	0.479248	0.0417693
24	22	IFNB	0.522814	0.0886565
24	23	IFNB	0.602296	0.17146
24	24	IFNB	0.744267	0.316753
24	25	IFNB	0.978393	0.554201
24	26	IFNB	1.28824	0.867368
24	27	IFNB	1.60725	1.1897
24	28	IFNB	1.86674	1.45251
24	29	IFNB	2.10852	1.69762
24	30	IFNB	2.17628	1.7687
24	31	IFNB	2.2521	1.84784
24	32	IFNB	2.4045	2.00356
24	33	IFNB	2.44361	2.046
24	34	IFNB	2.46504	2.07074
24	35	IFNB	2.48979	2.09882
24	36	IFNB	2.49709	2.10944
24	37	IFNB	2.5231	2.13877
24	38	IFNB	2.53003	2.14902
24	39	IFNB	2.54924	2.17155
24	40	IFNB	2.58366	2.2093
25	1	GAPDH	0.299069	-0.00315546
25	2	GAPDH	0.302511	-0.00138891
25	3	GAPDH	0.303159	-0.00241642
25	4	GAPDH	0.304952	-0.00229859
25	5	GAPDH	0.307163	-0.00176303
25	6	GAPDH	0.31435	0.00374866
25	7	GAPDH	0.316505	0.00422825
25	8	GAPDH	0.317023	0.00307024
25	9	GAPDH	0.316875	0.00124713
25	10	GAPDH	0.316347	-0.000956561
25	11	GAPDH	0.315947	-0.00303204
25	12	GAPDH	0.318236	-0.00241896
25	13	GAPDH	0.322005	-0.000324972
25	14	GAPDH	0.324197	0.000191339
25	15	GAPDH	0.326406	0.000724966
25	16	GAPDH	0.331722	0.00436539
25	17	GAPDH	0.357334	0.0283016
25	18	GAPDH	0.397346	0.0666383
25	19	GAPDH	0.485494	0.153111
25	20	GAPDH	0.648194	0.314135
25	21	GAPDH	0.882141	0.546407
25	22	GAPDH	1.23363	0.896217
25	23	GAPDH	1.61117	1.27208
25	24	GAPDH	1.91392	1.57316
25	25	GAPDH	2.12611	1.78367
25	26	GAPDH	2.26471	1.9206
25	27	GAPDH	2.35941	2.01362
25	28	GAPDH	2.41779	2.07033
25	29	GAPDH	2.48898	2.13985
25	30	GAPDH	2.50229	2.15148
25	31	GAPDH	2.5261	2.17361
25	32	GAPDH	2.63066	2.2765
25	33	GAPDH	2.62716	2.27132
25	34	GAPDH	2.63525	2.27773
25	35	GAPDH	2.64377	2.28458
25	36	GAPDH	2.64268	2.28182
25	37	GAPDH	2.65253	2.28998
25	38	GAPDH	2.6556	2.29138
25	39	GAPDH	2.67167	2.30578
25	40	GAPDH	2.70092	2.33335
26	1	GAPDH	0.314632	-0.00357475
26	2	GAPDH	0.318075	-0.00175028
26	3	GAPDH	0.319097	-0.0023474
26	4	GAPDH	0.322002	-0.00106104
26	5	GAPDH	0.324252	-0.00042989
26	6	GAPDH	0.330396	0.00409449
26	7	GAPDH	0.331238	0.00331823
26	8	GAPDH	0.331752	0.00221286
26	9	GAPDH	0.331593	0.0004353
26	10	GAPDH	0.330277	-0.00249975
26	11	GAPDH	0.330052	-0.00434365
26	12	GAPDH	0.333733	-0.00228202
26	13	GAPDH	0.337104	-0.000529373
26	14	GAPDH	0.339672	0.000419324
26	15	GAPDH	0.343884	0.00301293
26	16	GAPDH	0.349728	0.00723729
26	17	GAPDH	0.375351	0.0312415
26	18	GAPDH	0.414322	0.0685933
26	19	GAPDH	0.502092	0.154745
26	20	GAPDH	0.667115	0.318149
26	21	GAPDH	0.904169	0.553584
26	22	GAPDH	1.25856	0.906352
26	23	GAPDH	1.63993	1.2861
26	24	GAPDH	1.95051	1.59507
26	25	GAPDH	2.1708	1.81374
26	26	GAPDH	2.31982	1.96114
26	27	GAPDH	2.41912	2.05882
26	28	GAPDH	2.47383	2.11191
26	29	GAPDH	2.55097	2.18743
26	30	GAPDH	2.56544	2.20029
26	31	GAPDH	2.58885	2.22207
26	32	GAPDH	2.69745	2.32906
26	33	GAPDH	2.6931	2.32309
26	34	GAPDH	2.70168	2.33005
26	35	GAPDH	2.70898	2.33573
26	36	GAPDH	2.70525	2.33038
26	37	GAPDH	2.71103	2.33454
26	38	GAPDH	2.71387	2.33577
26	39	GAPDH	2.73416	2.35443
26	40	GAPDH	2.76424	2.3829
27	1	GAPDH	0.286776	-0.00459531
27	2	GAPDH	0.291428	-0.00189225
27	3	GAPDH	0.292604	-0.00266642
27	4	GAPDH	0.295935	-0.00128462
27	5	GAPDH	0.298294	-0.000875634
27	6	GAPDH	0.304577	0.00345856
27	7	GAPDH	0.306435	0.00336678
27	8	GAPDH	0.3073	0.00228193
27	9	GAPDH	0.307678	0.000710581
27	10	GAPDH	0.308833	-8.38775e-05
27	11	GAPDH	0.308723	-0.00214359
27	12	GAPDH	0.309277	-0.00353893
27	13	GAPDH	0.313054	-0.00171182
27	14	GAPDH	0.316335	-0.000379858
27	15	GAPDH	0.321532	0.00286691
27	16	GAPDH	0.3274	0.00678542
27	17	GAPDH	0.352407	0.0298432
27	18	GAPDH	0.392372	0.0678579
27	19	GAPDH	0.480578	0.154115
27	20	GAPDH	0.645028	0.316616
27	21	GAPDH	0.883124	0.552761
27	22	GAPDH	1.24157	0.909254
27	23	GAPDH	1.63271	1.29845
27	24	GAPDH	1.94757	1.61136
27	25	GAPDH	2.17205	1.83389
27	26	GAPDH	2.32742	1.98731
27	27	GAPDH	2.42981	2.08775
27	28	GAPDH	2.48992	2.14591
27	29	GAPDH	2.56621	2.22025
27	30	GAPDH	2.58076	2.23285
27	31	GAPDH	2.60581	2.25596
27	32	GAPDH	2.71067	2.35886
27	33	GAPDH	2.70783	2.35408
27	34	GAPDH	2.71717	2.36146
27	35	GAPDH	2.7241	2.36644
27	36	GAPDH	2.72185	2.36225
27	37	GAPDH	2.73319	2.37164
27	38	GAPDH	2.7357	2.3722
27	39	GAPDH	2.75075	2.3853
27	40	GAPDH	2.7816	2.4142
28	1	GAPDH	0.525118	-0.00453744
28	2	GAPDH	0.528605	-0.000457952
28	3	GAPDH	0.527404	-0.00106631
28	4	GAPDH	0.524292	-0.00358602
28	5	GAPDH	0.525517	-0.00176948
28	6	GAPDH	0.532264	0.0055705
28	7	GAPDH	0.529583	0.00348084
28	8	GAPDH	0.527032	0.00152261
28	9	GAPDH	0.525605	0.000687755
28	10	GAPDH	0.52286	-0.00146556
28	11	GAPDH	0.52125	-0.00248275
28	12	GAPDH	0.521114	-0.00202699
28	13	GAPDH	0.521924	-0.000624943
28	14	GAPDH	0.523717	0.00176034
28	15	GAPDH	0.526003	0.00463861
28	16	GAPDH	0.532628	0.0118563
28	17	GAPDH	0.562868	0.0426884
28	18	GAPDH	0.606555	0.0869669
28	19	GAPDH	0.710183	0.191188
28	20	GAPDH	0.901084	0.382681
28	21	GAPDH	1.15906	0.641244
28	22	GAPDH	1.51806	1.00084
28	23	GAPDH	1.85867	1.34204
28	24	GAPDH	2.10454	1.58851
28	25	GAPDH	2.28502	1.76958
28	26	GAPDH	2.40352	1.88867
28	27	GAPDH	2.47856	1.9643
28	28	GAPDH	2.51938	2.00571
28	29	GAPDH	2.57793	2.06486
28	30	GAPDH	2.58824	2.07576
28	31	GAPDH	2.60826	2.09638
28	32	GAPDH	2.70533	2.19403
28	33	GAPDH	2.69838	2.18768
28	34	GAPDH	2.70638	2.19627
28	35	GAPDH	2.70874	2.19922
28	36	GAPDH	2.70177	2.19284
28	37	GAPDH	2.70606	2.19773
28	38	GAPDH	2.7081	2.20036
28	39	GAPDH	2.72306	2.2159
28	40	GAPDH	2.74761	2.24105
29	1	GAPDH	0.501868	-0.0151741
29	2	GAPDH	0.50884	-0.00812073
29	3	GAPDH	0.515026	-0.00185197
29	4	GAPDH	0.513672	-0.00312378
29	5	GAPDH	0.514835	-0.00187897
29	6	GAPDH	0.522144	0.00551251
29	7	GAPDH	0.521125	0.00457614
29	8	GAPDH	0.518532	0.00206526
29	9	GAPDH	0.51708	0.000694921
29	10	GAPDH	0.51501	-0.00129251
29	11	GAPDH	0.513075	-0.00314488
29	12	GAPDH	0.513146	-0.00299256
29	13	GAPDH	0.514909	-0.00114711
29	14	GAPDH	0.516815	0.000840849
29	15	GAPDH	0.517634	0.0017421
29	16	GAPDH	0.5239	0.00809115
29	17	GAPDH	0.555716	0.0399891
29	18	GAPDH	0.604293	0.0886479
29	19	GAPDH	0.716415	0.200852
29	20	GAPDH	0.921626	0.406145
29	21	GAPDH	1.203	0.687598
29	22	GAPDH	1.59739	1.08207
29	23	GAPDH	1.98277	1.46753
29	24	GAPDH	2.26208	1.74692
29	25	GAPDH	2.46189	1.94683
29	26	GAPDH	2.591	2.07601
29	27	GAPDH	2.67621	2.1613
29	28	GAPDH	2.72336	2.20854
29	29	GAPDH	2.78938	2.27464
29	30	GAPDH	2.80058	2.28592
29	31	GAPDH	2.82011	2.30554
29	32	GAPDH	2.92263	2.40814
29	33	GAPDH	2.91463	2.40022
29	34	GAPDH	2.92144	2.40711
29	35	GAPDH	2.92612	2.41188
29	36	GAPDH	2.91921	2.40505
29	37	GAPDH	2.92766	2.41358
29	38	GAPDH	2.92956	2.41556
29	39	GAPDH	2.94273	2.42881
29	40	GAPDH	2.97451	2.46067
30	1	GAPDH	0.724641	-0.00528842
30	2	GAPDH	0.729115	-0.000406767
30	3	GAPDH	0.72727	-0.00184404
30	4	GAPDH	0.72551	-0.00319608
30	5	GAPDH	0.727417	-0.000880819
30	6	GAPDH	0.735246	0.00735568
30	7	GAPDH	0.732262	0.00478002
30	8	GAPDH	0.728609	0.00153518
30	9	GAPDH	0.726831	0.000165261
30	10	GAPDH	0.722202	-0.00405591
30	11	GAPDH	0.720254	-0.00559617
30	12	GAPDH	0.722857	-0.00258509
30	13	GAPDH	0.724216	-0.000818317
30	14	GAPDH	0.726597	0.0019705
30	15	GAPDH	0.727389	0.00316978
30	16	GAPDH	0.733604	0.00979332
30	17	GAPDH	0.763854	0.0404507
30	18	GAPDH	0.806765	0.08377
30	19	GAPDH	0.913216	0.190629
30	20	GAPDH	1.11236	0.39018
30	21	GAPDH	1.37333	0.651562
30	22	GAPDH	1.74307	1.02171
30	23	GAPDH	2.10575	1.38479
30	24	GAPDH	2.3719	1.65135
30	25	GAPDH	2.563	1.84286
30	26	GAPDH	2.68517	1.96544
30	27	GAPDH	2.76528	2.04596
30	28	GAPDH	2.80625	2.08734
30	29	GAPDH	2.86684	2.14834
30	30	GAPDH	2.87618	2.15808
30	31	GAPDH	2.89205	2.17435
30	32	GAPDH	2.99297	2.27569
30	33	GAPDH	2.98703	2.27015
30	34	GAPDH	2.99348	2.27701
30	35	GAPDH	2.99627	2.2802
30	36	GAPDH	2.99014	2.27449
30	37	GAPDH	2.99302	2.27777
30	38	GAPDH	2.99511	2.28027
30	39	GAPDH	3.01323	2.2988
30	40	GAPDH	3.03999	2.32597
31	1	GAPDH	0.431693	-0.00275673
31	2	GAPDH	0.432539	-0.00289393
31	3	GAPDH	0.432076	-0.00434043
31	4	GAPDH	0.434944	-0.00245655
31	5	GAPDH	0.43753	-0.000853921
31	6	GAPDH	0.444418	0.00505095
31	7	GAPDH	0.444181	0.00383103
31	8	GAPDH	0.443829	0.00249494
31	9	GAPDH	0.444033	0.00171554
31	10	GAPDH	0.442952	-0.000349156
31	11	GAPDH	0.441832	-0.00245185
31	12	GAPDH	0.443915	-0.00135231
31	13	GAPDH	0.445984	-0.000266626
31	14	GAPDH	0.44716	-7.4776e-05
31	15	GAPDH	0.447271	-0.000946839
31	16	GAPDH	0.45167	0.00246867
31	17	GAPDH	0.474049	0.0238644
31	18	GAPDH	0.506326	0.0551581
31	19	GAPDH	0.585305	0.133154
31	20	GAPDH	0.734625	0.28149
31	21	GAPDH	0.95427	0.500151
31	22	GAPDH	1.30507	0.849965
31	23	GAPDH	1.71932	1.26323
31	24	GAPDH	2.0824	1.62533
31	25	GAPDH	2.33823	1.88018
31	26	GAPDH	2.50821	2.04917
31	27	GAPDH	2.62035	2.16033
31	28	GAPDH	2.68181	2.22081
31	29	GAPDH	2.76123	2.29924
31	30	GAPDH	2.77481	2.31184
31	31	GAPDH	2.79409	2.33014
31	32	GAPDH	2.90384	2.43891
31	33	GAPDH	2.90591	2.43999
31	34	GAPDH	2.91262	2.44572
31	35	GAPDH	2.91657	2.44868
31	36	GAPDH	2.9093	2.44043
31	37	GAPDH	2.91462	2.44477
31	38	GAPDH	2.91639	2.44555
31	39	GAPDH	2.93211	2.46029
31	40	GAPDH	2.9625	2.48969
32	1	GAPDH	0.442642	-0.00740203
32	2	GAPDH	0.446852	-0.00426554
32	3	GAPDH	0.447418	-0.00477411
32	4	GAPDH	0.44925	-0.00401602
32	5	GAPDH	0.451945	-0.00239486
32	6	GAPDH	0.460831	0.00541812
32	7	GAPDH	0.462398	0.00591076
32	8	GAPDH	0.461741	0.00418024
32	9	GAPDH	0.461077	0.00244265
32	10	GAPDH	0.45948	-0.000228796
32	11	GAPDH	0.458663	-0.0021193
32	12	GAPDH	0.460796	-0.00106003
32	13	GAPDH	0.46221	-0.000720218
32	14	GAPDH	0.463693	-0.000310936
32	15	GAPDH	0.46275	-0.0023275
32	16	GAPDH	0.467033	0.000880811
32	17	GAPDH	0.49002	0.0227946
32	18	GAPDH	0.519	0.0507007
32	19	GAPDH	0.591669	0.122296
32	20	GAPDH	0.733628	0.263181
32	21	GAPDH	0.940466	0.468944
32	22	GAPDH	1.27702	0.804421
32	23	GAPDH	1.68862	1.21495
32	24	GAPDH	2.06434	1.5896
32	25	GAPDH	2.33053	1.85471
32	26	GAPDH	2.49891	2.02202
32	27	GAPDH	2.61234	2.13437
32	28	GAPDH	2.67593	2.19689
32	29	GAPDH	2.75556	2.27545
32	30	GAPDH	2.7699	2.28871
32	31	GAPDH	2.79304	2.31078
32	32	GAPDH	2.90108	2.41775
32	33	GAPDH	2.89989	2.41548
32	34	GAPDH	2.90749	2.42201
32	35	GAPDH	2.91112	2.42456
32	36	GAPDH	2.90277	2.41514
32	37	GAPDH	2.90717	2.41846
32	38	GAPDH	2.90897	2.41919
32	39	GAPDH	2.92677	2.43592
32	40	GAPDH	2.95224	2.46032
33	1	GAPDH	0.409642	-0.000645847
33	2	GAPDH	0.409308	-0.00210292
33	3	GAPDH	0.407802	-0.00473158
33	4	GAPDH	0.409544	-0.00411289
33	5	GAPDH	0.412105	-0.00267517
33	6	GAPDH	0.420438	0.00453516
33	7	GAPDH	0.423247	0.0062217
33	8	GAPDH	0.421961	0.00381283
33	9	GAPDH	0.421421	0.00214914
33	10	GAPDH	0.421093	0.000699009
33	11	GAPDH	0.420194	-0.00132321
33	12	GAPDH	0.422562	-7.85479e-05
33	13	GAPDH	0.424147	0.0003835
33	14	GAPDH	0.42475	-0.000135723
33	15	GAPDH	0.421265	-0.00474421
33	16	GAPDH	0.42458	-0.00255223
33	17	GAPDH	0.445737	0.017482
33	18	GAPDH	0.474199	0.0448208
33	19	GAPDH	0.547041	0.11654
33	20	GAPDH	0.687587	0.255963
33	21	GAPDH	0.893075	0.460328
33	22	GAPDH	1.22658	0.792708
33	23	GAPDH	1.63442	1.19943
33	24	GAPDH	2.00965	1.57354
33	25	GAPDH	2.27878	1.84155
33	26	GAPDH	2.45357	2.01521
33	27	GAPDH	2.57035	2.13087
33	28	GAPDH	2.63946	2.19886
33	29	GAPDH	2.72524	2.28351
33	30	GAPDH	2.74138	2.29852
33	31	GAPDH	2.76436	2.32039
33	32	GAPDH	2.87039	2.4253
33	33	GAPDH	2.86896	2.42274
33	34	GAPDH	2.87584	2.4285
33	35	GAPDH	2.88219	2.43373
33	36	GAPDH	2.87763	2.42804
33	37	GAPDH	2.88671	2.436
33	38	GAPDH	2.88919	2.43735
33	39	GAPDH	2.90344	2.45048
33	40	GAPDH	2.93094	2.47685
34	1	GAPDH	0.363267	-0.00341886
34	2	GAPDH	0.366609	-0.00185765
34	3	GAPDH	0.367207	-0.00303966
34	4	GAPDH	0.369193	-0.00283398
34	5	GAPDH	0.371582	-0.00222525
34	6	GAPDH	0.379533	0.00394557
34	7	GAPDH	0.381635	0.0042681
34	8	GAPDH	0.381513	0.00236553
34	9	GAPDH	0.382853	0.00192542
34	10	GAPDH	0.383111	0.000402837
34	11	GAPDH	0.382641	-0.00184648
34	12	GAPDH	0.385858	-0.000410384
34	13	GAPDH	0.387789	-0.00025984
34	14	GAPDH	0.389087	-0.000741433
34	15	GAPDH	0.390058	-0.00155043
34	16	GAPDH	0.394911	0.00152187
34	17	GAPDH	0.418311	0.0231417
34	18	GAPDH	0.448708	0.0517584
34	19	GAPDH	0.52232	0.123591
34	20	GAPDH	0.666426	0.265916
34	21	GAPDH	0.876932	0.474642
34	22	GAPDH	1.22112	0.817054
34	23	GAPDH	1.64207	1.23622
34	24	GAPDH	2.02713	1.61949
34	25	GAPDH	2.30835	1.89894
34	26	GAPDH	2.49336	2.08217
34	27	GAPDH	2.62189	2.20892
34	28	GAPDH	2.70277	2.28802
34	29	GAPDH	2.79829	2.38176
34	30	GAPDH	2.81757	2.39926
34	31	GAPDH	2.84868	2.42859
34	32	GAPDH	2.96773	2.54586
34	33	GAPDH	2.96724	2.54359
34	34	GAPDH	2.97718	2.55174
34	35	GAPDH	2.98936	2.56215
34	36	GAPDH	2.98687	2.55787
34	37	GAPDH	2.99343	2.56265
34	38	GAPDH	2.99681	2.56426
34	39	GAPDH	3.01848	2.58415
34	40	GAPDH	3.04879	2.61268
35	1	GAPDH	0.358192	-0.00588661
35	2	GAPDH	0.362142	-0.00361872
35	3	GAPDH	0.363324	-0.00411871
35	4	GAPDH	0.366572	-0.00255218
35	5	GAPDH	0.369244	-0.00156239
35	6	GAPDH	0.376911	0.00442329
35	7	GAPDH	0.378453	0.00428316
35	8	GAPDH	0.378902	0.00305098
35	9	GAPDH	0.379456	0.00192272
35	10	GAPDH	0.379143	-7.20946e-05
35	11	GAPDH	0.378794	-0.00210244
35	12	GAPDH	0.380794	-0.0017846
35	13	GAPDH	0.38435	8.97007e-05
35	14	GAPDH	0.386041	9.89092e-05
35	15	GAPDH	0.385948	-0.00167636
35	16	GAPDH	0.390078	0.000771994
35	17	GAPDH	0.411834	0.0208459
35	18	GAPDH	0.440735	0.0480649
35	19	GAPDH	0.51095	0.116598
35	20	GAPDH	0.650337	0.254303
35	21	GAPDH	0.856757	0.459042
35	22	GAPDH	1.19696	0.797563
35	23	GAPDH	1.62984	1.22876
35	24	GAPDH	2.05174	1.64898
35	25	GAPDH	2.36333	1.95889
35	26	GAPDH	2.56365	2.15753
35	27	GAPDH	2.70113	2.29333
35	28	GAPDH	2.78737	2.37788
35	29	GAPDH	2.88602	2.47485
35	30	GAPDH	2.90483	2.49198
35	31	GAPDH	2.93528	2.52075
35	32	GAPDH	3.06025	2.64403
35	33	GAPDH	3.06343	2.64553
35	34	GAPDH	3.07247	2.6529
35	35	GAPDH	3.07871	2.65745
35	36	GAPDH	3.07397	2.65103
35	37	GAPDH	3.08665	2.66203
35	38	GAPDH	3.08917	2.66286
35	39	GAPDH	3.10548	2.67749
35	40	GAPDH	3.13887	2.7092
36	1	GAPDH	0.316393	-0.00423278
36	2	GAPDH	0.319286	-0.00276711
36	3	GAPDH	0.319866	-0.00361425
36	4	GAPDH	0.320563	-0.00434531
36	5	GAPDH	0.322535	-0.00380045
36	6	GAPDH	0.330385	0.00262192
36	7	GAPDH	0.334337	0.00514649
36	8	GAPDH	0.335881	0.00526301
36	9	GAPDH	0.335902	0.00385719
36	10	GAPDH	0.334778	0.00130569
36	11	GAPDH	0.334216	-0.000683716
36	12	GAPDH	0.336369	4.22289e-05
36	13	GAPDH	0.33829	0.000535537
36	14	GAPDH	0.338611	-0.000570794
36	15	GAPDH	0.334852	-0.00575754
36	16	GAPDH	0.337916	-0.00412045
36	17	GAPDH	0.358393	0.0149285
36	18	GAPDH	0.384668	0.0397768
36	19	GAPDH	0.452064	0.105745
36	20	GAPDH	0.580565	0.232819
36	21	GAPDH	0.770178	0.421005
36	22	GAPDH	1.0842	0.733597
36	23	GAPDH	1.47923	1.1272
36	24	GAPDH	1.86004	1.50659
36	25	GAPDH	2.14061	1.78573
36	26	GAPDH	2.31825	1.96194
36	27	GAPDH	2.44111	2.08337
36	28	GAPDH	2.5173	2.15814
36	29	GAPDH	2.60513	2.24454
36	30	GAPDH	2.62235	2.26033
36	31	GAPDH	2.65131	2.28786
36	32	GAPDH	2.76217	2.3973
36	33	GAPDH	2.76153	2.39522
36	34	GAPDH	2.77278	2.40505
36	35	GAPDH	2.78	2.41084
36	36	GAPDH	2.77759	2.407
36	37	GAPDH	2.79031	2.4183
36	38	GAPDH	2.7924	2.41896
36	39	GAPDH	2.80533	2.43046
36	40	GAPDH	2.83668	2.46039
37	1	IFNB	0.253962	-0.0104342
37	2	IFNB	0.257132	-0.00805691
37	3	IFNB	0.259288	-0.00669256
37	4	IFNB	0.263541	-0.00323225
37	5	IFNB	0.265797	-0.00176871
37	6	IFNB	0.271114	0.00275629
37	7	IFNB	0.273415	0.0042645
37	8	IFNB	0.274231	0.00428843
37	9	IFNB	0.274088	0.00335323
37	10	IFNB	0.273427	0.00189992
37	11	IFNB	0.27298	0.000660803
37	12	IFNB	0.274561	0.00144961
37	13	IFNB	0.275675	0.00177163
37	14	IFNB	0.275151	0.000455346
37	15	IFNB	0.270845	-0.00464288
37	16	IFNB	0.271155	-0.00512547
37	17	IFNB	0.277635	0.000562098
37	18	IFNB	0.281837	0.00397196
37	19	IFNB	0.300814	0.0221569
37	20	IFNB	0.34251	0.0630606
37	21	IFNB	0.401367	0.121125
37	22	IFNB	0.523365	0.242331
37	23	IFNB	0.727708	0.445882
37	24	IFNB	1.0368	0.754182
37	25	IFNB	1.41862	1.13521
37	26	IFNB	1.7582	1.474
37	27	IFNB	2.00051	1.71551
37	28	IFNB	2.16683	1.88104
37	29	IFNB	2.33308	2.0465
37	30	IFNB	2.37186	2.08449
37	31	IFNB	2.42237	2.1342
37	32	IFNB	2.55379	2.26483
37	33	IFNB	2.57612	2.28637
37	34	IFNB	2.5907	2.30016
37	35	IFNB	2.6102	2.31886
37	36	IFNB	2.61355	2.32142
37	37	IFNB	2.63256	2.33964
37	38	IFNB	2.6383	2.34459
37	39	IFNB	2.65725	2.36275
37	40	IFNB	2.68631	2.39101
38	1	IFNB	0.246979	-0.0140263
38	2	IFNB	0.252241	-0.00951181
38	3	IFNB	0.257249	-0.00525148
38	4	IFNB	0.258238	-0.00500923
38	5	IFNB	0.259727	-0.00426827
38	6	IFNB	0.266534	0.00179218
38	7	IFNB	0.269811	0.00432131
38	8	IFNB	0.270626	0.00438853
38	9	IFNB	0.270723	0.0037391
38	10	IFNB	0.271219	0.00348762
38	11	IFNB	0.27119	0.00271069
38	12	IFNB	0.2731	0.00387357
38	13	IFNB	0.273066	0.00309238
38	14	IFNB	0.272182	0.00146076
38	15	IFNB	0.265423	-0.00604577
38	16	IFNB	0.265034	-0.00718229
38	17	IFNB	0.271854	-0.0011091
38	18	IFNB	0.276123	0.00241198
38	19	IFNB	0.295435	0.0209768
38	20	IFNB	0.337464	0.0622591
38	21	IFNB	0.395747	0.119794
38	22	IFNB	0.517033	0.240333
38	23	IFNB	0.721274	0.443827
38	24	IFNB	1.02664	0.748446
38	25	IFNB	1.39834	1.1194
38	26	IFNB	1.7255	1.44581
38	27	IFNB	1.95532	1.67488
38	28	IFNB	2.11279	1.8316
38	29	IFNB	2.26993	1.988
38	30	IFNB	2.30543	2.02275
38	31	IFNB	2.35174	2.06831
38	32	IFNB	2.48197	2.1978
38	33	IFNB	2.49775	2.21282
38	34	IFNB	2.51307	2.2274
38	35	IFNB	2.53308	2.24667
38	36	IFNB	2.53804	2.25088
38	37	IFNB	2.55513	2.26722
38	38	IFNB	2.55901	2.27035
38	39	IFNB	2.57437	2.28496
38	40	IFNB	2.60472	2.31456
39	1	IFNB	0.332459	-0.0104376
39	2	IFNB	0.336665	-0.00690874
39	3	IFNB	0.338755	-0.00549532
39	4	IFNB	0.341658	-0.00326868
39	5	IFNB	0.343923	-0.00168086
39	6	IFNB	0.350375	0.00409518
39	7	IFNB	0.351064	0.00410723
39	8	IFNB	0.351021	0.00338818
39	9	IFNB	0.351066	0.00275603
39	10	IFNB	0.349403	0.000416084
39	11	IFNB	0.348587	-0.00107661
39	12	IFNB	0.351533	0.00119265
39	13	IFNB	0.353156	0.00213912
39	14	IFNB	0.352531	0.000837316
39	15	IFNB	0.348332	-0.00403758
39	16	IFNB	0.348574	-0.00447283
39	17	IFNB	0.354823	0.0011001
39	18	IFNB	0.359033	0.00463318
39	19	IFNB	0.379169	0.0240924
39	20	IFNB	0.424173	0.0684202
39	21	IFNB	0.486336	0.129907
39	22	IFNB	0.615341	0.258234
39	23	IFNB	0.831614	0.473832
39	24	IFNB	1.15309	0.794632
39	25	IFNB	1.54489	1.18576
39	26	IFNB	1.88793	1.52812
39	27	IFNB	2.13064	1.77015
39	28	IFNB	2.29462	1.93346
39	29	IFNB	2.45795	2.09611
39	30	IFNB	2.49596	2.13344
39	31	IFNB	2.54686	2.18367
39	32	IFNB	2.68173	2.31785
39	33	IFNB	2.70463	2.34008
39	34	IFNB	2.71928	2.35406
39	35	IFNB	2.73873	2.37282
39	36	IFNB	2.74175	2.37517
39	37	IFNB	2.75815	2.39089
39	38	IFNB	2.76301	2.39508
39	39	IFNB	2.78186	2.41325
39	40	IFNB	2.81838	2.44909
40	1	IFNB	0.442332	-0.00338655
40	2	IFNB	0.439051	-0.00487171
40	3	IFNB	0.433731	-0.00839579
40	4	IFNB	0.433334	-0.00699663
40	5	IFNB	0.434659	-0.00387587
40	6	IFNB	0.439978	0.00323921
40	7	IFNB	0.440348	0.00540477
40	8	IFNB	0.438125	0.00497775
40	9	IFNB	0.436639	0.00528826
40	10	IFNB	0.43337	0.00381464
40	11	IFNB	0.431671	0.00391201
40	12	IFNB	0.431576	0.00561284
40	13	IFNB	0.429165	0.00499725
40	14	IFNB	0.423672	0.00130117
40	15	IFNB	0.412648	-0.00792714
40	16	IFNB	0.410725	-0.0080542
40	17	IFNB	0.413685	-0.00329828
40	18	IFNB	0.417353	0.00216563
40	19	IFNB	0.438062	0.02467
40	20	IFNB	0.483298	0.0717025
40	21	IFNB	0.542089	0.13229
40	22	IFNB	0.668942	0.260938
40	23	IFNB	0.880656	0.474449
40	24	IFNB	1.19024	0.785828
40	25	IFNB	1.54786	1.14525
40	26	IFNB	1.84163	1.44081
40	27	IFNB	2.05073	1.65171
40	28	IFNB	2.19416	1.79693
40	29	IFNB	2.34301	1.94758
40	30	IFNB	2.37787	1.98424
40	31	IFNB	2.42357	2.03173
40	32	IFNB	2.54474	2.1547
40	33	IFNB	2.56223	2.17398
40	34	IFNB	2.57756	2.1911
40	35	IFNB	2.59614	2.21148
40	36	IFNB	2.59715	2.21429
40	37	IFNB	2.60981	2.22874
40	38	IFNB	2.61378	2.23451
40	39	IFNB	2.62996	2.25249
40	40	IFNB	2.66036	2.28469
41	1	IFNB	0.470344	-0.00525786
41	2	IFNB	0.470483	-0.00335857
41	3	IFNB	0.466767	-0.00531355
41	4	IFNB	0.464888	-0.00543199
41	5	IFNB	0.465872	-0.00268711
41	6	IFNB	0.47105	0.0042508
41	7	IFNB	0.469739	0.00470075
41	8	IFNB	0.466783	0.00350522
41	9	IFNB	0.46468	0.00316311
41	10	IFNB	0.460943	0.00118691
41	11	IFNB	0.459269	0.00127366
41	12	IFNB	0.459468	0.00323319
41	13	IFNB	0.457057	0.00258325
41	14	IFNB	0.452885	0.000171847
41	15	IFNB	0.445257	-0.00569612
41	16	IFNB	0.444252	-0.00493998
41	17	IFNB	0.447509	7.80968e-05
41	18	IFNB	0.451076	0.00540502
41	19	IFNB	0.47086	0.02695
41	20	IFNB	0.514306	0.0721571
41	21	IFNB	0.572292	0.131904
41	22	IFNB	0.701404	0.262776
41	23	IFNB	0.914148	0.47728
41	24	IFNB	1.22564	0.790535
41	25	IFNB	1.59003	1.15668
41	26	IFNB	1.89286	1.46128
41	27	IFNB	2.1068	1.67698
41	28	IFNB	2.25603	1.82796
41	29	IFNB	2.40409	1.97779
41	30	IFNB	2.43717	2.01263
41	31	IFNB	2.48056	2.05778
41	32	IFNB	2.60659	2.18557
41	33	IFNB	2.62483	2.20557
41	34	IFNB	2.64093	2.22343
41	35	IFNB	2.6611	2.24536
41	36	IFNB	2.66447	2.25049
41	37	IFNB	2.67871	2.2665
41	38	IFNB	2.68365	2.27319
41	39	IFNB	2.7033	2.2946
41	40	IFNB	2.73322	2.32628
42	1	IFNB	0.558417	-0.00921571
42	2	IFNB	0.55838	-0.00732272
42	3	IFNB	0.555181	-0.00859128
42	4	IFNB	0.557003	-0.00483862
42	5	IFNB	0.558995	-0.000916929
42	6	IFNB	0.564062	0.00608048
42	7	IFNB	0.561101	0.00504933
42	8	IFNB	0.557061	0.00293975
42	9	IFNB	0.555227	0.00303632
42	10	IFNB	0.551365	0.00110418
42	11	IFNB	0.549433	0.00110228
42	12	IFNB	0.549747	0.00334616
42	13	IFNB	0.547345	0.00287458
42	14	IFNB	0.543075	0.000534744
42	15	IFNB	0.534211	-0.00639906
42	16	IFNB	0.533358	-0.00532194
42	17	IFNB	0.538465	0.00171577
42	18	IFNB	0.542427	0.00760788
42	19	IFNB	0.563138	0.0302485
42	20	IFNB	0.611167	0.0802083
42	21	IFNB	0.672829	0.1438
42	22	IFNB	0.814811	0.287712
42	23	IFNB	1.04525	0.520081
42	24	IFNB	1.37926	0.856017
42	25	IFNB	1.77596	1.25465
42	26	IFNB	2.11083	1.59145
42	27	IFNB	2.3462	1.82875
42	28	IFNB	2.5066	1.99108
42	29	IFNB	2.67383	2.16024
42	30	IFNB	2.71171	2.20006
42	31	IFNB	2.75912	2.2494
42	32	IFNB	2.89667	2.38887
42	33	IFNB	2.9155	2.40963
42	34	IFNB	2.92814	2.42421
42	35	IFNB	2.95126	2.44925
42	36	IFNB	2.95879	2.45872
42	37	IFNB	2.97866	2.48051
42	38	IFNB	2.98401	2.48779
42	39	IFNB	3.00134	2.50705
42	40	IFNB	3.03136	2.539
43	1	IFNB	0.379657	-0.0123541
43	2	IFNB	0.383431	-0.00857667
43	3	IFNB	0.384285	-0.00772034
43	4	IFNB	0.387817	-0.00418544
43	5	IFNB	0.389814	-0.00218559
43	6	IFNB	0.394642	0.00264625
43	7	IFNB	0.395842	0.00384828
43	8	IFNB	0.396087	0.00409676
43	9	IFNB	0.395735	0.00374741
43	10	IFNB	0.395674	0.00368919
43	11	IFNB	0.394431	0.00244961
43	12	IFNB	0.39478	0.00280184
43	13	IFNB	0.394168	0.00219228
43	14	IFNB	0.393525	0.00155208
43	15	IFNB	0.387822	-0.00414798
43	16	IFNB	0.386587	-0.00537981
43	17	IFNB	0.388559	-0.00340455
43	18	IFNB	0.391666	-0.000294603
43	19	IFNB	0.409815	0.017857
43	20	IFNB	0.446528	0.0545734
43	21	IFNB	0.495541	0.103589
43	22	IFNB	0.603806	0.211857
43	23	IFNB	0.792299	0.400353
43	24	IFNB	1.08631	0.69437
43	25	IFNB	1.47427	1.08233
43	26	IFNB	1.84886	1.45693
43	27	IFNB	2.13245	1.74052
43	28	IFNB	2.33032	1.93839
43	29	IFNB	2.52223	2.1303
43	30	IFNB	2.56683	2.17491
43	31	IFNB	2.62235	2.23043
43	32	IFNB	2.76379	2.37187
43	33	IFNB	2.79167	2.39976
43	34	IFNB	2.80676	2.41484
43	35	IFNB	2.82824	2.43633
43	36	IFNB	2.83335	2.44144
43	37	IFNB	2.8477	2.45579
43	38	IFNB	2.85378	2.46188
43	39	IFNB	2.87972	2.48782
43	40	IFNB	2.91338	2.52149
44	1	IFNB	0.366816	-0.0116838
44	2	IFNB	0.37148	-0.00674617
44	3	IFNB	0.370941	-0.00701104
44	4	IFNB	0.371029	-0.00665014
44	5	IFNB	0.372706	-0.00469974
44	6	IFNB	0.379431	0.00229938
44	7	IFNB	0.38178	0.00492143
44	8	IFNB	0.381958	0.00537292
44	9	IFNB	0.381638	0.00532612
44	10	IFNB	0.380036	0.00399844
44	11	IFNB	0.379063	0.0032987
44	12	IFNB	0.381044	0.00555291
44	13	IFNB	0.379554	0.00433687
44	14	IFNB	0.376441	0.00149717
44	15	IFNB	0.367723	-0.0069473
44	16	IFNB	0.366437	-0.00795976
44	17	IFNB	0.370787	-0.00333597
44	18	IFNB	0.374342	0.000492213
44	19	IFNB	0.392494	0.0189173
44	20	IFNB	0.431146	0.0578429
44	21	IFNB	0.479803	0.106774
44	22	IFNB	0.58941	0.216654
44	23	IFNB	0.779055	0.406572
44	24	IFNB	1.07316	0.70095
44	25	IFNB	1.4516	1.07966
44	26	IFNB	1.80808	1.43642
44	27	IFNB	2.07173	1.70034
44	28	IFNB	2.25551	1.88439
44	29	IFNB	2.43859	2.06775
44	30	IFNB	2.48171	2.11114
44	31	IFNB	2.53624	2.16595
44	32	IFNB	2.66965	2.29963
44	33	IFNB	2.6949	2.32515
44	34	IFNB	2.70472	2.33524
44	35	IFNB	2.72585	2.35665
44	36	IFNB	2.73341	2.36448
44	37	IFNB	2.7527	2.38404
44	38	IFNB	2.75759	2.38921
44	39	IFNB	2.77474	2.40663
44	40	IFNB	2.80623	2.43839
45	1	IFNB	0.379993	-0.00879984
45	2	IFNB	0.383394	-0.00536647
45	3	IFNB	0.382771	-0.00595677
45	4	IFNB	0.383293	-0.0054011
45	5	IFNB	0.385336	-0.00332612
45	6	IFNB	0.392523	0.00389444
45	7	IFNB	0.392723	0.00412678
45	8	IFNB	0.39222	0.00365733
45	9	IFNB	0.392344	0.00381343
45	10	IFNB	0.391276	0.00277807
45	11	IFNB	0.390314	0.00184951
45	12	IFNB	0.391796	0.0033646
45	13	IFNB	0.39075	0.0023506
45	14	IFNB	0.389435	0.00106857
45	15	IFNB	0.38398	-0.00435358
45	16	IFNB	0.383025	-0.00527507
45	17	IFNB	0.385677	-0.00259069
45	18	IFNB	0.388476	0.000241511
45	19	IFNB	0.404906	0.0167044
45	20	IFNB	0.441919	0.0537496
45	21	IFNB	0.489433	0.101297
45	22	IFNB	0.594844	0.206741
45	23	IFNB	0.777958	0.389887
45	24	IFNB	1.06471	0.676676
45	25	IFNB	1.43873	1.05072
45	26	IFNB	1.79944	1.41147
45	27	IFNB	2.06697	1.67903
45	28	IFNB	2.24972	1.86182
45	29	IFNB	2.42772	2.03984
45	30	IFNB	2.47059	2.08274
45	31	IFNB	2.52895	2.14114
45	32	IFNB	2.66271	2.27493
45	33	IFNB	2.69139	2.30365
45	34	IFNB	2.70589	2.31818
45	35	IFNB	2.7242	2.33652
45	36	IFNB	2.73008	2.34244
45	37	IFNB	2.75067	2.36306
45	38	IFNB	2.75535	2.36777
45	39	IFNB	2.771	2.38345
45	40	IFNB	2.8052	2.41769
46	1	IFNB	0.274677	-0.0114712
46	2	IFNB	0.279115	-0.00799408
46	3	IFNB	0.281195	-0.00687404
46	4	IFNB	0.284598	-0.00443167
46	5	IFNB	0.287009	-0.00298181
46	6	IFNB	0.293862	0.00291107
46	7	IFNB	0.295911	0.00399884
46	8	IFNB	0.296991	0.0041188
46	9	IFNB	0.297358	0.00352467
46	10	IFNB	0.297559	0.00276508
46	11	IFNB	0.298119	0.00236455
46	12	IFNB	0.300124	0.00340838
46	13	IFNB	0.300972	0.00329651
46	14	IFNB	0.299946	0.00130889
46	15	IFNB	0.294965	-0.00463226
46	16	IFNB	0.294478	-0.00607975
46	17	IFNB	0.298821	-0.00269726
46	18	IFNB	0.301661	-0.000817861
46	19	IFNB	0.316401	0.0129613
46	20	IFNB	0.34989	0.0454898
46	21	IFNB	0.392978	0.0876168
46	22	IFNB	0.487893	0.181571
46	23	IFNB	0.655165	0.347882
46	24	IFNB	0.927381	0.619138
46	25	IFNB	1.30466	0.995459
46	26	IFNB	1.70138	1.39121
46	27	IFNB	2.01377	1.70265
46	28	IFNB	2.23508	1.923
46	29	IFNB	2.44982	2.13678
46	30	IFNB	2.50156	2.18756
46	31	IFNB	2.56614	2.25117
46	32	IFNB	2.70759	2.39166
46	33	IFNB	2.73866	2.42177
46	34	IFNB	2.75908	2.44123
46	35	IFNB	2.78331	2.4645
46	36	IFNB	2.78769	2.46792
46	37	IFNB	2.81079	2.49006
46	38	IFNB	2.81626	2.49456
46	39	IFNB	2.83236	2.50971
46	40	IFNB	2.86242	2.53881
47	1	IFNB	0.249969	-0.0137363
47	2	IFNB	0.25573	-0.00860006
47	3	IFNB	0.256739	-0.00821586
47	4	IFNB	0.255908	-0.00967201
47	5	IFNB	0.257556	-0.00864956
47	6	IFNB	0.266803	-2.76649e-05
47	7	IFNB	0.274423	0.00696783
47	8	IFNB	0.276511	0.00843075
47	9	IFNB	0.27718	0.00847458
47	10	IFNB	0.277001	0.00767101
47	11	IFNB	0.276436	0.00648016
47	12	IFNB	0.27769	0.00710934
47	13	IFNB	0.27747	0.00626408
47	14	IFNB	0.274588	0.00275693
47	15	IFNB	0.263299	-0.00915646
47	16	IFNB	0.261447	-0.0116336
47	17	IFNB	0.266906	-0.00679954
47	18	IFNB	0.270382	-0.00394901
47	19	IFNB	0.286921	0.0119648
47	20	IFNB	0.321651	0.0460703
47	21	IFNB	0.362362	0.086156
47	22	IFNB	0.456238	0.179407
47	23	IFNB	0.620572	0.343116
47	24	IFNB	0.886511	0.60843
47	25	IFNB	1.25667	0.977966
47	26	IFNB	1.64111	1.36178
47	27	IFNB	1.94426	1.66431
47	28	IFNB	2.15734	1.87676
47	29	IFNB	2.35837	2.07717
47	30	IFNB	2.40481	2.12298
47	31	IFNB	2.46335	2.1809
47	32	IFNB	2.60943	2.32635
47	33	IFNB	2.63717	2.35346
47	34	IFNB	2.65481	2.37047
47	35	IFNB	2.67467	2.38971
47	36	IFNB	2.67721	2.39163
47	37	IFNB	2.69326	2.40705
47	38	IFNB	2.69752	2.41069
47	39	IFNB	2.71685	2.42939
47	40	IFNB	2.74906	2.46098
48	1	IFNB	0.275532	-0.00770113
48	2	IFNB	0.276595	-0.00683338
48	3	IFNB	0.276888	-0.00673661
48	4	IFNB	0.278801	-0.00502018
48	5	IFNB	0.280814	-0.0032029
48	6	IFNB	0.28709	0.00287719
48	7	IFNB	0.288954	0.00454487
48	8	IFNB	0.28907	0.00446512
48	9	IFNB	0.288731	0.00392918
48	10	IFNB	0.287841	0.00284386
48	11	IFNB	0.287243	0.00204915
48	12	IFNB	0.288612	0.00322205
48	13	IFNB	0.289262	0.00367618
48	14	IFNB	0.287097	0.00131574
48	15	IFNB	0.280349	-0.00562907
48	16	IFNB	0.27976	-0.00641367
48	17	IFNB	0.284449	-0.00192092
48	18	IFNB	0.28772	0.0011545
48	19	IFNB	0.303211	0.016449
48	20	IFNB	0.336565	0.0496065
48	21	IFNB	0.378437	0.0912831
48	22	IFNB	0.471579	0.184229
48	23	IFNB	0.636412	0.348865
48	24	IFNB	0.904461	0.616718
48	25	IFNB	1.27729	0.989357
48	26	IFNB	1.6682	1.38007
48	27	IFNB	1.97619	1.68785
48	28	IFNB	2.19041	1.90188
48	29	IFNB	2.39456	2.10583
48	30	IFNB	2.44325	2.15433
48	31	IFNB	2.5046	2.21548
48	32	IFNB	2.64424	2.35493
48	33	IFNB	2.67337	2.38387
48	34	IFNB	2.68992	2.40022
48	35	IFNB	2.71039	2.42049
48	36	IFNB	2.71754	2.42745
48	37	IFNB	2.73438	2.44409
48	38	IFNB	2.73829	2.44781
48	39	IFNB	2.7555	2.46482
48	40	IFNB	2.78626	2.49538
49	1	GAPDH	-1.27391	-0.0498842
49	2	GAPDH	-1.2634	-0.0438981
49	3	GAPDH	-1.25748	-0.0425168
49	4	GAPDH	-1.28113	-0.0707016
49	5	GAPDH	-1.28173	-0.0758247
49	6	GAPDH	-1.23307	-0.0317047
49	7	GAPDH	-1.14194	0.0548995
49	8	GAPDH	-1.11872	0.0735879
49	9	GAPDH	-1.12693	0.0608381
49	10	GAPDH	-1.12267	0.0605705
49	11	GAPDH	-1.11314	0.0655703
49	12	GAPDH	-1.10955	0.0646199
49	13	GAPDH	-1.11614	0.0534957
49	14	GAPDH	-1.14821	0.0168985
49	15	GAPDH	-1.26102	-0.100446
49	16	GAPDH	-1.28533	-0.129286
49	17	GAPDH	-1.25447	-0.102957
49	18	GAPDH	-1.21738	-0.0704044
49	19	GAPDH	-1.12468	0.017765
49	20	GAPDH	-0.969694	0.168219
49	21	GAPDH	-0.760212	0.373168
49	22	GAPDH	-0.419961	0.708887
49	23	GAPDH	0.0178434	1.14216
49	24	GAPDH	0.443798	1.56358
49	25	GAPDH	0.758705	1.87396
49	26	GAPDH	0.962051	2.07277
49	27	GAPDH	1.10111	2.2073
49	28	GAPDH	1.19272	2.29437
49	29	GAPDH	1.27372	2.37084
49	30	GAPDH	1.29182	2.38441
49	31	GAPDH	1.34416	2.43222
49	32	GAPDH	1.48285	2.56637
[truncated: 1,888 more rows]

## Sheet: Results
Block Type	Fast 96-Well Block (0.1mL)
Calibration Background is expired	Yes
Calibration Background performed on	01-19-2021
Calibration HRM MELTDOCTOR is expired	Yes
Calibration HRM MELTDOCTOR performed on	11-03-2016
Calibration Normalization FAM-ROX is expired	Yes
Calibration Normalization FAM-ROX performed on	01-19-2021
Calibration Normalization VIC-ROX is expired	Yes
Calibration Normalization VIC-ROX performed on	01-19-2021
Calibration Pure Dye CY3 is expired	Yes
Calibration Pure Dye CY3 performed on	01-19-2021
Calibration Pure Dye FAM is expired	Yes
Calibration Pure Dye FAM performed on	01-19-2021
Calibration Pure Dye MELTDOCTOR is expired	Yes
Calibration Pure Dye MELTDOCTOR performed on	11-03-2016
Calibration Pure Dye NED is expired	Yes
Calibration Pure Dye NED performed on	09-17-2019
Calibration Pure Dye ROX is expired	Yes
Calibration Pure Dye ROX performed on	01-19-2021
Calibration Pure Dye SYBR is expired	Yes
Calibration Pure Dye SYBR performed on	01-19-2021
Calibration Pure Dye TAMRA is expired	Yes
Calibration Pure Dye TAMRA performed on	01-19-2021
Calibration Pure Dye VIC is expired	Yes
Calibration Pure Dye VIC performed on	01-19-2021
Calibration ROI is expired	Yes
Calibration ROI performed on	01-19-2021
Calibration Uniformity is expired	Yes
Calibration Uniformity performed on	01-19-2021
Chemistry	SYBR_GREEN
Date Created	2022-03-14 04:55:45 AM PDT
Date Modified	2011-05-16 10:25:28 AM PDT
Experiment Barcode
Experiment Comment
Experiment File Name	D:\LY\A151R daochu\MUTANT\2022-03-14 IFNB 2 .eds
Experiment Name	2022-03-14 195541
Experiment Run Start Time	2022-03-14 13:01:32 PM PDT
Experiment Run Stop Time	2022-03-14 14:08:16 PM PDT
Experiment Type	Comparative Cт (ΔΔCт)
Instrument Name	278861502
Instrument Serial Number	278861502
Instrument Type	QuantStudio(TM) 6 Flex System
Passive Reference	ROX
Quantification Cycle Method	Ct
Signal Smoothing On	true
Stage/ Cycle where Analysis is performed	Stage 2, Step 2
User Name
Well	Well Position	Omit	Sample Name	Target Name	Task	Reporter	Quencher	Quantity	Quantity Mean	Quantity SD	RQ	RQ Min	RQ Max	CT	Ct Mean	Ct SD	Delta Ct	Delta Ct Mean	Delta Ct SE	Delta Delta Ct	Automatic Ct Threshold	Ct Threshold	Automatic Baseline	Baseline Start	Baseline End	Comments	Tm1	Tm2	Tm3
1	A1	FALSE	NC1	GAPDH	UNKNOWN	SYBR	None							18.2858	18.1292	0.221478					TRUE	0.145819	TRUE	1	40		85.5283
2	A2	FALSE	NC1	GAPDH	UNKNOWN	SYBR	None							17.9726	18.1292	0.221478					TRUE	0.145819	TRUE	1	40		85.4314
3	A3	FALSE	NC2	GAPDH	UNKNOWN	SYBR	None							18.0777	18.0608	0.0238221					TRUE	0.145819	TRUE	1	40		85.4314
4	A4	FALSE	NC2	GAPDH	UNKNOWN	SYBR	None							18.044	18.0608	0.0238221					TRUE	0.145819	TRUE	1	40		85.5283
5	A5	FALSE	NC3	GAPDH	UNKNOWN	SYBR	None							18.8498	18.8979	0.0680594					TRUE	0.145819	TRUE	1	40		85.5283
6	A6	FALSE	NC3	GAPDH	UNKNOWN	SYBR	None							18.9461	18.8979	0.0680594					TRUE	0.145819	TRUE	1	40		85.6253
7	A7	FALSE	C+S WT-1	GAPDH	UNKNOWN	SYBR	None							19.1815	19.1693	0.0172094					TRUE	0.145819	TRUE	1	40		85.5283
8	A8	FALSE	C+S WT-1	GAPDH	UNKNOWN	SYBR	None							19.1572	19.1693	0.0172094					TRUE	0.145819	TRUE	1	40		85.4314
9	A9	FALSE	C+S WT-2	GAPDH	UNKNOWN	SYBR	None							18.712	18.7234	0.0161385					TRUE	0.145819	TRUE	1	40		85.4314
10	A10	FALSE	C+S WT-2	GAPDH	UNKNOWN	SYBR	None							18.7348	18.7234	0.0161385					TRUE	0.145819	TRUE	1	40		85.4314
11	A11	FALSE	C+S WT-3	GAPDH	UNKNOWN	SYBR	None							18.6494	18.7623	0.159643					TRUE	0.145819	TRUE	1	40		85.4314
12	A12	FALSE	C+S WT-3	GAPDH	UNKNOWN	SYBR	None							18.8752	18.7623	0.159643					TRUE	0.145819	TRUE	1	40		85.5283
13	B1	FALSE	NC1	IFNB	UNKNOWN	SYBR	None				1	0.617061	1.62059	24.5688	24.6097	0.0579496		6.48057	0.161881	0	TRUE	0.210533	TRUE	1	40		79.2263
14	B2	FALSE	NC1	IFNB	UNKNOWN	SYBR	None				1	0.617061	1.62059	24.6507	24.6097	0.0579496		6.48057	0.161881	0	TRUE	0.210533	TRUE	1	40		79.2263
15	B3	FALSE	NC2	IFNB	UNKNOWN	SYBR	None				2.10933	1.98093	2.24607	23.4773	23.4646	0.0178757		5.40379	0.0210598	-1.07679	TRUE	0.210533	TRUE	1	40		79.2263
16	B4	FALSE	NC2	IFNB	UNKNOWN	SYBR	None				2.10933	1.98093	2.24607	23.452	23.4646	0.0178757		5.40379	0.0210598	-1.07679	TRUE	0.210533	TRUE	1	40		79.3232
17	B5	FALSE	NC3	IFNB	UNKNOWN	SYBR	None				2.53393	1.8945	3.38916	23.9523	24.0371	0.119936		5.1392	0.0975107	-1.34137	TRUE	0.210533	TRUE	1	40		79.3232
18	B6	FALSE	NC3	IFNB	UNKNOWN	SYBR	None				2.53393	1.8945	3.38916	24.1219	24.0371	0.119936		5.1392	0.0975107	-1.34137	TRUE	0.210533	TRUE	1	40		79.3232
19	B7	FALSE	C+S WT-1	IFNB	UNKNOWN	SYBR	None				2.18689	1.90629	2.50878	24.4766	24.521	0.0627995		5.3517	0.0460431	-1.12888	TRUE	0.210533	TRUE	1	40		79.3232
20	B8	FALSE	C+S WT-1	IFNB	UNKNOWN	SYBR	None				2.18689	1.90629	2.50878	24.5654	24.521	0.0627995		5.3517	0.0460431	-1.12888	TRUE	0.210533	TRUE	1	40		79.3232
21	B9	FALSE	C+S WT-2	IFNB	UNKNOWN	SYBR	None				2.54684	2.41054	2.69085	23.8697	23.8552	0.0204894		5.13187	0.0184427	-1.34871	TRUE	0.210533	TRUE	1	40		79.3232
22	B10	FALSE	C+S WT-2	IFNB	UNKNOWN	SYBR	None				2.54684	2.41054	2.69085	23.8407	23.8552	0.0204894		5.13187	0.0184427	-1.34871	TRUE	0.210533	TRUE	1	40		79.3232
23	B11	FALSE	C+S WT-3	IFNB	UNKNOWN	SYBR	None				3.90827	2.76974	5.51481	23.2521	23.2764	0.0342893		4.51404	0.115459	-1.96653	TRUE	0.210533	TRUE	1	40		79.3232
24	B12	FALSE	C+S WT-3	IFNB	UNKNOWN	SYBR	None				3.90827	2.76974	5.51481	23.3006	23.2764	0.0342893		4.51404	0.115459	-1.96653	TRUE	0.210533	TRUE	1	40		79.3232
25	C1	FALSE	C+S EV-1	GAPDH	UNKNOWN	SYBR	None							18.9042	18.8953	0.00895506					TRUE	0.145819	TRUE	1	40		85.4314
26	C2	FALSE	C+S EV-1	GAPDH	UNKNOWN	SYBR	None							18.8863	18.8953	0.00895506					TRUE	0.145819	TRUE	1	40		85.4314
27	C3	FALSE	C+S EV-1	GAPDH	UNKNOWN	SYBR	None							18.8955	18.8953	0.00895506					TRUE	0.145819	TRUE	1	40		85.4314
28	C4	FALSE	C+S EV-2	GAPDH	UNKNOWN	SYBR	None							18.5892	18.5754	0.0281713					TRUE	0.145819	TRUE	1	40		85.4314
29	C5	FALSE	C+S EV-2	GAPDH	UNKNOWN	SYBR	None							18.5429	18.5754	0.0281713					TRUE	0.145819	TRUE	1	40		85.4314
30	C6	FALSE	C+S EV-2	GAPDH	UNKNOWN	SYBR	None							18.5939	18.5754	0.0281713					TRUE	0.145819	TRUE	1	40		85.5283
31	C7	FALSE	C+S EV-3	GAPDH	UNKNOWN	SYBR	None							19.1069	19.1942	0.0806697					TRUE	0.145819	TRUE	1	40		85.5283
32	C8	FALSE	C+S EV-3	GAPDH	UNKNOWN	SYBR	None							19.2097	19.1942	0.0806697					TRUE	0.145819	TRUE	1	40		85.5283
33	C9	FALSE	C+S EV-3	GAPDH	UNKNOWN	SYBR	None							19.266	19.1942	0.0806697					TRUE	0.145819	TRUE	1	40		85.4314
34	C10	FALSE	C+S C132-1	GAPDH	UNKNOWN	SYBR	None							19.1981	19.2895	0.101507					TRUE	0.145819	TRUE	1	40		85.5283
35	C11	FALSE	C+S C132-1	GAPDH	UNKNOWN	SYBR	None							19.2717	19.2895	0.101507					TRUE	0.145819	TRUE	1	40		85.6253
36	C12	FALSE	C+S C132-1	GAPDH	UNKNOWN	SYBR	None							19.3987	19.2895	0.101507					TRUE	0.145819	TRUE	1	40		85.6253
37	D1	FALSE	C+S EV-1	IFNB	UNKNOWN	SYBR	None				12.3518	11.5224	13.2408	21.7802	21.7492	0.0619086		2.85393	0.0361149	-3.62665	TRUE	0.210533	TRUE	1	40		79.3232
38	D2	FALSE	C+S EV-1	IFNB	UNKNOWN	SYBR	None				12.3518	11.5224	13.2408	21.7896	21.7492	0.0619086		2.85393	0.0361149	-3.62665	TRUE	0.210533	TRUE	1	40		79.3232
39	D3	FALSE	C+S EV-1	IFNB	UNKNOWN	SYBR	None				12.3518	11.5224	13.2408	21.6779	21.7492	0.0619086		2.85393	0.0361149	-3.62665	TRUE	0.210533	TRUE	1	40		79.3232
40	D4	FALSE	C+S EV-2	IFNB	UNKNOWN	SYBR	None				10.9634	9.94616	12.0847	21.6524	21.6013	0.0829898		3.02595	0.0505995	-3.45463	TRUE	0.210533	TRUE	1	40		79.3232
41	D5	FALSE	C+S EV-2	IFNB	UNKNOWN	SYBR	None				10.9634	9.94616	12.0847	21.646	21.6013	0.0829898		3.02595	0.0505995	-3.45463	TRUE	0.210533	TRUE	1	40		79.3232
42	D6	FALSE	C+S EV-2	IFNB	UNKNOWN	SYBR	None				10.9634	9.94616	12.0847	21.5055	21.6013	0.0829898		3.02595	0.0505995	-3.45463	TRUE	0.210533	TRUE	1	40		79.4202
43	D7	FALSE	C+S EV-3	IFNB	UNKNOWN	SYBR	None				12.9931	11.8422	14.2559	21.9848	21.9751	0.0214548		2.7809	0.0481937	-3.69968	TRUE	0.210533	TRUE	1	40		79.4202
44	D8	FALSE	C+S EV-3	IFNB	UNKNOWN	SYBR	None				12.9931	11.8422	14.2559	21.9505	21.9751	0.0214548		2.7809	0.0481937	-3.69968	TRUE	0.210533	TRUE	1	40		79.4202
45	D9	FALSE	C+S EV-3	IFNB	UNKNOWN	SYBR	None				12.9931	11.8422	14.2559	21.9901	21.9751	0.0214548		2.7809	0.0481937	-3.69968	TRUE	0.210533	TRUE	1	40		79.4202
46	D10	FALSE	C+S C132-1	IFNB	UNKNOWN	SYBR	None				11.8783	10.5923	13.3204	22.1991	22.1998	0.0181934		2.91032	0.0595388	-3.57025	TRUE	0.210533	TRUE	1	40		79.4202
47	D11	FALSE	C+S C132-1	IFNB	UNKNOWN	SYBR	None				11.8783	10.5923	13.3204	22.2184	22.1998	0.0181934		2.91032	0.0595388	-3.57025	TRUE	0.210533	TRUE	1	40		79.4202
48	D12	FALSE	C+S C132-1	IFNB	UNKNOWN	SYBR	None				11.8783	10.5923	13.3204	22.182	22.1998	0.0181934		2.91032	0.0595388	-3.57025	TRUE	0.210533	TRUE	1	40		79.5171
49	E1	FALSE	C+S C132-2	GAPDH	UNKNOWN	SYBR	None							19.9239	19.5356	0.337467					TRUE	0.145819	TRUE	1	40		85.5283
50	E2	FALSE	C+S C132-2	GAPDH	UNKNOWN	SYBR	None							19.3134	19.5356	0.337467					TRUE	0.145819	TRUE	1	40		85.5283
51	E3	FALSE	C+S C132-2	GAPDH	UNKNOWN	SYBR	None							19.3695	19.5356	0.337467					TRUE	0.145819	TRUE	1	40		85.5283
52	E4	FALSE	C+S C132-3	GAPDH	UNKNOWN	SYBR	None							18.8124	18.8568	0.0397417					TRUE	0.145819	TRUE	1	40		85.5283
53	E5	FALSE	C+S C132-3	GAPDH	UNKNOWN	SYBR	None							18.8891	18.8568	0.0397417					TRUE	0.145819	TRUE	1	40		85.5283
54	E6	FALSE	C+S C132-3	GAPDH	UNKNOWN	SYBR	None							18.869	18.8568	0.0397417					TRUE	0.145819	TRUE	1	40		85.5283
55	E7	FALSE	C+S C135-1	GAPDH	UNKNOWN	SYBR	None							19.929	19.8993	0.0343022					TRUE	0.145819	TRUE	1	40		85.5283
56	E8	FALSE	C+S C135-1	GAPDH	UNKNOWN	SYBR	None							19.9072	19.8993	0.0343022					TRUE	0.145819	TRUE	1	40		85.5283
57	E9	FALSE	C+S C135-1	GAPDH	UNKNOWN	SYBR	None							19.8617	19.8993	0.0343022					TRUE	0.145819	TRUE	1	40		85.5283
58	E10	FALSE	C+S C135-2	GAPDH	UNKNOWN	SYBR	None							19.3752	19.4237	0.0421507					TRUE	0.145819	TRUE	1	40		85.5283
59	E11	FALSE	C+S C135-2	GAPDH	UNKNOWN	SYBR	None							19.4519	19.4237	0.0421507					TRUE	0.145819	TRUE	1	40		85.6253
60	E12	FALSE	C+S C135-2	GAPDH	UNKNOWN	SYBR	None							19.4439	19.4237	0.0421507					TRUE	0.145819	TRUE	1	40		85.6253
61	F1	FALSE	C+S C132-2	IFNB	UNKNOWN	SYBR	None				11.5731	7.86678	17.0255	22.5765	22.4835	0.082605		2.94788	0.200589	-3.5327	TRUE	0.210533	TRUE	1	40		79.3232
62	F2	FALSE	C+S C132-2	IFNB	UNKNOWN	SYBR	None				11.5731	7.86678	17.0255	22.4553	22.4835	0.082605		2.94788	0.200589	-3.5327	TRUE	0.210533	TRUE	1	40		79.3232
63	F3	FALSE	C+S C132-2	IFNB	UNKNOWN	SYBR	None				11.5731	7.86678	17.0255	22.4187	22.4835	0.082605		2.94788	0.200589	-3.5327	TRUE	0.210533	TRUE	1	40		79.3232
64	F4	FALSE	C+S C132-3	IFNB	UNKNOWN	SYBR	None				6.60072	6.30871	6.90626	22.6047	22.6148	0.00888997		3.75795	0.023512	-2.72262	TRUE	0.210533	TRUE	1	40		79.3232
65	F5	FALSE	C+S C132-3	IFNB	UNKNOWN	SYBR	None				6.60072	6.30871	6.90626	22.6184	22.6148	0.00888997		3.75795	0.023512	-2.72262	TRUE	0.210533	TRUE	1	40		79.3232
66	F6	FALSE	C+S C132-3	IFNB	UNKNOWN	SYBR	None				6.60072	6.30871	6.90626	22.6213	22.6148	0.00888997		3.75795	0.023512	-2.72262	TRUE	0.210533	TRUE	1	40		79.3232
67	F7	FALSE	C+S C135-1	IFNB	UNKNOWN	SYBR	None				13.1239	12.5046	13.7738	22.6421	22.6658	0.0267525		2.76645	0.0251153	-3.71412	TRUE	0.210533	TRUE	1	40		79.3232
68	F8	FALSE	C+S C135-1	IFNB	UNKNOWN	SYBR	None				13.1239	12.5046	13.7738	22.6604	22.6658	0.0267525		2.76645	0.0251153	-3.71412	TRUE	0.210533	TRUE	1	40		79.3232
69	F9	FALSE	C+S C135-1	IFNB	UNKNOWN	SYBR	None				13.1239	12.5046	13.7738	22.6948	22.6658	0.0267525		2.76645	0.0251153	-3.71412	TRUE	0.210533	TRUE	1	40		79.3232
70	F10	FALSE	C+S C135-2	IFNB	UNKNOWN	SYBR	None				12.8043	11.7585	13.9431	22.1623	22.2257	0.0640615		2.80202	0.044274	-3.67856	TRUE	0.210533	TRUE	1	40		79.3232
71	F11	FALSE	C+S C135-2	IFNB	UNKNOWN	SYBR	None				12.8043	11.7585	13.9431	22.2904	22.2257	0.0640615		2.80202	0.044274	-3.67856	TRUE	0.210533	TRUE	1	40		79.4202
72	F12	FALSE	C+S C135-2	IFNB	UNKNOWN	SYBR	None				12.8043	11.7585	13.9431	22.2245	22.2257	0.0640615		2.80202	0.044274	-3.67856	TRUE	0.210533	TRUE	1	40		79.4202
73	G1	FALSE	C+S C135-3	GAPDH	UNKNOWN	SYBR	None							19.6391	19.5608	0.0833233					TRUE	0.145819	TRUE	1	40		85.4314
74	G2	FALSE	C+S C135-3	GAPDH	UNKNOWN	SYBR	None							19.5702	19.5608	0.0833233					TRUE	0.145819	TRUE	1	40		85.3344
75	G3	FALSE	C+S C135-3	GAPDH	UNKNOWN	SYBR	None							19.4732	19.5608	0.0833233					TRUE	0.145819	TRUE	1	40		85.4314
76	G4	FALSE	C+S 2C -1	GAPDH	UNKNOWN	SYBR	None							18.4727	18.519	0.0487726					TRUE	0.145819	TRUE	1	40		85.4314
77	G5	FALSE	C+S 2C -1	GAPDH	UNKNOWN	SYBR	None							18.5145	18.519	0.0487726					TRUE	0.145819	TRUE	1	40		85.4314
78	G6	FALSE	C+S 2C -1	GAPDH	UNKNOWN	SYBR	None							18.5699	18.519	0.0487726					TRUE	0.145819	TRUE	1	40		85.4314
79	G7	FALSE	C+S 2C -2	GAPDH	UNKNOWN	SYBR	None							18.1853	18.2147	0.0254813					TRUE	0.145819	TRUE	1	40		85.4314
80	G8	FALSE	C+S 2C -2	GAPDH	UNKNOWN	SYBR	None							18.2286	18.2147	0.0254813					TRUE	0.145819	TRUE	1	40		85.4314
81	G9	FALSE	C+S 2C -2	GAPDH	UNKNOWN	SYBR	None							18.2302	18.2147	0.0254813					TRUE	0.145819	TRUE	1	40		85.4314
82	G10	FALSE	C+S 2C-3	GAPDH	UNKNOWN	SYBR	None							18.6209	18.6389	0.0177713					TRUE	0.145819	TRUE	1	40		85.4314
83	G11	FALSE	C+S 2C-3	GAPDH	UNKNOWN	SYBR	None							18.6564	18.6389	0.0177713					TRUE	0.145819	TRUE	1	40		85.4314
84	G12	FALSE	C+S 2C-3	GAPDH	UNKNOWN	SYBR	None							18.6394	18.6389	0.0177713					TRUE	0.145819	TRUE	1	40		85.5283
85	H1	FALSE	C+S C135-3	IFNB	UNKNOWN	SYBR	None				16.0373	13.9277	18.4664	22.121	22.038	0.0957561		2.47722	0.0732848	-4.00336	TRUE	0.210533	TRUE	1	40		79.2263
86	H2	FALSE	C+S C135-3	IFNB	UNKNOWN	SYBR	None				16.0373	13.9277	18.4664	22.0598	22.038	0.0957561		2.47722	0.0732848	-4.00336	TRUE	0.210533	TRUE	1	40		79.2263
87	H3	FALSE	C+S C135-3	IFNB	UNKNOWN	SYBR	None				16.0373	13.9277	18.4664	21.9333	22.038	0.0957561		2.47722	0.0732848	-4.00336	TRUE	0.210533	TRUE	1	40		79.2263
88	H4	FALSE	C+S 2C -1	IFNB	UNKNOWN	SYBR	None				9.91595	9.38614	10.4757	21.6877	21.6898	0.00797544		3.17082	0.0285329	-3.30975	TRUE	0.210533	TRUE	1	40		79.3232
89	H5	FALSE	C+S 2C -1	IFNB	UNKNOWN	SYBR	None				9.91595	9.38614	10.4757	21.6986	21.6898	0.00797544		3.17082	0.0285329	-3.30975	TRUE	0.210533	TRUE	1	40		79.3232
90	H6	FALSE	C+S 2C -1	IFNB	UNKNOWN	SYBR	None				9.91595	9.38614	10.4757	21.6831	21.6898	0.00797544		3.17082	0.0285329	-3.30975	TRUE	0.210533	TRUE	1	40		79.4202
91	H7	FALSE	C+S 2C -2	IFNB	UNKNOWN	SYBR	None				8.9247	8.61643	9.244	21.5171	21.5374	0.0187506		3.32277	0.0182655	-3.1578	TRUE	0.210533	TRUE	1	40		79.3232
92	H8	FALSE	C+S 2C -2	IFNB	UNKNOWN	SYBR	None				8.9247	8.61643	9.244	21.5541	21.5374	0.0187506		3.32277	0.0182655	-3.1578	TRUE	0.210533	TRUE	1	40		79.3232
93	H9	FALSE	C+S 2C -2	IFNB	UNKNOWN	SYBR	None				8.9247	8.61643	9.244	21.5411	21.5374	0.0187506		3.32277	0.0182655	-3.1578	TRUE	0.210533	TRUE	1	40		79.2263
94	H10	FALSE	C+S 2C-3	IFNB	UNKNOWN	SYBR	None				10.7227	10.1559	11.3212	21.7447	21.6969	0.0455326		3.05797	0.0282196	-3.4226	TRUE	0.210533	TRUE	1	40		79.2263
95	H11	FALSE	C+S 2C-3	IFNB	UNKNOWN	SYBR	None				10.7227	10.1559	11.3212	21.654	21.6969	0.0455326		3.05797	0.0282196	-3.4226	TRUE	0.210533	TRUE	1	40		79.2263
96	H12	FALSE	C+S 2C-3	IFNB	UNKNOWN	SYBR	None				10.7227	10.1559	11.3212	21.6919	21.6969	0.0455326		3.05797	0.0282196	-3.4226	TRUE	0.210533	TRUE	1	40		79.2263
Analysis Type	Singleplex
Endogenous Control	GAPDH
RQ Min/Max Confidence Level	95.0
Reference Sample	NC1

## Sheet: Melt Curve Raw Data
Block Type	Fast 96-Well Block (0.1mL)
Calibration Background is expired	Yes
Calibration Background performed on	01-19-2021
Calibration HRM MELTDOCTOR is expired	Yes
Calibration HRM MELTDOCTOR performed on	11-03-2016
Calibration Normalization FAM-ROX is expired	Yes
Calibration Normalization FAM-ROX performed on	01-19-2021
Calibration Normalization VIC-ROX is expired	Yes
Calibration Normalization VIC-ROX performed on	01-19-2021
Calibration Pure Dye CY3 is expired	Yes
Calibration Pure Dye CY3 performed on	01-19-2021
Calibration Pure Dye FAM is expired	Yes
Calibration Pure Dye FAM performed on	01-19-2021
Calibration Pure Dye MELTDOCTOR is expired	Yes
Calibration Pure Dye MELTDOCTOR performed on	11-03-2016
Calibration Pure Dye NED is expired	Yes
Calibration Pure Dye NED performed on	09-17-2019
Calibration Pure Dye ROX is expired	Yes
Calibration Pure Dye ROX performed on	01-19-2021
Calibration Pure Dye SYBR is expired	Yes
Calibration Pure Dye SYBR performed on	01-19-2021
Calibration Pure Dye TAMRA is expired	Yes
Calibration Pure Dye TAMRA performed on	01-19-2021
Calibration Pure Dye VIC is expired	Yes
Calibration Pure Dye VIC performed on	01-19-2021
Calibration ROI is expired	Yes
Calibration ROI performed on	01-19-2021
Calibration Uniformity is expired	Yes
Calibration Uniformity performed on	01-19-2021
Chemistry	SYBR_GREEN
Date Created	2022-03-14 04:55:45 AM PDT
Date Modified	2011-05-16 10:25:28 AM PDT
Experiment Barcode
Experiment Comment
Experiment File Name	D:\LY\A151R daochu\MUTANT\2022-03-14 IFNB 2 .eds
Experiment Name	2022-03-14 195541
Experiment Run Start Time	2022-03-14 13:01:32 PM PDT
Experiment Run Stop Time	2022-03-14 14:08:16 PM PDT
Experiment Type	Comparative Cт (ΔΔCт)
Instrument Name	278861502
Instrument Serial Number	278861502
Instrument Type	QuantStudio(TM) 6 Flex System
Passive Reference	ROX
Quantification Cycle Method	Ct
Signal Smoothing On	true
Stage/ Cycle where Analysis is performed	Stage 2, Step 2
User Name
Well	Well Position	Reading	Temperature	Fluorescence	Derivative
1	A1	1	60.1262	2.31691	0.09715
1	A1	2	60.3201	2.30476	0.0980684
1	A1	3	60.514	2.31412	0.101168
1	A1	4	60.7079	2.28791	0.106407
1	A1	5	60.9018	2.29722	0.112685
1	A1	6	61.0957	2.27253	0.117956
1	A1	7	61.2897	2.28449	0.11997
1	A1	8	61.4836	2.22437	0.117385
1	A1	9	61.6775	2.22795	0.110612
1	A1	10	61.8714	2.20059	0.101789
1	A1	11	62.0653	2.23088	0.0938366
1	A1	12	62.2592	2.20291	0.0891689
1	A1	13	62.4531	2.21379	0.0887914
1	A1	14	62.647	2.18608	0.0921781
1	A1	15	62.8409	2.19236	0.0977119
1	A1	16	63.0348	2.16423	0.103317
1	A1	17	63.2287	2.18952	0.107089
1	A1	18	63.4227	2.13115	0.107886
1	A1	19	63.6166	2.14319	0.105827
1	A1	20	63.8105	2.12425	0.102379
1	A1	21	64.0044	2.11219	0.0997491
1	A1	22	64.1983	2.09418	0.0996622
1	A1	23	64.3922	2.13384	0.102271
1	A1	24	64.5861	2.11208	0.106044
1	A1	25	64.78	2.07735	0.108889
1	A1	26	64.9739	2.05974	0.109731
1	A1	27	65.1678	2.0248	0.109254
1	A1	28	65.3617	2.05968	0.109197
1	A1	29	65.5557	2.06447	0.11087
1	A1	30	65.7496	2.0346	0.114289
1	A1	31	65.9435	2.02107	0.118606
1	A1	32	66.1374	1.99366	0.123241
1	A1	33	66.3313	1.97506	0.128347
1	A1	34	66.5252	1.96333	0.134026
1	A1	35	66.7191	2.04504	0.139114
1	A1	36	66.913	1.9414	0.140939
1	A1	37	67.1069	1.90979	0.136681
1	A1	38	67.3008	1.93422	0.125472
1	A1	39	67.4948	1.8887	0.109635
1	A1	40	67.6887	1.87599	0.0940045
1	A1	41	67.8826	1.87661	0.0835858
1	A1	42	68.0765	1.92889	0.081052
1	A1	43	68.2704	1.90951	0.0855798
1	A1	44	68.4643	1.85384	0.0936793
1	A1	45	68.6582	1.8894	0.101295
1	A1	46	68.8521	1.81474	0.10579
1	A1	47	69.046	1.85758	0.106751
1	A1	48	69.2399	1.8311	0.105602
1	A1	49	69.4338	1.81828	0.104631
1	A1	50	69.6278	1.80774	0.106009
1	A1	51	69.8217	1.79945	0.110939
1	A1	52	70.0156	1.78204	0.118986
1	A1	53	70.2095	1.82919	0.127873
1	A1	54	70.4034	1.76035	0.134194
1	A1	55	70.5973	1.75077	0.134964
1	A1	56	70.7912	1.71643	0.129181
1	A1	57	70.9851	1.70208	0.118362
1	A1	58	71.179	1.71376	0.105664
1	A1	59	71.3729	1.71116	0.0942543
1	A1	60	71.5668	1.70281	0.0860581
1	A1	61	71.7607	1.68259	0.0815867
1	A1	62	71.9547	1.67504	0.0806182
1	A1	63	72.1486	1.68952	0.0829455
1	A1	64	72.3425	1.6563	0.0885358
1	A1	65	72.5364	1.64377	0.097065
1	A1	66	72.7303	1.69741	0.107323
1	A1	67	72.9242	1.62781	0.11713
1	A1	68	73.1181	1.61765	0.123974
1	A1	69	73.312	1.62015	0.126065
1	A1	70	73.5059	1.58424	0.123167
1	A1	71	73.6998	1.56855	0.116726
1	A1	72	73.8938	1.58009	0.109254
1	A1	73	74.0877	1.55964	0.103327
1	A1	74	74.2816	1.56302	0.100669
1	A1	75	74.4755	1.53263	0.101673
1	A1	76	74.6694	1.56062	0.105478
1	A1	77	74.8633	1.54336	0.110499
1	A1	78	75.0572	1.47197	0.115165
1	A1	79	75.2511	1.53962	0.118522
1	A1	80	75.445	1.4804	0.120479
1	A1	81	75.6389	1.47782	0.121591
1	A1	82	75.8328	1.44228	0.122542
1	A1	83	76.0268	1.49803	0.123589
1	A1	84	76.2207	1.43115	0.124318
1	A1	85	76.4146	1.42821	0.12387
1	A1	86	76.6085	1.41894	0.121481
1	A1	87	76.8024	1.40666	0.117
1	A1	88	76.9963	1.38174	0.111066
1	A1	89	77.1902	1.392	0.104911
1	A1	90	77.3841	1.37268	0.0999643
1	A1	91	77.578	1.36255	0.09746
1	A1	92	77.7719	1.36167	0.0981104
1	A1	93	77.9659	1.35111	0.10185
1	A1	94	78.1598	1.34303	0.107702
1	A1	95	78.3537	1.33746	0.113928
1	A1	96	78.5476	1.32157	0.118557
1	A1	97	78.7415	1.29526	0.120149
1	A1	98	78.9354	1.27832	0.11841
1	A1	99	79.1293	1.27722	0.114298
1	A1	100	79.3232	1.26903	0.109538
1	A1	101	79.5171	1.25909	0.105844
1	A1	102	79.711	1.24559	0.104272
1	A1	103	79.9049	1.24401	0.104972
1	A1	104	80.0988	1.23432	0.107322
1	A1	105	80.2928	1.21607	0.110284
1	A1	106	80.4867	1.20739	0.112802
1	A1	107	80.6806	1.19633	0.114091
1	A1	108	80.8745	1.1838	0.113813
1	A1	109	81.0684	1.16748	0.112124
1	A1	110	81.2623	1.16319	0.109605
1	A1	111	81.4562	1.14769	0.107108
1	A1	112	81.6501	1.14116	0.105494
1	A1	113	81.844	1.13154	0.105329
1	A1	114	82.0379	1.12225	0.106676
1	A1	115	82.2318	1.12424	0.109158
1	A1	116	82.4258	1.10118	0.112336
1	A1	117	82.6197	1.07691	0.116217
1	A1	118	82.8136	1.07463	0.12159
1	A1	119	83.0075	1.07577	0.130008
1	A1	120	83.2014	1.06402	0.143573
1	A1	121	83.3953	1.03775	0.164794
1	A1	122	83.5892	1.02447	0.196599
1	A1	123	83.7831	1.01789	0.242276
1	A1	124	83.977	0.998909	0.304946
1	A1	125	84.1709	0.968527	0.386474
1	A1	126	84.3649	0.936968	0.486028
1	A1	127	84.5588	0.894383	0.598875
1	A1	128	84.7527	0.826997	0.716
1	A1	129	84.9466	0.729206	0.825011
1	A1	130	85.1405	0.622687	0.912279
1	A1	131	85.3344	0.488314	0.965762
1	A1	132	85.5283	0.36312	0.977604
1	A1	133	85.7222	0.257988	0.945715
1	A1	134	85.9161	0.157759	0.87401
1	A1	135	86.11	0.0591059	0.771466
1	A1	136	86.3039	-0.00383675	0.650349
1	A1	137	86.4978	-0.042914	0.523994
1	A1	138	86.6918	-0.0613549	0.404457
1	A1	139	86.8857	-0.0755508	0.300533
1	A1	140	87.0796	-0.083163	0.216676
1	A1	141	87.2735	-0.0894927	0.153149
1	A1	142	87.4674	-0.0966562	0.107243
1	A1	143	87.6613	-0.105589	0.0749789
1	A1	144	87.8552	-0.10823	0.0525728
1	A1	145	88.0491	-0.109008	0.0371696
1	A1	146	88.243	-0.107271	0.0268401
1	A1	147	88.4369	-0.103286	0.0201729
1	A1	148	88.6309	-0.112497	0.0158938
1	A1	149	88.8248	-0.110384	0.0127539
1	A1	150	89.0187	-0.117184	0.00966118
1	A1	151	89.2126	-0.112314	0.00588271
1	A1	152	89.4065	-0.114746	0.00118619
1	A1	153	89.6004	-0.118043	-0.0041208
1	A1	154	89.7943	-0.114941	-0.00926538
1	A1	155	89.9882	-0.110385	-0.0132291
1	A1	156	90.1821	-0.0998957	-0.0150987
1	A1	157	90.376	-0.10296	-0.0144163
1	A1	158	90.5699	-0.104325	-0.0113446
1	A1	159	90.7639	-0.102769	-0.00658141
1	A1	160	90.9578	-0.106554	-0.00114115
1	A1	161	91.1517	-0.0961062	0.00384402
1	A1	162	91.3456	-0.107282	0.00729774
1	A1	163	91.5395	-0.11174	0.00846101
1	A1	164	91.7334	-0.116612	0.00724264
1	A1	165	91.9273	-0.118081	0.00441829
1	A1	166	92.1212	-0.102297	0.00139538
1	A1	167	92.3151	-0.0997579	-0.000436316
1	A1	168	92.509	-0.107818	-0.000364727
1	A1	169	92.7029	-0.109308	0.00142808
1	A1	170	92.8969	-0.110873	0.00417814
1	A1	171	93.0908	-0.109607	0.00704272
1	A1	172	93.2847	-0.106497	0.00939284
1	A1	173	93.4786	-0.112354	0.0108054
1	A1	174	93.6725	-0.113314	0.0109778
1	A1	175	93.8664	-0.122276	0.00978568
1	A1	176	94.0603	-0.117019	0.00744581
1	A1	177	94.2542	-0.115691	0.00455914
1	A1	178	94.4481	-0.111742	0.00189969
1	A1	179	94.642	-0.115579	6.29931e-05
1	A1	180	94.8359	-0.113903	-0.000774391
2	A2	1	60.1262	2.45958	0.116644
2	A2	2	60.3201	2.44618	0.121421
2	A2	3	60.514	2.44599	0.12801
2	A2	4	60.7079	2.42072	0.135262
2	A2	5	60.9018	2.41338	0.141506
2	A2	6	61.0957	2.38986	0.144926
2	A2	7	61.2897	2.40136	0.144122
2	A2	8	61.4836	2.33874	0.138735
2	A2	9	61.6775	2.34281	0.129789
2	A2	10	61.8714	2.31545	0.11945
2	A2	11	62.0653	2.34457	0.110225
2	A2	12	62.2592	2.30623	0.104036
2	A2	13	62.4531	2.31911	0.101648
2	A2	14	62.647	2.29406	0.102673
2	A2	15	62.8409	2.2932	0.105925
2	A2	16	63.0348	2.26743	0.109831
2	A2	17	63.2287	2.29438	0.112825
2	A2	18	63.4227	2.23677	0.113778
2	A2	19	63.6166	2.24427	0.112463
2	A2	20	63.8105	2.22975	0.109748
2	A2	21	64.0044	2.21033	0.107209
2	A2	22	64.1983	2.19894	0.10619
2	A2	23	64.3922	2.22479	0.106909
2	A2	24	64.5861	2.2069	0.108319
2	A2	25	64.78	2.17554	0.108977
2	A2	26	64.9739	2.15978	0.108277
2	A2	27	65.1678	2.12626	0.106996
2	A2	28	65.3617	2.16062	0.106653
2	A2	29	65.5557	2.15699	0.108286
2	A2	30	65.7496	2.13682	0.11178
2	A2	31	65.9435	2.11541	0.11632
2	A2	32	66.1374	2.09767	0.121364
2	A2	33	66.3313	2.07688	0.126993
2	A2	34	66.5252	2.06269	0.133176
2	A2	35	66.7191	2.13858	0.138702
2	A2	36	66.913	2.04305	0.141029
2	A2	37	67.1069	2.00899	0.137564
2	A2	38	67.3008	2.03114	0.127558
2	A2	39	67.4948	1.98869	0.11316
2	A2	40	67.6887	1.97795	0.0987449
2	A2	41	67.8826	1.97551	0.0888096
2	A2	42	68.0765	2.01899	0.0857819
2	A2	43	68.2704	2.00353	0.089041
2	A2	44	68.4643	1.94675	0.0956639
2	A2	45	68.6582	1.98283	0.10222
2	A2	46	68.8521	1.91724	0.106435
2	A2	47	69.046	1.95015	0.107854
2	A2	48	69.2399	1.92589	0.107534
2	A2	49	69.4338	1.91197	0.107246
2	A2	50	69.6278	1.90181	0.10868
2	A2	51	69.8217	1.89514	0.112749
2	A2	52	70.0156	1.8761	0.119034
2	A2	53	70.2095	1.91277	0.125651
2	A2	54	70.4034	1.85015	0.129844
2	A2	55	70.5973	1.84734	0.129263
2	A2	56	70.7912	1.81607	0.123235
2	A2	57	70.9851	1.79405	0.113185
2	A2	58	71.179	1.81059	0.101894
2	A2	59	71.3729	1.80522	0.092136
2	A2	60	71.5668	1.80028	0.0856202
2	A2	61	71.7607	1.77642	0.082828
2	A2	62	71.9547	1.77027	0.0835592
2	A2	63	72.1486	1.78505	0.0875152
2	A2	64	72.3425	1.75111	0.0943867
2	A2	65	72.5364	1.74108	0.103455
2	A2	66	72.7303	1.78332	0.11319
2	A2	67	72.9242	1.71966	0.121349
2	A2	68	73.1181	1.70444	0.125694
2	A2	69	73.312	1.70891	0.124961
2	A2	70	73.5059	1.67566	0.119516
2	A2	71	73.6998	1.65842	0.111282
2	A2	72	73.8938	1.67086	0.103013
2	A2	73	74.0877	1.65545	0.0972522
2	A2	74	74.2816	1.65498	0.0954593
2	A2	75	74.4755	1.62747	0.0976233
2	A2	76	74.6694	1.65486	0.102462
2	A2	77	74.8633	1.63738	0.108095
2	A2	78	75.0572	1.5656	0.112869
2	A2	79	75.2511	1.62743	0.115973
2	A2	80	75.445	1.57688	0.117548
2	A2	81	75.6389	1.5704	0.118318
2	A2	82	75.8328	1.54259	0.118967
2	A2	83	76.0268	1.5873	0.119642
2	A2	84	76.2207	1.52671	0.119867
2	A2	85	76.4146	1.51997	0.118882
2	A2	86	76.6085	1.51297	0.116164
2	A2	87	76.8024	1.50553	0.111805
2	A2	88	76.9963	1.48008	0.106538
2	A2	89	77.1902	1.48645	0.101491
2	A2	90	77.3841	1.46893	0.097832
2	A2	91	77.578	1.4621	0.0964752
2	A2	92	77.7719	1.46054	0.0978514
2	A2	93	77.9659	1.44175	0.101741
2	A2	94	78.1598	1.44237	0.107199
2	A2	95	78.3537	1.42981	0.1127
2	A2	96	78.5476	1.41771	0.116581
2	A2	97	78.7415	1.39126	0.117662
2	A2	98	78.9354	1.3781	0.115766
2	A2	99	79.1293	1.37258	0.111805
2	A2	100	79.3232	1.36491	0.107361
2	A2	101	79.5171	1.35423	0.103978
2	A2	102	79.711	1.34448	0.10254
2	A2	103	79.9049	1.34244	0.103026
2	A2	104	80.0988	1.33116	0.104716
2	A2	105	80.2928	1.30923	0.106659
2	A2	106	80.4867	1.30348	0.10814
2	A2	107	80.6806	1.29183	0.108893
2	A2	108	80.8745	1.28358	0.109018
2	A2	109	81.0684	1.2717	0.108772
2	A2	110	81.2623	1.26335	0.10839
2	A2	111	81.4562	1.24759	0.108086
2	A2	112	81.6501	1.23615	0.108084
2	A2	113	81.844	1.22893	0.108589
2	A2	114	82.0379	1.22114	0.109683
2	A2	115	82.2318	1.21653	0.111304
2	A2	116	82.4258	1.19455	0.113425
2	A2	117	82.6197	1.17717	0.116373
2	A2	118	82.8136	1.17212	0.121072
2	A2	119	83.0075	1.17087	0.12909
2	A2	120	83.2014	1.15665	0.142552
2	A2	121	83.3953	1.13418	0.164103
2	A2	122	83.5892	1.1236	0.196921
2	A2	123	83.7831	1.11351	0.244539
2	A2	124	83.977	1.09464	0.310205
2	A2	125	84.1709	1.06629	0.395696
2	A2	126	84.3649	1.03137	0.49986
2	A2	127	84.5588	0.985765	0.617416
2	A2	128	84.7527	0.917468	0.738636
2	A2	129	84.9466	0.81412	0.85037
2	A2	130	85.1405	0.699879	0.938368
2	A2	131	85.3344	0.557504	0.990302
2	A2	132	85.5283	0.435197	0.998484
2	A2	133	85.7222	0.3213	0.961425
2	A2	134	85.9161	0.216087	0.883883
2	A2	135	86.11	0.123959	0.77562
2	A2	136	86.3039	0.0621854	0.649378
2	A2	137	86.4978	0.0220547	0.518576
2	A2	138	86.6918	-0.000795784	0.395116
2	A2	139	86.8857	-0.0126061	0.287693
2	A2	140	87.0796	-0.0175532	0.200928
2	A2	141	87.2735	-0.0197161	0.135493
2	A2	142	87.4674	-0.0259246	0.0890886
2	A2	143	87.6613	-0.028766	0.05786
2	A2	144	87.8552	-0.0308869	0.0377109
2	A2	145	88.0491	-0.0310851	0.0251442
2	A2	146	88.243	-0.030118	0.0175405
2	A2	147	88.4369	-0.030289	0.0130471
2	A2	148	88.6309	-0.0336092	0.0103466
2	A2	149	88.8248	-0.0336369	0.00848904
2	A2	150	89.0187	-0.0358149	0.00682854
2	A2	151	89.2126	-0.0354834	0.00500879
2	A2	152	89.4065	-0.036529	0.00293791
2	A2	153	89.6004	-0.0348707	0.000735329
2	A2	154	89.7943	-0.0369366	-0.00134108
2	A2	155	89.9882	-0.0348054	-0.00298084
2	A2	156	90.1821	-0.0316851	-0.00391361
2	A2	157	90.376	-0.0317969	-0.00398782
2	A2	158	90.5699	-0.0334562	-0.0032062
2	A2	159	90.7639	-0.0321002	-0.00171542
2	A2	160	90.9578	-0.0334077	0.000218636
2	A2	161	91.1517	-0.0288868	0.00222682
2	A2	162	91.3456	-0.0339781	0.00387383
2	A2	163	91.5395	-0.0359451	0.00477027
2	A2	164	91.7334	-0.0382472	0.00474776
2	A2	165	91.9273	-0.0387019	0.00398221
2	A2	166	92.1212	-0.0332246	0.00293773
2	A2	167	92.3151	-0.0334533	0.00213
2	A2	168	92.509	-0.0352986	0.00186554
2	A2	169	92.7029	-0.0365994	0.00213886
2	A2	170	92.8969	-0.0371981	0.00273247
2	A2	171	93.0908	-0.0366755	0.00339954
2	A2	172	93.2847	-0.0362484	0.00397319
2	A2	173	93.4786	-0.0370849	0.00435496
2	A2	174	93.6725	-0.0377696	0.00445912
2	A2	175	93.8664	-0.0406117	0.00420932
2	A2	176	94.0603	-0.0397119	0.00359869
2	A2	177	94.2542	-0.0404142	0.00274035
2	A2	178	94.4481	-0.0375452	0.00183905
2	A2	179	94.642	-0.0389386	0.00109304
2	A2	180	94.8359	-0.0398856	0.000601618
3	A3	1	60.1262	2.77271	0.115654
3	A3	2	60.3201	2.75733	0.118123
3	A3	3	60.514	2.75727	0.12217
3	A3	4	60.7079	2.73474	0.127384
3	A3	5	60.9018	2.73228	0.132724
3	A3	6	61.0957	2.70832	0.136609
3	A3	7	61.2897	2.72085	0.137396
3	A3	8	61.4836	2.66455	0.134148
3	A3	9	61.6775	2.65926	0.127306
3	A3	10	61.8714	2.6329	0.118718
3	A3	11	62.0653	2.66007	0.11091
3	A3	12	62.2592	2.62794	0.106014
3	A3	13	62.4531	2.63954	0.104991
3	A3	14	62.647	2.61258	0.107468
3	A3	15	62.8409	2.60895	0.11211
3	A3	16	63.0348	2.58548	0.117159
3	A3	17	63.2287	2.60897	0.120921
3	A3	18	63.4227	2.55098	0.122269
3	A3	19	63.6166	2.55709	0.12109
3	A3	20	63.8105	2.54325	0.118449
3	A3	21	64.0044	2.51859	0.116118
3	A3	22	64.1983	2.50802	0.115538
3	A3	23	64.3922	2.539	0.116822
3	A3	24	64.5861	2.51676	0.118645
3	A3	25	64.78	2.48158	0.119236
3	A3	26	64.9739	2.46286	0.117836
3	A3	27	65.1678	2.42912	0.115385
3	A3	28	65.3617	2.4626	0.113877
3	A3	29	65.5557	2.4626	0.114918
3	A3	30	65.7496	2.43407	0.118782
3	A3	31	65.9435	2.42337	0.124632
3	A3	32	66.1374	2.40184	0.131471
3	A3	33	66.3313	2.37699	0.13869
3	A3	34	66.5252	2.36113	0.145656
3	A3	35	66.7191	2.43027	0.150911
3	A3	36	66.913	2.33844	0.15209
3	A3	37	67.1069	2.29961	0.147036
3	A3	38	67.3008	2.32749	0.135468
3	A3	39	67.4948	2.27874	0.119872
3	A3	40	67.6887	2.271	0.104804
3	A3	41	67.8826	2.25913	0.094811
3	A3	42	68.0765	2.31613	0.092248
3	A3	43	68.2704	2.29342	0.0963064
3	A3	44	68.4643	2.23693	0.103789
3	A3	45	68.6582	2.27112	0.111012
3	A3	46	68.8521	2.19688	0.11556
3	A3	47	69.046	2.24092	0.116976
3	A3	48	69.2399	2.20881	0.11638
3	A3	49	69.4338	2.19719	0.115636
3	A3	50	69.6278	2.18352	0.116554
3	A3	51	69.8217	2.17301	0.120204
3	A3	52	70.0156	2.15705	0.12633
3	A3	53	70.2095	2.19575	0.133105
3	A3	54	70.4034	2.13177	0.137656
3	A3	55	70.5973	2.12428	0.137363
3	A3	56	70.7912	2.09223	0.13126
3	A3	57	70.9851	2.072	0.120631
3	A3	58	71.179	2.08307	0.108341
3	A3	59	71.3729	2.07672	0.0974339
3	A3	60	71.5668	2.07766	0.0899426
3	A3	61	71.7607	2.04988	0.0866037
3	A3	62	71.9547	2.04424	0.0873335
3	A3	63	72.1486	2.05625	0.0918085
3	A3	64	72.3425	2.02638	0.0995955
3	A3	65	72.5364	2.01301	0.109799
3	A3	66	72.7303	2.056	0.120695
3	A3	67	72.9242	1.98875	0.129877
3	A3	68	73.1181	1.97439	0.135008
3	A3	69	73.312	1.97564	0.134806
3	A3	70	73.5059	1.94319	0.129677
3	A3	71	73.6998	1.9216	0.121606
3	A3	72	73.8938	1.93802	0.113392
3	A3	73	74.0877	1.9181	0.107619
3	A3	74	74.2816	1.91581	0.10578
3	A3	75	74.4755	1.88644	0.107891
3	A3	76	74.6694	1.91813	0.112644
3	A3	77	74.8633	1.8956	0.118058
3	A3	78	75.0572	1.82398	0.122345
3	A3	79	75.2511	1.88313	0.12462
3	A3	80	75.445	1.83067	0.125125
3	A3	81	75.6389	1.82243	0.12487
3	A3	82	75.8328	1.79783	0.124891
3	A3	83	76.0268	1.84248	0.125582
3	A3	84	76.2207	1.78081	0.12647
3	A3	85	76.4146	1.77227	0.126565
3	A3	86	76.6085	1.76637	0.124995
3	A3	87	76.8024	1.75402	0.121547
3	A3	88	76.9963	1.72703	0.116801
3	A3	89	77.1902	1.73648	0.111905
3	A3	90	77.3841	1.71555	0.108179
3	A3	91	77.578	1.70303	0.106738
3	A3	92	77.7719	1.70723	0.108188
3	A3	93	77.9659	1.68636	0.112393
3	A3	94	78.1598	1.68519	0.118397
3	A3	95	78.3537	1.6695	0.124604
3	A3	96	78.5476	1.65615	0.129259
3	A3	97	78.7415	1.63131	0.131097
3	A3	98	78.9354	1.61411	0.12984
3	A3	99	79.1293	1.60731	0.126264
3	A3	100	79.3232	1.59741	0.121812
3	A3	101	79.5171	1.58764	0.117972
3	A3	102	79.711	1.57141	0.115748
3	A3	103	79.9049	1.56898	0.115436
3	A3	104	80.0988	1.55732	0.116719
3	A3	105	80.2928	1.53819	0.118946
3	A3	106	80.4867	1.53144	0.121421
3	A3	107	80.6806	1.51708	0.123598
3	A3	108	80.8745	1.50272	0.12514
3	A3	109	81.0684	1.49216	0.125912
3	A3	110	81.2623	1.48117	0.125969
3	A3	111	81.4562	1.46261	0.125582
3	A3	112	81.6501	1.44988	0.125187
3	A3	113	81.844	1.43972	0.12525
3	A3	114	82.0379	1.43158	0.126055
3	A3	115	82.2318	1.4287	0.127642
3	A3	116	82.4258	1.40194	0.130021
3	A3	117	82.6197	1.38017	0.133548
3	A3	118	82.8136	1.37382	0.13921
3	A3	119	83.0075	1.37612	0.148632
3	A3	120	83.2014	1.35903	0.163955
3	A3	121	83.3953	1.33144	0.187828
3	A3	122	83.5892	1.31625	0.223535
3	A3	123	83.7831	1.30425	0.27495
3	A3	124	83.977	1.28463	0.34588
3	A3	125	84.1709	1.25441	0.438701
3	A3	126	84.3649	1.21288	0.552589
3	A3	127	84.5588	1.16391	0.682036
3	A3	128	84.7527	1.08991	0.816394
3	A3	129	84.9466	0.97252	0.940969
3	A3	130	85.1405	0.846474	1.03964
3	A3	131	85.3344	0.687209	1.09829
3	A3	132	85.5283	0.544906	1.10799
3	A3	133	85.7222	0.421308	1.06685
3	A3	134	85.9161	0.299879	0.980149
3	A3	135	86.11	0.197532	0.858946
3	A3	136	86.3039	0.129877	0.717711
3	A3	137	86.4978	0.0845234	0.571625
3	A3	138	86.6918	0.0618912	0.434036
3	A3	139	86.8857	0.0484124	0.314562
3	A3	140	87.0796	0.0420284	0.218208
3	A3	141	87.2735	0.0386713	0.145605
3	A3	142	87.4674	0.0339923	0.0941729
3	A3	143	87.6613	0.0319564	0.0596711
3	A3	144	87.8552	0.0299943	0.0375901
3	A3	145	88.0491	0.0309893	0.0240382
3	A3	146	88.243	0.0295251	0.0160624
3	A3	147	88.4369	0.0302625	0.0115788
3	A3	148	88.6309	0.028389	0.00914883
3	A3	149	88.8248	0.0280733	0.0077743
3	A3	150	89.0187	0.0259324	0.00677293
3	A3	151	89.2126	0.0259971	0.00572186
3	A3	152	89.4065	0.0251071	0.00443213
3	A3	153	89.6004	0.0242902	0.0029264
3	A3	154	89.7943	0.0248786	0.00140013
3	A3	155	89.9882	0.0252603	0.000151233
3	A3	156	90.1821	0.0269454	-0.000522622
3	A3	157	90.376	0.0273459	-0.00043589
3	A3	158	90.5699	0.0263124	0.000404009
3	A3	159	90.7639	0.0275452	0.00177911
3	A3	160	90.9578	0.0245341	0.00331216
3	A3	161	91.1517	0.0266932	0.00457148
3	A3	162	91.3456	0.0226799	0.00520452
3	A3	163	91.5395	0.0216086	0.00506442
3	A3	164	91.7334	0.0218218	0.00427644
3	A3	165	91.9273	0.0208473	0.00319237
3	A3	166	92.1212	0.0256744	0.00223277
3	A3	167	92.3151	0.0242656	0.00169701
3	A3	168	92.509	0.0213581	0.00165776
3	A3	169	92.7029	0.0222322	0.00199816
3	A3	170	92.8969	0.0216244	0.00253789
3	A3	171	93.0908	0.0224322	0.0031338
3	A3	172	93.2847	0.0220695	0.00368709
3	A3	173	93.4786	0.0209682	0.0040919
3	A3	174	93.6725	0.0208096	0.00421373
3	A3	175	93.8664	0.0178173	0.00394362
3	A3	176	94.0603	0.0179783	0.00328533
3	A3	177	94.2542	0.019832	0.00238944
3	A3	178	94.4481	0.0202539	0.0014911
3	A3	179	94.642	0.0195265	0.000792288
3	A3	180	94.8359	0.0192367	0.000374173
4	A4	1	60.1262	2.89583	0.126636
4	A4	2	60.3201	2.87849	0.130674
4	A4	3	60.514	2.87702	0.136801
4	A4	4	60.7079	2.84924	0.144251
4	A4	5	60.9018	2.84956	0.151493
4	A4	6	61.0957	2.82436	0.156439
4	A4	7	61.2897	2.83252	0.157091
4	A4	8	61.4836	2.76426	0.152474
4	A4	9	61.6775	2.76502	0.143315
4	A4	10	61.8714	2.73524	0.131938
4	A4	11	62.0653	2.76689	0.121329
4	A4	12	62.2592	2.73184	0.113937
4	A4	13	62.4531	2.73542	0.110882
4	A4	14	62.647	2.71492	0.111875
4	A4	15	62.8409	2.71317	0.115609
4	A4	16	63.0348	2.68346	0.120262
4	A4	17	63.2287	2.71287	0.123964
4	A4	18	63.4227	2.65216	0.125351
4	A4	19	63.6166	2.65616	0.124107
4	A4	20	63.8105	2.64097	0.121228
4	A4	21	64.0044	2.61947	0.118577
4	A4	22	64.1983	2.60621	0.117797
4	A4	23	64.3922	2.63872	0.119237
4	A4	24	64.5861	2.61529	0.121749
4	A4	25	64.78	2.57987	0.123636
4	A4	26	64.9739	2.56449	0.124051
4	A4	27	65.1678	2.52545	0.123659
4	A4	28	65.3617	2.56057	0.124
4	A4	29	65.5557	2.55839	0.126168
4	A4	30	65.7496	2.53272	0.130049
4	A4	31	65.9435	2.51003	0.134782
4	A4	32	66.1374	2.4883	0.139786
4	A4	33	66.3313	2.46644	0.145155
4	A4	34	66.5252	2.45065	0.15091
4	A4	35	66.7191	2.52546	0.155867
4	A4	36	66.913	2.42986	0.157468
4	A4	37	67.1069	2.38794	0.15309
4	A4	38	67.3008	2.41311	0.142008
4	A4	39	67.4948	2.36578	0.12651
4	A4	40	67.6887	2.35636	0.111176
4	A4	41	67.8826	2.34878	0.100696
4	A4	42	68.0765	2.39886	0.0975491
4	A4	43	68.2704	2.37756	0.100988
4	A4	44	68.4643	2.32111	0.107847
4	A4	45	68.6582	2.3565	0.114483
4	A4	46	68.8521	2.2807	0.118558
4	A4	47	69.046	2.32045	0.119733
4	A4	48	69.2399	2.29433	0.119246
4	A4	49	69.4338	2.28079	0.119024
4	A4	50	69.6278	2.26513	0.120828
4	A4	51	69.8217	2.25752	0.125557
4	A4	52	70.0156	2.23878	0.132701
4	A4	53	70.2095	2.27563	0.140199
4	A4	54	70.4034	2.21261	0.145062
4	A4	55	70.5973	2.20208	0.144735
4	A4	56	70.7912	2.1699	0.138477
4	A4	57	70.9851	2.1458	0.127829
4	A4	58	71.179	2.16331	0.115785
4	A4	59	71.3729	2.15451	0.105282
4	A4	60	71.5668	2.15452	0.0980677
4	A4	61	71.7607	2.12236	0.0945864
4	A4	62	71.9547	2.11553	0.094658
4	A4	63	72.1486	2.12749	0.0981368
4	A4	64	72.3425	2.09721	0.104931
4	A4	65	72.5364	2.08564	0.114442
4	A4	66	72.7303	2.12944	0.125057
4	A4	67	72.9242	2.05922	0.134279
4	A4	68	73.1181	2.04497	0.139604
4	A4	69	73.312	2.04362	0.139621
4	A4	70	73.5059	2.011	0.134666
4	A4	71	73.6998	1.9924	0.126659
4	A4	72	73.8938	2.00925	0.118313
4	A4	73	74.0877	1.98452	0.11215
4	A4	74	74.2816	1.97874	0.10975
4	A4	75	74.4755	1.95093	0.111369
4	A4	76	74.6694	1.98596	0.115984
4	A4	77	74.8633	1.96684	0.121751
4	A4	78	75.0572	1.8888	0.126769
4	A4	79	75.2511	1.9491	0.129887
4	A4	80	75.445	1.89404	0.131104
4	A4	81	75.6389	1.88574	0.131338
4	A4	82	75.8328	1.85946	0.131663
4	A4	83	76.0268	1.90911	0.132522
4	A4	84	76.2207	1.84077	0.133412
4	A4	85	76.4146	1.83451	0.133234
4	A4	86	76.6085	1.82489	0.131054
4	A4	87	76.8024	1.81296	0.126735
4	A4	88	76.9963	1.78392	0.121091
4	A4	89	77.1902	1.79721	0.115563
4	A4	90	77.3841	1.77186	0.111681
4	A4	91	77.578	1.76466	0.110573
4	A4	92	77.7719	1.76522	0.112667
4	A4	93	77.9659	1.74494	0.11757
4	A4	94	78.1598	1.73977	0.124124
4	A4	95	78.3537	1.72463	0.130674
4	A4	96	78.5476	1.71181	0.135547
4	A4	97	78.7415	1.68775	0.137602
4	A4	98	78.9354	1.66671	0.136656
4	A4	99	79.1293	1.6605	0.133507
4	A4	100	79.3232	1.65041	0.129545
4	A4	101	79.5171	1.63888	0.126146
4	A4	102	79.711	1.62355	0.124172
4	A4	103	79.9049	1.61845	0.123818
4	A4	104	80.0988	1.60538	0.12477
4	A4	105	80.2928	1.58363	0.126529
4	A4	106	80.4867	1.57896	0.128639
4	A4	107	80.6806	1.56308	0.130751
4	A4	108	80.8745	1.55282	0.13255
4	A4	109	81.0684	1.53777	0.133712
4	A4	110	81.2623	1.52338	0.134009
4	A4	111	81.4562	1.50475	0.13349
4	A4	112	81.6501	1.49353	0.132555
4	A4	113	81.844	1.4795	0.131829
4	A4	114	82.0379	1.4728	0.131871
4	A4	115	82.2318	1.46914	0.133006
4	A4	116	82.4258	1.44218	0.135432
4	A4	117	82.6197	1.42038	0.139537
4	A4	118	82.8136	1.41515	0.146164
4	A4	119	83.0075	1.41463	0.156666
4	A4	120	83.2014	1.39507	0.172873
4	A4	121	83.3953	1.36824	0.197201
4	A4	122	83.5892	1.35215	0.232895
4	A4	123	83.7831	1.33497	0.284056
4	A4	124	83.977	1.31788	0.354998
4	A4	125	84.1709	1.28624	0.448789
4	A4	126	84.3649	1.24556	0.565307
4	A4	127	84.5588	1.19514	0.69949
4	A4	128	84.7527	1.12321	0.840648
4	A4	129	84.9466	1.0032	0.973437
4	A4	130	85.1405	0.869837	1.08057
4	A4	131	85.3344	0.703623	1.14655
4	A4	132	85.5283	0.553736	1.1612
4	A4	133	85.7222	0.419566	1.12188
4	A4	134	85.9161	0.293288	1.03371
4	A4	135	86.11	0.184243	0.908144
4	A4	136	86.3039	0.111605	0.760418
4	A4	137	86.4978	0.0629674	0.606664
4	A4	138	86.6918	0.0370376	0.461176
4	A4	139	86.8857	0.0228859	0.33439
4	A4	140	87.0796	0.0178051	0.231894
4	A4	141	87.2735	0.0136098	0.154607
4	A4	142	87.4674	0.00984215	0.0999413
4	A4	143	87.6613	0.00622038	0.0634156
4	A4	144	87.8552	0.00443579	0.0401674
4	A4	145	88.0491	0.00554203	0.0259465
4	A4	146	88.243	0.00461109	0.0175126
4	A4	147	88.4369	0.00396552	0.0126021
4	A4	148	88.6309	0.00177778	0.00971355
4	A4	149	88.8248	0.00178601	0.00788931
4	A4	150	89.0187	0.000398951	0.00655226
4	A4	151	89.2126	0.000322277	0.00538725
4	A4	152	89.4065	0.000491703	0.00425273
4	A4	153	89.6004	-0.00074674	0.00312408
4	A4	154	89.7943	-0.00201838	0.00206553
4	A4	155	89.9882	0.000505309	0.00120839
4	A4	156	90.1821	0.000416243	0.000711008
4	A4	157	90.376	0.000358566	0.000699236
4	A4	158	90.5699	-0.000375858	0.00120969
4	A4	159	90.7639	0.000610739	0.00215757
4	A4	160	90.9578	-0.00124003	0.00333508
4	A4	161	91.1517	0.00122199	0.00444277
4	A4	162	91.3456	-0.00375959	0.00516293
4	A4	163	91.5395	-0.00361275	0.00527323
4	A4	164	91.7334	-0.00505691	0.00475826
4	A4	165	91.9273	-0.00508695	0.00384399
4	A4	166	92.1212	-0.00289997	0.00290709
4	A4	167	92.3151	-0.00196813	0.00229527
4	A4	168	92.509	-0.00372758	0.00216787
4	A4	169	92.7029	-0.00432606	0.0024557
4	A4	170	92.8969	-0.00525157	0.00294904
4	A4	171	93.0908	-0.0051929	0.00343146
4	A4	172	93.2847	-0.00451327	0.00376335
4	A4	173	93.4786	-0.00659953	0.00388365
4	A4	174	93.6725	-0.00539064	0.0037716
4	A4	175	93.8664	-0.00796014	0.00342593
4	A4	176	94.0603	-0.00748116	0.00287746
4	A4	177	94.2542	-0.00708848	0.0022057
4	A4	178	94.4481	-0.00700917	0.00152606
4	A4	179	94.642	-0.00692847	0.00094751
4	A4	180	94.8359	-0.00725981	0.000530772
5	A5	1	60.1262	2.97463	0.128772
5	A5	2	60.3201	2.95756	0.132996
5	A5	3	60.514	2.95331	0.139296
5	A5	4	60.7079	2.9264	0.146853
5	A5	5	60.9018	2.92745	0.154086
5	A5	6	61.0957	2.90334	0.158864
5	A5	7	61.2897	2.90564	0.159195
5	A5	8	61.4836	2.8398	0.154167
5	A5	9	61.6775	2.84047	0.144599
5	A5	10	61.8714	2.8146	0.132902
5	A5	11	62.0653	2.84101	0.122134
5	A5	12	62.2592	2.80557	0.114803
5	A5	13	62.4531	2.81217	0.112074
5	A5	14	62.647	2.78994	0.11368
5	A5	15	62.8409	2.7907	0.118257
5	A5	16	63.0348	2.75905	0.123836
5	A5	17	63.2287	2.78577	0.128341
5	A5	18	63.4227	2.72682	0.130199
5	A5	19	63.6166	2.73036	0.12897
5	A5	20	63.8105	2.71321	0.125656
5	A5	21	64.0044	2.68913	0.122282
5	A5	22	64.1983	2.67657	0.120735
5	A5	23	64.3922	2.70974	0.121574
5	A5	24	64.5861	2.68998	0.123698
5	A5	25	64.78	2.65147	0.12529
5	A5	26	64.9739	2.63473	0.125317
5	A5	27	65.1678	2.5949	0.124372
5	A5	28	65.3617	2.62791	0.12413
5	A5	29	65.5557	2.63187	0.125971
5	A5	30	65.7496	2.60144	0.130073
5	A5	31	65.9435	2.58323	0.135686
5	A5	32	66.1374	2.55977	0.142076
5	A5	33	66.3313	2.53743	0.148956
5	A5	34	66.5252	2.52239	0.155871
5	A5	35	66.7191	2.59535	0.161271
5	A5	36	66.913	2.4949	0.162459
5	A5	37	67.1069	2.45283	0.156965
5	A5	38	67.3008	2.4825	0.144429
5	A5	39	67.4948	2.43189	0.127586
5	A5	40	67.6887	2.42134	0.111421
5	A5	41	67.8826	2.41521	0.100859
5	A5	42	68.0765	2.46826	0.0983759
5	A5	43	68.2704	2.44812	0.102982
5	A5	44	68.4643	2.38654	0.111108
5	A5	45	68.6582	2.42492	0.118716
5	A5	46	68.8521	2.34488	0.123238
5	A5	47	69.046	2.38336	0.124338
5	A5	48	69.2399	2.36044	0.123461
5	A5	49	69.4338	2.34188	0.122798
5	A5	50	69.6278	2.33241	0.124307
5	A5	51	69.8217	2.32025	0.128942
5	A5	52	70.0156	2.3008	0.136126
5	A5	53	70.2095	2.34056	0.143656
5	A5	54	70.4034	2.27219	0.148393
5	A5	55	70.5973	2.2673	0.147672
5	A5	56	70.7912	2.22887	0.140731
5	A5	57	70.9851	2.20626	0.129206
5	A5	58	71.179	2.2233	0.116299
5	A5	59	71.3729	2.21613	0.105217
5	A5	60	71.5668	2.21605	0.0979371
5	A5	61	71.7607	2.18307	0.0949994
5	A5	62	71.9547	2.17751	0.0961144
5	A5	63	72.1486	2.19145	0.100838
5	A5	64	72.3425	2.15988	0.108695
5	A5	65	72.5364	2.14253	0.118786
5	A5	66	72.7303	2.18808	0.129389
5	A5	67	72.9242	2.11793	0.138115
5	A5	68	73.1181	2.1036	0.142689
5	A5	69	73.312	2.10073	0.141924
5	A5	70	73.5059	2.06942	0.136301
5	A5	71	73.6998	2.05306	0.127816
5	A5	72	73.8938	2.06196	0.119225
5	A5	73	74.0877	2.04239	0.113083
5	A5	74	74.2816	2.03959	0.110967
5	A5	75	74.4755	2.0098	0.113079
5	A5	76	74.6694	2.04242	0.11832
5	A5	77	74.8633	2.02033	0.124779
5	A5	78	75.0572	1.94613	0.130526
5	A5	79	75.2511	2.01035	0.134368
5	A5	80	75.445	1.94633	0.136225
5	A5	81	75.6389	1.9411	0.136893
5	A5	82	75.8328	1.91291	0.137348
5	A5	83	76.0268	1.96264	0.138014
5	A5	84	76.2207	1.8956	0.138478
5	A5	85	76.4146	1.88402	0.137816
5	A5	86	76.6085	1.87283	0.13527
5	A5	87	76.8024	1.87005	0.130778
5	A5	88	76.9963	1.83601	0.125089
5	A5	89	77.1902	1.84679	0.119479
5	A5	90	77.3841	1.8206	0.115346
5	A5	91	77.578	1.81387	0.11383
5	A5	92	77.7719	1.81316	0.115505
5	A5	93	77.9659	1.79544	0.120139
5	A5	94	78.1598	1.78947	0.126631
5	A5	95	78.3537	1.77561	0.133237
5	A5	96	78.5476	1.75865	0.138133
5	A5	97	78.7415	1.73295	0.140089
5	A5	98	78.9354	1.71498	0.138948
5	A5	99	79.1293	1.71022	0.135629
5	A5	100	79.3232	1.69709	0.131665
5	A5	101	79.5171	1.68455	0.128539
5	A5	102	79.711	1.66983	0.127143
5	A5	103	79.9049	1.66662	0.127583
5	A5	104	80.0988	1.65293	0.129328
5	A5	105	80.2928	1.6311	0.131585
5	A5	106	80.4867	1.6201	0.133678
5	A5	107	80.6806	1.60586	0.135252
5	A5	108	80.8745	1.59516	0.136248
5	A5	109	81.0684	1.58017	0.136755
5	A5	110	81.2623	1.56887	0.136906
5	A5	111	81.4562	1.54776	0.136881
5	A5	112	81.6501	1.53626	0.136935
5	A5	113	81.844	1.52325	0.13734
5	A5	114	82.0379	1.51406	0.138254
5	A5	115	82.2318	1.50756	0.139689
5	A5	116	82.4258	1.48148	0.141702
5	A5	117	82.6197	1.45839	0.144723
5	A5	118	82.8136	1.45192	0.149759
5	A5	119	83.0075	1.45238	0.158366
5	A5	120	83.2014	1.43265	0.172545
5	A5	121	83.3953	1.40498	0.194792
5	A5	122	83.5892	1.38955	0.22833
5	A5	123	83.7831	1.37646	0.277176
5	A5	124	83.977	1.35551	0.34564
5	A5	125	84.1709	1.32494	0.437051
5	A5	126	84.3649	1.28661	0.551968
5	A5	127	84.5588	1.23617	0.686404
5	A5	128	84.7527	1.16795	0.830827
5	A5	129	84.9466	1.05515	0.97065
5	A5	130	85.1405	0.926872	1.08846
5	A5	131	85.3344	0.754205	1.16758
5	A5	132	85.5283	0.597013	1.19586
5	A5	133	85.7222	0.456714	1.16841
5	A5	134	85.9161	0.319531	1.08852
5	A5	135	86.11	0.200855	0.966614
5	A5	136	86.3039	0.120629	0.817867
5	A5	137	86.4978	0.0641738	0.659151
5	A5	138	86.6918	0.0336832	0.506019
5	A5	139	86.8857	0.0181841	0.370328
5	A5	140	87.0796	0.00966864	0.258949
5	A5	141	87.2735	0.00657279	0.173744
5	A5	142	87.4674	0.00184622	0.112646
5	A5	143	87.6613	-0.00220607	0.0713152
5	A5	144	87.8552	-0.00240452	0.0447552
5	A5	145	88.0491	-0.00321999	0.0284428
5	A5	146	88.243	-0.00386982	0.0188345
5	A5	147	88.4369	-0.00332059	0.0133893
5	A5	148	88.6309	-0.0058729	0.0103639
5	A5	149	88.8248	-0.00519761	0.00858656
5	A5	150	89.0187	-0.00886574	0.00729823
5	A5	151	89.2126	-0.00752091	0.00605637
5	A5	152	89.4065	-0.00858715	0.00467136
5	A5	153	89.6004	-0.00939917	0.00315523
5	A5	154	89.7943	-0.00951812	0.00167195
5	A5	155	89.9882	-0.00906371	0.000473936
5	A5	156	90.1821	-0.00668625	-0.000184959
5	A5	157	90.376	-0.00633857	-0.000145191
5	A5	158	90.5699	-0.00864133	0.000591108
5	A5	159	90.7639	-0.00742913	0.00184769
5	A5	160	90.9578	-0.00886713	0.00331134
5	A5	161	91.1517	-0.00692179	0.00459896
5	A5	162	91.3456	-0.0110718	0.00534966
5	A5	163	91.5395	-0.0122458	0.00534203
5	A5	164	91.7334	-0.0135745	0.00460207
5	A5	165	91.9273	-0.0133602	0.00342662
5	A5	166	92.1212	-0.00951781	0.00226946
5	A5	167	92.3151	-0.00964724	0.00153294
5	A5	168	92.509	-0.0115674	0.00139276
5	A5	169	92.7029	-0.0120916	0.00176627
5	A5	170	92.8969	-0.0124838	0.00242114
5	A5	171	93.0908	-0.0122411	0.00311877
5	A5	172	93.2847	-0.0121585	0.00368848
5	A5	173	93.4786	-0.0130911	0.00401776
5	A5	174	93.6725	-0.0139348	0.00402276
5	A5	175	93.8664	-0.0161197	0.00365874
5	A5	176	94.0603	-0.0143878	0.00296391
5	A5	177	94.2542	-0.0159238	0.0020804
5	A5	178	94.4481	-0.0135576	0.00121183
5	A5	179	94.642	-0.0142398	0.000536174
5	A5	180	94.8359	-0.0146174	0.000133274
6	A6	1	60.1262	2.99943	0.124901
6	A6	2	60.3201	2.98708	0.129016
6	A6	3	60.514	2.9808	0.135136
6	A6	4	60.7079	2.95702	0.142385
6	A6	5	60.9018	2.95716	0.149155
6	A6	6	61.0957	2.9281	0.153405
6	A6	7	61.2897	2.93745	0.153309
6	A6	8	61.4836	2.86954	0.148125
6	A6	9	61.6775	2.87561	0.138752
6	A6	10	61.8714	2.84639	0.127557
6	A6	11	62.0653	2.87316	0.11746
6	A6	12	62.2592	2.83667	0.110818
6	A6	13	62.4531	2.84913	0.108668
6	A6	14	62.647	2.8237	0.11063
6	A6	15	62.8409	2.82338	0.115262
6	A6	16	63.0348	2.79214	0.120594
6	A6	17	63.2287	2.82283	0.124667
6	A6	18	63.4227	2.75889	0.126169
6	A6	19	63.6166	2.76594	0.124974
6	A6	20	63.8105	2.7461	0.122318
6	A6	21	64.0044	2.73129	0.120195
6	A6	22	64.1983	2.71519	0.120157
6	A6	23	64.3922	2.74835	0.122253
6	A6	24	64.5861	2.72173	0.124961
6	A6	25	64.78	2.68832	0.12634
6	A6	26	64.9739	2.66801	0.125595
6	A6	27	65.1678	2.62889	0.123762
6	A6	28	65.3617	2.66667	0.122935
6	A6	29	65.5557	2.66742	0.124717
6	A6	30	65.7496	2.63895	0.129246
6	A6	31	65.9435	2.61921	0.135555
6	A6	32	66.1374	2.59711	0.142632
6	A6	33	66.3313	2.57719	0.149985
6	A6	34	66.5252	2.5529	0.157117
6	A6	35	66.7191	2.63304	0.162564
6	A6	36	66.913	2.52915	0.163785
6	A6	37	67.1069	2.49138	0.158394
6	A6	38	67.3008	2.51833	0.146008
6	A6	39	67.4948	2.46676	0.129269
6	A6	40	67.6887	2.45699	0.113084
6	A6	41	67.8826	2.44794	0.102391
6	A6	42	68.0765	2.50435	0.0997647
6	A6	43	68.2704	2.48379	0.104323
6	A6	44	68.4643	2.41917	0.112542
6	A6	45	68.6582	2.46278	0.120329
6	A6	46	68.8521	2.3772	0.12498
6	A6	47	69.046	2.41977	0.126007
6	A6	48	69.2399	2.3916	0.124764
6	A6	49	69.4338	2.37901	0.123474
6	A6	50	69.6278	2.36273	0.124263
6	A6	51	69.8217	2.35239	0.128341
6	A6	52	70.0156	2.33586	0.135354
6	A6	53	70.2095	2.377	0.143188
6	A6	54	70.4034	2.30799	0.148614
6	A6	55	70.5973	2.30058	0.14875
6	A6	56	70.7912	2.2615	0.142593
6	A6	57	70.9851	2.24359	0.131582
6	A6	58	71.179	2.25494	0.11881
6	A6	59	71.3729	2.25062	0.107454
6	A6	60	71.5668	2.24542	0.0995333
6	A6	61	71.7607	2.21688	0.0956704
6	A6	62	71.9547	2.21028	0.0956955
6	A6	63	72.1486	2.2267	0.0993149
6	A6	64	72.3425	2.1879	0.106242
6	A6	65	72.5364	2.17544	0.115775
6	A6	66	72.7303	2.22604	0.126338
6	A6	67	72.9242	2.15178	0.135553
6	A6	68	73.1181	2.13657	0.140993
6	A6	69	73.312	2.14153	0.141215
6	A6	70	73.5059	2.10068	0.136451
6	A6	71	73.6998	2.08647	0.128551
6	A6	72	73.8938	2.09714	0.120263
6	A6	73	74.0877	2.07777	0.114229
6	A6	74	74.2816	2.0728	0.112134
6	A6	75	74.4755	2.04321	0.114249
6	A6	76	74.6694	2.07669	0.119483
6	A6	77	74.8633	2.05653	0.125883
6	A6	78	75.0572	1.97732	0.131463
6	A6	79	75.2511	2.04349	0.13502
6	A6	80	75.445	1.98285	0.13654
6	A6	81	75.6389	1.97094	0.136965
6	A6	82	75.8328	1.94496	0.137427
6	A6	83	76.0268	2.00129	0.13841
6	A6	84	76.2207	1.92779	0.139402
6	A6	85	76.4146	1.91859	0.139243
6	A6	86	76.6085	1.90975	0.136936
6	A6	87	76.8024	1.89683	0.13232
6	A6	88	76.9963	1.86827	0.126239
6	A6	89	77.1902	1.88031	0.120177
6	A6	90	77.3841	1.85677	0.115709
6	A6	91	77.578	1.84527	0.114034
6	A6	92	77.7719	1.8452	0.115687
6	A6	93	77.9659	1.82743	0.120384
6	A6	94	78.1598	1.82405	0.127003
6	A6	95	78.3537	1.80679	0.133795
6	A6	96	78.5476	1.79334	0.138886
6	A6	97	78.7415	1.76531	0.140938
6	A6	98	78.9354	1.74774	0.139673
6	A6	99	79.1293	1.74193	0.135955
6	A6	100	79.3232	1.72747	0.13138
6	A6	101	79.5171	1.71771	0.127611
6	A6	102	79.711	1.70174	0.125757
6	A6	103	79.9049	1.70064	0.126092
6	A6	104	80.0988	1.68674	0.128157
6	A6	105	80.2928	1.66389	0.131124
6	A6	106	80.4867	1.65336	0.134191
6	A6	107	80.6806	1.64099	0.136799
6	A6	108	80.8745	1.6271	0.138628
6	A6	109	81.0684	1.61504	0.139512
6	A6	110	81.2623	1.59901	0.139431
6	A6	111	81.4562	1.57859	0.138625
6	A6	112	81.6501	1.56465	0.137632
6	A6	113	81.844	1.55535	0.137109
6	A6	114	82.0379	1.54734	0.137499
6	A6	115	82.2318	1.54226	0.138845
6	A6	116	82.4258	1.51394	0.140976
6	A6	117	82.6197	1.48959	0.14397
6	A6	118	82.8136	1.48331	0.148548
6	A6	119	83.0075	1.48348	0.15615
6	A6	120	83.2014	1.46471	0.168767
6	A6	121	83.3953	1.43894	0.18887
6	A6	122	83.5892	1.4226	0.219528
6	A6	123	83.7831	1.40981	0.264519
6	A6	124	83.977	1.39226	0.328021
6	A6	125	84.1709	1.35986	0.413624
6	A6	126	84.3649	1.32006	0.522743
6	A6	127	84.5588	1.27979	0.652809
6	A6	128	84.7527	1.21764	0.795947
6	A6	129	84.9466	1.11158	0.938916
6	A6	130	85.1405	0.99176	1.06483
6	A6	131	85.3344	0.823468	1.15642
6	A6	132	85.5283	0.663315	1.19996
6	A6	133	85.7222	0.518427	1.18837
6	A6	134	85.9161	0.378526	1.12265
6	A6	135	86.11	0.248955	1.01142
6	A6	136	86.3039	0.161163	0.868776
6	A6	137	86.4978	0.096131	0.711424
6	A6	138	86.6918	0.059169	0.555513
6	A6	139	86.8857	0.0388947	0.414023
6	A6	140	87.0796	0.0290176	0.295144
6	A6	141	87.2735	0.0233109	0.201961
6	A6	142	87.4674	0.0167042	0.133353
6	A6	143	87.6613	0.012055	0.0855999
6	A6	144	87.8552	0.0114899	0.0540228
6	A6	145	88.0491	0.0120728	0.034166
6	A6	146	88.243	0.0124198	0.0223431
6	A6	147	88.4369	0.0116483	0.015709
6	A6	148	88.6309	0.00854076	0.0121284
6	A6	149	88.8248	0.00919738	0.0100385
6	A6	150	89.0187	0.00551325	0.00836743
6	A6	151	89.2126	0.00631499	0.00648685
6	A6	152	89.4065	0.00464138	0.00416654
6	A6	153	89.6004	0.00450405	0.00151599
6	A6	154	89.7943	0.00489276	-0.00109995
6	A6	155	89.9882	0.00688676	-0.00318781
6	A6	156	90.1821	0.00974225	-0.00428895
6	A6	157	90.376	0.0108919	-0.00413468
6	A6	158	90.5699	0.008054	-0.00273585
6	A6	159	90.7639	0.0102307	-0.000387084
6	A6	160	90.9578	0.00832229	0.0023897
6	A6	161	91.1517	0.0123529	0.00493983
6	A6	162	91.3456	0.00440438	0.00662257
6	A6	163	91.5395	0.00207202	0.00701876
6	A6	164	91.7334	0.00246804	0.00613043
6	A6	165	91.9273	0.00118095	0.0044317
6	A6	166	92.1212	0.00731152	0.00268087
6	A6	167	92.3151	0.00766294	0.00157042
6	A6	168	92.509	0.00458096	0.00142864
6	A6	169	92.7029	0.00434126	0.0021527
6	A6	170	92.8969	0.00350189	0.00337144
6	A6	171	93.0908	0.00312015	0.00467552
6	A6	172	93.2847	0.0044881	0.0057516
6	A6	173	93.4786	0.00130347	0.00638982
6	A6	174	93.6725	0.00149037	0.0064529
6	A6	175	93.8664	-0.00228887	0.00589183
6	A6	176	94.0603	-0.00125887	0.00479941
6	A6	177	94.2542	-0.000310509	0.00342265
6	A6	178	94.4481	0.000955002	0.00208358
6	A6	179	94.642	-0.000496782	0.00104537
6	A6	180	94.8359	0.000220122	0.000413985
7	A7	1	60.1262	2.99549	0.134586
7	A7	2	60.3201	2.97829	0.139086
7	A7	3	60.514	2.97144	0.145049
7	A7	4	60.7079	2.94613	0.151554
7	A7	5	60.9018	2.93889	0.157243
7	A7	6	61.0957	2.91732	0.16051
7	A7	7	61.2897	2.92712	0.159945
7	A7	8	61.4836	2.85662	0.154989
7	A7	9	61.6775	2.86295	0.146428
7	A7	10	61.8714	2.83433	0.136303
7	A7	11	62.0653	2.85789	0.127162
7	A7	12	62.2592	2.82198	0.121063
7	A7	13	62.4531	2.83116	0.118905
7	A7	14	62.647	2.80423	0.120324
7	A7	15	62.8409	2.80536	0.12402
7	A7	16	63.0348	2.77439	0.128239
7	A7	17	63.2287	2.79862	0.131255
7	A7	18	63.4227	2.73794	0.131924
7	A7	19	63.6166	2.74679	0.13018
7	A7	20	63.8105	2.72877	0.127179
7	A7	21	64.0044	2.70649	0.124787
7	A7	22	64.1983	2.69422	0.124485
7	A7	23	64.3922	2.72346	0.126367
7	A7	24	64.5861	2.70032	0.129039
7	A7	25	64.78	2.66753	0.130666
7	A7	26	64.9739	2.64549	0.130436
7	A7	27	65.1678	2.60591	0.129229
7	A7	28	65.3617	2.64371	0.128894
7	A7	29	65.5557	2.6427	0.130803
7	A7	30	65.7496	2.61558	0.13496
7	A7	31	65.9435	2.59203	0.140411
7	A7	32	66.1374	2.56926	0.146284
7	A7	33	66.3313	2.54961	0.152289
7	A7	34	66.5252	2.53311	0.158095
7	A7	35	66.7191	2.60241	0.162356
7	A7	36	66.913	2.50536	0.162643
7	A7	37	67.1069	2.46542	0.156729
7	A7	38	67.3008	2.49086	0.144403
7	A7	39	67.4948	2.44639	0.128377
7	A7	40	67.6887	2.43519	0.113414
7	A7	41	67.8826	2.42713	0.104102
7	A7	42	68.0765	2.47945	0.102604
7	A7	43	68.2704	2.456	0.107771
7	A7	44	68.4643	2.39628	0.116056
7	A7	45	68.6582	2.43558	0.123551
7	A7	46	68.8521	2.35271	0.127816
7	A7	47	69.046	2.39509	0.128573
7	A7	48	69.2399	2.36681	0.127268
7	A7	49	69.4338	2.35153	0.126106
7	A7	50	69.6278	2.33748	0.127101
7	A7	51	69.8217	2.33032	0.131314
7	A7	52	70.0156	2.30797	0.138261
7	A7	53	70.2095	2.34911	0.145798
7	A7	54	70.4034	2.28177	0.150811
7	A7	55	70.5973	2.27344	0.150646
7	A7	56	70.7912	2.23487	0.144511
7	A7	57	70.9851	2.21782	0.133904
7	A7	58	71.179	2.23237	0.121752
7	A7	59	71.3729	2.22411	0.110903
7	A7	60	71.5668	2.21614	0.103069
7	A7	61	71.7607	2.19118	0.0987853
7	A7	62	71.9547	2.1804	0.0980987
7	A7	63	72.1486	2.1942	0.101135
7	A7	64	72.3425	2.16342	0.108004
7	A7	65	72.5364	2.15129	0.118148
7	A7	66	72.7303	2.19989	0.129829
7	A7	67	72.9242	2.12178	0.140316
7	A7	68	73.1181	2.10915	0.146841
7	A7	69	73.312	2.11107	0.147766
7	A7	70	73.5059	2.07216	0.143273
7	A7	71	73.6998	2.05594	0.135238
7	A7	72	73.8938	2.06748	0.126437
7	A7	73	74.0877	2.04615	0.119558
7	A7	74	74.2816	2.03745	0.116389
7	A7	75	74.4755	2.01183	0.117385
7	A7	76	74.6694	2.04523	0.121666
7	A7	77	74.8633	2.02423	0.127456
7	A7	78	75.0572	1.94651	0.132833
7	A7	79	75.2511	2.00927	0.136503
7	A7	80	75.445	1.95213	0.138215
7	A7	81	75.6389	1.94344	0.138603
7	A7	82	75.8328	1.91276	0.13855
7	A7	83	76.0268	1.96164	0.138516
7	A7	84	76.2207	1.89649	0.138247
7	A7	85	76.4146	1.88874	0.137027
7	A7	86	76.6085	1.87603	0.134262
7	A7	87	76.8024	1.86912	0.129951
7	A7	88	76.9963	1.84153	0.124764
7	A7	89	77.1902	1.85006	0.119798
7	A7	90	77.3841	1.82648	0.116217
7	A7	91	77.578	1.81401	0.114973
7	A7	92	77.7719	1.81686	0.116585
7	A7	93	77.9659	1.79525	0.120928
7	A7	94	78.1598	1.79289	0.127092
7	A7	95	78.3537	1.78003	0.133485
7	A7	96	78.5476	1.76226	0.138292
7	A7	97	78.7415	1.73664	0.140165
7	A7	98	78.9354	1.71903	0.138784
7	A7	99	79.1293	1.71065	0.13498
7	A7	100	79.3232	1.70129	0.13031
7	A7	101	79.5171	1.68991	0.126361
7	A7	102	79.711	1.67443	0.124145
7	A7	103	79.9049	1.66948	0.12386
7	A7	104	80.0988	1.66053	0.125054
7	A7	105	80.2928	1.63562	0.126986
7	A7	106	80.4867	1.62713	0.128996
7	A7	107	80.6806	1.61593	0.130662
7	A7	108	80.8745	1.60219	0.131778
7	A7	109	81.0684	1.59062	0.132261
7	A7	110	81.2623	1.57523	0.132147
7	A7	111	81.4562	1.5582	0.131657
7	A7	112	81.6501	1.54545	0.131215
7	A7	113	81.844	1.53548	0.131285
7	A7	114	82.0379	1.52731	0.13213
7	A7	115	82.2318	1.51943	0.133706
7	A7	116	82.4258	1.49766	0.135879
7	A7	117	82.6197	1.47185	0.138843
7	A7	118	82.8136	1.46576	0.143431
7	A7	119	83.0075	1.46695	0.151142
7	A7	120	83.2014	1.44985	0.164012
7	A7	121	83.3953	1.42225	0.184597
7	A7	122	83.5892	1.40735	0.216126
7	A7	123	83.7831	1.39727	0.26257
7	A7	124	83.977	1.37793	0.32821
7	A7	125	84.1709	1.34834	0.416523
7	A7	126	84.3649	1.31001	0.528514
7	A7	127	84.5588	1.26486	0.660962
7	A7	128	84.7527	1.20348	0.805274
7	A7	129	84.9466	1.0946	0.947675
7	A7	130	85.1405	0.974575	1.07114
7	A7	131	85.3344	0.804684	1.15874
7	A7	132	85.5283	0.647969	1.19748
7	A7	133	85.7222	0.508063	1.18114
7	A7	134	85.9161	0.371345	1.1115
7	A7	135	86.11	0.244421	0.997643
7	A7	136	86.3039	0.159524	0.853778
7	A7	137	86.4978	0.0977471	0.696425
7	A7	138	86.6918	0.0627997	0.541413
7	A7	139	86.8857	0.0434778	0.401378
7	A7	140	87.0796	0.0338297	0.284226
7	A7	141	87.2735	0.029716	0.192855
7	A7	142	87.4674	0.0243668	0.126025
7	A7	143	87.6613	0.019774	0.0799169
7	A7	144	87.8552	0.0204113	0.0497425
7	A7	145	88.0491	0.0204497	0.0309446
7	A7	146	88.243	0.0193355	0.0197991
7	A7	147	88.4369	0.0186807	0.0135337
7	A7	148	88.6309	0.0173691	0.0101828
7	A7	149	88.8248	0.0181745	0.00837359
7	A7	150	89.0187	0.0155915	0.00715636
7	A7	151	89.2126	0.0148043	0.00591314
7	A7	152	89.4065	0.0136289	0.00433528
7	A7	153	89.6004	0.0134191	0.00242342
7	A7	154	89.7943	0.0137015	0.000449673
7	A7	155	89.9882	0.0152802	-0.00115802
7	A7	156	90.1821	0.0175645	-0.00199239
7	A7	157	90.376	0.0177974	-0.00183457
7	A7	158	90.5699	0.0160617	-0.000739025
7	A7	159	90.7639	0.0172502	0.000988307
7	A7	160	90.9578	0.0146454	0.00288485
7	A7	161	91.1517	0.0184999	0.00445305
7	A7	162	91.3456	0.0117068	0.00529008
7	A7	163	91.5395	0.0118806	0.00521805
7	A7	164	91.7334	0.0110709	0.00437268
7	A7	165	91.9273	0.0107524	0.00317491
7	A7	166	92.1212	0.0159381	0.00215261
7	A7	167	92.3151	0.014898	0.0016911
7	A7	168	92.509	0.0128012	0.00187015
7	A7	169	92.7029	0.011673	0.002494
7	A7	170	92.8969	0.010682	0.00327088
7	A7	171	93.0908	0.0117041	0.00398625
7	A7	172	93.2847	0.0127273	0.00454585
7	A7	173	93.4786	0.0105518	0.00490153
7	A7	174	93.6725	0.010355	0.00497593
7	A7	175	93.8664	0.00691809	0.00467754
7	A7	176	94.0603	0.00798593	0.00398684
7	A7	177	94.2542	0.00933739	0.00301785
7	A7	178	94.4481	0.0085786	0.00198684
7	A7	179	94.642	0.00887132	0.00110973
7	A7	180	94.8359	0.0089868	0.000507726
8	A8	1	60.1262	3.00012	0.13355
8	A8	2	60.3201	2.98687	0.137909
8	A8	3	60.514	2.98328	0.143937
8	A8	4	60.7079	2.95292	0.150685
8	A8	5	60.9018	2.94765	0.156674
8	A8	6	61.0957	2.92712	0.160118
8	A8	7	61.2897	2.93495	0.15947
8	A8	8	61.4836	2.86522	0.154148
8	A8	9	61.6775	2.87142	0.145067
8	A8	10	61.8714	2.83706	0.134508
8	A8	11	62.0653	2.86942	0.125245
8	A8	12	62.2592	2.83356	0.119443
8	A8	13	62.4531	2.84008	0.117934
8	A8	14	62.647	2.81336	0.120191
8	A8	15	62.8409	2.81309	0.124742
8	A8	16	63.0348	2.78337	0.129706
8	A8	17	63.2287	2.80889	0.133306
8	A8	18	63.4227	2.74622	0.134379
8	A8	19	63.6166	2.75374	0.132861
8	A8	20	63.8105	2.73334	0.129919
8	A8	21	64.0044	2.71754	0.127443
8	A8	22	64.1983	2.69982	0.126948
8	A8	23	64.3922	2.7301	0.128586
8	A8	24	64.5861	2.70415	0.131044
8	A8	25	64.78	2.67163	0.132544
8	A8	26	64.9739	2.65503	0.132257
8	A8	27	65.1678	2.61366	0.130962
8	A8	28	65.3617	2.64571	0.130389
8	A8	29	65.5557	2.64517	0.131838
8	A8	30	65.7496	2.61965	0.135347
8	A8	31	65.9435	2.60158	0.140071
8	A8	32	66.1374	2.57243	0.145304
8	A8	33	66.3313	2.55133	0.150962
8	A8	34	66.5252	2.53518	0.15692
8	A8	35	66.7191	2.61309	0.161933
8	A8	36	66.913	2.50917	0.163448
8	A8	37	67.1069	2.47426	0.158879
8	A8	38	67.3008	2.49534	0.14756
8	A8	39	67.4948	2.44794	0.131867
8	A8	40	67.6887	2.43627	0.116501
8	A8	41	67.8826	2.4297	0.106253
8	A8	42	68.0765	2.48237	0.103619
8	A8	43	68.2704	2.45854	0.107757
8	A8	44	68.4643	2.39929	0.11532
8	A8	45	68.6582	2.43733	0.122493
8	A8	46	68.8521	2.3558	0.126847
8	A8	47	69.046	2.39801	0.128051
8	A8	48	69.2399	2.37187	0.127425
8	A8	49	69.4338	2.35326	0.126994
8	A8	50	69.6278	2.34218	0.128593
8	A8	51	69.8217	2.33096	0.133161
8	A8	52	70.0156	2.31028	0.140198
8	A8	53	70.2095	2.34916	0.147618
8	A8	54	70.4034	2.28455	0.152375
8	A8	55	70.5973	2.27486	0.151841
8	A8	56	70.7912	2.23665	0.145215
8	A8	57	70.9851	2.21665	0.134031
8	A8	58	71.179	2.23219	0.121359
8	A8	59	71.3729	2.22554	0.1103
8	A8	60	71.5668	2.21783	0.10281
8	A8	61	71.7607	2.18865	0.0994967
8	A8	62	71.9547	2.18759	0.100175
8	A8	63	72.1486	2.19768	0.104488
8	A8	64	72.3425	2.16277	0.112015
8	A8	65	72.5364	2.14873	0.121909
8	A8	66	72.7303	2.19124	0.132513
8	A8	67	72.9242	2.12426	0.141469
8	A8	68	73.1181	2.1086	0.146461
8	A8	69	73.312	2.10931	0.146194
8	A8	70	73.5059	2.06913	0.141033
8	A8	71	73.6998	2.05442	0.132919
8	A8	72	73.8938	2.06867	0.124609
8	A8	73	74.0877	2.04418	0.11865
8	A8	74	74.2816	2.04213	0.11655
8	A8	75	74.4755	2.01108	0.118404
8	A8	76	74.6694	2.04274	0.123044
8	A8	77	74.8633	2.01964	0.128601
8	A8	78	75.0572	1.94507	0.133289
8	A8	79	75.2511	2.00961	0.136095
8	A8	80	75.445	1.95032	0.137086
8	A8	81	75.6389	1.93806	0.137154
8	A8	82	75.8328	1.91395	0.137345
8	A8	83	76.0268	1.96274	0.138136
8	A8	84	76.2207	1.89516	0.139114
8	A8	85	76.4146	1.88623	0.139228
8	A8	86	76.6085	1.87823	0.137457
8	A8	87	76.8024	1.8677	0.133442
8	A8	88	76.9963	1.83414	0.127752
8	A8	89	77.1902	1.84514	0.121704
8	A8	90	77.3841	1.81917	0.116912
8	A8	91	77.578	1.81535	0.114775
8	A8	92	77.7719	1.81341	0.11603
8	A8	93	77.9659	1.79372	0.120486
8	A8	94	78.1598	1.78864	0.126986
8	A8	95	78.3537	1.77478	0.133702
8	A8	96	78.5476	1.76085	0.138709
8	A8	97	78.7415	1.73133	0.140676
8	A8	98	78.9354	1.71552	0.139362
8	A8	99	79.1293	1.70794	0.135669
8	A8	100	79.3232	1.69617	0.131215
8	A8	101	79.5171	1.68581	0.127639
8	A8	102	79.711	1.6686	0.125987
8	A8	103	79.9049	1.66716	0.126426
8	A8	104	80.0988	1.65578	0.128356
8	A8	105	80.2928	1.63123	0.130804
8	A8	106	80.4867	1.62063	0.132882
8	A8	107	80.6806	1.60708	0.134088
8	A8	108	80.8745	1.59397	0.134353
8	A8	109	81.0684	1.58247	0.133895
8	A8	110	81.2623	1.56829	0.133062
8	A8	111	81.4562	1.55149	0.132259
8	A8	112	81.6501	1.53985	0.131906
8	A8	113	81.844	1.52751	0.132346
8	A8	114	82.0379	1.51671	0.133708
8	A8	115	82.2318	1.51359	0.135886
8	A8	116	82.4258	1.48832	0.138749
8	A8	117	82.6197	1.46517	0.142539
8	A8	118	82.8136	1.45735	0.148206
8	A8	119	83.0075	1.4549	0.157518
8	A8	120	83.2014	1.43748	0.172983
8	A8	121	83.3953	1.4134	0.197789
8	A8	122	83.5892	1.39775	0.23576
8	A8	123	83.7831	1.3854	0.291154
8	A8	124	83.977	1.36292	0.367945
8	A8	125	84.1709	1.32867	0.468505
8	A8	126	84.3649	1.28843	0.591877
8	A8	127	84.5588	1.23155	0.73225
8	A8	128	84.7527	1.15431	0.878374
8	A8	129	84.9466	1.03083	1.01453
8	A8	130	85.1405	0.894007	1.12319
8	A8	131	85.3344	0.721023	1.18871
8	A8	132	85.5283	0.566034	1.20089
8	A8	133	85.7222	0.427803	1.15726
8	A8	134	85.9161	0.297756	1.06338
8	A8	135	86.11	0.185922	0.931381
8	A8	136	86.3039	0.114424	0.77728
8	A8	137	86.4978	0.0651167	0.617877
8	A8	138	86.6918	0.0402544	0.467878
8	A8	139	86.8857	0.0268614	0.33781
8	A8	140	87.0796	0.0198154	0.233094
8	A8	141	87.2735	0.0167547	0.154377
8	A8	142	87.4674	0.0125338	0.0988145
8	A8	143	87.6613	0.00973711	0.0617654
8	A8	144	87.8552	0.00945634	0.0382892
8	A8	145	88.0491	0.00862701	0.0241004
8	A8	146	88.243	0.00904136	0.0159182
8	A8	147	88.4369	0.00856144	0.011405
8	A8	148	88.6309	0.0071873	0.00894564
8	A8	149	88.8248	0.00670841	0.00745071
8	A8	150	89.0187	0.00359444	0.00623674
8	A8	151	89.2126	0.0051786	0.00495487
8	A8	152	89.4065	0.00413216	0.00352295
8	A8	153	89.6004	0.00336382	0.00204467
8	A8	154	89.7943	0.0045901	0.000723667
8	A8	155	89.9882	0.00486791	-0.000215731
8	A8	156	90.1821	0.00545669	-0.000596264
8	A8	157	90.376	0.00605156	-0.00034018
8	A8	158	90.5699	0.00533551	0.000500644
8	A8	159	90.7639	0.0059364	0.00174291
8	A8	160	90.9578	0.00401479	0.00310001
8	A8	161	91.1517	0.00569718	0.00424072
8	A8	162	91.3456	0.00163439	0.00487761
8	A8	163	91.5395	0.00191401	0.00486853
8	A8	164	91.7334	0.000103654	0.00428699
8	A8	165	91.9273	0.00131246	0.00340722
8	A8	166	92.1212	0.00289588	0.00258812
8	A8	167	92.3151	0.00311895	0.00211061
8	A8	168	92.509	0.00159128	0.00206677
8	A8	169	92.7029	0.000803401	0.00236644
8	A8	170	92.8969	0.00055156	0.0028381
8	A8	171	93.0908	0.000663045	0.00333483
8	A8	172	93.2847	0.000809545	0.00377065
8	A8	173	93.4786	-5.74705e-05	0.00408794
8	A8	174	93.6725	-0.000262029	0.00421721
8	A8	175	93.8664	-0.00303559	0.00408346
8	A8	176	94.0603	-0.00157661	0.00365512
8	A8	177	94.2542	-0.00274042	0.00298526
8	A8	178	94.4481	-0.00132002	0.00220265
8	A8	179	94.642	-0.00257063	0.00145647
8	A8	180	94.8359	-0.00198473	0.000855537
9	A9	1	60.1262	2.78799	0.129165
9	A9	2	60.3201	2.7685	0.134528
9	A9	3	60.514	2.76512	0.141648
9	A9	4	60.7079	2.74243	0.149276
9	A9	5	60.9018	2.73187	0.155649
9	A9	6	61.0957	2.70941	0.15885
9	A9	7	61.2897	2.7129	0.157409
9	A9	8	61.4836	2.65331	0.150979
9	A9	9	61.6775	2.65579	0.140716
9	A9	10	61.8714	2.62553	0.129043
9	A9	11	62.0653	2.65074	0.118785
9	A9	12	62.2592	2.62225	0.112155
9	A9	13	62.4531	2.62612	0.110087
9	A9	14	62.647	2.60105	0.112171
9	A9	15	62.8409	2.60383	0.116962
9	A9	16	63.0348	2.57701	0.122439
9	A9	17	63.2287	2.59701	0.126523
9	A9	18	63.4227	2.54167	0.127709
9	A9	19	63.6166	2.54315	0.125703
9	A9	20	63.8105	2.52681	0.121672
9	A9	21	64.0044	2.5069	0.117728
9	A9	22	64.1983	2.49658	0.115757
9	A9	23	64.3922	2.52559	0.11628
9	A9	24	64.5861	2.50268	0.118243
9	A9	25	64.78	2.47117	0.11996
9	A9	26	64.9739	2.45431	0.120515
9	A9	27	65.1678	2.41677	0.120459
9	A9	28	65.3617	2.45307	0.121212
9	A9	29	65.5557	2.44782	0.123796
9	A9	30	65.7496	2.42127	0.128061
9	A9	31	65.9435	2.40394	0.133078
9	A9	32	66.1374	2.38212	0.138116
9	A9	33	66.3313	2.35949	0.143087
9	A9	34	66.5252	2.3414	0.14795
9	A9	35	66.7191	2.41493	0.151725
9	A9	36	66.913	2.31925	0.1523
9	A9	37	67.1069	2.28377	0.14753
9	A9	38	67.3008	2.31036	0.136922
9	A9	39	67.4948	2.26424	0.12261
9	A9	40	67.6887	2.25182	0.108728
9	A9	41	67.8826	2.24586	0.0994833
9	A9	42	68.0765	2.29316	0.0970949
9	A9	43	68.2704	2.27262	0.100869
9	A9	44	68.4643	2.21542	0.107909
9	A9	45	68.6582	2.25347	0.114829
9	A9	46	68.8521	2.17946	0.119361
9	A9	47	69.046	2.21642	0.120983
9	A9	48	69.2399	2.19147	0.120617
9	A9	49	69.4338	2.17405	0.119923
9	A9	50	69.6278	2.16155	0.120611
9	A9	51	69.8217	2.1509	0.123811
9	A9	52	70.0156	2.1338	0.129448
9	A9	53	70.2095	2.17065	0.135927
9	A9	54	70.4034	2.11095	0.140556
9	A9	55	70.5973	2.1025	0.140766
9	A9	56	70.7912	2.06938	0.135512
9	A9	57	70.9851	2.04661	0.125884
9	A9	58	71.179	2.06079	0.114514
9	A9	59	71.3729	2.05296	0.104222
9	A9	60	71.5668	2.05055	0.0968996
9	A9	61	71.7607	2.02277	0.0932539
9	A9	62	71.9547	2.01613	0.0932899
9	A9	63	72.1486	2.02819	0.0968572
9	A9	64	72.3425	1.99787	0.103704
9	A9	65	72.5364	1.985	0.113073
9	A9	66	72.7303	2.02666	0.123327
9	A9	67	72.9242	1.96045	0.132114
9	A9	68	73.1181	1.94552	0.137155
9	A9	69	73.312	1.94382	0.13719
9	A9	70	73.5059	1.91539	0.132545
9	A9	71	73.6998	1.89761	0.124976
9	A9	72	73.8938	1.90538	0.116965
9	A9	73	74.0877	1.88734	0.110837
9	A9	74	74.2816	1.88362	0.10807
9	A9	75	74.4755	1.85475	0.108966
9	A9	76	74.6694	1.88504	0.112699
9	A9	77	74.8633	1.86406	0.117724
9	A9	78	75.0572	1.79742	0.122414
9	A9	79	75.2511	1.85585	0.125684
9	A9	80	75.445	1.8005	0.127346
9	A9	81	75.6389	1.78976	0.127971
9	A9	82	75.8328	1.76523	0.12836
9	A9	83	76.0268	1.81169	0.128911
9	A9	84	76.2207	1.74821	0.129321
9	A9	85	76.4146	1.74184	0.128799
9	A9	86	76.6085	1.73209	0.126637
9	A9	87	76.8024	1.72087	0.122726
9	A9	88	76.9963	1.6958	0.1177
9	A9	89	77.1902	1.70575	0.112702
9	A9	90	77.3841	1.67987	0.108976
9	A9	91	77.578	1.67415	0.107507
9	A9	92	77.7719	1.67421	0.108766
9	A9	93	77.9659	1.65284	0.112548
9	A9	94	78.1598	1.65052	0.117944
9	A9	95	78.3537	1.63843	0.123499
9	A9	96	78.5476	1.62339	0.127654
9	A9	97	78.7415	1.59945	0.129318
9	A9	98	78.9354	1.58343	0.128319
9	A9	99	79.1293	1.57537	0.125451
9	A9	100	79.3232	1.56714	0.122066
9	A9	101	79.5171	1.55744	0.11945
9	A9	102	79.711	1.54081	0.118306
9	A9	103	79.9049	1.53713	0.118602
9	A9	104	80.0988	1.52449	0.119776
9	A9	105	80.2928	1.50496	0.121135
9	A9	106	80.4867	1.49479	0.122185
9	A9	107	80.6806	1.48377	0.122747
9	A9	108	80.8745	1.47061	0.122862
9	A9	109	81.0684	1.46205	0.122633
9	A9	110	81.2623	1.44959	0.122157
9	A9	111	81.4562	1.43028	0.121607
9	A9	112	81.6501	1.41893	0.121296
9	A9	113	81.844	1.41141	0.121607
9	A9	114	82.0379	1.40147	0.122804
9	A9	115	82.2318	1.39741	0.124918
9	A9	116	82.4258	1.37552	0.127922
9	A9	117	82.6197	1.35017	0.132101
9	A9	118	82.8136	1.34748	0.138372
9	A9	119	83.0075	1.34494	0.148367
9	A9	120	83.2014	1.32914	0.164365
9	A9	121	83.3953	1.30314	0.189267
9	A9	122	83.5892	1.28964	0.226648
9	A9	123	83.7831	1.27497	0.280584
9	A9	124	83.977	1.25662	0.354887
9	A9	125	84.1709	1.22431	0.451654
9	A9	126	84.3649	1.18408	0.569481
9	A9	127	84.5588	1.13066	0.702033
9	A9	128	84.7527	1.05475	0.837768
9	A9	129	84.9466	0.93061	0.961284
9	A9	130	85.1405	0.800633	1.05619
9	A9	131	85.3344	0.641368	1.10869
9	A9	132	85.5283	0.499566	1.11069
9	A9	133	85.7222	0.376532	1.06146
9	A9	134	85.9161	0.2587	0.967474
9	A9	135	86.11	0.159841	0.84076
9	A9	136	86.3039	0.0969187	0.696367
9	A9	137	86.4978	0.0557251	0.549585
9	A9	138	86.6918	0.0351728	0.413434
9	A9	139	86.8857	0.0242981	0.296901
9	A9	140	87.0796	0.0186471	0.204232
9	A9	141	87.2735	0.0144265	0.135372
9	A9	142	87.4674	0.0112033	0.0872542
9	A9	143	87.6613	0.00792373	0.0553834
9	A9	144	87.8552	0.00774608	0.0351915
9	A9	145	88.0491	0.00751357	0.0228428
9	A9	146	88.243	0.00590047	0.0154931
9	A9	147	88.4369	0.00682673	0.0111938
9	A9	148	88.6309	0.00400644	0.00866422
9	A9	149	88.8248	0.00457113	0.00707228
9	A9	150	89.0187	0.00313248	0.00587554
9	A9	151	89.2126	0.00356425	0.00472475
9	A9	152	89.4065	0.00233177	0.00342687
9	A9	153	89.6004	0.00102082	0.00195307
9	A9	154	89.7943	0.00122771	0.000451727
9	A9	155	89.9882	0.00348038	-0.000787144
9	A9	156	90.1821	0.00442275	-0.00143848
9	A9	157	90.376	0.00519553	-0.00128339
9	A9	158	90.5699	0.00350316	-0.000314395
9	A9	159	90.7639	0.00519594	0.0012439
9	A9	160	90.9578	0.0024322	0.00299584
9	A9	161	91.1517	0.00474609	0.00448562
9	A9	162	91.3456	0.000145218	0.00533079
9	A9	163	91.5395	-0.000714287	0.00535344
9	A9	164	91.7334	-0.000817718	0.0046617
9	A9	165	91.9273	-0.00190795	0.0036194
9	A9	166	92.1212	0.00276849	0.00268501
9	A9	167	92.3151	0.00226203	0.0021952
9	A9	168	92.509	-0.000355784	0.00222777
9	A9	169	92.7029	-0.00150681	0.0026298
9	A9	170	92.8969	-0.00129778	0.00316909
9	A9	171	93.0908	-0.000841406	0.00367532
9	A9	172	93.2847	-0.000595096	0.00407007
9	A9	173	93.4786	-0.00204759	0.00430253
9	A9	174	93.6725	-0.00157885	0.0042917
9	A9	175	93.8664	-0.00582036	0.00394983
9	A9	176	94.0603	-0.0037832	0.00326454
9	A9	177	94.2542	-0.00365133	0.00235224
9	A9	178	94.4481	-0.00316804	0.00142239
9	A9	179	94.642	-0.00267578	0.00067507
9	A9	180	94.8359	-0.00369894	0.000209637
10	A10	1	60.1262	2.93433	0.129558
10	A10	2	60.3201	2.91566	0.134346
10	A10	3	60.514	2.91498	0.140891
10	A10	4	60.7079	2.88656	0.14816
10	A10	5	60.9018	2.88101	0.154547
10	A10	6	61.0957	2.85903	0.158138
10	A10	7	61.2897	2.86695	0.157288
10	A10	8	61.4836	2.80199	0.151404
10	A10	9	61.6775	2.80159	0.141482
10	A10	10	61.8714	2.7724	0.129969
10	A10	11	62.0653	2.8048	0.119844
10	A10	12	62.2592	2.76948	0.113458
10	A10	13	62.4531	2.7767	0.111761
10	A10	14	62.647	2.75063	0.114226
10	A10	15	62.8409	2.7527	0.119245
10	A10	16	63.0348	2.72456	0.124714
10	A10	17	63.2287	2.74819	0.12861
10	A10	18	63.4227	2.68577	0.129626
10	A10	19	63.6166	2.69257	0.127735
10	A10	20	63.8105	2.67742	0.124301
10	A10	21	64.0044	2.65635	0.121458
10	A10	22	64.1983	2.64371	0.120873
10	A10	23	64.3922	2.67633	0.122661
10	A10	24	64.5861	2.65185	0.125316
10	A10	25	64.78	2.61401	0.126857
10	A10	26	64.9739	2.59918	0.126376
10	A10	27	65.1678	2.56001	0.12474
10	A10	28	65.3617	2.5954	0.123864
10	A10	29	65.5557	2.59503	0.125234
10	A10	30	65.7496	2.56703	0.129009
10	A10	31	65.9435	2.54905	0.134385
10	A10	32	66.1374	2.52741	0.140633
10	A10	33	66.3313	2.50448	0.147556
10	A10	34	66.5252	2.4873	0.154832
10	A10	35	66.7191	2.56279	0.160969
10	A10	36	66.913	2.46499	0.163177
10	A10	37	67.1069	2.42547	0.158715
10	A10	38	67.3008	2.44837	0.146903
10	A10	39	67.4948	2.40028	0.130274
10	A10	40	67.6887	2.38739	0.113831
10	A10	41	67.8826	2.38341	0.102715
10	A10	42	68.0765	2.43694	0.0996828
10	A10	43	68.2704	2.41384	0.103945
10	A10	44	68.4643	2.35706	0.11199
10	A10	45	68.6582	2.39337	0.119702
10	A10	46	68.8521	2.31128	0.124374
10	A10	47	69.046	2.35469	0.125536
10	A10	48	69.2399	2.32746	0.124551
10	A10	49	69.4338	2.31245	0.12362
10	A10	50	69.6278	2.2984	0.1248
10	A10	51	69.8217	2.28877	0.1292
10	A10	52	70.0156	2.27073	0.136387
10	A10	53	70.2095	2.31182	0.144217
10	A10	54	70.4034	2.24225	0.149514
10	A10	55	70.5973	2.23535	0.149519
10	A10	56	70.7912	2.2004	0.143347
10	A10	57	70.9851	2.17711	0.132491
10	A10	58	71.179	2.19335	0.11998
10	A10	59	71.3729	2.18736	0.108836
10	A10	60	71.5668	2.18273	0.100923
10	A10	61	71.7607	2.15149	0.0968187
10	A10	62	71.9547	2.14529	0.0964707
10	A10	63	72.1486	2.16001	0.0998229
10	A10	64	72.3425	2.12938	0.106811
10	A10	65	72.5364	2.11189	0.11681
10	A10	66	72.7303	2.16179	0.128141
10	A10	67	72.9242	2.0893	0.138198
10	A10	68	73.1181	2.07668	0.144326
10	A10	69	73.312	2.07401	0.144942
10	A10	70	73.5059	2.03757	0.140251
10	A10	71	73.6998	2.02344	0.132152
10	A10	72	73.8938	2.03456	0.123457
10	A10	73	74.0877	2.01253	0.116852
10	A10	74	74.2816	2.00806	0.114076
10	A10	75	74.4755	1.97969	0.115481
10	A10	76	74.6694	2.01065	0.120068
10	A10	77	74.8633	1.99345	0.125955
10	A10	78	75.0572	1.91597	0.131136
10	A10	79	75.2511	1.97952	0.134302
10	A10	80	75.445	1.91956	0.13531
10	A10	81	75.6389	1.9092	0.135042
10	A10	82	75.8328	1.88331	0.134696
10	A10	83	76.0268	1.9351	0.134941
10	A10	84	76.2207	1.86941	0.135475
10	A10	85	76.4146	1.86093	0.135285
10	A10	86	76.6085	1.84935	0.133388
10	A10	87	76.8024	1.83869	0.129519
10	A10	88	76.9963	1.81134	0.124344
10	A10	89	77.1902	1.82266	0.119156
10	A10	90	77.3841	1.79835	0.11534
10	A10	91	77.578	1.78859	0.113932
10	A10	92	77.7719	1.78974	0.115362
10	A10	93	77.9659	1.76718	0.11937
10	A10	94	78.1598	1.76542	0.12502
10	A10	95	78.3537	1.75003	0.130888
10	A10	96	78.5476	1.73699	0.13544
10	A10	97	78.7415	1.71243	0.137539
10	A10	98	78.9354	1.69469	0.136855
10	A10	99	79.1293	1.68742	0.13396
10	A10	100	79.3232	1.67771	0.130059
10	A10	101	79.5171	1.66167	0.126483
10	A10	102	79.711	1.64775	0.124225
10	A10	103	79.9049	1.6458	0.123665
10	A10	104	80.0988	1.63571	0.124579
10	A10	105	80.2928	1.61171	0.126363
10	A10	106	80.4867	1.60369	0.128331
10	A10	107	80.6806	1.59146	0.129956
10	A10	108	80.8745	1.57685	0.130954
10	A10	109	81.0684	1.56524	0.131259
10	A10	110	81.2623	1.5544	0.130992
10	A10	111	81.4562	1.53278	0.130458
10	A10	112	81.6501	1.52361	0.1301
10	A10	113	81.844	1.51272	0.130342
10	A10	114	82.0379	1.50408	0.131398
10	A10	115	82.2318	1.49833	0.133245
10	A10	116	82.4258	1.47123	0.135873
10	A10	117	82.6197	1.45172	0.139695
10	A10	118	82.8136	1.44506	0.145822
10	A10	119	83.0075	1.4453	0.156069
10	A10	120	83.2014	1.42498	0.172837
10	A10	121	83.3953	1.40265	0.199106
10	A10	122	83.5892	1.38458	0.238512
10	A10	123	83.7831	1.37019	0.295194
10	A10	124	83.977	1.35232	0.372999
10	A10	125	84.1709	1.31861	0.474005
10	A10	126	84.3649	1.27542	0.596718
10	A10	127	84.5588	1.21778	0.73468
10	A10	128	84.7527	1.13934	0.876194
10	A10	129	84.9466	1.0142	1.00562
10	A10	130	85.1405	0.880998	1.10618
10	A10	131	85.3344	0.715607	1.1635
10	A10	132	85.5283	0.567723	1.16878
10	A10	133	85.7222	0.438249	1.12067
10	A10	134	85.9161	0.314971	1.02527
10	A10	135	86.11	0.208898	0.894625
10	A10	136	86.3039	0.140645	0.74423
10	A10	137	86.4978	0.0973362	0.590098
10	A10	138	86.6918	0.074646	0.446102
10	A10	139	86.8857	0.0607106	0.322007
10	A10	140	87.0796	0.0541445	0.222638
10	A10	141	87.2735	0.0521754	0.148252
10	A10	142	87.4674	0.0468296	0.0958543
10	A10	143	87.6613	0.0431747	0.0608606
10	A10	144	87.8552	0.0423698	0.0385443
10	A10	145	88.0491	0.0431286	0.0249016
10	A10	146	88.243	0.042673	0.0169182
10	A10	147	88.4369	0.0429105	0.0124506
10	A10	148	88.6309	0.0391613	0.00998601
10	A10	149	88.8248	0.0405774	0.00845208
10	A10	150	89.0187	0.0374265	0.00711675
10	A10	151	89.2126	0.0378938	0.00554838
10	A10	152	89.4065	0.0367087	0.00359771
10	A10	153	89.6004	0.0358612	0.00137808
10	A10	154	89.7943	0.037522	-0.000780122
10	A10	155	89.9882	0.0378307	-0.00242489
10	A10	156	90.1821	0.0408946	-0.00312808
10	A10	157	90.376	0.0418782	-0.00264012
10	A10	158	90.5699	0.0396504	-0.00099523
10	A10	159	90.7639	0.0411385	0.00146839
10	A10	160	90.9578	0.0382016	0.00417039
10	A10	161	91.1517	0.0425291	0.0064182
10	A10	162	91.3456	0.0334948	0.00759955
10	A10	163	91.5395	0.0326617	0.00740859
10	A10	164	91.7334	0.0327629	0.00601006
10	A10	165	91.9273	0.0322893	0.00401317
10	A10	166	92.1212	0.0385295	0.00221065
10	A10	167	92.3151	0.0387847	0.00120946
10	A10	168	92.509	0.0345136	0.00118405
10	A10	169	92.7029	0.0341507	0.0019014
10	A10	170	92.8969	0.0338199	0.0029573
10	A10	171	93.0908	0.0344939	0.00401613
10	A10	172	93.2847	0.0349107	0.00489073
10	A10	173	93.4786	0.0332133	0.00547342
10	A10	174	93.6725	0.0324815	0.00565519
10	A10	175	93.8664	0.0291807	0.00534078
10	A10	176	94.0603	0.0299125	0.00453854
10	A10	177	94.2542	0.0306882	0.00341615
10	A10	178	94.4481	0.0321246	0.00224846
10	A10	179	94.642	0.0308046	0.00128816
10	A10	180	94.8359	0.0307973	0.000657335
11	A11	1	60.1262	2.96177	0.13757
11	A11	2	60.3201	2.94262	0.143865
11	A11	3	60.514	2.9407	0.152206
11	A11	4	60.7079	2.91089	0.16119
11	A11	5	60.9018	2.90443	0.168858
11	A11	6	61.0957	2.87818	0.173046
11	A11	7	61.2897	2.88733	0.171987
11	A11	8	61.4836	2.82174	0.165058
11	A11	9	61.6775	2.82076	0.153335
11	A11	10	61.8714	2.78934	0.139471
11	A11	11	62.0653	2.81636	0.126796
11	A11	12	62.2592	2.7847	0.118085
11	A11	13	62.4531	2.79595	0.114634
11	A11	14	62.647	2.76998	0.116075
11	A11	15	62.8409	2.76758	0.120757
11	A11	16	63.0348	2.74094	0.126399
11	A11	17	63.2287	2.76667	0.130777
11	A11	18	63.4227	2.70717	0.132414
11	A11	19	63.6166	2.70787	0.131151
11	A11	20	63.8105	2.69418	0.128277
11	A11	21	64.0044	2.6769	0.125882
11	A11	22	64.1983	2.66103	0.125603
11	A11	23	64.3922	2.69204	0.127527
11	A11	24	64.5861	2.66755	0.130107
11	A11	25	64.78	2.63414	0.131347
11	A11	26	64.9739	2.61438	0.13038
11	A11	27	65.1678	2.57583	0.128205
11	A11	28	65.3617	2.61174	0.126917
11	A11	29	65.5557	2.61092	0.128141
11	A11	30	65.7496	2.58599	0.132049
11	A11	31	65.9435	2.56696	0.137695
11	A11	32	66.1374	2.54337	0.144124
11	A11	33	66.3313	2.52198	0.150962
11	A11	34	66.5252	2.50383	0.157845
11	A11	35	66.7191	2.57775	0.163393
11	A11	36	66.913	2.48133	0.165017
11	A11	37	67.1069	2.44419	0.160164
11	A11	38	67.3008	2.46677	0.148247
11	A11	39	67.4948	2.41862	0.131763
11	A11	40	67.6887	2.40693	0.115565
11	A11	41	67.8826	2.40436	0.10461
11	A11	42	68.0765	2.45229	0.101518
11	A11	43	68.2704	2.43128	0.105473
11	A11	44	68.4643	2.37515	0.113035
11	A11	45	68.6582	2.41141	0.120206
11	A11	46	68.8521	2.33209	0.124366
11	A11	47	69.046	2.37388	0.125077
11	A11	48	69.2399	2.34713	0.123698
11	A11	49	69.4338	2.3303	0.122433
11	A11	50	69.6278	2.32149	0.123369
11	A11	51	69.8217	2.30924	0.127652
11	A11	52	70.0156	2.29235	0.134866
11	A11	53	70.2095	2.33385	0.142858
11	A11	54	70.4034	2.26409	0.14842
11	A11	55	70.5973	2.25919	0.148738
11	A11	56	70.7912	2.22372	0.142873
11	A11	57	70.9851	2.20353	0.132263
11	A11	58	71.179	2.21773	0.119909
11	A11	59	71.3729	2.20902	0.108835
11	A11	60	71.5668	2.20839	0.100923
11	A11	61	71.7607	2.17673	0.0967675
11	A11	62	71.9547	2.17312	0.0963187
11	A11	63	72.1486	2.18372	0.0995303
11	A11	64	72.3425	2.15183	0.106365
11	A11	65	72.5364	2.13985	0.116229
11	A11	66	72.7303	2.18908	0.12743
11	A11	67	72.9242	2.11758	0.137302
11	A11	68	73.1181	2.10072	0.143124
11	A11	69	73.312	2.10066	0.143313
11	A11	70	73.5059	2.0686	0.138166
11	A11	71	73.6998	2.05281	0.129725
11	A11	72	73.8938	2.0618	0.120925
11	A11	73	74.0877	2.0446	0.114507
11	A11	74	74.2816	2.03902	0.112162
11	A11	75	74.4755	2.00992	0.114128
11	A11	76	74.6694	2.04572	0.119283
11	A11	77	74.8633	2.02183	0.125682
11	A11	78	75.0572	1.94731	0.131366
11	A11	79	75.2511	2.01287	0.135136
11	A11	80	75.445	1.95206	0.136925
11	A11	81	75.6389	1.94474	0.137559
11	A11	82	75.8328	1.91669	0.138055
11	A11	83	76.0268	1.96744	0.138862
11	A11	84	76.2207	1.90039	0.13954
11	A11	85	76.4146	1.89096	0.139059
11	A11	86	76.6085	1.8849	0.136523
11	A11	87	76.8024	1.87177	0.131791
11	A11	88	76.9963	1.84154	0.125661
11	A11	89	77.1902	1.85394	0.119574
11	A11	90	77.3841	1.83403	0.115104
11	A11	91	77.578	1.82176	0.113487
11	A11	92	77.7719	1.82217	0.115309
11	A11	93	77.9659	1.80272	0.12032
11	A11	94	78.1598	1.80138	0.127407
11	A11	95	78.3537	1.7882	0.134788
11	A11	96	78.5476	1.76982	0.140526
11	A11	97	78.7415	1.74433	0.143192
11	A11	98	78.9354	1.7293	0.142421
11	A11	99	79.1293	1.72061	0.139017
11	A11	100	79.3232	1.708	0.134568
11	A11	101	79.5171	1.69707	0.130774
11	A11	102	79.711	1.68192	0.128818
11	A11	103	79.9049	1.68045	0.129047
11	A11	104	80.0988	1.66943	0.131041
11	A11	105	80.2928	1.64303	0.133965
11	A11	106	80.4867	1.63635	0.136988
11	A11	107	80.6806	1.62147	0.139538
11	A11	108	80.8745	1.61015	0.141341
11	A11	109	81.0684	1.59503	0.142321
11	A11	110	81.2623	1.58351	0.142542
11	A11	111	81.4562	1.56133	0.142239
11	A11	112	81.6501	1.55064	0.141832
11	A11	113	81.844	1.53847	0.141801
11	A11	114	82.0379	1.53024	0.142477
11	A11	115	82.2318	1.52205	0.143949
11	A11	116	82.4258	1.49869	0.14627
11	A11	117	82.6197	1.47418	0.149837
11	A11	118	82.8136	1.46788	0.155676
11	A11	119	83.0075	1.46773	0.165458
11	A11	120	83.2014	1.45076	0.181385
11	A11	121	83.3953	1.41889	0.206181
11	A11	122	83.5892	1.40606	0.243216
11	A11	123	83.7831	1.39513	0.296459
11	A11	124	83.977	1.371	0.369876
11	A11	125	84.1709	1.33645	0.46612
11	A11	126	84.3649	1.29691	0.584767
11	A11	127	84.5588	1.24812	0.720656
11	A11	128	84.7527	1.17526	0.863143
11	A11	129	84.9466	1.05672	0.996895
11	A11	130	85.1405	0.930705	1.10445
11	A11	131	85.3344	0.766812	1.16994
11	A11	132	85.5283	0.616149	1.18279
11	A11	133	85.7222	0.485008	1.14019
11	A11	134	85.9161	0.362737	1.04752
11	A11	135	86.11	0.254624	0.916947
11	A11	136	86.3039	0.188918	0.76462
11	A11	137	86.4978	0.144476	0.607436
11	A11	138	86.6918	0.119819	0.460043
11	A11	139	86.8857	0.107164	0.33274
11	A11	140	87.0796	0.100405	0.230632
11	A11	141	87.2735	0.0975461	0.154074
11	A11	142	87.4674	0.0916645	0.100063
11	A11	143	87.6613	0.0887823	0.0639569
11	A11	144	87.8552	0.0885592	0.0409432
11	A11	145	88.0491	0.0879069	0.0269178
11	A11	146	88.243	0.0880202	0.0187645
11	A11	147	88.4369	0.0873717	0.0142544
11	A11	148	88.6309	0.0847409	0.0118227
11	A11	149	88.8248	0.0848023	0.010378
11	A11	150	89.0187	0.0815101	0.0091811
11	A11	151	89.2126	0.0832374	0.00777346
11	A11	152	89.4065	0.0812287	0.00594314
[truncated: 15,328 more rows]
