# Supplementary material for: ASFV pA151R negatively regulates type I IFN production via degrading E3 ligase TRAF6
Source: Front Immunol. 2024 Feb 21;15:1339510. doi: 10.3389/fimmu.2024.1339510 (PMC10914938; doi:10.3389/fimmu.2024.1339510)
Supplement: Supplementary file 7 [file DataSheet_7.zip › fig 7/fig 7 graph original data.xlsx]

## Sheet: Sheet1
fig5A			fig5B			fig5C			fig5E
luciferase assay original data	ifnb-luc		luciferase assay original data	IFNB-LUC		qPCR assay original data	M-Iifnb		luciferase assay original data	IFN-LUC		luciferase assay original data	NFKB-LUC
	0.0518			0.05891			1			0.0474			0.0232
nc	0.0486		nc	0.05219		nc	2.109		nc	0.0523		nc	0.0267
	0.0494			0.0411			2.234			0.0505			0.0112
	1.2256			0.7822			12.352			0.4929			1.4875
c+s+vector	0.971		c+s+vector	0.6279		c+s+vector	10.963		c+s+vector	0.569		c+s+vector	1.7228
	0.8844			0.6301			12.993			0.4939			1.557
	0.5571			0.3739			5.187			0.2472			0.8186
c+s+WT A151R	0.6159		c+s+WT A151R	0.3578		c+s+WT A151R	5.547		c+s+WT A151R	0.2853		c+s+WT A151R	0.7124
	0.5958			0.4324			4.908			0.2556			0.8342
	0.4378			0.802			12.87			0.4777			2.3719
c+s+A151R 5A	0.8553		c+s+A151R H102	0.766		c+s+A151R H102	12.124		c+s+A151R H102	0.5458		c+s+A151R H102	2.7321
	0.8438			0.9027			14.541			0.6313			1.7723
	0.6074			0.5213			11.46			0.416			1.4848
c+s+A151R W131A	0.6713		c+s+A151R C109A	0.675		c+s+A151R C109A	10.734		c+s+A151R C109A	0.5131		c+s+A151R C109A	1.666
	0.5443			0.717			11.116			0.481			1.6358
	0.4456			0.879			11.878			0.5194			2.8626
c+s+A151R C132A	1.26		c+s+A151R C132A	0.7368		c+s+A151R C132A	13.116		c+s+A151R C132A	0.4608		c+s+A151R C132A	2.7295
	1.155			0.6654			14.67			0.7124			1.998
	0.3932			0.9489			13.124			0.4777			2.7214
c+s+A151R T133A	0.3868		c+s+A151R C135A	1.0076		c+s+A151R C135A	12.804		c+s+A151R C135A	0.5025		c+s+A151R C135A	2.976
	0.4556			1.223			15.121			0.3309			2.1333
	0.3528
c+s+A151R K134A	0.3769
	0.4244
	1.1825
c+s+A151R C135A	1.2521
	0.8956
