# Supplementary material for: ASFV pA151R negatively regulates type I IFN production via degrading E3 ligase TRAF6
Source: Front Immunol. 2024 Feb 21;15:1339510. doi: 10.3389/fimmu.2024.1339510 (PMC10914938; doi:10.3389/fimmu.2024.1339510)
Supplement: Supplementary file 8 [file DataSheet_8.zip]

Archive with 33 entries (29 files):
- fig 8/
- fig 8/2022-05-08 FIG8A ifn.xls
- fig 8/2022-05-08 fig8C UL30.xls
- fig 8/2023-07-13 FIG8F IFN.xls
- fig 8/2023-07-13 FIG8F P72.xls
- fig 8/2023-07-13 FIG8F SIA.xls
- fig 8/8B/
- fig 8/8B/fig8B actin lane2-8 for this figure.jpg
- fig 8/8B/fig8B anti HA  wt  H C C C lane1-5.jpg
- fig 8/8B/fig8B IRF3 lane2-8 for this figure.jpg
- fig 8/8B/fig8B p-P65 UP  p-IRF3 down.jpg
- fig 8/8B/fig8B p-TBK1015.jpg
- fig 8/8B/fig8B P65 lane2-8 for this figure.jpg
- fig 8/8B/fig8B TBK1 lane2-8 for this figure.jpg
- fig 8/8D/
- fig 8/8D/HSV-1 C109 1.tif
- fig 8/8D/HSV-1 C109 2.tif
- fig 8/8D/HSV-1 C132 1.tif
- fig 8/8D/HSV-1 C132 2.tif
- fig 8/8D/HSV-1 C135 1.tif
- fig 8/8D/HSV-1 C135 2.tif
- fig 8/8D/HSV-1 EV 1.tif
- fig 8/8D/HSV-1 EV 2.tif
- fig 8/8D/HSV-1 H102 1.tif
- fig 8/8D/HSV-1 H102 2.tif
- fig 8/8D/HSV-1 WT 1.tif
- fig 8/8D/HSV-1 WT 2.tif
- fig 8/8D/mock 1.jpg
- fig 8/8D/mock 2.tif
- fig 8/8F/
- fig 8/8F/A151155.jpg
- fig 8/8F/GAPDH.jpg
- fig 8/fig8 graph original data.xlsx
