# Supplementary material for: ASFV pA151R negatively regulates type I IFN production via degrading E3 ligase TRAF6
Source: Front Immunol. 2024 Feb 21;15:1339510. doi: 10.3389/fimmu.2024.1339510 (PMC10914938; doi:10.3389/fimmu.2024.1339510)
Supplement: Supplementary file 8 [file DataSheet_8.zip › fig 8/2022-05-08 FIG8A ifn.xls]

## Sheet: Sample Setup
Block Type	Fast 96-Well Block (0.1mL)
Calibration Background is expired	Yes
Calibration Background performed on	01-19-2021
Calibration HRM MELTDOCTOR is expired	Yes
Calibration HRM MELTDOCTOR performed on	11-03-2016
Calibration Normalization FAM-ROX is expired	Yes
Calibration Normalization FAM-ROX performed on	01-19-2021
Calibration Normalization VIC-ROX is expired	Yes
Calibration Normalization VIC-ROX performed on	01-19-2021
Calibration Pure Dye CY3 is expired	Yes
Calibration Pure Dye CY3 performed on	01-19-2021
Calibration Pure Dye FAM is expired	Yes
Calibration Pure Dye FAM performed on	01-19-2021
Calibration Pure Dye MELTDOCTOR is expired	Yes
Calibration Pure Dye MELTDOCTOR performed on	11-03-2016
Calibration Pure Dye NED is expired	Yes
Calibration Pure Dye NED performed on	09-17-2019
Calibration Pure Dye ROX is expired	Yes
Calibration Pure Dye ROX performed on	01-19-2021
Calibration Pure Dye SYBR is expired	Yes
Calibration Pure Dye SYBR performed on	01-19-2021
Calibration Pure Dye TAMRA is expired	Yes
Calibration Pure Dye TAMRA performed on	01-19-2021
Calibration Pure Dye VIC is expired	Yes
Calibration Pure Dye VIC performed on	01-19-2021
Calibration ROI is expired	Yes
Calibration ROI performed on	01-19-2021
Calibration Uniformity is expired	Yes
Calibration Uniformity performed on	01-19-2021
Chemistry	SYBR_GREEN
Date Created	2022-05-08 02:23:15 AM PDT
Date Modified	2022-05-08 21:47:02 PM PDT
Experiment Barcode
Experiment Comment
Experiment File Name	D:\LY\A151R daochu\HELA HSV\2022-05-08 IFN 24 12H .eds
Experiment Name	2022-05-08 172310
Experiment Run Start Time	2022-05-08 10:28:56 AM PDT
Experiment Run Stop Time	2022-05-08 11:35:40 AM PDT
Experiment Type	Comparative Cт (ΔΔCт)
Instrument Name	278861502
Instrument Serial Number	278861502
Instrument Type	QuantStudio(TM) 6 Flex System
Passive Reference	ROX
Quantification Cycle Method	Ct
Signal Smoothing On	true
Stage/ Cycle where Analysis is performed	Stage 2, Step 2
User Name
Well	Well Position	Sample Name	Sample Color	Biogroup Name	Biogroup Color	Target Name	Target Color	Task	Reporter	Quencher	Quantity	Comments
1	A1	Sample 1	RGB(176,23,31)			gapdh	RGB(176,23,31)	UNKNOWN	SYBR	None
2	A2	Sample 2	RGB(0,0,255)			gapdh	RGB(176,23,31)	UNKNOWN	SYBR	None
3	A3	Sample 3	RGB(0,139,69)			gapdh	RGB(176,23,31)	UNKNOWN	SYBR	None
4	A4	Sample 4	RGB(255,127,0)			gapdh	RGB(176,23,31)	UNKNOWN	SYBR	None
5	A5	Sample 5	RGB(139,137,112)			gapdh	RGB(176,23,31)	UNKNOWN	SYBR	None
6	A6	Sample 6	RGB(238,121,66)			gapdh	RGB(176,23,31)	UNKNOWN	SYBR	None
7	A7	Sample 7	RGB(142,56,142)			gapdh	RGB(176,23,31)	UNKNOWN	SYBR	None
8	A8
9	A9
10	A10
11	A11
12	A12
13	B1	Sample 1	RGB(176,23,31)			ifnb	RGB(0,0,255)	UNKNOWN	SYBR	None
14	B2	Sample 2	RGB(0,0,255)			ifnb	RGB(0,0,255)	UNKNOWN	SYBR	None
15	B3	Sample 3	RGB(0,139,69)			ifnb	RGB(0,0,255)	UNKNOWN	SYBR	None
16	B4	Sample 4	RGB(255,127,0)			ifnb	RGB(0,0,255)	UNKNOWN	SYBR	None
17	B5	Sample 5	RGB(139,137,112)			ifnb	RGB(0,0,255)	UNKNOWN	SYBR	None
18	B6	Sample 6	RGB(238,121,66)			ifnb	RGB(0,0,255)	UNKNOWN	SYBR	None
19	B7	Sample 7	RGB(142,56,142)			ifnb	RGB(0,0,255)	UNKNOWN	SYBR	None
20	B8
21	B9
22	B10
23	B11
24	B12
25	C1	hsv+EV 24h	RGB(198,113,113)			gapdh	RGB(176,23,31)	UNKNOWN	SYBR	None
26	C2	hsv+EV 24h	RGB(198,113,113)			gapdh	RGB(176,23,31)	UNKNOWN	SYBR	None
27	C3	hsv+EV 24h	RGB(198,113,113)			gapdh	RGB(176,23,31)	UNKNOWN	SYBR	None
28	C4	hsv+wt 24h	RGB(0,245,255)			gapdh	RGB(176,23,31)	UNKNOWN	SYBR	None
29	C5	hsv+wt 24h	RGB(0,245,255)			gapdh	RGB(176,23,31)	UNKNOWN	SYBR	None
30	C6	hsv+wt 24h	RGB(0,245,255)			gapdh	RGB(176,23,31)	UNKNOWN	SYBR	None
31	C7	hsv+ wt 24 2	RGB(238,220,130)			gapdh	RGB(176,23,31)	UNKNOWN	SYBR	None
32	C8	hsv+ wt 24 2	RGB(238,220,130)			gapdh	RGB(176,23,31)	UNKNOWN	SYBR	None
33	C9	hsv+ wt 24 2	RGB(238,220,130)			gapdh	RGB(176,23,31)	UNKNOWN	SYBR	None
34	C10	Sample 11	RGB(238,238,0)			gapdh	RGB(176,23,31)	UNKNOWN	SYBR	None
35	C11	Sample 11	RGB(238,238,0)			gapdh	RGB(176,23,31)	UNKNOWN	SYBR	None
36	C12	Sample 11	RGB(238,238,0)			gapdh	RGB(176,23,31)	UNKNOWN	SYBR	None
37	D1	hsv+EV 24h	RGB(198,113,113)			ifnb	RGB(0,0,255)	UNKNOWN	SYBR	None
38	D2	hsv+EV 24h	RGB(198,113,113)			ifnb	RGB(0,0,255)	UNKNOWN	SYBR	None
39	D3	hsv+EV 24h	RGB(198,113,113)			ifnb	RGB(0,0,255)	UNKNOWN	SYBR	None
40	D4	hsv+wt 24h	RGB(0,245,255)			ifnb	RGB(0,0,255)	UNKNOWN	SYBR	None
41	D5	hsv+wt 24h	RGB(0,245,255)			ifnb	RGB(0,0,255)	UNKNOWN	SYBR	None
42	D6	hsv+wt 24h	RGB(0,245,255)			ifnb	RGB(0,0,255)	UNKNOWN	SYBR	None
43	D7	hsv+ wt 24 2	RGB(238,220,130)			ifnb	RGB(0,0,255)	UNKNOWN	SYBR	None
44	D8	hsv+ wt 24 2	RGB(238,220,130)			ifnb	RGB(0,0,255)	UNKNOWN	SYBR	None
45	D9	hsv+ wt 24 2	RGB(238,220,130)			ifnb	RGB(0,0,255)	UNKNOWN	SYBR	None
46	D10	Sample 11	RGB(238,238,0)			ifnb	RGB(0,0,255)	UNKNOWN	SYBR	None
47	D11	Sample 11	RGB(238,238,0)			ifnb	RGB(0,0,255)	UNKNOWN	SYBR	None
48	D12	Sample 11	RGB(238,238,0)			ifnb	RGB(0,0,255)	UNKNOWN	SYBR	None
49	E1	Sample 12	RGB(142,142,56)			gapdh	RGB(176,23,31)	UNKNOWN	SYBR	None
50	E2	Sample 12	RGB(142,142,56)			gapdh	RGB(176,23,31)	UNKNOWN	SYBR	None
51	E3	Sample 12	RGB(142,142,56)			gapdh	RGB(176,23,31)	UNKNOWN	SYBR	None
52	E4	Sample 13	RGB(238,121,66)			gapdh	RGB(176,23,31)	UNKNOWN	SYBR	None
53	E5	Sample 13	RGB(238,121,66)			gapdh	RGB(176,23,31)	UNKNOWN	SYBR	None
54	E6	Sample 13	RGB(238,121,66)			gapdh	RGB(176,23,31)	UNKNOWN	SYBR	None
55	E7	hsv+EV 12h	RGB(142,56,142)			gapdh	RGB(176,23,31)	UNKNOWN	SYBR	None
56	E8	hsv+EV 12h	RGB(142,56,142)			gapdh	RGB(176,23,31)	UNKNOWN	SYBR	None
57	E9	hsv+EV 12h	RGB(142,56,142)			gapdh	RGB(176,23,31)	UNKNOWN	SYBR	None
58	E10	hsv+WT 12H	RGB(198,113,113)			gapdh	RGB(176,23,31)	UNKNOWN	SYBR	None
59	E11	hsv+WT 12H	RGB(198,113,113)			gapdh	RGB(176,23,31)	UNKNOWN	SYBR	None
60	E12	hsv+WT 12H	RGB(198,113,113)			gapdh	RGB(176,23,31)	UNKNOWN	SYBR	None
61	F1	Sample 12	RGB(142,142,56)			ifnb	RGB(0,0,255)	UNKNOWN	SYBR	None
62	F2	Sample 12	RGB(142,142,56)			ifnb	RGB(0,0,255)	UNKNOWN	SYBR	None
63	F3	Sample 12	RGB(142,142,56)			ifnb	RGB(0,0,255)	UNKNOWN	SYBR	None
64	F4	Sample 13	RGB(238,121,66)			ifnb	RGB(0,0,255)	UNKNOWN	SYBR	None
65	F5	Sample 13	RGB(238,121,66)			ifnb	RGB(0,0,255)	UNKNOWN	SYBR	None
66	F6	Sample 13	RGB(238,121,66)			ifnb	RGB(0,0,255)	UNKNOWN	SYBR	None
67	F7	hsv+EV 12h	RGB(142,56,142)			ifnb	RGB(0,0,255)	UNKNOWN	SYBR	None
68	F8	hsv+EV 12h	RGB(142,56,142)			ifnb	RGB(0,0,255)	UNKNOWN	SYBR	None
69	F9	hsv+EV 12h	RGB(142,56,142)			ifnb	RGB(0,0,255)	UNKNOWN	SYBR	None
70	F10	hsv+WT 12H	RGB(198,113,113)			ifnb	RGB(0,0,255)	UNKNOWN	SYBR	None
71	F11	hsv+WT 12H	RGB(198,113,113)			ifnb	RGB(0,0,255)	UNKNOWN	SYBR	None
72	F12	hsv+WT 12H	RGB(198,113,113)			ifnb	RGB(0,0,255)	UNKNOWN	SYBR	None
73	G1	Sample 16	RGB(0,245,255)			gapdh	RGB(176,23,31)	UNKNOWN	SYBR	None
74	G2	Sample 16	RGB(0,245,255)			gapdh	RGB(176,23,31)	UNKNOWN	SYBR	None
75	G3	Sample 16	RGB(0,245,255)			gapdh	RGB(176,23,31)	UNKNOWN	SYBR	None
76	G4	Sample 17	RGB(238,220,130)			gapdh	RGB(176,23,31)	UNKNOWN	SYBR	None
77	G5	Sample 17	RGB(238,220,130)			gapdh	RGB(176,23,31)	UNKNOWN	SYBR	None
78	G6	Sample 17	RGB(238,220,130)			gapdh	RGB(176,23,31)	UNKNOWN	SYBR	None
79	G7	Sample 18	RGB(238,238,0)			gapdh	RGB(176,23,31)	UNKNOWN	SYBR	None
80	G8	Sample 18	RGB(238,238,0)			gapdh	RGB(176,23,31)	UNKNOWN	SYBR	None
81	G9	Sample 18	RGB(238,238,0)			gapdh	RGB(176,23,31)	UNKNOWN	SYBR	None
82	G10	Sample 19	RGB(142,142,56)			gapdh	RGB(176,23,31)	UNKNOWN	SYBR	None
83	G11	Sample 19	RGB(142,142,56)			gapdh	RGB(176,23,31)	UNKNOWN	SYBR	None
84	G12	Sample 19	RGB(142,142,56)			gapdh	RGB(176,23,31)	UNKNOWN	SYBR	None
85	H1	Sample 16	RGB(0,245,255)			ifnb	RGB(0,0,255)	UNKNOWN	SYBR	None
86	H2	Sample 16	RGB(0,245,255)			ifnb	RGB(0,0,255)	UNKNOWN	SYBR	None
87	H3	Sample 16	RGB(0,245,255)			ifnb	RGB(0,0,255)	UNKNOWN	SYBR	None
88	H4	Sample 17	RGB(238,220,130)			ifnb	RGB(0,0,255)	UNKNOWN	SYBR	None
89	H5	Sample 17	RGB(238,220,130)			ifnb	RGB(0,0,255)	UNKNOWN	SYBR	None
90	H6	Sample 17	RGB(238,220,130)			ifnb	RGB(0,0,255)	UNKNOWN	SYBR	None
91	H7	Sample 18	RGB(238,238,0)			ifnb	RGB(0,0,255)	UNKNOWN	SYBR	None
92	H8	Sample 18	RGB(238,238,0)			ifnb	RGB(0,0,255)	UNKNOWN	SYBR	None
93	H9	Sample 18	RGB(238,238,0)			ifnb	RGB(0,0,255)	UNKNOWN	SYBR	None
94	H10	Sample 19	RGB(142,142,56)			ifnb	RGB(0,0,255)	UNKNOWN	SYBR	None
95	H11	Sample 19	RGB(142,142,56)			ifnb	RGB(0,0,255)	UNKNOWN	SYBR	None
96	H12	Sample 19	RGB(142,142,56)			ifnb	RGB(0,0,255)	UNKNOWN	SYBR	None

## Sheet: Amplification Data
Block Type	Fast 96-Well Block (0.1mL)
Calibration Background is expired	Yes
Calibration Background performed on	01-19-2021
Calibration HRM MELTDOCTOR is expired	Yes
Calibration HRM MELTDOCTOR performed on	11-03-2016
Calibration Normalization FAM-ROX is expired	Yes
Calibration Normalization FAM-ROX performed on	01-19-2021
Calibration Normalization VIC-ROX is expired	Yes
Calibration Normalization VIC-ROX performed on	01-19-2021
Calibration Pure Dye CY3 is expired	Yes
Calibration Pure Dye CY3 performed on	01-19-2021
Calibration Pure Dye FAM is expired	Yes
Calibration Pure Dye FAM performed on	01-19-2021
Calibration Pure Dye MELTDOCTOR is expired	Yes
Calibration Pure Dye MELTDOCTOR performed on	11-03-2016
Calibration Pure Dye NED is expired	Yes
Calibration Pure Dye NED performed on	09-17-2019
Calibration Pure Dye ROX is expired	Yes
Calibration Pure Dye ROX performed on	01-19-2021
Calibration Pure Dye SYBR is expired	Yes
Calibration Pure Dye SYBR performed on	01-19-2021
Calibration Pure Dye TAMRA is expired	Yes
Calibration Pure Dye TAMRA performed on	01-19-2021
Calibration Pure Dye VIC is expired	Yes
Calibration Pure Dye VIC performed on	01-19-2021
Calibration ROI is expired	Yes
Calibration ROI performed on	01-19-2021
Calibration Uniformity is expired	Yes
Calibration Uniformity performed on	01-19-2021
Chemistry	SYBR_GREEN
Date Created	2022-05-08 02:23:15 AM PDT
Date Modified	2022-05-08 21:47:02 PM PDT
Experiment Barcode
Experiment Comment
Experiment File Name	D:\LY\A151R daochu\HELA HSV\2022-05-08 IFN 24 12H .eds
Experiment Name	2022-05-08 172310
Experiment Run Start Time	2022-05-08 10:28:56 AM PDT
Experiment Run Stop Time	2022-05-08 11:35:40 AM PDT
Experiment Type	Comparative Cт (ΔΔCт)
Instrument Name	278861502
Instrument Serial Number	278861502
Instrument Type	QuantStudio(TM) 6 Flex System
Passive Reference	ROX
Quantification Cycle Method	Ct
Signal Smoothing On	true
Stage/ Cycle where Analysis is performed	Stage 2, Step 2
User Name
Well	Cycle	Target Name	Rn	Delta Rn
1	1	gapdh	0.282227	-0.00330746
1	2	gapdh	0.281475	-0.00194334
1	3	gapdh	0.279855	-0.00144734
1	4	gapdh	0.278605	-0.000581758
1	5	gapdh	0.276652	-0.000419182
1	6	gapdh	0.273991	-0.000963935
1	7	gapdh	0.272722	-0.000116443
1	8	gapdh	0.272691	0.00196767
1	9	gapdh	0.272278	0.00367081
1	10	gapdh	0.269775	0.00328416
1	11	gapdh	0.265904	0.00152878
1	12	gapdh	0.255337	-0.00692277
1	13	gapdh	0.25587	-0.00427372
1	14	gapdh	0.268835	0.0108077
1	15	gapdh	0.280622	0.0247102
1	16	gapdh	0.319699	0.0659027
1	17	gapdh	0.364743	0.113063
1	18	gapdh	0.4823	0.232736
1	19	gapdh	0.680878	0.43343
1	20	gapdh	0.98242	0.737088
1	21	gapdh	1.34844	1.10522
1	22	gapdh	1.79623	1.55513
1	23	gapdh	2.19132	1.95234
1	24	gapdh	2.42519	2.18832
1	25	gapdh	2.5509	2.31615
1	26	gapdh	2.64121	2.40857
1	27	gapdh	2.71397	2.48345
1	28	gapdh	2.74237	2.51397
1	29	gapdh	2.74631	2.52002
1	30	gapdh	2.74839	2.52422
1	31	gapdh	2.76458	2.54253
1	32	gapdh	2.77206	2.55212
1	33	gapdh	2.77395	2.55613
1	34	gapdh	2.78481	2.5691
1	35	gapdh	2.7867	2.57311
1	36	gapdh	2.79219	2.58071
1	37	gapdh	2.7969	2.58754
1	38	gapdh	2.79638	2.58913
1	39	gapdh	2.805	2.59987
1	40	gapdh	2.83093	2.62792
2	1	gapdh	0.219479	-0.00274744
2	2	gapdh	0.219055	-0.00232273
2	3	gapdh	0.219142	-0.0013876
2	4	gapdh	0.219083	-0.000597957
2	5	gapdh	0.218272	-0.000559779
2	6	gapdh	0.217924	-5.97087e-05
2	7	gapdh	0.217821	0.000686186
2	8	gapdh	0.217783	0.00149624
2	9	gapdh	0.217491	0.00205325
2	10	gapdh	0.217081	0.00249212
2	11	gapdh	0.21473	0.000988865
2	12	gapdh	0.207781	-0.00511162
2	13	gapdh	0.208571	-0.00347275
2	14	gapdh	0.218783	0.00758845
2	15	gapdh	0.227073	0.0167261
2	16	gapdh	0.253654	0.0441564
2	17	gapdh	0.284717	0.0760677
2	18	gapdh	0.365593	0.157793
2	19	gapdh	0.510147	0.303195
2	20	gapdh	0.751756	0.545653
2	21	gapdh	1.09502	0.889761
2	22	gapdh	1.58219	1.37779
2	23	gapdh	2.1016	1.89804
2	24	gapdh	2.50603	2.30332
2	25	gapdh	2.7526	2.55074
2	26	gapdh	2.89619	2.69518
2	27	gapdh	3.00687	2.8067
2	28	gapdh	3.06419	2.86487
2	29	gapdh	3.08599	2.88752
2	30	gapdh	3.09351	2.89589
2	31	gapdh	3.12036	2.92359
2	32	gapdh	3.137	2.94108
2	33	gapdh	3.14231	2.94723
2	34	gapdh	3.16042	2.9662
2	35	gapdh	3.1643	2.97092
2	36	gapdh	3.17131	2.97879
2	37	gapdh	3.17865	2.98697
2	38	gapdh	3.17992	2.98909
2	39	gapdh	3.19328	3.0033
2	40	gapdh	3.21875	3.02962
3	1	gapdh	0.253951	-0.00366059
3	2	gapdh	0.253902	-0.00346797
3	3	gapdh	0.255682	-0.00144618
3	4	gapdh	0.256538	-0.000347359
3	5	gapdh	0.257185	0.000541381
3	6	gapdh	0.256935	0.000533607
3	7	gapdh	0.256542	0.000382484
3	8	gapdh	0.256495	0.000577425
3	9	gapdh	0.256522	0.000846664
3	10	gapdh	0.256316	0.000882431
3	11	gapdh	0.255468	0.000276167
3	12	gapdh	0.252703	-0.00224662
3	13	gapdh	0.254531	-0.000175985
3	14	gapdh	0.264965	0.0104997
3	15	gapdh	0.274785	0.0205615
3	16	gapdh	0.303739	0.0497577
3	17	gapdh	0.339269	0.08553
3	18	gapdh	0.427511	0.174014
3	19	gapdh	0.589874	0.336619
3	20	gapdh	0.863057	0.610044
3	21	gapdh	1.24698	0.994208
3	22	gapdh	1.7857	1.53317
3	23	gapdh	2.34587	2.09359
3	24	gapdh	2.77257	2.52052
3	25	gapdh	3.02845	2.77665
3	26	gapdh	3.17634	2.92478
3	27	gapdh	3.28776	3.03644
3	28	gapdh	3.34389	3.09281
3	29	gapdh	3.3655	3.11467
3	30	gapdh	3.37308	3.12249
3	31	gapdh	3.39931	3.14896
3	32	gapdh	3.41236	3.16225
3	33	gapdh	3.41574	3.16587
3	34	gapdh	3.42974	3.18011
3	35	gapdh	3.43457	3.18519
3	36	gapdh	3.44764	3.1985
3	37	gapdh	3.44852	3.19962
3	38	gapdh	3.44511	3.19645
3	39	gapdh	3.44936	3.20094
3	40	gapdh	3.47732	3.22915
4	1	gapdh	0.221457	-0.00188428
4	2	gapdh	0.221646	-0.00166093
4	3	gapdh	0.222607	-0.000665818
4	4	gapdh	0.222943	-0.000294722
4	5	gapdh	0.223238	3.40389e-05
4	6	gapdh	0.223161	-8.41753e-06
4	7	gapdh	0.223169	3.445e-05
4	8	gapdh	0.223763	0.000662009
4	9	gapdh	0.223844	0.000777401
4	10	gapdh	0.224048	0.0010162
4	11	gapdh	0.223975	0.000977473
4	12	gapdh	0.22043	-0.00253262
4	13	gapdh	0.221879	-0.00104969
4	14	gapdh	0.231565	0.00867114
4	15	gapdh	0.239822	0.0169623
4	16	gapdh	0.26736	0.0445348
4	17	gapdh	0.301432	0.078641
4	18	gapdh	0.384108	0.161352
4	19	gapdh	0.536062	0.31334
4	20	gapdh	0.792496	0.569809
4	21	gapdh	1.16025	0.937599
4	22	gapdh	1.68504	1.46242
4	23	gapdh	2.25255	2.02997
4	24	gapdh	2.70832	2.48577
4	25	gapdh	2.99814	2.77563
4	26	gapdh	3.17082	2.94833
4	27	gapdh	3.28548	3.06303
4	28	gapdh	3.3483	3.12589
4	29	gapdh	3.3782	3.15582
4	30	gapdh	3.38676	3.16442
4	31	gapdh	3.41224	3.18993
4	32	gapdh	3.43307	3.21079
4	33	gapdh	3.44365	3.22141
4	34	gapdh	3.47873	3.25652
4	35	gapdh	3.48335	3.26118
4	36	gapdh	3.47379	3.25165
4	37	gapdh	3.46572	3.24362
4	38	gapdh	3.46351	3.24144
4	39	gapdh	3.47495	3.25291
4	40	gapdh	3.49913	3.27713
5	1	gapdh	0.361534	-0.0010352
5	2	gapdh	0.362601	-0.0012679
5	3	gapdh	0.364538	-0.000629507
5	4	gapdh	0.367046	0.000578913
5	5	gapdh	0.368573	0.000806331
5	6	gapdh	0.369244	0.000178064
5	7	gapdh	0.369813	-0.000552187
5	8	gapdh	0.370971	-0.00069417
5	9	gapdh	0.372198	-0.000765938
5	10	gapdh	0.375342	0.00107849
5	11	gapdh	0.383964	0.00840104
5	12	gapdh	0.393624	0.0167616
5	13	gapdh	0.405148	0.0269862
5	14	gapdh	0.453664	0.0742022
5	15	gapdh	0.530783	0.150022
5	16	gapdh	0.692247	0.310187
5	17	gapdh	0.93631	0.55295
5	18	gapdh	1.35678	0.972125
5	19	gapdh	1.92568	1.53972
5	20	gapdh	2.52627	2.13901
5	21	gapdh	2.90853	2.51997
5	22	gapdh	3.17941	2.78955
5	23	gapdh	3.34928	2.95812
5	24	gapdh	3.4353	3.04284
5	25	gapdh	3.49301	3.09925
5	26	gapdh	3.55398	3.15892
5	27	gapdh	3.60299	3.20664
5	28	gapdh	3.61768	3.22002
5	29	gapdh	3.61491	3.21596
5	30	gapdh	3.61495	3.21469
5	31	gapdh	3.62668	3.22513
5	32	gapdh	3.62673	3.22388
5	33	gapdh	3.62641	3.22226
5	34	gapdh	3.63577	3.23032
5	35	gapdh	3.63705	3.2303
5	36	gapdh	3.63935	3.2313
5	37	gapdh	3.63154	3.22219
5	38	gapdh	3.62751	3.21686
5	39	gapdh	3.63624	3.2243
5	40	gapdh	3.66586	3.25261
6	1	gapdh	0.347202	0.00117817
6	2	gapdh	0.347657	0.00117814
6	3	gapdh	0.347557	0.000624177
6	4	gapdh	0.348914	0.00152713
6	5	gapdh	0.348786	0.000944432
6	6	gapdh	0.347404	-0.000892195
6	7	gapdh	0.347114	-0.00163657
6	8	gapdh	0.347344	-0.00186101
6	9	gapdh	0.347622	-0.00203762
6	10	gapdh	0.349429	-0.000684384
6	11	gapdh	0.354584	0.00401604
6	12	gapdh	0.358791	0.00776913
6	13	gapdh	0.368242	0.0167651
6	14	gapdh	0.411421	0.0594901
6	15	gapdh	0.47912	0.126735
6	16	gapdh	0.622514	0.269675
6	17	gapdh	0.838071	0.484777
6	18	gapdh	1.21229	0.858546
6	19	gapdh	1.72009	1.36589
6	20	gapdh	2.26017	1.90551
6	21	gapdh	2.61603	2.26092
6	22	gapdh	2.88191	2.52634
6	23	gapdh	3.04786	2.69184
6	24	gapdh	3.13507	2.77859
6	25	gapdh	3.19499	2.83806
6	26	gapdh	3.24727	2.88988
6	27	gapdh	3.28782	2.92999
6	28	gapdh	3.30769	2.94939
6	29	gapdh	3.30503	2.94628
6	30	gapdh	3.3051	2.9459
6	31	gapdh	3.31809	2.95843
6	32	gapdh	3.31573	2.95562
6	33	gapdh	3.31372	2.95316
6	34	gapdh	3.3191	2.95808
6	35	gapdh	3.31938	2.95791
6	36	gapdh	3.32324	2.96131
6	37	gapdh	3.32251	2.96013
6	38	gapdh	3.32112	2.95829
6	39	gapdh	3.33104	2.96775
6	40	gapdh	3.35225	2.9885
7	1	gapdh	0.363279	0.00194589
7	2	gapdh	0.363283	0.000850002
7	3	gapdh	0.364361	0.000828815
7	4	gapdh	0.364695	6.29876e-05
7	5	gapdh	0.365356	-0.000375491
7	6	gapdh	0.366466	-0.00036473
7	7	gapdh	0.36754	-0.000390387
7	8	gapdh	0.368421	-0.000609401
7	9	gapdh	0.369676	-0.000453294
7	10	gapdh	0.372531	0.0013015
7	11	gapdh	0.380032	0.00770313
7	12	gapdh	0.388722	0.0152941
7	13	gapdh	0.399479	0.0249516
7	14	gapdh	0.444724	0.0690973
7	15	gapdh	0.516978	0.140251
7	16	gapdh	0.669833	0.292007
7	17	gapdh	0.900723	0.521798
7	18	gapdh	1.30638	0.926356
7	19	gapdh	1.86312	1.482
7	20	gapdh	2.4648	2.08258
7	21	gapdh	2.86905	2.48572
7	22	gapdh	3.16692	2.78249
7	23	gapdh	3.34943	2.96391
7	24	gapdh	3.44572	3.0591
7	25	gapdh	3.512	3.12428
7	26	gapdh	3.57357	3.18475
7	27	gapdh	3.62782	3.2379
7	28	gapdh	3.64474	3.25372
7	29	gapdh	3.63964	3.24752
7	30	gapdh	3.63763	3.24441
7	31	gapdh	3.64541	3.25109
7	32	gapdh	3.64829	3.25288
7	33	gapdh	3.65014	3.25362
7	34	gapdh	3.66477	3.26715
7	35	gapdh	3.66705	3.26834
7	36	gapdh	3.66923	3.26942
7	37	gapdh	3.66322	3.2623
7	38	gapdh	3.65896	3.25694
7	39	gapdh	3.66517	3.26206
7	40	gapdh	3.69299	3.28878
8	1
8	2
8	3
8	4
8	5
8	6
8	7
8	8
8	9
8	10
8	11
8	12
8	13
8	14
8	15
8	16
8	17
8	18
8	19
8	20
8	21
8	22
8	23
8	24
8	25
8	26
8	27
8	28
8	29
8	30
8	31
8	32
8	33
8	34
8	35
8	36
8	37
8	38
8	39
8	40
9	1
9	2
9	3
9	4
9	5
9	6
9	7
9	8
9	9
9	10
9	11
9	12
9	13
9	14
9	15
9	16
9	17
9	18
9	19
9	20
9	21
9	22
9	23
9	24
9	25
9	26
9	27
9	28
9	29
9	30
9	31
9	32
9	33
9	34
9	35
9	36
9	37
9	38
9	39
9	40
10	1
10	2
10	3
10	4
10	5
10	6
10	7
10	8
10	9
10	10
10	11
10	12
10	13
10	14
10	15
10	16
10	17
10	18
10	19
10	20
10	21
10	22
10	23
10	24
10	25
10	26
10	27
10	28
10	29
10	30
10	31
10	32
10	33
10	34
10	35
10	36
10	37
10	38
10	39
10	40
11	1
11	2
11	3
11	4
11	5
11	6
11	7
11	8
11	9
11	10
11	11
11	12
11	13
11	14
11	15
11	16
11	17
11	18
11	19
11	20
11	21
11	22
11	23
11	24
11	25
11	26
11	27
11	28
11	29
11	30
11	31
11	32
11	33
11	34
11	35
11	36
11	37
11	38
11	39
11	40
12	1
12	2
12	3
12	4
12	5
12	6
12	7
12	8
12	9
12	10
12	11
12	12
12	13
12	14
12	15
12	16
12	17
12	18
12	19
12	20
12	21
12	22
12	23
12	24
12	25
12	26
12	27
12	28
12	29
12	30
12	31
12	32
12	33
12	34
12	35
12	36
12	37
12	38
12	39
12	40
13	1	ifnb	0.882296	0.00204921
13	2	ifnb	0.881267	0.00307364
13	3	ifnb	0.878464	0.00232494
13	4	ifnb	0.876893	0.00280858
13	5	ifnb	0.875164	0.00313396
13	6	ifnb	0.873552	0.00357569
13	7	ifnb	0.87132	0.00339855
13	8	ifnb	0.869987	0.00411947
13	9	ifnb	0.869008	0.00519456
13	10	ifnb	0.866885	0.00512619
13	11	ifnb	0.858951	-0.000753804
13	12	ifnb	0.845505	-0.0121461
13	13	ifnb	0.843154	-0.0124426
13	14	ifnb	0.846729	-0.00681321
13	15	ifnb	0.845716	-0.00577233
13	16	ifnb	0.838705	-0.0107294
13	17	ifnb	0.840317	-0.00706271
13	18	ifnb	0.852335	0.00700971
13	19	ifnb	0.849693	0.00642153
13	20	ifnb	0.835727	-0.0054898
13	21	ifnb	0.83298	-0.00618276
13	22	ifnb	0.837576	0.000467689
13	23	ifnb	0.845964	0.0109097
13	24	ifnb	0.845902	0.0129021
13	25	ifnb	0.847418	0.016472
13	26	ifnb	0.853368	0.0244764
13	27	ifnb	0.867277	0.0404398
13	28	ifnb	0.881079	0.0562958
13	29	ifnb	0.906969	0.0842404
13	30	ifnb	0.941005	0.12033
13	31	ifnb	1.03398	0.21536
13	32	ifnb	1.21307	0.396505
13	33	ifnb	1.48691	0.672399
13	34	ifnb	1.92181	1.10935
13	35	ifnb	2.355	1.5446
13	36	ifnb	2.75552	1.94717
13	37	ifnb	3.02582	2.21953
13	38	ifnb	3.18947	2.38523
13	39	ifnb	3.31674	2.51456
13	40	ifnb	3.41484	2.61471
14	1	ifnb	0.188477	-0.0012748
14	2	ifnb	0.189123	-0.000658975
14	3	ifnb	0.190124	0.000312173
14	4	ifnb	0.190606	0.000764432
14	5	ifnb	0.191599	0.00172761
14	6	ifnb	0.192297	0.00239561
14	7	ifnb	0.192173	0.00224218
14	8	ifnb	0.191917	0.00195623
14	9	ifnb	0.192152	0.00216101
14	10	ifnb	0.191873	0.00185229
14	11	ifnb	0.1904	0.000349037
14	12	ifnb	0.186364	-0.0037166
14	13	ifnb	0.185383	-0.00472709
14	14	ifnb	0.185693	-0.00444725
14	15	ifnb	0.185721	-0.00444968
14	16	ifnb	0.185514	-0.00468647
14	17	ifnb	0.186782	-0.00344766
14	18	ifnb	0.191859	0.00159885
14	19	ifnb	0.192263	0.00197335
14	20	ifnb	0.189003	-0.00131662
14	21	ifnb	0.188408	-0.00194125
14	22	ifnb	0.190494	0.000114653
14	23	ifnb	0.194462	0.00405206
14	24	ifnb	0.197673	0.00723315
14	25	ifnb	0.20284	0.0123711
14	26	ifnb	0.212725	0.0222255
14	27	ifnb	0.231343	0.0408136
14	28	ifnb	0.265304	0.0747452
14	29	ifnb	0.329612	0.139023
14	30	ifnb	0.442778	0.252159
14	31	ifnb	0.658017	0.467369
14	32	ifnb	1.01675	0.826067
14	33	ifnb	1.50648	1.31578
14	34	ifnb	2.08968	1.89894
14	35	ifnb	2.53235	2.34158
14	36	ifnb	2.84463	2.65383
14	37	ifnb	3.03875	2.84792
14	38	ifnb	3.16236	2.9715
14	39	ifnb	3.25943	3.06854
14	40	ifnb	3.33724	3.14632
15	1	ifnb	0.151339	-0.00864011
15	2	ifnb	0.152355	-0.00684272
15	3	ifnb	0.155565	-0.00285048
15	4	ifnb	0.156991	-0.000643056
15	5	ifnb	0.157302	0.000449657
15	6	ifnb	0.157493	0.00142142
15	7	ifnb	0.157362	0.00207268
15	8	ifnb	0.157613	0.00310451
15	9	ifnb	0.15723	0.00350347
15	10	ifnb	0.156661	0.00371597
15	11	ifnb	0.153988	0.00182485
15	12	ifnb	0.147048	-0.00433363
15	13	ifnb	0.145303	-0.00529769
15	14	ifnb	0.145518	-0.0043009
15	15	ifnb	0.145174	-0.00386269
15	16	ifnb	0.143837	-0.00441872
15	17	ifnb	0.145244	-0.00222999
15	18	ifnb	0.152014	0.00532196
15	19	ifnb	0.152184	0.0062733
15	20	ifnb	0.14548	0.000350489
15	21	ifnb	0.144247	-0.000101154
15	22	ifnb	0.147811	0.00424436
15	23	ifnb	0.154673	0.0118886
15	24	ifnb	0.160096	0.0180927
15	25	ifnb	0.167587	0.026365
15	26	ifnb	0.18286	0.0424203
15	27	ifnb	0.210084	0.0704256
15	28	ifnb	0.259448	0.120571
15	29	ifnb	0.354909	0.216814
15	30	ifnb	0.52376	0.386446
15	31	ifnb	0.827341	0.690808
15	32	ifnb	1.29417	1.15842
15	33	ifnb	1.86133	1.72636
15	34	ifnb	2.44252	2.30833
15	35	ifnb	2.80587	2.67247
15	36	ifnb	3.04892	2.91629
15	37	ifnb	3.20844	3.0766
15	38	ifnb	3.30972	3.17866
15	39	ifnb	3.39381	3.26353
15	40	ifnb	3.4667	3.3372
16	1	ifnb	0.169931	-0.00468588
16	2	ifnb	0.170988	-0.00347258
16	3	ifnb	0.173249	-0.00105585
16	4	ifnb	0.173701	-0.000449176
16	5	ifnb	0.174269	0.000274544
16	6	ifnb	0.174576	0.000737136
16	7	ifnb	0.175129	0.0014463
16	8	ifnb	0.175808	0.00228115
16	9	ifnb	0.175668	0.00229617
16	10	ifnb	0.175354	0.00213817
16	11	ifnb	0.174037	0.000976451
16	12	ifnb	0.170299	-0.00260594
16	13	ifnb	0.169414	-0.0033358
16	14	ifnb	0.169843	-0.00275042
16	15	ifnb	0.169707	-0.00273131
16	16	ifnb	0.168932	-0.00335017
16	17	ifnb	0.169884	-0.00224308
16	18	ifnb	0.174405	0.00243343
16	19	ifnb	0.175111	0.00329564
16	20	ifnb	0.172045	0.00038464
16	21	ifnb	0.17144	-6.44658e-05
16	22	ifnb	0.173671	0.00232257
16	23	ifnb	0.179156	0.00796221
16	24	ifnb	0.18533	0.0142918
16	25	ifnb	0.195688	0.024806
16	26	ifnb	0.216264	0.0455371
16	27	ifnb	0.256823	0.0862523
16	28	ifnb	0.330616	0.160201
16	29	ifnb	0.468473	0.298213
16	30	ifnb	0.702833	0.532728
16	31	ifnb	1.09475	0.924802
16	32	ifnb	1.64105	1.47126
16	33	ifnb	2.21784	2.04821
16	34	ifnb	2.73785	2.56836
16	35	ifnb	3.01776	2.84843
16	36	ifnb	3.2097	3.04053
16	37	ifnb	3.34047	3.17145
16	38	ifnb	3.42482	3.25596
16	39	ifnb	3.49769	3.32898
16	40	ifnb	3.5635	3.39495
17	1	ifnb	0.240014	-0.00569399
17	2	ifnb	0.24125	-0.0034217
17	3	ifnb	0.243054	-0.000581312
17	4	ifnb	0.243217	0.000618112
17	5	ifnb	0.24312	0.00155706
17	6	ifnb	0.242592	0.00206567
17	7	ifnb	0.242067	0.00257766
17	8	ifnb	0.24119	0.00273669
17	9	ifnb	0.240343	0.00292613
17	10	ifnb	0.239004	0.0026241
17	11	ifnb	0.235517	0.000173632
17	12	ifnb	0.23	-0.00430676
17	13	ifnb	0.228611	-0.00465973
17	14	ifnb	0.22861	-0.00362418
17	15	ifnb	0.227753	-0.00344446
17	16	ifnb	0.2247	-0.00546183
17	17	ifnb	0.225301	-0.00382421
17	18	ifnb	0.23007	0.00198148
17	19	ifnb	0.22809	0.00103837
17	20	ifnb	0.223318	-0.00269756
17	21	ifnb	0.222465	-0.00251441
17	22	ifnb	0.223967	2.43408e-05
17	23	ifnb	0.22734	0.00443353
17	24	ifnb	0.230227	0.00835768
17	25	ifnb	0.235236	0.0144027
17	26	ifnb	0.244805	0.0250081
17	27	ifnb	0.264392	0.0456318
17	28	ifnb	0.299796	0.0820724
17	29	ifnb	0.368133	0.151446
17	30	ifnb	0.487676	0.272025
17	31	ifnb	0.709038	0.494424
17	32	ifnb	1.05851	0.84493
17	33	ifnb	1.50171	1.28917
17	34	ifnb	1.98922	1.77771
17	35	ifnb	2.3187	2.10823
17	36	ifnb	2.54001	2.33058
17	37	ifnb	2.67745	2.46906
17	38	ifnb	2.76393	2.55657
17	39	ifnb	2.83339	2.62707
17	40	ifnb	2.89493	2.68964
18	1	ifnb	0.233467	-0.00863403
18	2	ifnb	0.234559	-0.00713441
18	3	ifnb	0.237227	-0.00405924
18	4	ifnb	0.240549	-0.000330516
18	5	ifnb	0.242264	0.00179143
18	6	ifnb	0.243174	0.00310874
18	7	ifnb	0.243281	0.00362264
18	8	ifnb	0.243323	0.00407183
18	9	ifnb	0.244016	0.00517234
18	10	ifnb	0.243753	0.00531643
18	11	ifnb	0.241103	0.00307345
18	12	ifnb	0.233083	-0.00453967
18	13	ifnb	0.230879	-0.00633646
18	14	ifnb	0.230447	-0.00636114
18	15	ifnb	0.230196	-0.00620515
18	16	ifnb	0.229777	-0.00621731
18	17	ifnb	0.231485	-0.00410165
18	18	ifnb	0.238374	0.00319374
18	19	ifnb	0.237741	0.0029681
18	20	ifnb	0.230209	-0.00415634
18	21	ifnb	0.228778	-0.00518086
18	22	ifnb	0.232185	-0.00136662
18	23	ifnb	0.239283	0.00613877
18	24	ifnb	0.243135	0.0103975
18	25	ifnb	0.24682	0.0144903
18	26	ifnb	0.256529	0.0246057
18	27	ifnb	0.276341	0.0448253
18	28	ifnb	0.307289	0.0761801
18	29	ifnb	0.368105	0.137404
18	30	ifnb	0.475701	0.245407
18	31	ifnb	0.687769	0.457882
18	32	ifnb	1.03875	0.809266
18	33	ifnb	1.52924	1.30016
18	34	ifnb	2.13442	1.90576
18	35	ifnb	2.61934	2.39108
18	36	ifnb	2.96816	2.74031
18	37	ifnb	3.18451	2.95707
18	38	ifnb	3.31966	3.09262
18	39	ifnb	3.42509	3.19846
18	40	ifnb	3.505	3.27877
19	1	ifnb	0.256057	-0.00211898
19	2	ifnb	0.255747	-0.00217994
19	3	ifnb	0.257456	-0.000221973
19	4	ifnb	0.258434	0.00100518
19	5	ifnb	0.258434	0.00125434
19	6	ifnb	0.258167	0.00123734
19	7	ifnb	0.258849	0.00216778
19	8	ifnb	0.258919	0.00248704
19	9	ifnb	0.259431	0.00324835
19	10	ifnb	0.259352	0.00341902
19	11	ifnb	0.256469	0.000784981
19	12	ifnb	0.251686	-0.00374922
19	13	ifnb	0.250521	-0.00466414
19	14	ifnb	0.250587	-0.00434935
19	15	ifnb	0.250268	-0.00441913
19	16	ifnb	0.249162	-0.00527542
19	17	ifnb	0.250374	-0.00381486
19	18	ifnb	0.255876	0.00193709
19	19	ifnb	0.255369	0.00167851
19	20	ifnb	0.250442	-0.00299875
19	21	ifnb	0.24979	-0.00340133
19	22	ifnb	0.253177	0.000234298
19	23	ifnb	0.25789	0.00519658
19	24	ifnb	0.260688	0.00824367
19	25	ifnb	0.265491	0.0132964
19	26	ifnb	0.275375	0.0234291
19	27	ifnb	0.296205	0.0445089
19	28	ifnb	0.332612	0.0811647
19	29	ifnb	0.402861	0.151663
19	30	ifnb	0.525746	0.274797
19	31	ifnb	0.758197	0.507497
19	32	ifnb	1.13643	0.885977
19	33	ifnb	1.63628	1.38608
19	34	ifnb	2.21098	1.96103
19	35	ifnb	2.62921	2.3795
19	36	ifnb	2.9194	2.66994
19	37	ifnb	3.09833	2.84913
19	38	ifnb	3.21369	2.96473
19	39	ifnb	3.30868	3.05997
19	40	ifnb	3.38542	3.13696
20	1
20	2
20	3
20	4
20	5
20	6
20	7
20	8
20	9
20	10
20	11
20	12
20	13
20	14
20	15
20	16
20	17
20	18
20	19
20	20
20	21
20	22
20	23
20	24
20	25
20	26
20	27
20	28
20	29
20	30
20	31
20	32
20	33
20	34
20	35
20	36
20	37
20	38
20	39
20	40
21	1
21	2
21	3
21	4
21	5
21	6
21	7
21	8
21	9
21	10
21	11
21	12
21	13
21	14
21	15
21	16
21	17
21	18
21	19
21	20
21	21
21	22
21	23
21	24
21	25
21	26
21	27
21	28
21	29
21	30
21	31
21	32
21	33
21	34
21	35
21	36
21	37
21	38
21	39
21	40
22	1
22	2
22	3
22	4
22	5
22	6
22	7
22	8
22	9
22	10
22	11
22	12
22	13
22	14
22	15
22	16
22	17
22	18
22	19
22	20
22	21
22	22
22	23
22	24
22	25
22	26
22	27
22	28
22	29
22	30
22	31
22	32
22	33
22	34
22	35
22	36
22	37
22	38
22	39
22	40
23	1
23	2
23	3
23	4
23	5
23	6
23	7
23	8
23	9
23	10
23	11
23	12
23	13
23	14
23	15
23	16
23	17
23	18
23	19
23	20
23	21
23	22
23	23
23	24
23	25
23	26
23	27
23	28
23	29
23	30
23	31
23	32
23	33
23	34
23	35
23	36
23	37
23	38
23	39
23	40
24	1
24	2
24	3
24	4
24	5
24	6
24	7
24	8
24	9
24	10
24	11
24	12
24	13
24	14
24	15
24	16
24	17
24	18
24	19
24	20
24	21
24	22
24	23
24	24
24	25
24	26
24	27
24	28
24	29
24	30
24	31
24	32
24	33
24	34
24	35
24	36
24	37
24	38
24	39
24	40
25	1	gapdh	0.264429	-0.00548211
25	2	gapdh	0.264259	-0.00559703
25	3	gapdh	0.265908	-0.00389246
25	4	gapdh	0.268353	-0.00139318
25	5	gapdh	0.269722	3.08355e-05
25	6	gapdh	0.271162	0.00152557
25	7	gapdh	0.27144	0.00185867
25	8	gapdh	0.27163	0.0021037
25	9	gapdh	0.272196	0.00272383
25	10	gapdh	0.272332	0.00291495
25	11	gapdh	0.270913	0.00155075
25	12	gapdh	0.265627	-0.00367995
25	13	gapdh	0.265315	-0.00393747
25	14	gapdh	0.269392	0.000194742
25	15	gapdh	0.274273	0.00513084
25	16	gapdh	0.290172	0.0210845
25	17	gapdh	0.301597	0.0325638
25	18	gapdh	0.343032	0.0740538
25	19	gapdh	0.416635	0.147712
25	20	gapdh	0.542795	0.273927
25	21	gapdh	0.73693	0.468117
25	22	gapdh	1.07959	0.810829
25	23	gapdh	1.55212	1.28341
25	24	gapdh	2.05821	1.78956
25	25	gapdh	2.48266	2.21406
25	26	gapdh	2.75861	2.49007
25	27	gapdh	2.93034	2.66186
25	28	gapdh	3.02041	2.75198
25	29	gapdh	3.06787	2.79949
25	30	gapdh	3.08418	2.81586
25	31	gapdh	3.11728	2.84901
25	32	gapdh	3.13826	2.87005
25	33	gapdh	3.1453	2.87715
25	34	gapdh	3.16723	2.89913
25	35	gapdh	3.17189	2.90384
25	36	gapdh	3.17856	2.91057
25	37	gapdh	3.18776	2.91983
25	38	gapdh	3.19018	2.9223
25	39	gapdh	3.20595	2.93812
25	40	gapdh	3.23256	2.96478
26	1	gapdh	0.28536	-0.00576585
26	2	gapdh	0.286316	-0.00486372
26	3	gapdh	0.288246	-0.00298759
26	4	gapdh	0.29053	-0.000756668
26	5	gapdh	0.292373	0.0010319
26	6	gapdh	0.292274	0.000879233
26	7	gapdh	0.292288	0.000840054
26	8	gapdh	0.292522	0.0010198
26	9	gapdh	0.29348	0.00192434
26	10	gapdh	0.293884	0.00227465
26	11	gapdh	0.292508	0.000844985
26	12	gapdh	0.288655	-0.00306206
26	13	gapdh	0.288749	-0.00302113
26	14	gapdh	0.292837	0.00101248
26	15	gapdh	0.297437	0.00555883
26	16	gapdh	0.312158	0.0202262
26	17	gapdh	0.323062	0.0310765
26	18	gapdh	0.363423	0.0713841
26	19	gapdh	0.435676	0.143583
26	20	gapdh	0.558258	0.266112
26	21	gapdh	0.744923	0.452723
26	22	gapdh	1.07816	0.785911
26	23	gapdh	1.53676	1.24446
26	24	gapdh	2.02447	1.73211
26	25	gapdh	2.43052	2.13811
26	26	gapdh	2.70157	2.4091
26	27	gapdh	2.8686	2.57608
26	28	gapdh	2.95558	2.66301
26	29	gapdh	3.00287	2.71024
26	30	gapdh	3.01611	2.72343
26	31	gapdh	3.04628	2.75354
26	32	gapdh	3.06921	2.77642
26	33	gapdh	3.07551	2.78266
26	34	gapdh	3.09213	2.79923
26	35	gapdh	3.09695	2.804
26	36	gapdh	3.10942	2.81642
26	37	gapdh	3.11716	2.8241
26	38	gapdh	3.11723	2.82412
26	39	gapdh	3.1282	2.83504
26	40	gapdh	3.15704	2.86382
27	1	gapdh	0.282793	-0.00548257
27	2	gapdh	0.283275	-0.0055994
27	3	gapdh	0.286613	-0.00285998
27	4	gapdh	0.288786	-0.00128649
27	5	gapdh	0.291365	0.000693538
27	6	gapdh	0.292303	0.00103342
27	7	gapdh	0.293158	0.00128888
27	8	gapdh	0.294332	0.00186432
27	9	gapdh	0.295507	0.00244054
27	10	gapdh	0.295576	0.001911
27	11	gapdh	0.294543	0.000279046
27	12	gapdh	0.291135	-0.00372809
27	13	gapdh	0.291842	-0.00362028
27	14	gapdh	0.298045	0.0019841
27	15	gapdh	0.303632	0.00697222
27	16	gapdh	0.320359	0.0231005
27	17	gapdh	0.331307	0.0334497
27	18	gapdh	0.37097	0.0725135
27	19	gapdh	0.447685	0.14863
27	20	gapdh	0.579244	0.27959
27	21	gapdh	0.783063	0.48281
27	22	gapdh	1.14005	0.8392
27	23	gapdh	1.63355	1.3321
27	24	gapdh	2.15485	1.8528
27	25	gapdh	2.59055	2.2879
27	26	gapdh	2.87423	2.57099
27	27	gapdh	3.04672	2.74287
27	28	gapdh	3.14001	2.83556
27	29	gapdh	3.19443	2.88938
27	30	gapdh	3.21019	2.90454
27	31	gapdh	3.24427	2.93803
27	32	gapdh	3.26794	2.9611
27	33	gapdh	3.2744	2.96696
27	34	gapdh	3.29177	2.98373
27	35	gapdh	3.29701	2.98837
27	36	gapdh	3.30923	2.99999
27	37	gapdh	3.31283	3.003
27	38	gapdh	3.31346	3.00302
27	39	gapdh	3.33009	3.01906
27	40	gapdh	3.35783	3.0462
28	1	gapdh	0.20639	-0.00392255
28	2	gapdh	0.206977	-0.00349413
28	3	gapdh	0.209044	-0.00158568
28	4	gapdh	0.209843	-0.000945365
28	5	gapdh	0.211315	0.000367912
28	6	gapdh	0.211835	0.000728647
28	7	gapdh	0.212066	0.000801119
28	8	gapdh	0.212115	0.000690754
28	9	gapdh	0.213009	0.00142633
28	10	gapdh	0.213781	0.00204007
28	11	gapdh	0.212794	0.000893821
28	12	gapdh	0.208675	-0.00338422
28	13	gapdh	0.209016	-0.00320161
28	14	gapdh	0.214545	0.00216822
28	15	gapdh	0.219178	0.00664256
28	16	gapdh	0.232741	0.0200465
28	17	gapdh	0.241701	0.0288482
28	18	gapdh	0.274422	0.0614107
28	19	gapdh	0.337385	0.124215
28	20	gapdh	0.445654	0.232325
28	21	gapdh	0.619965	0.406477
28	22	gapdh	0.937458	0.723811
28	23	gapdh	1.40509	1.19128
28	24	gapdh	1.95009	1.73612
28	25	gapdh	2.45195	2.23783
28	26	gapdh	2.81145	2.59717
28	27	gapdh	3.02279	2.80834
28	28	gapdh	3.12651	2.91191
28	29	gapdh	3.18549	2.97073
28	30	gapdh	3.20245	2.98753
28	31	gapdh	3.23864	3.02356
28	32	gapdh	3.2674	3.05217
28	33	gapdh	3.27544	3.06004
28	34	gapdh	3.29417	3.07862
28	35	gapdh	3.29927	3.08356
28	36	gapdh	3.30981	3.09394
28	37	gapdh	3.31501	3.09898
28	38	gapdh	3.31545	3.09927
28	39	gapdh	3.32934	3.11299
28	40	gapdh	3.35801	3.1415
29	1	gapdh	0.189949	-0.00445701
29	2	gapdh	0.190238	-0.00412583
29	3	gapdh	0.19271	-0.00161151
29	4	gapdh	0.193118	-0.00116103
29	5	gapdh	0.193569	-0.000667755
29	6	gapdh	0.195189	0.000995411
29	7	gapdh	0.195301	0.00114934
29	8	gapdh	0.195191	0.00108193
29	9	gapdh	0.19577	0.00170343
29	10	gapdh	0.196551	0.00252714
29	11	gapdh	0.195573	0.0015916
29	12	gapdh	0.190435	-0.00350417
29	13	gapdh	0.190351	-0.00354576
29	14	gapdh	0.195295	0.00144136
29	15	gapdh	0.199923	0.00611141
29	16	gapdh	0.21404	0.0202706
29	17	gapdh	0.224262	0.0305356
29	18	gapdh	0.261846	0.0681622
29	19	gapdh	0.329009	0.135368
29	20	gapdh	0.447	0.253401
29	21	gapdh	0.637033	0.443476
29	22	gapdh	0.981173	0.787659
29	23	gapdh	1.49022	1.29675
29	24	gapdh	2.0842	1.89077
29	25	gapdh	2.63045	2.43706
29	26	gapdh	3.01908	2.82574
29	27	gapdh	3.25127	3.05797
29	28	gapdh	3.36428	3.17102
29	29	gapdh	3.43621	3.243
29	30	gapdh	3.45672	3.26355
29	31	gapdh	3.49608	3.30295
29	32	gapdh	3.52768	3.33459
29	33	gapdh	3.537	3.34396
29	34	gapdh	3.55976	3.36675
29	35	gapdh	3.5644	3.37143
29	36	gapdh	3.57026	3.37734
29	37	gapdh	3.57456	3.38169
29	38	gapdh	3.57612	3.38328
29	39	gapdh	3.59598	3.40319
29	40	gapdh	3.62926	3.43651
30	1	gapdh	0.477963	-0.00946749
30	2	gapdh	0.478855	-0.00791576
30	3	gapdh	0.480749	-0.00536151
30	4	gapdh	0.484477	-0.000973498
30	5	gapdh	0.48542	0.000630173
30	6	gapdh	0.485844	0.00171362
30	7	gapdh	0.485775	0.00230472
30	8	gapdh	0.485141	0.00233132
30	9	gapdh	0.485027	0.00287766
30	10	gapdh	0.48468	0.00318991
30	11	gapdh	0.482021	0.00119114
30	12	gapdh	0.476324	-0.003845
30	13	gapdh	0.475688	-0.00382121
30	14	gapdh	0.478612	-0.000237321
30	15	gapdh	0.482233	0.00404406
30	16	gapdh	0.493866	0.0163368
30	17	gapdh	0.50333	0.026461
30	18	gapdh	0.540141	0.0639324
30	19	gapdh	0.606168	0.13062
30	20	gapdh	0.7146	0.239712
30	21	gapdh	0.877137	0.402909
30	22	gapdh	1.19069	0.717117
30	23	gapdh	1.65641	1.1835
30	24	gapdh	2.1988	1.72655
30	25	gapdh	2.70283	2.23124
30	26	gapdh	3.06585	2.59492
30	27	gapdh	3.28544	2.81517
30	28	gapdh	3.39219	2.92259
30	29	gapdh	3.45318	2.98423
30	30	gapdh	3.46982	3.00153
30	31	gapdh	3.50317	3.03554
30	32	gapdh	3.52912	3.06216
30	33	gapdh	3.53678	3.07048
30	34	gapdh	3.55713	3.09149
30	35	gapdh	3.56192	3.09693
30	36	gapdh	3.57086	3.10654
30	37	gapdh	3.57529	3.11162
30	38	gapdh	3.57561	3.1126
30	39	gapdh	3.59083	3.12848
30	40	gapdh	3.6205	3.15881
31	1	gapdh	0.285329	-0.0045196
31	2	gapdh	0.286281	-0.00379221
31	3	gapdh	0.287551	-0.00274581
31	4	gapdh	0.289151	-0.00137027
31	5	gapdh	0.29062	-0.00012613
31	6	gapdh	0.291311	0.000340914
31	7	gapdh	0.292361	0.00116633
31	8	gapdh	0.29368	0.0022619
31	9	gapdh	0.294148	0.00250501
31	10	gapdh	0.295046	0.00317879
31	11	gapdh	0.294194	0.00210238
31	12	gapdh	0.28866	-0.00365557
31	13	gapdh	0.288882	-0.00365756
31	14	gapdh	0.295428	0.00266344
31	15	gapdh	0.30177	0.0087813
31	16	gapdh	0.321836	0.0286234
31	17	gapdh	0.337449	0.0440117
31	18	gapdh	0.387256	0.0935948
31	19	gapdh	0.480517	0.186631
31	20	gapdh	0.643832	0.349722
31	21	gapdh	0.897009	0.602674
31	22	gapdh	1.32182	1.02726
31	23	gapdh	1.88465	1.58986
31	24	gapdh	2.45452	2.15951
31	25	gapdh	2.90734	2.61211
31	26	gapdh	3.19464	2.89918
31	27	gapdh	3.36537	3.06969
31	28	gapdh	3.45259	3.15669
31	29	gapdh	3.50156	3.20543
31	30	gapdh	3.515	3.21865
31	31	gapdh	3.54689	3.25032
31	32	gapdh	3.57435	3.27755
31	33	gapdh	3.58093	3.28391
31	34	gapdh	3.59598	3.29873
31	35	gapdh	3.59896	3.30149
31	36	gapdh	3.60711	3.30941
31	37	gapdh	3.6126	3.31467
31	38	gapdh	3.6121	3.31395
31	39	gapdh	3.6241	3.32573
31	40	gapdh	3.65458	3.35598
32	1	gapdh	0.317411	-0.00554829
32	2	gapdh	0.318016	-0.00472328
32	3	gapdh	0.3197	-0.00281897
32	4	gapdh	0.321498	-0.000801059
32	5	gapdh	0.32164	-0.000439292
32	6	gapdh	0.322327	0.000467531
32	7	gapdh	0.322794	0.00115432
32	8	gapdh	0.323448	0.00202824
32	9	gapdh	0.323848	0.00264774
32	10	gapdh	0.323964	0.00298352
32	11	gapdh	0.322065	0.00130478
32	12	gapdh	0.316963	-0.00357738
32	13	gapdh	0.317371	-0.00294944
32	14	gapdh	0.323906	0.00380599
32	15	gapdh	0.3304	0.0105192
32	16	gapdh	0.350531	0.0308703
32	17	gapdh	0.36422	0.0447791
32	18	gapdh	0.413851	0.0946301
32	19	gapdh	0.506777	0.187776
32	20	gapdh	0.668716	0.349935
32	21	gapdh	0.91348	0.594919
32	22	gapdh	1.32861	1.01027
32	23	gapdh	1.88102	1.5629
32	24	gapdh	2.43395	2.11605
32	25	gapdh	2.87132	2.55364
32	26	gapdh	3.14607	2.82861
32	27	gapdh	3.30973	2.99249
32	28	gapdh	3.39287	3.07585
32	29	gapdh	3.44125	3.12445
32	30	gapdh	3.45401	3.13743
32	31	gapdh	3.48162	3.16526
32	32	gapdh	3.50358	3.18744
32	33	gapdh	3.51088	3.19496
32	34	gapdh	3.53338	3.21768
32	35	gapdh	3.53796	3.22248
32	36	gapdh	3.54368	3.22842
32	37	gapdh	3.54326	3.22822
32	38	gapdh	3.54368	3.22886
32	39	gapdh	3.56373	3.24913
32	40	gapdh	3.59243	3.27805
33	1	gapdh	0.281579	-0.00966537
33	2	gapdh	0.283444	-0.00728836
33	3	gapdh	0.286185	-0.00403448
33	4	gapdh	0.288083	-0.00162457
33	5	gapdh	0.288812	-0.000382965
33	6	gapdh	0.289535	0.000852823
33	7	gapdh	0.290293	0.00212232
33	8	gapdh	0.290519	0.00286142
33	9	gapdh	0.290517	0.00337143
33	10	gapdh	0.29045	0.00381636
33	11	gapdh	0.288591	0.00247004
33	12	gapdh	0.280752	-0.00485611
33	13	gapdh	0.2805	-0.00459629
33	14	gapdh	0.287485	0.002901
33	15	gapdh	0.293916	0.00984468
33	16	gapdh	0.313686	0.0301264
33	17	gapdh	0.328944	0.0458976
33	18	gapdh	0.380467	0.0979323
33	19	gapdh	0.472161	0.190139
33	20	gapdh	0.631305	0.349795
33	21	gapdh	0.876288	0.59529
33	22	gapdh	1.29155	1.01107
33	23	gapdh	1.84293	1.56296
33	24	gapdh	2.3983	2.11884
33	25	gapdh	2.83687	2.55792
33	26	gapdh	3.11136	2.83292
33	27	gapdh	3.27452	2.9966
33	28	gapdh	3.36345	3.08604
33	29	gapdh	3.41872	3.14183
33	30	gapdh	3.4334	3.15702
33	31	gapdh	3.46137	3.18549
33	32	gapdh	3.47927	3.20391
33	33	gapdh	3.48579	3.21094
33	34	gapdh	3.50894	3.23461
33	35	gapdh	3.51467	3.24084
33	36	gapdh	3.52366	3.25035
33	37	gapdh	3.5248	3.252
33	38	gapdh	3.524	3.25171
33	39	gapdh	3.53911	3.26733
33	40	gapdh	3.57189	3.30063
34	1	gapdh	0.309608	-0.00529489
34	2	gapdh	0.309951	-0.00446938
34	3	gapdh	0.31108	-0.00285759
34	4	gapdh	0.312148	-0.00130684
34	5	gapdh	0.312648	-0.000324126
34	6	gapdh	0.313302	0.000811864
34	7	gapdh	0.313433	0.00142602
34	8	gapdh	0.313796	0.00227137
34	9	gapdh	0.313393	0.00235066
34	10	gapdh	0.313318	0.00275852
34	11	gapdh	0.311731	0.00165415
34	12	gapdh	0.305943	-0.00365202
34	13	gapdh	0.30598	-0.00313201
34	14	gapdh	0.311901	0.00327082
34	15	gapdh	0.317981	0.00983352
34	16	gapdh	0.336994	0.0293291
34	17	gapdh	0.350423	0.0432408
34	18	gapdh	0.399453	0.0927535
34	19	gapdh	0.488292	0.182075
34	20	gapdh	0.63965	0.333916
34	21	gapdh	0.874058	0.568806
34	22	gapdh	1.27717	0.972398
34	23	gapdh	1.8218	1.51751
34	24	gapdh	2.38314	2.07934
34	25	gapdh	2.83744	2.53412
34	26	gapdh	3.1235	2.82066
34	27	gapdh	3.29846	2.99611
34	28	gapdh	3.39178	3.08991
34	29	gapdh	3.44753	3.14614
34	30	gapdh	3.46201	3.1611
34	31	gapdh	3.49082	3.1904
34	32	gapdh	3.51408	3.21414
34	33	gapdh	3.52114	3.22168
34	34	gapdh	3.54132	3.24234
34	35	gapdh	3.5462	3.2477
34	36	gapdh	3.55626	3.25824
34	37	gapdh	3.56116	3.26363
34	38	gapdh	3.56203	3.26498
34	39	gapdh	3.57946	3.28289
34	40	gapdh	3.60787	3.31178
35	1	gapdh	0.346176	-0.000997351
35	2	gapdh	0.345179	-0.00113696
35	3	gapdh	0.344669	-0.000790616
35	4	gapdh	0.343817	-0.00078512
35	5	gapdh	0.343321	-0.000424082
35	6	gapdh	0.342565	-0.000323516
35	7	gapdh	0.342125	9.33715e-05
35	8	gapdh	0.341867	0.000692709
35	9	gapdh	0.342261	0.00194367
35	10	gapdh	0.342149	0.00268812
35	11	gapdh	0.340484	0.00188016
35	12	gapdh	0.334753	-0.00299364
35	13	gapdh	0.334908	-0.00198106
35	14	gapdh	0.341207	0.00517458
35	15	gapdh	0.34713	0.0119545
35	16	gapdh	0.365143	0.0308245
35	17	gapdh	0.377767	0.0443049
35	18	gapdh	0.424472	0.0918671
35	19	gapdh	0.512102	0.180354
35	20	gapdh	0.662421	0.331531
35	21	gapdh	0.890327	0.560293
35	22	gapdh	1.28684	0.957665
35	23	gapdh	1.83012	1.5018
35	24	gapdh	2.39564	2.06818
35	25	gapdh	2.85628	2.52967
35	26	gapdh	3.15781	2.83206
35	27	gapdh	3.34125	3.01636
35	28	gapdh	3.43455	3.11051
35	29	gapdh	3.48259	3.15941
35	30	gapdh	3.49679	3.17447
35	31	gapdh	3.5327	3.21124
35	32	gapdh	3.55671	3.23611
35	33	gapdh	3.56289	3.24314
35	34	gapdh	3.58108	3.26219
35	35	gapdh	3.58411	3.26608
35	36	gapdh	3.59135	3.27417
35	37	gapdh	3.60292	3.28659
35	38	gapdh	3.60394	3.28848
35	39	gapdh	3.61579	3.30119
35	40	gapdh	3.64739	3.33364
36	1
36	2
36	3
36	4
36	5
36	6
36	7
36	8
36	9
36	10
36	11
36	12
36	13
36	14
36	15
36	16
36	17
36	18
36	19
36	20
36	21
36	22
36	23
36	24
36	25
36	26
36	27
36	28
36	29
36	30
36	31
36	32
36	33
36	34
36	35
36	36
36	37
36	38
36	39
36	40
37	1	ifnb	0.251368	-0.00604441
37	2	ifnb	0.250776	-0.00670492
37	3	ifnb	0.253479	-0.00406953
37	4	ifnb	0.255719	-0.00189742
37	5	ifnb	0.257316	-0.000369011
37	6	ifnb	0.258791	0.00103787
37	7	ifnb	0.259994	0.00217253
37	8	ifnb	0.261069	0.00317952
37	9	ifnb	0.26189	0.00393238
37	10	ifnb	0.262093	0.0040678
37	11	ifnb	0.260437	0.00234317
37	12	ifnb	0.256122	-0.00203986
37	13	ifnb	0.25518	-0.0030496
37	14	ifnb	0.255932	-0.00236608
37	15	ifnb	0.255717	-0.00264864
37	16	ifnb	0.254331	-0.00410252
37	17	ifnb	0.255576	-0.00292614
37	18	ifnb	0.261832	0.00326211
37	19	ifnb	0.262685	0.00404668
37	20	ifnb	0.25827	-0.00043595
37	21	ifnb	0.257349	-0.00142503
37	22	ifnb	0.26013	0.00128775
37	23	ifnb	0.267296	0.00838565
37	24	ifnb	0.27378	0.0148016
37	25	ifnb	0.283969	0.0249224
37	26	ifnb	0.306735	0.047621
37	27	ifnb	0.349978	0.090795
37	28	ifnb	0.426819	0.167568
37	29	ifnb	0.57052	0.311201
37	30	ifnb	0.807254	0.547867
37	31	ifnb	1.19585	0.936395
37	32	ifnb	1.71059	1.45107
37	33	ifnb	2.21622	1.95663
37	34	ifnb	2.64955	2.38989
37	35	ifnb	2.86494	2.60522
37	36	ifnb	3.02042	2.76062
37	37	ifnb	3.12964	2.86978
37	38	ifnb	3.19898	2.93905
37	39	ifnb	3.26072	3.00072
37	40	ifnb	3.31863	3.05856
38	1	ifnb	0.237539	-0.00957091
38	2	ifnb	0.238125	-0.00909491
38	3	ifnb	0.242175	-0.00515425
38	4	ifnb	0.244754	-0.00268571
38	5	ifnb	0.247	-0.000549704
38	6	ifnb	0.24901	0.0013507
38	7	ifnb	0.25033	0.0025604
38	8	ifnb	0.251883	0.0040041
38	9	ifnb	0.252495	0.00450542
38	10	ifnb	0.253234	0.00513483
38	11	ifnb	0.251757	0.00354805
38	12	ifnb	0.246164	-0.0021549
38	13	ifnb	0.244808	-0.00362058
38	14	ifnb	0.245319	-0.00321999
38	15	ifnb	0.245289	-0.0033599
38	16	ifnb	0.244803	-0.00395599
38	17	ifnb	0.246193	-0.00267548
38	18	ifnb	0.252272	0.0032939
38	19	ifnb	0.253295	0.00420643
38	20	ifnb	0.247816	-0.00138221
38	21	ifnb	0.247132	-0.00217674
38	22	ifnb	0.25175	0.00233163
38	23	ifnb	0.258164	0.00863537
38	24	ifnb	0.265065	0.0154271
38	25	ifnb	0.277223	0.027475
38	26	ifnb	0.300107	0.0502487
38	27	ifnb	0.344175	0.0942067
38	28	ifnb	0.423104	0.173026
38	29	ifnb	0.569108	0.31892
38	30	ifnb	0.805147	0.554849
38	31	ifnb	1.19111	0.940701
38	32	ifnb	1.69735	1.44683
38	33	ifnb	2.1793	1.92867
38	34	ifnb	2.5856	2.33486
38	35	ifnb	2.78141	2.53056
38	36	ifnb	2.92371	2.67276
38	37	ifnb	3.02353	2.77246
38	38	ifnb	3.08573	2.83456
38	39	ifnb	3.14727	2.89599
38	40	ifnb	3.20352	2.95213
39	1	ifnb	0.338732	-0.00832608
39	2	ifnb	0.340044	-0.00718661
39	3	ifnb	0.345162	-0.00224074
39	4	ifnb	0.346209	-0.001365
39	5	ifnb	0.348001	0.000254699
39	6	ifnb	0.349419	0.00150094
39	7	ifnb	0.350568	0.00247792
39	8	ifnb	0.352489	0.00422702
39	9	ifnb	0.352315	0.00388087
39	10	ifnb	0.352106	0.00349979
39	11	ifnb	0.351121	0.0023428
39	12	ifnb	0.345371	-0.00357898
39	13	ifnb	0.344181	-0.00494085
39	14	ifnb	0.345656	-0.00363715
39	15	ifnb	0.345723	-0.00374265
39	16	ifnb	0.344725	-0.00491245
39	17	ifnb	0.34627	-0.00353961
39	18	ifnb	0.352997	0.00301586
39	19	ifnb	0.352993	0.00283967
39	20	ifnb	0.348421	-0.0019039
39	21	ifnb	0.347897	-0.00260038
39	22	ifnb	0.351875	0.00120621
39	23	ifnb	0.358057	0.00721594
39	24	ifnb	0.363477	0.0124644
39	25	ifnb	0.37486	0.0236756
39	26	ifnb	0.397623	0.0462662
39	27	ifnb	0.441403	0.0898743
39	28	ifnb	0.516743	0.165042
39	29	ifnb	0.657389	0.305517
39	30	ifnb	0.887302	0.535258
39	31	ifnb	1.26302	0.910801
39	32	ifnb	1.75964	1.40725
39	33	ifnb	2.23929	1.88673
39	34	ifnb	2.64768	2.29495
39	35	ifnb	2.85034	2.49744
39	36	ifnb	2.99683	2.64375
39	37	ifnb	3.10287	2.74962
39	38	ifnb	3.17431	2.82089
39	39	ifnb	3.24117	2.88758
39	40	ifnb	3.29937	2.9456
40	1	ifnb	0.12401	-0.00469703
40	2	ifnb	0.125154	-0.00354132
40	3	ifnb	0.127242	-0.0014428
40	4	ifnb	0.128976	0.000302316
40	5	ifnb	0.129562	0.000899639
40	6	ifnb	0.131272	0.00262015
40	7	ifnb	0.132842	0.00420152
40	8	ifnb	0.132822	0.00419227
40	9	ifnb	0.132448	0.00382884
40	10	ifnb	0.132335	0.00372711
40	11	ifnb	0.13016	0.00156287
40	12	ifnb	0.123554	-0.00503227
40	13	ifnb	0.122038	-0.00653719
40	14	ifnb	0.122729	-0.0058346
40	15	ifnb	0.122871	-0.00568155
40	16	ifnb	0.122744	-0.00579749
40	17	ifnb	0.124409	-0.00412176
40	18	ifnb	0.131114	0.00259417
40	19	ifnb	0.131494	0.00298468
40	20	ifnb	0.125013	-0.00348475
40	21	ifnb	0.124038	-0.00444934
40	22	ifnb	0.128267	-0.000209173
40	23	ifnb	0.134255	0.00579027
40	24	ifnb	0.138341	0.00988707
40	25	ifnb	0.144246	0.0158035
40	26	ifnb	0.155005	0.0265726
40	27	ifnb	0.173236	0.0448147
40	28	ifnb	0.204779	0.0763692
40	29	ifnb	0.267582	0.139183
40	30	ifnb	0.379703	0.251315
40	31	ifnb	0.593999	0.465622
40	32	ifnb	0.948549	0.820183
40	33	ifnb	1.43933	1.31098
40	34	ifnb	2.02169	1.89334
40	35	ifnb	2.46488	2.33654
40	36	ifnb	2.76797	2.63965
40	37	ifnb	2.95699	2.82868
40	38	ifnb	3.07456	2.94626
40	39	ifnb	3.16661	3.03832
40	40	ifnb	3.24159	3.11331
41	1	ifnb	0.145161	-0.00569642
41	2	ifnb	0.145543	-0.00553039
41	3	ifnb	0.148907	-0.00238083
41	4	ifnb	0.151933	0.000430004
41	5	ifnb	0.153356	0.00163769
41	6	ifnb	0.153561	0.00162814
41	7	ifnb	0.154173	0.00202448
41	8	ifnb	0.15528	0.00291715
41	9	ifnb	0.155605	0.00302673
41	10	ifnb	0.155202	0.00240881
41	11	ifnb	0.154416	0.00140783
41	12	ifnb	0.150292	-0.00293107
41	13	ifnb	0.149482	-0.00395678
41	14	ifnb	0.150693	-0.0029605
41	15	ifnb	0.150822	-0.00304631
41	16	ifnb	0.150283	-0.00380045
41	17	ifnb	0.151044	-0.00325463
41	18	ifnb	0.154844	0.000330532
41	19	ifnb	0.15614	0.00141133
41	20	ifnb	0.152234	-0.00270997
41	21	ifnb	0.151648	-0.00351051
41	22	ifnb	0.154985	-0.000388383
41	23	ifnb	0.160061	0.00447187
41	24	ifnb	0.163049	0.00724487
41	25	ifnb	0.168229	0.0122099
41	26	ifnb	0.180066	0.023832
41	27	ifnb	0.202109	0.0456599
41	28	ifnb	0.24249	0.0858256
41	29	ifnb	0.318771	0.161892
41	30	ifnb	0.452642	0.295548
41	31	ifnb	0.701841	0.544532
41	32	ifnb	1.10383	0.946311
41	33	ifnb	1.63291	1.47518
41	34	ifnb	2.22332	2.06537
41	35	ifnb	2.63815	2.47998
41	36	ifnb	2.91715	2.75877
41	37	ifnb	3.09405	2.93545
41	38	ifnb	3.20383	3.04502
41	39	ifnb	3.29376	3.13473
41	40	ifnb	3.36802	3.20877
42	1	ifnb	0.226778	-0.000221045
42	2	ifnb	0.227736	0.000656119
42	3	ifnb	0.229009	0.00184744
42	4	ifnb	0.229064	0.00182142
42	5	ifnb	0.229134	0.00181043
42	6	ifnb	0.229028	0.00162285
42	7	ifnb	0.229481	0.0019948
42	8	ifnb	0.229848	0.00228056
42	9	ifnb	0.230495	0.00284602
42	10	ifnb	0.229491	0.00176012
42	11	ifnb	0.227232	-0.000580161
42	12	ifnb	0.222734	-0.00515909
42	13	ifnb	0.222048	-0.00592622
42	14	ifnb	0.223809	-0.00424675
42	15	ifnb	0.224027	-0.00410971
42	16	ifnb	0.223349	-0.00486939
42	17	ifnb	0.224488	-0.00381152
42	18	ifnb	0.229694	0.00131328
42	19	ifnb	0.230288	0.00182607
42	20	ifnb	0.225653	-0.00289055
42	21	ifnb	0.225235	-0.00338973
42	22	ifnb	0.229687	0.000980626
42	23	ifnb	0.234711	0.00592371
42	24	ifnb	0.237824	0.0089558
42	25	ifnb	0.24413	0.0151802
42	26	ifnb	0.258069	0.0290382
42	27	ifnb	0.281982	0.0528694
42	28	ifnb	0.325751	0.0965576
42	29	ifnb	0.410063	0.180788
42	30	ifnb	0.556732	0.327375
42	31	ifnb	0.828725	0.599287
42	32	ifnb	1.26675	1.03723
42	33	ifnb	1.83256	1.60296
42	34	ifnb	2.45606	2.22638
42	35	ifnb	2.87887	2.64911
42	36	ifnb	3.15505	2.9252
42	37	ifnb	3.33464	3.10472
42	38	ifnb	3.4413	3.21129
42	39	ifnb	3.5321	3.30201
42	40	ifnb	3.60791	3.37774
43	1
43	2
43	3
43	4
43	5
43	6
43	7
43	8
43	9
43	10
43	11
43	12
43	13
43	14
43	15
43	16
43	17
43	18
43	19
43	20
43	21
43	22
43	23
43	24
43	25
43	26
43	27
43	28
43	29
43	30
43	31
43	32
43	33
43	34
43	35
43	36
43	37
43	38
43	39
43	40
44	1	ifnb	0.230643	-0.00339995
44	2	ifnb	0.231465	-0.00233366
44	3	ifnb	0.232036	-0.00151913
44	4	ifnb	0.232982	-0.000329432
44	5	ifnb	0.234571	0.00150257
44	6	ifnb	0.235364	0.0025394
44	7	ifnb	0.234899	0.00231796
44	8	ifnb	0.234799	0.00246207
44	9	ifnb	0.23511	0.00301682
44	10	ifnb	0.236621	0.00477173
44	11	ifnb	0.233833	0.00222717
44	12	ifnb	0.22747	-0.00389236
44	13	ifnb	0.225741	-0.00537782
44	14	ifnb	0.225239	-0.00563599
44	15	ifnb	0.22487	-0.00576112
44	16	ifnb	0.224097	-0.00629081
44	17	ifnb	0.225897	-0.0042469
44	18	ifnb	0.233324	0.00342349
44	19	ifnb	0.232897	0.0032398
44	20	ifnb	0.228036	-0.0013768
44	21	ifnb	0.227333	-0.00183659
44	22	ifnb	0.23099	0.00206456
44	23	ifnb	0.237384	0.00870139
44	24	ifnb	0.24124	0.0128011
44	25	ifnb	0.249307	0.0211118
44	26	ifnb	0.266723	0.0387717
44	27	ifnb	0.298021	0.0703135
44	28	ifnb	0.35002	0.122556
44	29	ifnb	0.451267	0.224047
44	30	ifnb	0.627733	0.400756
44	31	ifnb	0.941102	0.714369
44	32	ifnb	1.41082	1.18433
44	33	ifnb	1.95508	1.72884
44	34	ifnb	2.49137	2.26537
44	35	ifnb	2.80522	2.57946
44	36	ifnb	3.01423	2.78871
44	37	ifnb	3.15469	2.92942
44	38	ifnb	3.2447	3.01967
44	39	ifnb	3.31499	3.09021
44	40	ifnb	3.38236	3.15782
45	1	ifnb	0.262408	-0.0057883
45	2	ifnb	0.263196	-0.00477762
45	3	ifnb	0.26481	-0.00293951
45	4	ifnb	0.266517	-0.00100943
45	5	ifnb	0.267819	0.000516173
45	6	ifnb	0.26822	0.001141
45	7	ifnb	0.268378	0.00152237
45	8	ifnb	0.269214	0.00258282
45	9	ifnb	0.269519	0.00311124
45	10	ifnb	0.270272	0.00408815
45	11	ifnb	0.268306	0.00234537
45	12	ifnb	0.262717	-0.00302031
45	13	ifnb	0.261258	-0.00425566
45	14	ifnb	0.261223	-0.00406722
45	15	ifnb	0.261126	-0.00394054
45	16	ifnb	0.260885	-0.00395733
45	17	ifnb	0.262404	-0.00221509
45	18	ifnb	0.268899	0.00450345
45	19	ifnb	0.27031	0.00613819
45	20	ifnb	0.2642	0.000251656
45	21	ifnb	0.262929	-0.000795337
45	22	ifnb	0.266412	0.00291051
45	23	ifnb	0.27415	0.0108726
45	24	ifnb	0.280172	0.017118
45	25	ifnb	0.287239	0.0244085
45	26	ifnb	0.304352	0.0417449
45	27	ifnb	0.334522	0.0721387
45	28	ifnb	0.388164	0.126004
45	29	ifnb	0.491377	0.229441
45	30	ifnb	0.667514	0.405802
45	31	ifnb	0.981754	0.720266
45	32	ifnb	1.45035	1.18908
45	33	ifnb	1.99378	1.73274
45	34	ifnb	2.52662	2.26581
45	35	ifnb	2.83865	2.57806
45	36	ifnb	3.04574	2.78537
45	37	ifnb	3.18507	2.92492
45	38	ifnb	3.27045	3.01053
45	39	ifnb	3.35015	3.09045
45	40	ifnb	3.41216	3.15268
46	1	ifnb	0.236573	-0.00420439
46	2	ifnb	0.236399	-0.00445666
46	3	ifnb	0.237584	-0.00335012
46	4	ifnb	0.239759	-0.00125366
46	5	ifnb	0.241001	-9.01536e-05
46	6	ifnb	0.241477	0.00030761
46	7	ifnb	0.242432	0.00118416
46	8	ifnb	0.244419	0.00309295
46	9	ifnb	0.245618	0.00421446
46	10	ifnb	0.245825	0.00434302
46	11	ifnb	0.243639	0.00207882
46	12	ifnb	0.238995	-0.00264344
46	13	ifnb	0.238179	-0.00353821
46	14	ifnb	0.239682	-0.00211306
46	15	ifnb	0.239412	-0.00246176
46	16	ifnb	0.237208	-0.00474325
46	17	ifnb	0.238749	-0.00328056
46	18	ifnb	0.246407	0.00429856
46	19	ifnb	0.246164	0.00397733
46	20	ifnb	0.242433	0.0001679
46	21	ifnb	0.242152	-0.000190601
46	22	ifnb	0.24672	0.00429848
46	23	ifnb	0.255126	0.0126265
46	24	ifnb	0.262803	0.0202248
46	25	ifnb	0.277813	0.0351568
46	26	ifnb	0.306542	0.0638079
46	27	ifnb	0.362895	0.120082
46	28	ifnb	0.462978	0.220087
46	29	ifnb	0.646062	0.403093
46	30	ifnb	0.944506	0.701459
46	31	ifnb	1.40652	1.16339
46	32	ifnb	1.97818	1.73497
46	33	ifnb	2.48741	2.24413
46	34	ifnb	2.89408	2.65072
46	35	ifnb	3.07995	2.83651
46	36	ifnb	3.22194	2.97843
46	37	ifnb	3.32085	3.07725
46	38	ifnb	3.38294	3.13926
46	39	ifnb	3.44376	3.20001
46	40	ifnb	3.50342	3.25959
47	1	ifnb	0.229861	-0.00733205
47	2	ifnb	0.230207	-0.00629729
47	3	ifnb	0.232103	-0.00371409
47	4	ifnb	0.233208	-0.00192064
47	5	ifnb	0.233872	-0.000569436
47	6	ifnb	0.23483	0.00107692
47	7	ifnb	0.235905	0.00283955
47	8	ifnb	0.23662	0.00424228
47	9	ifnb	0.237991	0.00630159
47	10	ifnb	0.238049	0.00704715
47	11	ifnb	0.234525	0.00421101
47	12	ifnb	0.224716	-0.00490975
47	13	ifnb	0.222149	-0.00678888
47	14	ifnb	0.222147	-0.00610317
47	15	ifnb	0.221417	-0.00614504
47	16	ifnb	0.218922	-0.00795215
47	17	ifnb	0.221224	-0.00496238
47	18	ifnb	0.232577	0.00707881
47	19	ifnb	0.233657	0.00884584
47	20	ifnb	0.225207	0.00108408
47	21	ifnb	0.223773	0.000338333
47	22	ifnb	0.229222	0.00647465
47	23	ifnb	0.238594	0.0165352
47	24	ifnb	0.246715	0.0253435
47	25	ifnb	0.260655	0.0399714
47	26	ifnb	0.286266	0.0662708
47	27	ifnb	0.337467	0.11816
47	28	ifnb	0.428203	0.209583
47	29	ifnb	0.593282	0.37535
47	30	ifnb	0.862927	0.645683
47	31	ifnb	1.29391	1.07736
47	32	ifnb	1.84376	1.62789
47	33	ifnb	2.35025	2.13507
47	34	ifnb	2.76967	2.55518
47	35	ifnb	2.96437	2.75057
47	36	ifnb	3.1056	2.89248
47	37	ifnb	3.20605	2.99362
47	38	ifnb	3.2722	3.06046
47	39	ifnb	3.33297	3.12192
47	40	ifnb	3.39069	3.18032
48	1	ifnb	0.296009	-0.00105249
48	2	ifnb	0.29548	-0.000766743
48	3	ifnb	0.294603	-0.000829681
48	4	ifnb	0.294344	-0.000274817
48	5	ifnb	0.293943	0.000137741
48	6	ifnb	0.294047	0.00105673
48	7	ifnb	0.293897	0.00172004
48	8	ifnb	0.29382	0.00245766
48	9	ifnb	0.293528	0.00298024
48	10	ifnb	0.292998	0.00326444
48	11	ifnb	0.29081	0.00189041
48	12	ifnb	0.283774	-0.00433142
48	13	ifnb	0.281898	-0.00539324
48	14	ifnb	0.281897	-0.00458035
48	15	ifnb	0.281421	-0.00424235
48	16	ifnb	0.279842	-0.00500693
48	17	ifnb	0.281417	-0.00261815
48	18	ifnb	0.288819	0.00559824
48	19	ifnb	0.288562	0.00615525
48	20	ifnb	0.282585	0.000992594
48	21	ifnb	0.281802	0.00102359
48	22	ifnb	0.286643	0.00667909
48	23	ifnb	0.295315	0.0161648
48	24	ifnb	0.303441	0.0251045
48	25	ifnb	0.3174	0.0398777
48	26	ifnb	0.346564	0.0698566
48	27	ifnb	0.403035	0.127141
48	28	ifnb	0.502517	0.227437
48	29	ifnb	0.68393	0.409665
48	30	ifnb	0.974698	0.701247
48	31	ifnb	1.42753	1.15489
48	32	ifnb	1.9835	1.71167
48	33	ifnb	2.4706	2.19959
48	34	ifnb	2.86313	2.59293
48	35	ifnb	3.04814	2.77876
48	36	ifnb	3.17535	2.90678
48	37	ifnb	3.26465	2.9969
48	38	ifnb	3.3145	3.04756
48	39	ifnb	3.36845	3.10233
48	40	ifnb	3.42346	3.15815
49	1
49	2
49	3
49	4
49	5
49	6
49	7
49	8
49	9
49	10
49	11
49	12
49	13
49	14
49	15
49	16
49	17
49	18
49	19
49	20
49	21
49	22
49	23
49	24
49	25
49	26
49	27
49	28
49	29
49	30
49	31
49	32
[truncated: 1,888 more rows]

## Sheet: Results
Block Type	Fast 96-Well Block (0.1mL)
Calibration Background is expired	Yes
Calibration Background performed on	01-19-2021
Calibration HRM MELTDOCTOR is expired	Yes
Calibration HRM MELTDOCTOR performed on	11-03-2016
Calibration Normalization FAM-ROX is expired	Yes
Calibration Normalization FAM-ROX performed on	01-19-2021
Calibration Normalization VIC-ROX is expired	Yes
Calibration Normalization VIC-ROX performed on	01-19-2021
Calibration Pure Dye CY3 is expired	Yes
Calibration Pure Dye CY3 performed on	01-19-2021
Calibration Pure Dye FAM is expired	Yes
Calibration Pure Dye FAM performed on	01-19-2021
Calibration Pure Dye MELTDOCTOR is expired	Yes
Calibration Pure Dye MELTDOCTOR performed on	11-03-2016
Calibration Pure Dye NED is expired	Yes
Calibration Pure Dye NED performed on	09-17-2019
Calibration Pure Dye ROX is expired	Yes
Calibration Pure Dye ROX performed on	01-19-2021
Calibration Pure Dye SYBR is expired	Yes
Calibration Pure Dye SYBR performed on	01-19-2021
Calibration Pure Dye TAMRA is expired	Yes
Calibration Pure Dye TAMRA performed on	01-19-2021
Calibration Pure Dye VIC is expired	Yes
Calibration Pure Dye VIC performed on	01-19-2021
Calibration ROI is expired	Yes
Calibration ROI performed on	01-19-2021
Calibration Uniformity is expired	Yes
Calibration Uniformity performed on	01-19-2021
Chemistry	SYBR_GREEN
Date Created	2022-05-08 02:23:15 AM PDT
Date Modified	2022-05-08 21:47:02 PM PDT
Experiment Barcode
Experiment Comment
Experiment File Name	D:\LY\A151R daochu\HELA HSV\2022-05-08 IFN 24 12H .eds
Experiment Name	2022-05-08 172310
Experiment Run Start Time	2022-05-08 10:28:56 AM PDT
Experiment Run Stop Time	2022-05-08 11:35:40 AM PDT
Experiment Type	Comparative Cт (ΔΔCт)
Instrument Name	278861502
Instrument Serial Number	278861502
Instrument Type	QuantStudio(TM) 6 Flex System
Passive Reference	ROX
Quantification Cycle Method	Ct
Signal Smoothing On	true
Stage/ Cycle where Analysis is performed	Stage 2, Step 2
User Name
Well	Well Position	Omit	Sample Name	Target Name	Task	Reporter	Quencher	Quantity	Quantity Mean	Quantity SD	RQ	RQ Min	RQ Max	CT	Ct Mean	Ct SD	Delta Ct	Delta Ct Mean	Delta Ct SE	Delta Delta Ct	Automatic Ct Threshold	Ct Threshold	Automatic Baseline	Baseline Start	Baseline End	Comments	Tm1	Tm2	Tm3	MTP
1	A1	FALSE	Sample 1	gapdh	UNKNOWN	SYBR	None							18.343	18.343						TRUE	0.299375	TRUE	1	40		85.5483			N
2	A2	FALSE	Sample 2	gapdh	UNKNOWN	SYBR	None							18.9687	18.9687						TRUE	0.299375	TRUE	1	40		85.5483			N
3	A3	FALSE	Sample 3	gapdh	UNKNOWN	SYBR	None							18.7986	18.7986						TRUE	0.299375	TRUE	1	40		85.5483			N
4	A4	FALSE	Sample 4	gapdh	UNKNOWN	SYBR	None							18.9163	18.9163						TRUE	0.299375	TRUE	1	40		85.4513			N
5	A5	FALSE	Sample 5	gapdh	UNKNOWN	SYBR	None							15.984	15.984						TRUE	0.299375	TRUE	1	40		85.5483			N
6	A6	FALSE	Sample 6	gapdh	UNKNOWN	SYBR	None							16.1895	16.1895						TRUE	0.299375	TRUE	1	40		85.5483			N
7	A7	FALSE	Sample 7	gapdh	UNKNOWN	SYBR	None							16.0738	16.0738						TRUE	0.299375	TRUE	1	40		85.6453			N
13	B1	FALSE	Sample 1	ifnb	UNKNOWN	SYBR	None				1.88653			31.6886	31.6886			13.3456		-0.915732	TRUE	0.325679	TRUE	1	40		79.3388			N
14	B2	FALSE	Sample 2	ifnb	UNKNOWN	SYBR	None				7.22392			30.3773	30.3773			11.4086		-2.85278	TRUE	0.325679	TRUE	1	40		79.4358			N
15	B3	FALSE	Sample 3	ifnb	UNKNOWN	SYBR	None				10.2388			29.704	29.704			10.9054		-3.35597	TRUE	0.325679	TRUE	1	40		79.4358			N
16	B4	FALSE	Sample 4	ifnb	UNKNOWN	SYBR	None				16.3373			29.1475	29.1475			10.2313		-4.0301	TRUE	0.325679	TRUE	1	40		79.3388			N
17	B5	FALSE	Sample 5	ifnb	UNKNOWN	SYBR	None				1			30.2453	30.2453			14.2614		0	TRUE	0.325679	TRUE	1	40		79.1447			N
18	B6	FALSE	Sample 6	ifnb	UNKNOWN	SYBR	None				1.02212			30.4193	30.4193			14.2298		-0.0315599	TRUE	0.325679	TRUE	1	40		79.3388			N
19	B7	FALSE	Sample 7	ifnb	UNKNOWN	SYBR	None				1.07527			30.2304	30.2304			14.1567		-0.104693	TRUE	0.325679	TRUE	1	40		79.4358			N
25	C1	FALSE	hsv+EV 24h	gapdh	UNKNOWN	SYBR	None							20.1841	20.1895	0.0456035					TRUE	0.299375	TRUE	1	40		85.5483			N
26	C2	FALSE	hsv+EV 24h	gapdh	UNKNOWN	SYBR	None							20.2376	20.1895	0.0456035					TRUE	0.299375	TRUE	1	40		85.4513			N
27	C3	FALSE	hsv+EV 24h	gapdh	UNKNOWN	SYBR	None							20.1468	20.1895	0.0456035					TRUE	0.299375	TRUE	1	40		85.4513			N
28	C4	FALSE	hsv+wt 24h	gapdh	UNKNOWN	SYBR	None							20.4628	20.4128	0.0795837					TRUE	0.299375	TRUE	1	40		85.4513			N
29	C5	FALSE	hsv+wt 24h	gapdh	UNKNOWN	SYBR	None							20.321	20.4128	0.0795837					TRUE	0.299375	TRUE	1	40		85.5483			N
30	C6	FALSE	hsv+wt 24h	gapdh	UNKNOWN	SYBR	None							20.4545	20.4128	0.0795837					TRUE	0.299375	TRUE	1	40		85.5483			N
31	C7	FALSE	hsv+ wt 24 2	gapdh	UNKNOWN	SYBR	None							19.7759	19.7748	0.00278627					TRUE	0.299375	TRUE	1	40		85.5483			N
32	C8	FALSE	hsv+ wt 24 2	gapdh	UNKNOWN	SYBR	None							19.7768	19.7748	0.00278627					TRUE	0.299375	TRUE	1	40		85.5483			N
33	C9	FALSE	hsv+ wt 24 2	gapdh	UNKNOWN	SYBR	None							19.7716	19.7748	0.00278627					TRUE	0.299375	TRUE	1	40		85.5483			N
34	C10	FALSE	Sample 11	gapdh	UNKNOWN	SYBR	None							19.8498	19.8582	0.0119441					TRUE	0.299375	TRUE	1	40		85.6453			N
35	C11	FALSE	Sample 11	gapdh	UNKNOWN	SYBR	None							19.8667	19.8582	0.0119441					TRUE	0.299375	TRUE	1	40		85.6453			N
37	D1	FALSE	hsv+EV 24h	ifnb	UNKNOWN	SYBR	None				41.7317	39.1535	44.4797	29.07	29.0678	0.0348484		8.8783	0.0331365	-5.38307	TRUE	0.325679	TRUE	1	40		79.5328			N
38	D2	FALSE	hsv+EV 24h	ifnb	UNKNOWN	SYBR	None				41.7317	39.1535	44.4797	29.0319	29.0678	0.0348484		8.8783	0.0331365	-5.38307	TRUE	0.325679	TRUE	1	40		79.3388	83.4138		Y
39	D3	FALSE	hsv+EV 24h	ifnb	UNKNOWN	SYBR	None				41.7317	39.1535	44.4797	29.1015	29.0678	0.0348484		8.8783	0.0331365	-5.38307	TRUE	0.325679	TRUE	1	40		79.4358			N
40	D4	FALSE	hsv+wt 24h	ifnb	UNKNOWN	SYBR	None				22.8346	17.8564	29.2006	30.3867	30.161	0.206522		9.74823	0.127782	-4.51315	TRUE	0.325679	TRUE	1	40		79.3388			N
41	D5	FALSE	hsv+wt 24h	ifnb	UNKNOWN	SYBR	None				22.8346	17.8564	29.2006	30.1148	30.161	0.206522		9.74823	0.127782	-4.51315	TRUE	0.325679	TRUE	1	40		79.3388			N
42	D6	FALSE	hsv+wt 24h	ifnb	UNKNOWN	SYBR	None				22.8346	17.8564	29.2006	29.9815	30.161	0.206522		9.74823	0.127782	-4.51315	TRUE	0.325679	TRUE	1	40		79.4358	83.5108		Y
44	D8	FALSE	hsv+ wt 24 2	ifnb	UNKNOWN	SYBR	None				21.2627	20.6339	21.9107	29.6394	29.6259	0.0191111		9.85112	0.013609	-4.41025	TRUE	0.325679	TRUE	1	40		79.3388			N
45	D9	FALSE	hsv+ wt 24 2	ifnb	UNKNOWN	SYBR	None				21.2627	20.6339	21.9107	29.6124	29.6259	0.0191111		9.85112	0.013609	-4.41025	TRUE	0.325679	TRUE	1	40		79.6298			N
46	D10	FALSE	Sample 11	ifnb	UNKNOWN	SYBR	None				43.4961	39.2127	48.2474	28.6487	28.6768	0.0800759		8.81856	0.046997	-5.44281	TRUE	0.325679	TRUE	1	40		79.5328			N
47	D11	FALSE	Sample 11	ifnb	UNKNOWN	SYBR	None				43.4961	39.2127	48.2474	28.7671	28.6768	0.0800759		8.81856	0.046997	-5.44281	TRUE	0.325679	TRUE	1	40		79.6298			N
48	D12	FALSE	Sample 11	ifnb	UNKNOWN	SYBR	None				43.4961	39.2127	48.2474	28.6145	28.6768	0.0800759		8.81856	0.046997	-5.44281	TRUE	0.325679	TRUE	1	40		79.6298			N
50	E2	FALSE	Sample 12	gapdh	UNKNOWN	SYBR	None							20.6769	20.6706	0.00887444					TRUE	0.299375	TRUE	1	40		85.6453			N
51	E3	FALSE	Sample 12	gapdh	UNKNOWN	SYBR	None							20.6644	20.6706	0.00887444					TRUE	0.299375	TRUE	1	40		85.6453			N
52	E4	FALSE	Sample 13	gapdh	UNKNOWN	SYBR	None							19.5258	19.5605	0.0350749					TRUE	0.299375	TRUE	1	40		85.6453			N
53	E5	FALSE	Sample 13	gapdh	UNKNOWN	SYBR	None							19.56	19.5605	0.0350749					TRUE	0.299375	TRUE	1	40		85.5483			N
54	E6	FALSE	Sample 13	gapdh	UNKNOWN	SYBR	None							19.5959	19.5605	0.0350749					TRUE	0.299375	TRUE	1	40		85.5483			N
55	E7	FALSE	hsv+EV 12h	gapdh	UNKNOWN	SYBR	None							16.1824	16.1973	0.0455232					TRUE	0.299375	TRUE	1	40		85.6453			N
56	E8	FALSE	hsv+EV 12h	gapdh	UNKNOWN	SYBR	None							16.161	16.1973	0.0455232					TRUE	0.299375	TRUE	1	40		85.6453			N
57	E9	FALSE	hsv+EV 12h	gapdh	UNKNOWN	SYBR	None							16.2484	16.1973	0.0455232					TRUE	0.299375	TRUE	1	40		85.6453			N
58	E10	FALSE	hsv+WT 12H	gapdh	UNKNOWN	SYBR	None							15.9514	16.0244	0.0682521					TRUE	0.299375	TRUE	1	40		85.7424			N
59	E11	FALSE	hsv+WT 12H	gapdh	UNKNOWN	SYBR	None							16.0352	16.0244	0.0682521					TRUE	0.299375	TRUE	1	40		85.7424			N
60	E12	FALSE	hsv+WT 12H	gapdh	UNKNOWN	SYBR	None							16.0866	16.0244	0.0682521					TRUE	0.299375	TRUE	1	40		85.8394			N
61	F1	FALSE	Sample 12	ifnb	UNKNOWN	SYBR	None				62.493	53.848	72.5258	29.0842	28.9664	0.116399		8.29575	0.0674953	-5.96562	TRUE	0.325679	TRUE	1	40		79.5328			N
62	F2	FALSE	Sample 12	ifnb	UNKNOWN	SYBR	None				62.493	53.848	72.5258	28.9635	28.9664	0.116399		8.29575	0.0674953	-5.96562	TRUE	0.325679	TRUE	1	40		79.3388			N
63	F3	FALSE	Sample 12	ifnb	UNKNOWN	SYBR	None				62.493	53.848	72.5258	28.8515	28.9664	0.116399		8.29575	0.0674953	-5.96562	TRUE	0.325679	TRUE	1	40		79.3388	82.8316		Y
64	F4	FALSE	Sample 13	ifnb	UNKNOWN	SYBR	None				38.8851	36.3911	41.5501	28.4906	28.5408	0.04826		8.98023	0.0344445	-5.28115	TRUE	0.325679	TRUE	1	40		79.2417			N
65	F5	FALSE	Sample 13	ifnb	UNKNOWN	SYBR	None				38.8851	36.3911	41.5501	28.5448	28.5408	0.04826		8.98023	0.0344445	-5.28115	TRUE	0.325679	TRUE	1	40		79.4358			N
66	F6	FALSE	Sample 13	ifnb	UNKNOWN	SYBR	None				38.8851	36.3911	41.5501	28.5869	28.5408	0.04826		8.98023	0.0344445	-5.28115	TRUE	0.325679	TRUE	1	40		79.3388	83.5108		Y
67	F7	FALSE	hsv+EV 12h	ifnb	UNKNOWN	SYBR	None				3.38315	3.02748	3.7806	28.601	28.7003	0.0890023		12.503	0.057717	-1.75837	TRUE	0.325679	TRUE	1	40		79.5328			N
68	F8	FALSE	hsv+EV 12h	ifnb	UNKNOWN	SYBR	None				3.38315	3.02748	3.7806	28.7267	28.7003	0.0890023		12.503	0.057717	-1.75837	TRUE	0.325679	TRUE	1	40		79.5328			N
69	F9	FALSE	hsv+EV 12h	ifnb	UNKNOWN	SYBR	None				3.38315	3.02748	3.7806	28.773	28.7003	0.0890023		12.503	0.057717	-1.75837	TRUE	0.325679	TRUE	1	40		79.4358			N
70	F10	FALSE	hsv+WT 12H	ifnb	UNKNOWN	SYBR	None				2.21845	1.85035	2.65978	29.0028	29.1362	0.148344		13.1118	0.0942769	-1.14955	TRUE	0.325679	TRUE	1	40		79.5328			N
71	F11	FALSE	hsv+WT 12H	ifnb	UNKNOWN	SYBR	None				2.21845	1.85035	2.65978	29.1098	29.1362	0.148344		13.1118	0.0942769	-1.14955	TRUE	0.325679	TRUE	1	40		79.5328			N
72	F12	FALSE	hsv+WT 12H	ifnb	UNKNOWN	SYBR	None				2.21845	1.85035	2.65978	29.296	29.1362	0.148344		13.1118	0.0942769	-1.14955	TRUE	0.325679	TRUE	1	40		79.5328			N
73	G1	FALSE	Sample 16	gapdh	UNKNOWN	SYBR	None							16.4441	16.3682	0.121227					TRUE	0.299375	TRUE	1	40		85.6453			N
74	G2	FALSE	Sample 16	gapdh	UNKNOWN	SYBR	None							16.4321	16.3682	0.121227					TRUE	0.299375	TRUE	1	40		85.5483			N
75	G3	FALSE	Sample 16	gapdh	UNKNOWN	SYBR	None							16.2284	16.3682	0.121227					TRUE	0.299375	TRUE	1	40		85.6453			N
76	G4	FALSE	Sample 17	gapdh	UNKNOWN	SYBR	None							15.7388	15.803	0.101146					TRUE	0.299375	TRUE	1	40		85.6453			N
77	G5	FALSE	Sample 17	gapdh	UNKNOWN	SYBR	None							15.7507	15.803	0.101146					TRUE	0.299375	TRUE	1	40		85.6453			N
78	G6	FALSE	Sample 17	gapdh	UNKNOWN	SYBR	None							15.9196	15.803	0.101146					TRUE	0.299375	TRUE	1	40		85.6453			N
79	G7	FALSE	Sample 18	gapdh	UNKNOWN	SYBR	None							16.1137	16.2077	0.0830556					TRUE	0.299375	TRUE	1	40		85.6453			N
80	G8	FALSE	Sample 18	gapdh	UNKNOWN	SYBR	None							16.238	16.2077	0.0830556					TRUE	0.299375	TRUE	1	40		85.6453			N
81	G9	FALSE	Sample 18	gapdh	UNKNOWN	SYBR	None							16.2713	16.2077	0.0830556					TRUE	0.299375	TRUE	1	40		85.5483			N
82	G10	FALSE	Sample 19	gapdh	UNKNOWN	SYBR	None							15.9191	16.0012	0.0729898					TRUE	0.299375	TRUE	1	40		85.6453			N
83	G11	FALSE	Sample 19	gapdh	UNKNOWN	SYBR	None							16.0259	16.0012	0.0729898					TRUE	0.299375	TRUE	1	40		85.6453			N
84	G12	FALSE	Sample 19	gapdh	UNKNOWN	SYBR	None							16.0587	16.0012	0.0729898					TRUE	0.299375	TRUE	1	40		85.6453			N
85	H1	FALSE	Sample 16	ifnb	UNKNOWN	SYBR	None				2.77311	2.16902	3.54544	28.9455	29.1581	0.184935		12.7899	0.127667	-1.4715	TRUE	0.325679	TRUE	1	40		79.5328			N
86	H2	FALSE	Sample 16	ifnb	UNKNOWN	SYBR	None				2.77311	2.16902	3.54544	29.282	29.1581	0.184935		12.7899	0.127667	-1.4715	TRUE	0.325679	TRUE	1	40		79.4358			N
87	H3	FALSE	Sample 16	ifnb	UNKNOWN	SYBR	None				2.77311	2.16902	3.54544	29.2468	29.1581	0.184935		12.7899	0.127667	-1.4715	TRUE	0.325679	TRUE	1	40		79.4358			N
88	H4	FALSE	Sample 17	ifnb	UNKNOWN	SYBR	None				2.68736	2.15392	3.3529	28.4505	28.6382	0.171543		12.8352	0.114975	-1.42619	TRUE	0.325679	TRUE	1	40		79.5328			N
89	H5	FALSE	Sample 17	ifnb	UNKNOWN	SYBR	None				2.68736	2.15392	3.3529	28.6775	28.6382	0.171543		12.8352	0.114975	-1.42619	TRUE	0.325679	TRUE	1	40		79.5328			N
90	H6	FALSE	Sample 17	ifnb	UNKNOWN	SYBR	None				2.68736	2.15392	3.3529	28.7868	28.6382	0.171543		12.8352	0.114975	-1.42619	TRUE	0.325679	TRUE	1	40		79.6298			N
91	H7	FALSE	Sample 18	ifnb	UNKNOWN	SYBR	None				2.25507	1.95104	2.60646	29.2613	29.2959	0.100443		13.0882	0.0752486	-1.17317	TRUE	0.325679	TRUE	1	40		79.5328			N
92	H8	FALSE	Sample 18	ifnb	UNKNOWN	SYBR	None				2.25507	1.95104	2.60646	29.2173	29.2959	0.100443		13.0882	0.0752486	-1.17317	TRUE	0.325679	TRUE	1	40		79.4358			N
93	H9	FALSE	Sample 18	ifnb	UNKNOWN	SYBR	None				2.25507	1.95104	2.60646	29.4091	29.2959	0.100443		13.0882	0.0752486	-1.17317	TRUE	0.325679	TRUE	1	40		79.4358			N
94	H10	FALSE	Sample 19	ifnb	UNKNOWN	SYBR	None				3.54422	3.06938	4.0925	28.4215	28.4371	0.106919		12.4359	0.074742	-1.82547	TRUE	0.325679	TRUE	1	40		79.4358			N
95	H11	FALSE	Sample 19	ifnb	UNKNOWN	SYBR	None				3.54422	3.06938	4.0925	28.3389	28.4371	0.106919		12.4359	0.074742	-1.82547	TRUE	0.325679	TRUE	1	40		79.4358			N
96	H12	FALSE	Sample 19	ifnb	UNKNOWN	SYBR	None				3.54422	3.06938	4.0925	28.551	28.4371	0.106919		12.4359	0.074742	-1.82547	TRUE	0.325679	TRUE	1	40		79.4358			N
Analysis Type	Singleplex
Endogenous Control	gapdh
RQ Min/Max Confidence Level	95.0
Reference Sample	Sample 5

## Sheet: Melt Curve Raw Data
Block Type	Fast 96-Well Block (0.1mL)
Calibration Background is expired	Yes
Calibration Background performed on	01-19-2021
Calibration HRM MELTDOCTOR is expired	Yes
Calibration HRM MELTDOCTOR performed on	11-03-2016
Calibration Normalization FAM-ROX is expired	Yes
Calibration Normalization FAM-ROX performed on	01-19-2021
Calibration Normalization VIC-ROX is expired	Yes
Calibration Normalization VIC-ROX performed on	01-19-2021
Calibration Pure Dye CY3 is expired	Yes
Calibration Pure Dye CY3 performed on	01-19-2021
Calibration Pure Dye FAM is expired	Yes
Calibration Pure Dye FAM performed on	01-19-2021
Calibration Pure Dye MELTDOCTOR is expired	Yes
Calibration Pure Dye MELTDOCTOR performed on	11-03-2016
Calibration Pure Dye NED is expired	Yes
Calibration Pure Dye NED performed on	09-17-2019
Calibration Pure Dye ROX is expired	Yes
Calibration Pure Dye ROX performed on	01-19-2021
Calibration Pure Dye SYBR is expired	Yes
Calibration Pure Dye SYBR performed on	01-19-2021
Calibration Pure Dye TAMRA is expired	Yes
Calibration Pure Dye TAMRA performed on	01-19-2021
Calibration Pure Dye VIC is expired	Yes
Calibration Pure Dye VIC performed on	01-19-2021
Calibration ROI is expired	Yes
Calibration ROI performed on	01-19-2021
Calibration Uniformity is expired	Yes
Calibration Uniformity performed on	01-19-2021
Chemistry	SYBR_GREEN
Date Created	2022-05-08 02:23:15 AM PDT
Date Modified	2022-05-08 21:47:02 PM PDT
Experiment Barcode
Experiment Comment
Experiment File Name	D:\LY\A151R daochu\HELA HSV\2022-05-08 IFN 24 12H .eds
Experiment Name	2022-05-08 172310
Experiment Run Start Time	2022-05-08 10:28:56 AM PDT
Experiment Run Stop Time	2022-05-08 11:35:40 AM PDT
Experiment Type	Comparative Cт (ΔΔCт)
Instrument Name	278861502
Instrument Serial Number	278861502
Instrument Type	QuantStudio(TM) 6 Flex System
Passive Reference	ROX
Quantification Cycle Method	Ct
Signal Smoothing On	true
Stage/ Cycle where Analysis is performed	Stage 2, Step 2
User Name
Well	Well Position	Reading	Temperature	Fluorescence	Derivative
1	A1	1	60.1279	2.68942	0.108472
1	A1	2	60.3219	2.68123	0.112867
1	A1	3	60.516	2.6571	0.114828
1	A1	4	60.71	2.6076	0.113976
1	A1	5	60.9041	2.62014	0.111494
1	A1	6	61.0981	2.62797	0.109273
1	A1	7	61.2922	2.61973	0.108589
1	A1	8	61.4862	2.60652	0.109301
1	A1	9	61.6803	2.59093	0.110092
1	A1	10	61.8743	2.55944	0.109364
1	A1	11	62.0684	2.57715	0.106119
1	A1	12	62.2624	2.55729	0.100395
1	A1	13	62.4565	2.55382	0.0932674
1	A1	14	62.6505	2.51729	0.0865488
1	A1	15	62.8446	2.52444	0.0821484
1	A1	16	63.0386	2.53584	0.0812764
1	A1	17	63.2327	2.54022	0.0838872
1	A1	18	63.4267	2.51518	0.0888036
1	A1	19	63.6208	2.48812	0.0944783
1	A1	20	63.8148	2.49404	0.0998074
1	A1	21	64.0089	2.48618	0.104426
1	A1	22	64.2029	2.47954	0.108436
1	A1	23	64.397	2.46357	0.11196
1	A1	24	64.591	2.45182	0.114947
1	A1	25	64.7851	2.43885	0.117276
1	A1	26	64.9791	2.43255	0.118917
1	A1	27	65.1732	2.41815	0.11998
1	A1	28	65.3672	2.40729	0.120655
1	A1	29	65.5613	2.39852	0.121134
1	A1	30	65.7553	2.38452	0.121588
1	A1	31	65.9494	2.3691	0.122155
1	A1	32	66.1434	2.36405	0.122882
1	A1	33	66.3375	2.35441	0.123681
1	A1	34	66.5315	2.33907	0.124341
1	A1	35	66.7256	2.32512	0.12466
1	A1	36	66.9196	2.31366	0.124585
1	A1	37	67.1137	2.30106	0.124269
1	A1	38	67.3077	2.29211	0.123985
1	A1	39	67.5018	2.28006	0.123947
1	A1	40	67.6958	2.26883	0.124188
1	A1	41	67.8899	2.25405	0.124516
1	A1	42	68.0839	2.24646	0.124585
1	A1	43	68.278	2.23273	0.124034
1	A1	44	68.472	2.22025	0.122646
1	A1	45	68.6661	2.20438	0.120498
1	A1	46	68.8601	2.19814	0.118009
1	A1	47	69.0542	2.1849	0.115852
1	A1	48	69.2482	2.17675	0.114714
1	A1	49	69.4423	2.16387	0.115013
1	A1	50	69.6363	2.16471	0.116697
1	A1	51	69.8304	2.14575	0.119262
1	A1	52	70.0244	2.13267	0.121979
1	A1	53	70.2185	2.12056	0.12421
1	A1	54	70.4125	2.11086	0.125627
1	A1	55	70.6065	2.09607	0.126247
1	A1	56	70.8006	2.08622	0.126287
1	A1	57	70.9946	2.07102	0.125992
1	A1	58	71.1887	2.06539	0.125523
1	A1	59	71.3827	2.0519	0.124978
1	A1	60	71.5768	2.03067	0.124487
1	A1	61	71.7708	2.02982	0.124266
1	A1	62	71.9649	2.01762	0.12459
1	A1	63	72.1589	2.0044	0.125655
1	A1	64	72.353	1.98577	0.127453
1	A1	65	72.547	1.99231	0.129733
1	A1	66	72.7411	1.96509	0.132122
1	A1	67	72.9351	1.94913	0.134329
1	A1	68	73.1292	1.94218	0.13627
1	A1	69	73.3232	1.92707	0.137993
1	A1	70	73.5173	1.91383	0.139489
1	A1	71	73.7113	1.91381	0.14059
1	A1	72	73.9054	1.88943	0.1411
1	A1	73	74.0994	1.85968	0.141024
1	A1	74	74.2935	1.85251	0.140525
1	A1	75	74.4875	1.85638	0.139562
1	A1	76	74.6816	1.87699	0.137536
1	A1	77	74.8756	1.7846	0.133463
1	A1	78	75.0697	1.80871	0.126771
1	A1	79	75.2637	1.79453	0.118198
1	A1	80	75.4578	1.78622	0.110083
1	A1	81	75.6518	1.77715	0.105661
1	A1	82	75.8459	1.76484	0.107602
1	A1	83	76.0399	1.76723	0.116426
1	A1	84	76.234	1.80111	0.129682
1	A1	85	76.428	1.73421	0.142558
1	A1	86	76.6221	1.71698	0.149889
1	A1	87	76.8161	1.69746	0.148631
1	A1	88	77.0102	1.64732	0.139306
1	A1	89	77.2042	1.68179	0.125501
1	A1	90	77.3983	1.67965	0.111776
1	A1	91	77.5923	1.6656	0.10139
1	A1	92	77.7864	1.6559	0.0951867
1	A1	93	77.9804	1.63771	0.091985
1	A1	94	78.1745	1.62802	0.0898313
1	A1	95	78.3685	1.64174	0.0872203
1	A1	96	78.5626	1.61428	0.0837639
1	A1	97	78.7566	1.60012	0.0802727
1	A1	98	78.9507	1.58583	0.0783333
1	A1	99	79.1447	1.62124	0.0795347
1	A1	100	79.3388	1.60324	0.0846689
1	A1	101	79.5328	1.58036	0.0933262
1	A1	102	79.7269	1.57707	0.104108
1	A1	103	79.9209	1.56148	0.115205
1	A1	104	80.115	1.55362	0.124879
1	A1	105	80.309	1.54094	0.131644
1	A1	106	80.5031	1.52888	0.134324
1	A1	107	80.6971	1.51222	0.132322
1	A1	108	80.8911	1.4766	0.126057
1	A1	109	81.0852	1.47253	0.117211
1	A1	110	81.2792	1.49082	0.10841
1	A1	111	81.4733	1.46714	0.102404
1	A1	112	81.6673	1.44191	0.101174
1	A1	113	81.8614	1.48159	0.105442
1	A1	114	82.0554	1.43622	0.114794
1	A1	115	82.2495	1.43286	0.128274
1	A1	116	82.4435	1.41961	0.145064
1	A1	117	82.6376	1.40487	0.164904
1	A1	118	82.8316	1.38849	0.188029
1	A1	119	83.0257	1.37333	0.214749
1	A1	120	83.2197	1.35555	0.245061
1	A1	121	83.4138	1.32391	0.278711
1	A1	122	83.6078	1.29881	0.315912
1	A1	123	83.8019	1.25655	0.358327
1	A1	124	83.9959	1.20056	0.409547
1	A1	125	84.19	1.19746	0.474299
1	A1	126	84.384	1.15986	0.556294
1	A1	127	84.5781	1.11138	0.655538
1	A1	128	84.7721	1.04222	0.766481
1	A1	129	84.9662	0.930977	0.878023
1	A1	130	85.1602	0.844816	0.975547
1	A1	131	85.3543	0.681898	1.04418
1	A1	132	85.5483	0.583009	1.07219
1	A1	133	85.7424	0.442044	1.05349
1	A1	134	85.9364	0.33505	0.988829
1	A1	135	86.1305	0.241543	0.885411
1	A1	136	86.3245	0.171726	0.755363
1	A1	137	86.5186	0.122516	0.613294
1	A1	138	86.7126	0.0956108	0.4736
1	A1	139	86.9067	0.0924208	0.348067
1	A1	140	87.1007	0.0758274	0.244271
1	A1	141	87.2948	0.0780156	0.165052
1	A1	142	87.4888	0.080686	0.109058
1	A1	143	87.6829	0.0779666	0.0720765
1	A1	144	87.8769	0.0662499	0.0486995
1	A1	145	88.071	0.0657559	0.0338404
1	A1	146	88.265	0.0655048	0.0237211
1	A1	147	88.4591	0.0622376	0.0161787
1	A1	148	88.6531	0.0645245	0.0103897
1	A1	149	88.8472	0.0640752	0.00628867
1	A1	150	89.0412	0.066633	0.00397887
1	A1	151	89.2353	0.0656447	0.00333806
1	A1	152	89.4293	0.0670452	0.00389132
1	A1	153	89.6234	0.0642613	0.00492089
1	A1	154	89.8174	0.0598124	0.00570774
1	A1	155	90.0115	0.0597365	0.0057586
1	A1	156	90.2055	0.0655897	0.00489282
1	A1	157	90.3996	0.0584981	0.00316335
1	A1	158	90.5936	0.059316	0.000708067
1	A1	159	90.7876	0.0669905	-0.00232417
1	A1	160	90.9817	0.057313	-0.00570871
1	A1	161	91.1758	0.0578288	-0.00902469
1	A1	162	91.3698	0.0694537	-0.0116471
1	A1	163	91.5638	0.071509	-0.0129449
1	A1	164	91.7579	0.0699122	-0.0125923
1	A1	165	91.9519	0.070174	-0.0107705
1	A1	166	92.146	0.0695158	-0.00809995
1	A1	167	92.34	0.071319	-0.00534482
1	A1	168	92.5341	0.0686668	-0.00308774
1	A1	169	92.7281	0.0695085	-0.00155826
1	A1	170	92.9222	0.0704344	-0.000660193
1	A1	171	93.1162	0.0698049	-0.000120865
1	A1	172	93.3103	0.0710055	0.00034509
1	A1	173	93.5043	0.0685915	0.000922083
1	A1	174	93.6984	0.0708486	0.00164528
1	A1	175	93.8924	0.0708549	0.0024086
1	A1	176	94.0865	0.0681273	0.0030215
1	A1	177	94.2805	0.0676998	0.00330107
1	A1	178	94.4746	0.0662257	0.00316443
1	A1	179	94.6686	0.0701926	0.00267181
1	A1	180	94.8627	0.0668224	0.00199195
2	A2	1	60.1279	3.14922	0.121593
2	A2	2	60.3219	3.13589	0.125473
2	A2	3	60.516	3.11426	0.127247
2	A2	4	60.71	3.06406	0.126763
2	A2	5	60.9041	3.07107	0.125186
2	A2	6	61.0981	3.08458	0.124069
2	A2	7	61.2922	3.07384	0.12413
2	A2	8	61.4862	3.05174	0.124713
2	A2	9	61.6803	3.03665	0.124361
2	A2	10	61.8743	3.00362	0.1219
2	A2	11	62.0684	3.0111	0.117182
2	A2	12	62.2624	3.00041	0.111116
2	A2	13	62.4565	3.00143	0.105182
2	A2	14	62.6505	2.96023	0.10088
2	A2	15	62.8446	2.96486	0.0992625
2	A2	16	63.0386	2.97217	0.100597
2	A2	17	63.2327	2.97218	0.104298
2	A2	18	63.4267	2.94115	0.109249
2	A2	19	63.6208	2.91792	0.11439
2	A2	20	63.8148	2.92335	0.119189
2	A2	21	64.0089	2.91119	0.12363
2	A2	22	64.2029	2.89963	0.12784
2	A2	23	64.397	2.8879	0.131733
2	A2	24	64.591	2.86921	0.134984
2	A2	25	64.7851	2.85505	0.137296
2	A2	26	64.9791	2.84494	0.138661
2	A2	27	65.1732	2.82603	0.13939
2	A2	28	65.3672	2.82134	0.139968
2	A2	29	65.5613	2.80152	0.140804
2	A2	30	65.7553	2.79089	0.142084
2	A2	31	65.9494	2.77605	0.143731
2	A2	32	66.1434	2.76392	0.145447
2	A2	33	66.3375	2.74872	0.146844
2	A2	34	66.5315	2.73625	0.147589
2	A2	35	66.7256	2.71371	0.147557
2	A2	36	66.9196	2.70334	0.146868
2	A2	37	67.1137	2.68844	0.145807
2	A2	38	67.3077	2.67862	0.14468
2	A2	39	67.5018	2.66083	0.143682
2	A2	40	67.6958	2.64442	0.142875
2	A2	41	67.8899	2.63455	0.142205
2	A2	42	68.0839	2.62218	0.141547
2	A2	43	68.278	2.60573	0.140728
2	A2	44	68.472	2.59056	0.139567
2	A2	45	68.6661	2.57965	0.137971
2	A2	46	68.8601	2.56793	0.136077
2	A2	47	69.0542	2.55029	0.134317
2	A2	48	69.2482	2.53345	0.133343
2	A2	49	69.4423	2.52686	0.133725
2	A2	50	69.6363	2.52871	0.135622
2	A2	51	69.8304	2.5054	0.138643
2	A2	52	70.0244	2.48431	0.142008
2	A2	53	70.2185	2.4732	0.144927
2	A2	54	70.4125	2.46157	0.146915
2	A2	55	70.6065	2.44887	0.14786
2	A2	56	70.8006	2.42722	0.147913
2	A2	57	70.9946	2.41484	0.147315
2	A2	58	71.1887	2.40413	0.146312
2	A2	59	71.3827	2.39103	0.145148
2	A2	60	71.5768	2.36684	0.144102
2	A2	61	71.7708	2.36338	0.143488
2	A2	62	71.9649	2.34906	0.143598
2	A2	63	72.1589	2.33457	0.144592
2	A2	64	72.353	2.31306	0.146364
2	A2	65	72.547	2.31708	0.148552
2	A2	66	72.7411	2.29001	0.150675
2	A2	67	72.9351	2.26812	0.152374
2	A2	68	73.1292	2.25837	0.15358
2	A2	69	73.3232	2.24603	0.154454
2	A2	70	73.5173	2.2271	0.155161
2	A2	71	73.7113	2.2246	0.155713
2	A2	72	73.9054	2.20572	0.156046
2	A2	73	74.0994	2.16441	0.156189
2	A2	74	74.2935	2.16232	0.156214
2	A2	75	74.4875	2.1611	0.155875
2	A2	76	74.6816	2.18668	0.154323
2	A2	77	74.8756	2.08141	0.150397
2	A2	78	75.0697	2.10693	0.14353
2	A2	79	75.2637	2.08904	0.13467
2	A2	80	75.4578	2.08426	0.126461
2	A2	81	75.6518	2.07342	0.122371
2	A2	82	75.8459	2.05393	0.125084
2	A2	83	76.0399	2.06111	0.134924
2	A2	84	76.234	2.09019	0.149153
2	A2	85	76.428	2.01789	0.162721
2	A2	86	76.6221	1.9987	0.17037
2	A2	87	76.8161	1.97981	0.169104
2	A2	88	77.0102	1.92144	0.159559
2	A2	89	77.2042	1.95841	0.145423
2	A2	90	77.3983	1.95482	0.13131
2	A2	91	77.5923	1.93541	0.120503
2	A2	92	77.7864	1.92317	0.113872
2	A2	93	77.9804	1.90808	0.110302
2	A2	94	78.1745	1.89189	0.107963
2	A2	95	78.3685	1.90506	0.105503
2	A2	96	78.5626	1.87407	0.102683
2	A2	97	78.7566	1.86312	0.100383
2	A2	98	78.9507	1.84096	0.100098
2	A2	99	79.1447	1.87989	0.103116
2	A2	100	79.3388	1.855	0.109753
2	A2	101	79.5328	1.83087	0.119084
2	A2	102	79.7269	1.8214	0.129338
2	A2	103	79.9209	1.80215	0.138636
2	A2	104	80.115	1.79186	0.145532
2	A2	105	80.309	1.77812	0.149112
2	A2	106	80.5031	1.76723	0.148879
2	A2	107	80.6971	1.746	0.144824
2	A2	108	80.8911	1.71021	0.13773
2	A2	109	81.0852	1.70926	0.12937
2	A2	110	81.2792	1.72298	0.122243
2	A2	111	81.4733	1.69679	0.118832
2	A2	112	81.6673	1.66995	0.120786
2	A2	113	81.8614	1.71157	0.128475
2	A2	114	82.0554	1.65946	0.141141
2	A2	115	82.2495	1.65095	0.157538
2	A2	116	82.4435	1.63603	0.176683
2	A2	117	82.6376	1.61599	0.198322
2	A2	118	82.8316	1.59707	0.222885
2	A2	119	83.0257	1.57703	0.251023
2	A2	120	83.2197	1.55412	0.283177
2	A2	121	83.4138	1.52381	0.319659
2	A2	122	83.6078	1.48795	0.361404
2	A2	123	83.8019	1.44057	0.410972
2	A2	124	83.9959	1.38091	0.472887
2	A2	125	84.19	1.37641	0.552543
2	A2	126	84.384	1.32908	0.65362
2	A2	127	84.5781	1.26786	0.775054
2	A2	128	84.7721	1.18303	0.909084
2	A2	129	84.9662	1.05056	1.04155
2	A2	130	85.1602	0.933177	1.15455
2	A2	131	85.3543	0.742879	1.23045
2	A2	132	85.5483	0.614601	1.25601
2	A2	133	85.7424	0.449795	1.22528
2	A2	134	85.9364	0.324294	1.14071
2	A2	135	86.1305	0.218286	1.01232
2	A2	136	86.3245	0.136614	0.855438
2	A2	137	86.5186	0.0840695	0.687589
2	A2	138	86.7126	0.0572698	0.525263
2	A2	139	86.9067	0.0493609	0.381304
2	A2	140	87.1007	0.0383153	0.263391
2	A2	141	87.2948	0.0363791	0.173844
2	A2	142	87.4888	0.0374774	0.110587
2	A2	143	87.6829	0.0359572	0.0688025
2	A2	144	87.8769	0.0304436	0.042706
2	A2	145	88.071	0.0293027	0.0269509
2	A2	146	88.265	0.029756	0.0174259
2	A2	147	88.4591	0.0284728	0.0114492
2	A2	148	88.6531	0.0277056	0.00754016
2	A2	149	88.8472	0.0289023	0.00500316
2	A2	150	89.0412	0.0287151	0.00352354
2	A2	151	89.2353	0.0288103	0.00288519
2	A2	152	89.4293	0.0286128	0.00283845
2	A2	153	89.6234	0.0284352	0.00309159
2	A2	154	89.8174	0.0252998	0.00336866
2	A2	155	90.0115	0.0266355	0.00346768
2	A2	156	90.2055	0.02823	0.00327344
2	A2	157	90.3996	0.0251124	0.00272642
2	A2	158	90.5936	0.0247597	0.00179203
2	A2	159	90.7876	0.0275438	0.000473889
2	A2	160	90.9817	0.0238209	-0.00113096
2	A2	161	91.1758	0.0245812	-0.00278991
2	A2	162	91.3698	0.0291902	-0.00416694
2	A2	163	91.5638	0.0297398	-0.00493873
2	A2	164	91.7579	0.0291613	-0.00493299
2	A2	165	91.9519	0.0288419	-0.00420188
2	A2	166	92.146	0.0300999	-0.00298814
2	A2	167	92.34	0.029574	-0.00161515
2	A2	168	92.5341	0.0292517	-0.0003709
2	A2	169	92.7281	0.0284282	0.000564168
2	A2	170	92.9222	0.0283516	0.00113648
2	A2	171	93.1162	0.0286129	0.00140015
2	A2	172	93.3103	0.0285508	0.00147421
2	A2	173	93.5043	0.0279103	0.00148804
2	A2	174	93.6984	0.0286903	0.00153082
2	A2	175	93.8924	0.0284015	0.00162294
2	A2	176	94.0865	0.0276077	0.00172118
2	A2	177	94.2805	0.0273126	0.00175315
2	A2	178	94.4746	0.0268852	0.0016618
2	A2	179	94.6686	0.0282678	0.00143634
2	A2	180	94.8627	0.0260411	0.00111533
3	A3	1	60.1279	3.44718	0.138026
3	A3	2	60.3219	3.43969	0.141383
3	A3	3	60.516	3.41156	0.142223
3	A3	4	60.71	3.35556	0.140572
3	A3	5	60.9041	3.36854	0.137943
3	A3	6	61.0981	3.37967	0.136278
3	A3	7	61.2922	3.36864	0.136533
3	A3	8	61.4862	3.34581	0.138063
3	A3	9	61.6803	3.33197	0.139183
3	A3	10	61.8743	3.28781	0.138333
3	A3	11	62.0684	3.30923	0.134945
3	A3	12	62.2624	3.28602	0.129587
3	A3	13	62.4565	3.28646	0.123622
3	A3	14	62.6505	3.24169	0.118709
3	A3	15	62.8446	3.24531	0.116282
3	A3	16	63.0386	3.2525	0.11703
3	A3	17	63.2327	3.25614	0.120625
3	A3	18	63.4267	3.21839	0.125938
3	A3	19	63.6208	3.19645	0.131697
3	A3	20	63.8148	3.19418	0.137081
3	A3	21	64.0089	3.1888	0.141856
3	A3	22	64.2029	3.17342	0.146091
3	A3	23	64.397	3.15359	0.149835
3	A3	24	64.591	3.13694	0.153039
3	A3	25	64.7851	3.1222	0.15567
3	A3	26	64.9791	3.1119	0.157765
3	A3	27	65.1732	3.09526	0.15935
3	A3	28	65.3672	3.08107	0.16038
3	A3	29	65.5613	3.06545	0.160789
3	A3	30	65.7553	3.04448	0.160647
3	A3	31	65.9494	3.02688	0.160234
3	A3	32	66.1434	3.0198	0.159895
3	A3	33	66.3375	3.00694	0.159815
3	A3	34	66.5315	2.98868	0.159904
3	A3	35	66.7256	2.96885	0.159872
3	A3	36	66.9196	2.955	0.159486
3	A3	37	67.1137	2.93956	0.158737
3	A3	38	67.3077	2.92329	0.157851
3	A3	39	67.5018	2.91195	0.157117
3	A3	40	67.6958	2.89336	0.156729
3	A3	41	67.8899	2.88197	0.156683
3	A3	42	68.0839	2.86493	0.156781
3	A3	43	68.278	2.84816	0.156708
3	A3	44	68.472	2.83763	0.156135
3	A3	45	68.6661	2.81873	0.154893
3	A3	46	68.8601	2.80405	0.153119
3	A3	47	69.0542	2.78717	0.151338
3	A3	48	69.2482	2.77265	0.150321
3	A3	49	69.4423	2.76032	0.150731
3	A3	50	69.6363	2.76343	0.152735
3	A3	51	69.8304	2.73356	0.15587
3	A3	52	70.0244	2.71677	0.159219
3	A3	53	70.2185	2.70474	0.161838
3	A3	54	70.4125	2.68615	0.163126
3	A3	55	70.6065	2.67156	0.162958
3	A3	56	70.8006	2.6541	0.161588
3	A3	57	70.9946	2.63614	0.159457
3	A3	58	71.1887	2.62846	0.157044
3	A3	59	71.3827	2.61063	0.154798
3	A3	60	71.5768	2.58898	0.153145
3	A3	61	71.7708	2.58521	0.152459
3	A3	62	71.9649	2.56953	0.152983
3	A3	63	72.1589	2.55359	0.154717
3	A3	64	72.353	2.53427	0.157343
3	A3	65	72.547	2.5348	0.1603
3	A3	66	72.7411	2.50402	0.163007
3	A3	67	72.9351	2.48312	0.165117
3	A3	68	73.1292	2.47504	0.16664
3	A3	69	73.3232	2.45875	0.167801
3	A3	70	73.5173	2.44014	0.168777
3	A3	71	73.7113	2.43491	0.169556
3	A3	72	73.9054	2.41434	0.170075
3	A3	73	74.0994	2.37358	0.170403
3	A3	74	74.2935	2.3702	0.170647
3	A3	75	74.4875	2.36807	0.170535
3	A3	76	74.6816	2.3931	0.169115
3	A3	77	74.8756	2.28311	0.165086
3	A3	78	75.0697	2.30794	0.157782
3	A3	79	75.2637	2.29295	0.148152
3	A3	80	75.4578	2.28301	0.138963
3	A3	81	75.6518	2.27225	0.133909
3	A3	82	75.8459	2.25079	0.135954
3	A3	83	76.0399	2.25666	0.145642
3	A3	84	76.234	2.29241	0.160265
3	A3	85	76.428	2.21423	0.174573
3	A3	86	76.6221	2.19481	0.182973
3	A3	87	76.8161	2.17103	0.182189
3	A3	88	77.0102	2.11313	0.172796
3	A3	89	77.2042	2.14844	0.158621
3	A3	90	77.3983	2.14918	0.144457
3	A3	91	77.5923	2.12593	0.133634
3	A3	92	77.7864	2.11263	0.126925
3	A3	93	77.9804	2.0894	0.123098
3	A3	94	78.1745	2.0783	0.120293
3	A3	95	78.3685	2.09113	0.117241
3	A3	96	78.5626	2.06212	0.113817
3	A3	97	78.7566	2.04105	0.110964
3	A3	98	78.9507	2.02492	0.110201
3	A3	99	79.1447	2.06113	0.112866
3	A3	100	79.3388	2.03521	0.119363
3	A3	101	79.5328	2.01134	0.12886
3	A3	102	79.7269	2.00081	0.139607
3	A3	103	79.9209	1.98262	0.149632
3	A3	104	80.115	1.96965	0.157293
3	A3	105	80.309	1.95317	0.161445
3	A3	106	80.5031	1.94318	0.161417
3	A3	107	80.6971	1.92071	0.157154
3	A3	108	80.8911	1.88278	0.149559
3	A3	109	81.0852	1.87812	0.140658
3	A3	110	81.2792	1.89742	0.133261
3	A3	111	81.4733	1.86852	0.130096
3	A3	112	81.6673	1.83845	0.132921
3	A3	113	81.8614	1.88252	0.142047
3	A3	114	82.0554	1.8265	0.156557
3	A3	115	82.2495	1.81836	0.175018
3	A3	116	82.4435	1.79949	0.196315
3	A3	117	82.6376	1.77951	0.220138
3	A3	118	82.8316	1.75665	0.246928
3	A3	119	83.0257	1.73775	0.277398
3	A3	120	83.2197	1.70933	0.31212
3	A3	121	83.4138	1.6758	0.351657
3	A3	122	83.6078	1.63992	0.397377
3	A3	123	83.8019	1.58804	0.452441
3	A3	124	83.9959	1.52443	0.522017
3	A3	125	84.19	1.52025	0.611893
3	A3	126	84.384	1.4665	0.725596
3	A3	127	84.5781	1.4011	0.861144
3	A3	128	84.7721	1.30362	1.00917
3	A3	129	84.9662	1.156	1.15354
3	A3	130	85.1602	1.02719	1.27457
3	A3	131	85.3543	0.821084	1.35344
3	A3	132	85.5483	0.683482	1.37661
3	A3	133	85.7424	0.507221	1.33859
3	A3	134	85.9364	0.374876	1.24283
3	A3	135	86.1305	0.259475	1.10066
3	A3	136	86.3245	0.173154	0.928735
3	A3	137	86.5186	0.11692	0.745809
3	A3	138	86.7126	0.0884927	0.569394
3	A3	139	86.9067	0.0780147	0.413082
3	A3	140	87.1007	0.0668272	0.284994
3	A3	141	87.2948	0.0667221	0.187573
3	A3	142	87.4888	0.066399	0.118599
3	A3	143	87.6829	0.0641337	0.0729332
3	A3	144	87.8769	0.0605017	0.0443984
3	A3	145	88.071	0.0590521	0.0272709
3	A3	146	88.265	0.0587972	0.0171183
3	A3	147	88.4591	0.0585404	0.010994
3	A3	148	88.6531	0.0591227	0.00719291
3	A3	149	88.8472	0.0579537	0.00483412
3	A3	150	89.0412	0.0580149	0.0034721
3	A3	151	89.2353	0.0586123	0.00283017
3	A3	152	89.4293	0.0585783	0.00266165
3	A3	153	89.6234	0.0580403	0.00271228
3	A3	154	89.8174	0.0556973	0.00275085
3	A3	155	90.0115	0.0560761	0.00262434
3	A3	156	90.2055	0.0577903	0.00228717
3	A3	157	90.3996	0.0557476	0.00177477
3	A3	158	90.5936	0.0558096	0.00114129
3	A3	159	90.7876	0.059032	0.000416254
3	A3	160	90.9817	0.0540695	-0.000379823
3	A3	161	91.1758	0.0547691	-0.00117898
3	A3	162	91.3698	0.0583318	-0.0018334
3	A3	163	91.5638	0.0586719	-0.00215934
3	A3	164	91.7579	0.0582421	-0.00203786
3	A3	165	91.9519	0.0576985	-0.00149639
3	A3	166	92.146	0.0578805	-0.000704701
3	A3	167	92.34	0.0576517	0.000111233
3	A3	168	92.5341	0.057243	0.000772511
3	A3	169	92.7281	0.0570707	0.00120381
3	A3	170	92.9222	0.0570054	0.00142359
3	A3	171	93.1162	0.0570914	0.00149599
3	A3	172	93.3103	0.057379	0.00148384
3	A3	173	93.5043	0.055648	0.0014286
3	A3	174	93.6984	0.0568909	0.00135505
3	A3	175	93.8924	0.0562443	0.00128208
3	A3	176	94.0865	0.0566379	0.00122204
3	A3	177	94.2805	0.0564613	0.00116979
3	A3	178	94.4746	0.0559091	0.00109792
3	A3	179	94.6686	0.0559921	0.000971076
3	A3	180	94.8627	0.0549891	0.000773248
4	A4	1	60.1279	3.51768	0.151117
4	A4	2	60.3219	3.47807	0.155494
4	A4	3	60.516	3.45391	0.156311
4	A4	4	60.71	3.40525	0.153557
4	A4	5	60.9041	3.40628	0.149148
4	A4	6	61.0981	3.42075	0.145663
4	A4	7	61.2922	3.41166	0.144649
4	A4	8	61.4862	3.38525	0.145754
4	A4	9	61.6803	3.37555	0.147185
4	A4	10	61.8743	3.32902	0.146978
4	A4	11	62.0684	3.34538	0.144066
4	A4	12	62.2624	3.32278	0.138678
4	A4	13	62.4565	3.32331	0.132113
4	A4	14	62.6505	3.27119	0.126234
4	A4	15	62.8446	3.28214	0.122785
4	A4	16	63.0386	3.28528	0.122704
4	A4	17	63.2327	3.29093	0.125748
4	A4	18	63.4267	3.25038	0.130738
4	A4	19	63.6208	3.22586	0.136293
4	A4	20	63.8148	3.22878	0.141522
4	A4	21	64.0089	3.21662	0.146204
4	A4	22	64.2029	3.2039	0.150453
4	A4	23	64.397	3.18442	0.154329
4	A4	24	64.591	3.16513	0.157698
4	A4	25	64.7851	3.1522	0.160343
4	A4	26	64.9791	3.14001	0.16209
4	A4	27	65.1732	3.12123	0.162871
4	A4	28	65.3672	3.10743	0.162739
4	A4	29	65.5613	3.08671	0.161908
4	A4	30	65.7553	3.07221	0.160774
4	A4	31	65.9494	3.05516	0.159791
4	A4	32	66.1434	3.04595	0.159285
4	A4	33	66.3375	3.03363	0.159303
4	A4	34	66.5315	3.0144	0.159657
4	A4	35	66.7256	2.99182	0.160136
4	A4	36	66.9196	2.98021	0.160666
4	A4	37	67.1137	2.96587	0.161295
4	A4	38	67.3077	2.95468	0.162038
4	A4	39	67.5018	2.93576	0.162772
4	A4	40	67.6958	2.91436	0.163267
4	A4	41	67.8899	2.90112	0.163323
4	A4	42	68.0839	2.88499	0.162834
4	A4	43	68.278	2.87269	0.161744
4	A4	44	68.472	2.85606	0.16001
4	A4	45	68.6661	2.83754	0.157657
4	A4	46	68.8601	2.82022	0.154954
4	A4	47	69.0542	2.80874	0.152498
4	A4	48	69.2482	2.79242	0.151082
4	A4	49	69.4423	2.77826	0.151325
4	A4	50	69.6363	2.78139	0.153292
4	A4	51	69.8304	2.75347	0.15641
4	A4	52	70.0244	2.73375	0.159695
4	A4	53	70.2185	2.72152	0.162209
4	A4	54	70.4125	2.70633	0.163433
4	A4	55	70.6065	2.68719	0.163377
4	A4	56	70.8006	2.67083	0.162434
4	A4	57	70.9946	2.65406	0.161113
4	A4	58	71.1887	2.64668	0.159805
4	A4	59	71.3827	2.62925	0.158725
4	A4	60	71.5768	2.60441	0.157995
4	A4	61	71.7708	2.59843	0.157791
4	A4	62	71.9649	2.58283	0.15839
4	A4	63	72.1589	2.56514	0.160027
4	A4	64	72.353	2.54761	0.162661
4	A4	65	72.547	2.54914	0.165831
4	A4	66	72.7411	2.51632	0.168787
4	A4	67	72.9351	2.49569	0.170836
4	A4	68	73.1292	2.48081	0.1717
4	A4	69	73.3232	2.46474	0.171571
4	A4	70	73.5173	2.44933	0.170894
4	A4	71	73.7113	2.4444	0.170082
4	A4	72	73.9054	2.42085	0.169431
4	A4	73	74.0994	2.38415	0.169156
4	A4	74	74.2935	2.37926	0.169286
4	A4	75	74.4875	2.37747	0.169375
4	A4	76	74.6816	2.39941	0.168329
4	A4	77	74.8756	2.29196	0.164827
4	A4	78	75.0697	2.31567	0.158249
4	A4	79	75.2637	2.30223	0.149553
4	A4	80	75.4578	2.29227	0.141388
4	A4	81	75.6518	2.27978	0.137204
4	A4	82	75.8459	2.25512	0.139713
4	A4	83	76.0399	2.26429	0.149333
4	A4	84	76.234	2.2957	0.163444
4	A4	85	76.428	2.21794	0.177053
4	A4	86	76.6221	2.1994	0.184865
4	A4	87	76.8161	2.1778	0.183786
4	A4	88	77.0102	2.11643	0.174394
4	A4	89	77.2042	2.1534	0.160393
4	A4	90	77.3983	2.15034	0.146452
4	A4	91	77.5923	2.12824	0.135874
4	A4	92	77.7864	2.1161	0.129476
4	A4	93	77.9804	2.09359	0.126064
4	A4	94	78.1745	2.07985	0.123731
4	A4	95	78.3685	2.09426	0.1211
4	A4	96	78.5626	2.05859	0.11796
4	A4	97	78.7566	2.04339	0.115269
4	A4	98	78.9507	2.02321	0.114645
4	A4	99	79.1447	2.06212	0.11752
4	A4	100	79.3388	2.03403	0.124321
4	A4	101	79.5328	2.00988	0.134153
4	A4	102	79.7269	1.99816	0.145182
4	A4	103	79.9209	1.97718	0.155403
4	A4	104	80.115	1.96542	0.163211
4	A4	105	80.309	1.95015	0.167506
4	A4	106	80.5031	1.93726	0.167604
4	A4	107	80.6971	1.91416	0.163344
4	A4	108	80.8911	1.87583	0.155497
4	A4	109	81.0852	1.87025	0.146041
4	A4	110	81.2792	1.88427	0.137896
4	A4	111	81.4733	1.8596	0.134051
4	A4	112	81.6673	1.83182	0.136559
4	A4	113	81.8614	1.87351	0.145944
4	A4	114	82.0554	1.81616	0.161345
4	A4	115	82.2495	1.80634	0.181245
4	A4	116	82.4435	1.78921	0.204337
4	A4	117	82.6376	1.768	0.230061
4	A4	118	82.8316	1.74473	0.258608
4	A4	119	83.0257	1.71799	0.290553
4	A4	120	83.2197	1.69226	0.326605
4	A4	121	83.4138	1.65589	0.367845
4	A4	122	83.6078	1.61595	0.416473
4	A4	123	83.8019	1.56564	0.476515
4	A4	124	83.9959	1.50329	0.553589
4	A4	125	84.19	1.49632	0.653111
4	A4	126	84.384	1.43554	0.777205
4	A4	127	84.5781	1.36035	0.92164
4	A4	128	84.7721	1.25121	1.07442
4	A4	129	84.9662	1.09027	1.21708
4	A4	130	85.1602	0.946828	1.3285
4	A4	131	85.3543	0.736569	1.38982
4	A4	132	85.5483	0.588832	1.38895
4	A4	133	85.7424	0.414776	1.32336
4	A4	134	85.9364	0.286969	1.20039
4	A4	135	86.1305	0.184465	1.03545
4	A4	136	86.3245	0.115546	0.848515
4	A4	137	86.5186	0.0762421	0.660003
4	A4	138	86.7126	0.0570731	0.487074
4	A4	139	86.9067	0.0522777	0.341191
4	A4	140	87.1007	0.0436404	0.227355
4	A4	141	87.2948	0.0437814	0.144899
4	A4	142	87.4888	0.0434753	0.0892778
4	A4	143	87.6829	0.0418765	0.054148
4	A4	144	87.8769	0.0388634	0.0331279
4	A4	145	88.071	0.0370064	0.0209177
4	A4	146	88.265	0.0374946	0.0137466
4	A4	147	88.4591	0.0360902	0.00930358
4	A4	148	88.6531	0.0362109	0.00638231
4	A4	149	88.8472	0.0365917	0.00445339
4	A4	150	89.0412	0.0362475	0.00330339
4	A4	151	89.2353	0.0363129	0.00279832
4	A4	152	89.4293	0.0360785	0.00276797
4	A4	153	89.6234	0.0365327	0.00298314
4	A4	154	89.8174	0.0346399	0.00319486
4	A4	155	90.0115	0.0329849	0.00320171
4	A4	156	90.2055	0.0353377	0.00290438
4	A4	157	90.3996	0.0331843	0.002313
4	A4	158	90.5936	0.0334034	0.00150571
4	A4	159	90.7876	0.0364353	0.000574551
4	A4	160	90.9817	0.032245	-0.000395231
4	A4	161	91.1758	0.0326889	-0.00130365
4	A4	162	91.3698	0.0357384	-0.00201259
4	A4	163	91.5638	0.0359648	-0.00236947
4	A4	164	91.7579	0.0362562	-0.00227995
4	A4	165	91.9519	0.0361653	-0.00177397
4	A4	166	92.146	0.0349986	-0.00100532
4	A4	167	92.34	0.0353789	-0.000179506
4	A4	168	92.5341	0.035784	0.000537553
4	A4	169	92.7281	0.0351067	0.00107082
4	A4	170	92.9222	0.0346088	0.00142939
4	A4	171	93.1162	0.0347131	0.00166497
4	A4	172	93.3103	0.0355037	0.00182938
4	A4	173	93.5043	0.0337743	0.00195007
4	A4	174	93.6984	0.0341036	0.00202556
4	A4	175	93.8924	0.034406	0.00203512
4	A4	176	94.0865	0.0336392	0.00195486
4	A4	177	94.2805	0.0331997	0.00177393
4	A4	178	94.4746	0.0331528	0.00150439
4	A4	179	94.6686	0.0341845	0.00118082
4	A4	180	94.8627	0.0326707	0.000849759
5	A5	1	60.1279	3.69528	0.156852
5	A5	2	60.3219	3.66379	0.161741
5	A5	3	60.516	3.64147	0.16309
5	A5	4	60.71	3.57428	0.160868
5	A5	5	60.9041	3.58572	0.157011
5	A5	6	61.0981	3.60407	0.154038
5	A5	7	61.2922	3.59389	0.153243
5	A5	8	61.4862	3.56511	0.153927
5	A5	9	61.6803	3.54663	0.15412
5	A5	10	61.8743	3.50012	0.152078
5	A5	11	62.0684	3.52211	0.147314
5	A5	12	62.2624	3.5019	0.140713
5	A5	13	62.4565	3.50132	0.133997
5	A5	14	62.6505	3.4485	0.129057
5	A5	15	62.8446	3.45663	0.127307
5	A5	16	63.0386	3.46845	0.129155
5	A5	17	63.2327	3.46575	0.133793
5	A5	18	63.4267	3.42468	0.139588
5	A5	19	63.6208	3.40114	0.14496
5	A5	20	63.8148	3.39948	0.149145
5	A5	21	64.0089	3.3896	0.152309
5	A5	22	64.2029	3.3709	0.155061
5	A5	23	64.397	3.36261	0.157844
5	A5	24	64.591	3.33949	0.160706
5	A5	25	64.7851	3.32337	0.163433
5	A5	26	64.9791	3.31185	0.165809
5	A5	27	65.1732	3.29258	0.167713
5	A5	28	65.3672	3.28176	0.169118
5	A5	29	65.5613	3.26469	0.170048
5	A5	30	65.7553	3.2403	0.170608
5	A5	31	65.9494	3.22603	0.170985
5	A5	32	66.1434	3.217	0.171369
5	A5	33	66.3375	3.20036	0.171832
5	A5	34	66.5315	3.17659	0.17226
5	A5	35	66.7256	3.1672	0.172433
5	A5	36	66.9196	3.14441	0.172196
5	A5	37	67.1137	3.12786	0.171552
5	A5	38	67.3077	3.11459	0.170674
5	A5	39	67.5018	3.09725	0.169797
5	A5	40	67.6958	3.08049	0.169103
5	A5	41	67.8899	3.06605	0.168642
5	A5	42	68.0839	3.04658	0.16832
5	A5	43	68.278	3.03596	0.167923
5	A5	44	68.472	3.0183	0.167218
5	A5	45	68.6661	2.99772	0.166094
5	A5	46	68.8601	2.98358	0.164693
5	A5	47	69.0542	2.97015	0.163438
5	A5	48	69.2482	2.95267	0.162896
5	A5	49	69.4423	2.93436	0.163493
5	A5	50	69.6363	2.93889	0.165255
5	A5	51	69.8304	2.90679	0.16777
5	A5	52	70.0244	2.89021	0.170371
5	A5	53	70.2185	2.87548	0.172425
5	A5	54	70.4125	2.86065	0.173564
5	A5	55	70.6065	2.84079	0.173705
5	A5	56	70.8006	2.82715	0.172963
5	A5	57	70.9946	2.80543	0.171559
5	A5	58	71.1887	2.79249	0.169788
5	A5	59	71.3827	2.77919	0.168025
5	A5	60	71.5768	2.75279	0.166724
5	A5	61	71.7708	2.75177	0.166339
5	A5	62	71.9649	2.73009	0.16718
5	A5	63	72.1589	2.71558	0.16927
5	A5	64	72.353	2.69381	0.172255
5	A5	65	72.547	2.69534	0.175464
5	A5	66	72.7411	2.65954	0.178165
5	A5	67	72.9351	2.64094	0.179898
5	A5	68	73.1292	2.62648	0.180667
5	A5	69	73.3232	2.60993	0.180856
5	A5	70	73.5173	2.59105	0.180912
5	A5	71	73.7113	2.59042	0.181078
5	A5	72	73.9054	2.563	0.181424
5	A5	73	74.0994	2.52282	0.181963
5	A5	74	74.2935	2.51734	0.182599
5	A5	75	74.4875	2.51656	0.182781
5	A5	76	74.6816	2.54412	0.181299
5	A5	77	74.8756	2.42027	0.176736
5	A5	78	75.0697	2.45172	0.168535
5	A5	79	75.2637	2.43615	0.157962
5	A5	80	75.4578	2.42504	0.148204
5	A5	81	75.6518	2.41411	0.143293
5	A5	82	75.8459	2.39318	0.146304
5	A5	83	76.0399	2.39717	0.157608
5	A5	84	76.234	2.43192	0.174102
5	A5	85	76.428	2.35162	0.190029
5	A5	86	76.6221	2.33151	0.199337
5	A5	87	76.8161	2.30464	0.198487
5	A5	88	77.0102	2.24003	0.188073
5	A5	89	77.2042	2.27972	0.172205
5	A5	90	77.3983	2.28021	0.156102
5	A5	91	77.5923	2.25391	0.143502
5	A5	92	77.7864	2.23862	0.135438
5	A5	93	77.9804	2.21952	0.130741
5	A5	94	78.1745	2.20566	0.127469
5	A5	95	78.3685	2.21987	0.124232
5	A5	96	78.5626	2.184	0.120849
5	A5	97	78.7566	2.16592	0.118323
5	A5	98	78.9507	2.15183	0.118288
5	A5	99	79.1447	2.18641	0.122119
5	A5	100	79.3388	2.16081	0.130112
5	A5	101	79.5328	2.13173	0.141197
5	A5	102	79.7269	2.12148	0.15337
5	A5	103	79.9209	2.10046	0.164468
5	A5	104	80.115	2.08969	0.172746
5	A5	105	80.309	2.06988	0.176977
5	A5	106	80.5031	2.0566	0.176416
5	A5	107	80.6971	2.0344	0.170994
5	A5	108	80.8911	1.99185	0.16173
5	A5	109	81.0852	1.98999	0.15094
5	A5	110	81.2792	2.0054	0.141804
5	A5	111	81.4733	1.9798	0.137363
5	A5	112	81.6673	1.94938	0.139471
5	A5	113	81.8614	1.99419	0.148318
5	A5	114	82.0554	1.9337	0.16276
5	A5	115	82.2495	1.92394	0.181237
5	A5	116	82.4435	1.90579	0.202715
5	A5	117	82.6376	1.88877	0.227144
5	A5	118	82.8316	1.86532	0.25521
5	A5	119	83.0257	1.84275	0.287667
5	A5	120	83.2197	1.81619	0.324818
5	A5	121	83.4138	1.78096	0.366683
5	A5	122	83.6078	1.74316	0.414011
5	A5	123	83.8019	1.68713	0.469563
5	A5	124	83.9959	1.61853	0.538626
5	A5	125	84.19	1.61275	0.627807
5	A5	126	84.384	1.5645	0.74204
5	A5	127	84.5781	1.49647	0.880982
5	A5	128	84.7721	1.40377	1.03659
5	A5	129	84.9662	1.25178	1.19327
5	A5	130	85.1602	1.12488	1.33072
5	A5	131	85.3543	0.909859	1.4284
5	A5	132	85.5483	0.762336	1.47018
5	A5	133	85.7424	0.570216	1.44772
5	A5	134	85.9364	0.421677	1.36198
5	A5	135	86.1305	0.291665	1.22269
5	A5	136	86.3245	0.189933	1.04621
5	A5	137	86.5186	0.121471	0.852236
5	A5	138	86.7126	0.0832695	0.660226
5	A5	139	86.9067	0.0706952	0.486218
5	A5	140	87.1007	0.055772	0.340698
5	A5	141	87.2948	0.0560098	0.227901
5	A5	142	87.4888	0.0554378	0.146558
5	A5	143	87.6829	0.051922	0.0916589
5	A5	144	87.8769	0.0464767	0.0565821
5	A5	145	88.071	0.0450647	0.0349329
5	A5	146	88.265	0.044884	0.0216672
5	A5	147	88.4591	0.0453313	0.0134251
5	A5	148	88.6531	0.0447113	0.00828149
5	A5	149	88.8472	0.0449516	0.00524193
5	A5	150	89.0412	0.0455698	0.00376155
5	A5	151	89.2353	0.0453306	0.00342742
5	A5	152	89.4293	0.0449623	0.00382107
5	A5	153	89.6234	0.0445127	0.00451434
5	A5	154	89.8174	0.0415337	0.00513384
5	A5	155	90.0115	0.0416457	0.00542798
5	A5	156	90.2055	0.0435678	0.00528774
5	A5	157	90.3996	0.0401842	0.00471099
5	A5	158	90.5936	0.0396102	0.00374534
5	A5	159	90.7876	0.0437684	0.00246208
5	A5	160	90.9817	0.0384777	0.000981737
5	A5	161	91.1758	0.0377403	-0.000484203
5	A5	162	91.3698	0.0445637	-0.00164226
5	A5	163	91.5638	0.0432157	-0.00220974
5	A5	164	91.7579	0.0427198	-0.00204758
5	A5	165	91.9519	0.0425708	-0.00123997
5	A5	166	92.146	0.0428846	-5.82184e-05
5	A5	167	92.34	0.0412816	0.00116757
5	A5	168	92.5341	0.04193	0.00218485
5	A5	169	92.7281	0.0410859	0.00288881
5	A5	170	92.9222	0.0403913	0.00331052
5	A5	171	93.1162	0.0405999	0.00355361
5	A5	172	93.3103	0.0409493	0.00372312
5	A5	173	93.5043	0.0397763	0.00387644
5	A5	174	93.6984	0.0384596	0.00400836
5	A5	175	93.8924	0.0400576	0.00406575
5	A5	176	94.0865	0.0379807	0.00397945
5	A5	177	94.2805	0.0381124	0.00369832
5	A5	178	94.4746	0.0372314	0.00321535
5	A5	179	94.6686	0.0377357	0.00257793
5	A5	180	94.8627	0.0372064	0.00187732
6	A6	1	60.1279	3.336	0.134303
6	A6	2	60.3219	3.32159	0.138084
6	A6	3	60.516	3.2959	0.139071
6	A6	4	60.71	3.23713	0.137229
6	A6	5	60.9041	3.25171	0.134144
6	A6	6	61.0981	3.26159	0.131922
6	A6	7	61.2922	3.25238	0.131694
6	A6	8	61.4862	3.23285	0.132916
6	A6	9	61.6803	3.21452	0.133897
6	A6	10	61.8743	3.17222	0.133011
6	A6	11	62.0684	3.19206	0.129605
6	A6	12	62.2624	3.1738	0.124198
6	A6	13	62.4565	3.17147	0.118141
6	A6	14	62.6505	3.12307	0.113097
6	A6	15	62.8446	3.13307	0.110469
6	A6	16	63.0386	3.14089	0.110862
6	A6	17	63.2327	3.1408	0.113826
6	A6	18	63.4267	3.10515	0.118146
6	A6	19	63.6208	3.08243	0.122583
6	A6	20	63.8148	3.08276	0.126527
6	A6	21	64.0089	3.07474	0.130089
6	A6	22	64.2029	3.06099	0.133646
6	A6	23	64.397	3.0475	0.137341
6	A6	24	64.591	3.03152	0.140921
6	A6	25	64.7851	3.01887	0.143963
6	A6	26	64.9791	3.00015	0.146176
6	A6	27	65.1732	2.98569	0.147538
6	A6	28	65.3672	2.97751	0.148217
6	A6	29	65.5613	2.96127	0.148431
6	A6	30	65.7553	2.94189	0.148381
6	A6	31	65.9494	2.92895	0.148259
6	A6	32	66.1434	2.91467	0.148251
6	A6	33	66.3375	2.90418	0.148485
6	A6	34	66.5315	2.88827	0.148977
6	A6	35	66.7256	2.87177	0.149623
6	A6	36	66.9196	2.85688	0.150263
6	A6	37	67.1137	2.84087	0.150753
6	A6	38	67.3077	2.82952	0.151025
6	A6	39	67.5018	2.81234	0.151063
6	A6	40	67.6958	2.79522	0.150893
6	A6	41	67.8899	2.78264	0.150527
6	A6	42	68.0839	2.76733	0.149891
6	A6	43	68.278	2.75449	0.148798
6	A6	44	68.472	2.74051	0.147005
6	A6	45	68.6661	2.72118	0.144406
6	A6	46	68.8601	2.70816	0.141264
6	A6	47	69.0542	2.69217	0.13827
6	A6	48	69.2482	2.68044	0.136322
6	A6	49	69.4423	2.67186	0.136087
6	A6	50	69.6363	2.67243	0.137641
6	A6	51	69.8304	2.64297	0.140421
6	A6	52	70.0244	2.62908	0.143557
6	A6	53	70.2185	2.61472	0.14631
6	A6	54	70.4125	2.60355	0.148316
6	A6	55	70.6065	2.58751	0.149538
6	A6	56	70.8006	2.57384	0.150059
6	A6	57	70.9946	2.55538	0.149928
6	A6	58	71.1887	2.54246	0.14919
6	A6	59	71.3827	2.53032	0.147998
6	A6	60	71.5768	2.50603	0.146721
6	A6	61	71.7708	2.50225	0.145895
6	A6	62	71.9649	2.48613	0.146019
6	A6	63	72.1589	2.47565	0.14731
6	A6	64	72.353	2.45329	0.149558
6	A6	65	72.547	2.45418	0.152199
6	A6	66	72.7411	2.42225	0.154574
6	A6	67	72.9351	2.40694	0.156264
6	A6	68	73.1292	2.395	0.157234
6	A6	69	73.3232	2.37999	0.157727
6	A6	70	73.5173	2.36173	0.158004
6	A6	71	73.7113	2.35871	0.158199
6	A6	72	73.9054	2.33923	0.158392
6	A6	73	74.0994	2.2983	0.158743
6	A6	74	74.2935	2.29567	0.159352
6	A6	75	74.4875	2.29619	0.159838
6	A6	76	74.6816	2.32292	0.159083
6	A6	77	74.8756	2.20812	0.155631
6	A6	78	75.0697	2.2357	0.148721
6	A6	79	75.2637	2.22211	0.139277
6	A6	80	75.4578	2.21256	0.130076
6	A6	81	75.6518	2.20088	0.12483
6	A6	82	75.8459	2.18355	0.126524
6	A6	83	76.0399	2.18688	0.135769
6	A6	84	76.234	2.22135	0.149987
6	A6	85	76.428	2.14862	0.164072
6	A6	86	76.6221	2.13029	0.172496
6	A6	87	76.8161	2.10499	0.171901
6	A6	88	77.0102	2.04679	0.162679
6	A6	89	77.2042	2.08277	0.14851
6	A6	90	77.3983	2.08252	0.134197
6	A6	91	77.5923	2.06233	0.123222
6	A6	92	77.7864	2.0504	0.116538
6	A6	93	77.9804	2.03172	0.112961
6	A6	94	78.1745	2.01629	0.110535
6	A6	95	78.3685	2.02811	0.107843
6	A6	96	78.5626	2.00087	0.104686
6	A6	97	78.7566	1.98357	0.102056
6	A6	98	78.9507	1.96659	0.101564
6	A6	99	79.1447	2.00304	0.10457
6	A6	100	79.3388	1.97829	0.111398
6	A6	101	79.5328	1.95473	0.121085
6	A6	102	79.7269	1.94408	0.131796
6	A6	103	79.9209	1.92433	0.141595
6	A6	104	80.115	1.91313	0.148989
6	A6	105	80.309	1.89969	0.153012
6	A6	106	80.5031	1.88797	0.153086
6	A6	107	80.6971	1.8679	0.149092
6	A6	108	80.8911	1.82756	0.141711
6	A6	109	81.0852	1.82687	0.132693
6	A6	110	81.2792	1.84126	0.124622
6	A6	111	81.4733	1.81394	0.120165
6	A6	112	81.6673	1.78849	0.12118
6	A6	113	81.8614	1.83017	0.12818
6	A6	114	82.0554	1.77737	0.140453
6	A6	115	82.2495	1.76994	0.156708
6	A6	116	82.4435	1.75372	0.175885
6	A6	117	82.6376	1.73235	0.197668
6	A6	118	82.8316	1.71714	0.222449
6	A6	119	83.0257	1.69407	0.250847
6	A6	120	83.2197	1.67163	0.283243
6	A6	121	83.4138	1.63934	0.319846
6	A6	122	83.6078	1.60683	0.36148
6	A6	123	83.8019	1.55797	0.410707
6	A6	124	83.9959	1.49181	0.472361
6	A6	125	84.19	1.49195	0.552601
6	A6	126	84.384	1.44158	0.656292
6	A6	127	84.5781	1.3862	0.783633
6	A6	128	84.7721	1.30278	0.927626
6	A6	129	84.9662	1.16803	1.07378
6	A6	130	85.1602	1.04862	1.20251
6	A6	131	85.3543	0.840698	1.29344
6	A6	132	85.5483	0.699471	1.3303
6	A6	133	85.7424	0.517278	1.30482
6	A6	134	85.9364	0.379658	1.21852
6	A6	135	86.1305	0.262891	1.08223
6	A6	136	86.3245	0.177634	0.913321
6	A6	137	86.5186	0.123602	0.73193
6	A6	138	86.7126	0.0969543	0.55689
6	A6	139	86.9067	0.0891967	0.402593
6	A6	140	87.1007	0.0748447	0.277317
6	A6	141	87.2948	0.0758579	0.183194
6	A6	142	87.4888	0.0771069	0.117481
6	A6	143	87.6829	0.0732716	0.0745453
6	A6	144	87.8769	0.066561	0.0478731
6	A6	145	88.071	0.0647831	0.0316222
6	A6	146	88.265	0.0651698	0.0214562
6	A6	147	88.4591	0.0632579	0.0146892
6	A6	148	88.6531	0.0635396	0.00995435
6	A6	149	88.8472	0.063731	0.00668586
6	A6	150	89.0412	0.0639468	0.00465049
6	A6	151	89.2353	0.0635261	0.00364964
6	A6	152	89.4293	0.0642938	0.00340181
6	A6	153	89.6234	0.063589	0.00355935
6	A6	154	89.8174	0.0601526	0.0037914
6	A6	155	90.0115	0.0601909	0.00386146
6	A6	156	90.2055	0.0650472	0.00364596
6	A6	157	90.3996	0.0589232	0.003089
6	A6	158	90.5936	0.0590583	0.00214387
6	A6	159	90.7876	0.0643323	0.000768712
6	A6	160	90.9817	0.0580169	-0.00100214
6	A6	161	91.1758	0.0571242	-0.00296596
6	A6	162	91.3698	0.064356	-0.0047352
6	A6	163	91.5638	0.0652234	-0.0058536
6	A6	164	91.7579	0.0651194	-0.00599956
6	A6	165	91.9519	0.0649016	-0.00514965
6	A6	166	92.146	0.0652063	-0.00359343
6	A6	167	92.34	0.0653249	-0.00179365
6	A6	168	92.5341	0.0635097	-0.000185565
6	A6	169	92.7281	0.0639074	0.000972102
6	A6	170	92.9222	0.0634268	0.00163702
6	A6	171	93.1162	0.0636656	0.00192663
6	A6	172	93.3103	0.0639227	0.00201749
6	A6	173	93.5043	0.0635388	0.00205588
6	A6	174	93.6984	0.0620098	0.00211159
6	A6	175	93.8924	0.0635832	0.00217843
6	A6	176	94.0865	0.0628064	0.00220282
6	A6	177	94.2805	0.0621438	0.00212172
6	A6	178	94.4746	0.0612248	0.00189715
6	A6	179	94.6686	0.062187	0.00153904
6	A6	180	94.8627	0.061769	0.001106
7	A7	1	60.1279	3.76619	0.165339
7	A7	2	60.3219	3.7237	0.171111
7	A7	3	60.516	3.70882	0.173542
7	A7	4	60.71	3.63844	0.172326
7	A7	5	60.9041	3.65157	0.169049
7	A7	6	61.0981	3.66857	0.165958
7	A7	7	61.2922	3.64544	0.164328
7	A7	8	61.4862	3.62397	0.163736
7	A7	9	61.6803	3.60904	0.162648
7	A7	10	61.8743	3.55564	0.159659
7	A7	11	62.0684	3.58326	0.154368
7	A7	12	62.2624	3.56025	0.147494
7	A7	13	62.4565	3.55796	0.140497
7	A7	14	62.6505	3.50124	0.135089
7	A7	15	62.8446	3.51865	0.132675
7	A7	16	63.0386	3.51725	0.13378
7	A7	17	63.2327	3.52294	0.13776
7	A7	18	63.4267	3.48275	0.143132
7	A7	19	63.6208	3.45518	0.148435
7	A7	20	63.8148	3.45234	0.152989
7	A7	21	64.0089	3.44273	0.156983
7	A7	22	64.2029	3.43296	0.160906
7	A7	23	64.397	3.41441	0.164923
7	A7	24	64.591	3.39435	0.168727
7	A7	25	64.7851	3.37572	0.171822
7	A7	26	64.9791	3.36148	0.173926
7	A7	27	65.1732	3.34576	0.175104
7	A7	28	65.3672	3.32995	0.175667
7	A7	29	65.5613	3.31411	0.175968
7	A7	30	65.7553	3.29259	0.176271
7	A7	31	65.9494	3.27879	0.176714
7	A7	32	66.1434	3.26506	0.177265
7	A7	33	66.3375	3.24735	0.17774
7	A7	34	66.5315	3.22961	0.177885
7	A7	35	66.7256	3.21227	0.177537
7	A7	36	66.9196	3.19028	0.176743
7	A7	37	67.1137	3.1772	0.175767
7	A7	38	67.3077	3.163	0.17494
7	A7	39	67.5018	3.14594	0.174489
7	A7	40	67.6958	3.12954	0.174441
7	A7	41	67.8899	3.11005	0.174639
7	A7	42	68.0839	3.0946	0.174813
7	A7	43	68.278	3.07982	0.174624
7	A7	44	68.472	3.06725	0.173752
7	A7	45	68.6661	3.04096	0.172047
7	A7	46	68.8601	3.02836	0.16973
7	A7	47	69.0542	3.01018	0.167467
7	A7	48	69.2482	2.99519	0.166141
7	A7	49	69.4423	2.9827	0.166406
7	A7	50	69.6363	2.98339	0.168282
7	A7	51	69.8304	2.95365	0.171106
7	A7	52	70.0244	2.9309	0.173907
7	A7	53	70.2185	2.91664	0.175903
7	A7	54	70.4125	2.90499	0.176809
7	A7	55	70.6065	2.88442	0.176791
7	A7	56	70.8006	2.87102	0.176188
7	A7	57	70.9946	2.84767	0.175262
7	A7	58	71.1887	2.83689	0.174126
7	A7	59	71.3827	2.82261	0.172827
7	A7	60	71.5768	2.79887	0.171504
7	A7	61	71.7708	2.78646	0.170477
7	A7	62	71.9649	2.77106	0.170202
7	A7	63	72.1589	2.75748	0.171041
7	A7	64	72.353	2.73581	0.173016
7	A7	65	72.547	2.73821	0.175698
7	A7	66	72.7411	2.70258	0.178389
7	A7	67	72.9351	2.68153	0.180505
7	A7	68	73.1292	2.67213	0.181879
7	A7	69	73.3232	2.64929	0.182737
7	A7	70	73.5173	2.63556	0.183389
7	A7	71	73.7113	2.63404	0.18399
7	A7	72	73.9054	2.60462	0.184567
7	A7	73	74.0994	2.56225	0.185178
7	A7	74	74.2935	2.5586	0.185849
7	A7	75	74.4875	2.56271	0.186151
7	A7	76	74.6816	2.5827	0.184935
7	A7	77	74.8756	2.46353	0.180728
7	A7	78	75.0697	2.49349	0.172839
7	A7	79	75.2637	2.47585	0.162406
7	A7	80	75.4578	2.46611	0.152557
7	A7	81	75.6518	2.45431	0.147345
7	A7	82	75.8459	2.43264	0.149919
7	A7	83	76.0399	2.43618	0.160713
7	A7	84	76.234	2.47287	0.176636
7	A7	85	76.428	2.39155	0.1919
7	A7	86	76.6221	2.36997	0.200436
7	A7	87	76.8161	2.34516	0.198794
7	A7	88	77.0102	2.2787	0.187776
7	A7	89	77.2042	2.32053	0.171762
7	A7	90	77.3983	2.32208	0.156129
7	A7	91	77.5923	2.29797	0.14453
7	A7	92	77.7864	2.28023	0.137639
7	A7	93	77.9804	2.26124	0.133795
7	A7	94	78.1745	2.24404	0.130672
7	A7	95	78.3685	2.25842	0.126782
7	A7	96	78.5626	2.223	0.12219
7	A7	97	78.7566	2.20578	0.118366
7	A7	98	78.9507	2.19196	0.117414
7	A7	99	79.1447	2.22969	0.120992
7	A7	100	79.3388	2.20188	0.129404
7	A7	101	79.5328	2.17306	0.141354
7	A7	102	79.7269	2.16499	0.154509
7	A7	103	79.9209	2.14087	0.166443
7	A7	104	80.115	2.13036	0.175289
7	A7	105	80.309	2.10785	0.179857
7	A7	106	80.5031	2.10136	0.179491
7	A7	107	80.6971	2.07534	0.174153
7	A7	108	80.8911	2.0321	0.164794
7	A7	109	81.0852	2.03029	0.153619
7	A7	110	81.2792	2.04504	0.143761
7	A7	111	81.4733	2.01909	0.138361
7	A7	112	81.6673	1.98905	0.139499
7	A7	113	81.8614	2.035	0.147622
7	A7	114	82.0554	1.97596	0.161744
7	A7	115	82.2495	1.96431	0.180274
7	A7	116	82.4435	1.95212	0.201974
7	A7	117	82.6376	1.92687	0.226516
7	A7	118	82.8316	1.9078	0.254371
7	A7	119	83.0257	1.88417	0.286221
7	A7	120	83.2197	1.85927	0.322381
7	A7	121	83.4138	1.82288	0.362859
7	A7	122	83.6078	1.78922	0.408239
7	A7	123	83.8019	1.73435	0.461001
7	A7	124	83.9959	1.66249	0.526257
7	A7	125	84.19	1.65826	0.610884
7	A7	126	84.384	1.60974	0.720782
7	A7	127	84.5781	1.55073	0.857171
7	A7	128	84.7721	1.46354	1.01371
7	A7	129	84.9662	1.32391	1.17598
7	A7	130	85.1602	1.19956	1.32373
7	A7	131	85.3543	0.983596	1.43526
7	A7	132	85.5483	0.835752	1.4923
7	A7	133	85.7424	0.636265	1.48408
7	A7	134	85.9364	0.483464	1.40946
7	A7	135	86.1305	0.346124	1.27684
7	A7	136	86.3245	0.237677	1.10218
7	A7	137	86.5186	0.162466	0.905665
7	A7	138	86.7126	0.12023	0.707843
7	A7	139	86.9067	0.105617	0.526146
7	A7	140	87.1007	0.0891539	0.372419
7	A7	141	87.2948	0.0878884	0.251981
7	A7	142	87.4888	0.0873424	0.164226
7	A7	143	87.6829	0.0827041	0.104402
7	A7	144	87.8769	0.0767079	0.0658225
7	A7	145	88.071	0.0761804	0.0418311
7	A7	146	88.265	0.0756465	0.0270396
7	A7	147	88.4591	0.0741058	0.017755
7	A7	148	88.6531	0.0736951	0.0117983
7	A7	149	88.8472	0.0740327	0.00803539
7	A7	150	89.0412	0.07406	0.00588682
7	A7	151	89.2353	0.0738272	0.0049618
7	A7	152	89.4293	0.0748597	0.00486134
7	A7	153	89.6234	0.0730222	0.00513957
7	A7	154	89.8174	0.0693341	0.00537789
7	A7	155	90.0115	0.0700356	0.00529199
7	A7	156	90.2055	0.0732648	0.00478519
7	A7	157	90.3996	0.0683296	0.00390746
7	A7	158	90.5936	0.0689647	0.0027564
7	A7	159	90.7876	0.0742929	0.00140647
7	A7	160	90.9817	0.067315	-7.45303e-05
7	A7	161	91.1758	0.0670538	-0.00154529
7	A7	162	91.3698	0.0723276	-0.00274147
7	A7	163	91.5638	0.0743958	-0.00333869
7	A7	164	91.7579	0.0726599	-0.0031139
7	A7	165	91.9519	0.0728806	-0.00209405
7	A7	166	92.146	0.0722187	-0.000577556
7	A7	167	92.34	0.0723081	0.000991322
7	A7	168	92.5341	0.0707403	0.00221284
7	A7	169	92.7281	0.0704343	0.00287874
7	A7	170	92.9222	0.0699224	0.00301491
7	A7	171	93.1162	0.0701303	0.00282394
7	A7	172	93.3103	0.0709863	0.00256868
7	A7	173	93.5043	0.0704722	0.00245112
7	A7	174	93.6984	0.0700273	0.00253653
7	A7	175	93.8924	0.0698376	0.00275061
7	A7	176	94.0865	0.0686879	0.00294075
7	A7	177	94.2805	0.0687334	0.0029621
7	A7	178	94.4746	0.0684	0.00274287
7	A7	179	94.6686	0.0681934	0.00230391
7	A7	180	94.8627	0.0677195	0.001736
13	B1	1	60.1279	3.41097	0.171658
13	B1	2	60.3219	3.4	0.174163
13	B1	3	60.516	3.37813	0.172597
13	B1	4	60.71	3.31712	0.167882
13	B1	5	60.9041	3.33516	0.163155
13	B1	6	61.0981	3.35523	0.161778
13	B1	7	61.2922	3.34872	0.164979
13	B1	8	61.4862	3.32073	0.170964
13	B1	9	61.6803	3.31352	0.176078
13	B1	10	61.8743	3.2634	0.177028
13	B1	11	62.0684	3.28666	0.172564
13	B1	12	62.2624	3.26771	0.163848
13	B1	13	62.4565	3.26538	0.153756
13	B1	14	62.6505	3.21659	0.145709
13	B1	15	62.8446	3.23818	0.142421
13	B1	16	63.0386	3.24188	0.14489
13	B1	17	63.2327	3.24763	0.152107
13	B1	18	63.4267	3.20061	0.161746
13	B1	19	63.6208	3.18319	0.17145
13	B1	20	63.8148	3.19294	0.179848
13	B1	21	64.0089	3.17963	0.186666
13	B1	22	64.2029	3.15647	0.192138
13	B1	23	64.397	3.15115	0.19642
13	B1	24	64.591	3.13334	0.199486
13	B1	25	64.7851	3.11796	0.201388
13	B1	26	64.9791	3.10109	0.202472
13	B1	27	65.1732	3.09187	0.203305
13	B1	28	65.3672	3.08456	0.204401
13	B1	29	65.5613	3.06422	0.205983
13	B1	30	65.7553	3.04826	0.20798
13	B1	31	65.9494	3.03539	0.210142
13	B1	32	66.1434	3.02736	0.212173
13	B1	33	66.3375	3.00395	0.213794
13	B1	34	66.5315	2.99556	0.214794
13	B1	35	66.7256	2.97715	0.2151
13	B1	36	66.9196	2.96109	0.214806
13	B1	37	67.1137	2.9452	0.214121
13	B1	38	67.3077	2.93619	0.213228
13	B1	39	67.5018	2.92137	0.212177
13	B1	40	67.6958	2.90115	0.210929
13	B1	41	67.8899	2.89061	0.209489
13	B1	42	68.0839	2.86985	0.207959
13	B1	43	68.278	2.86542	0.206458
13	B1	44	68.472	2.85042	0.204954
13	B1	45	68.6661	2.83165	0.203279
13	B1	46	68.8601	2.82255	0.201345
13	B1	47	69.0542	2.80277	0.199448
13	B1	48	69.2482	2.78764	0.198274
13	B1	49	69.4423	2.77705	0.198557
13	B1	50	69.6363	2.78628	0.200569
13	B1	51	69.8304	2.74965	0.203855
13	B1	52	70.0244	2.73368	0.207433
13	B1	53	70.2185	2.73079	0.210293
13	B1	54	70.4125	2.71076	0.211851
13	B1	55	70.6065	2.69303	0.212103
13	B1	56	70.8006	2.68185	0.211481
13	B1	57	70.9946	2.66302	0.210544
13	B1	58	71.1887	2.65665	0.209714
13	B1	59	71.3827	2.64148	0.209173
13	B1	60	71.5768	2.62096	0.208962
13	B1	61	71.7708	2.61086	0.209214
13	B1	62	71.9649	2.59736	0.21025
13	B1	63	72.1589	2.58027	0.21246
13	B1	64	72.353	2.56471	0.215952
13	B1	65	72.547	2.56847	0.220274
13	B1	66	72.7411	2.53472	0.224491
13	B1	67	72.9351	2.51754	0.227647
13	B1	68	73.1292	2.50188	0.229251
13	B1	69	73.3232	2.48606	0.229415
13	B1	70	73.5173	2.47446	0.22859
13	B1	71	73.7113	2.4697	0.227284
13	B1	72	73.9054	2.44568	0.22603
13	B1	73	74.0994	2.4074	0.225481
13	B1	74	74.2935	2.4044	0.226118
13	B1	75	74.4875	2.40721	0.227531
13	B1	76	74.6816	2.44291	0.22793
13	B1	77	74.8756	2.31316	0.224805
13	B1	78	75.0697	2.34712	0.216718
13	B1	79	75.2637	2.33216	0.205103
13	B1	80	75.4578	2.31851	0.194751
13	B1	81	75.6518	2.31423	0.192365
13	B1	82	75.8459	2.29038	0.203791
13	B1	83	76.0399	2.29857	0.2312
13	B1	84	76.234	2.33597	0.271722
13	B1	85	76.428	2.25251	0.318628
13	B1	86	76.6221	2.22916	0.364949
13	B1	87	76.8161	2.19612	0.407741
13	B1	88	77.0102	2.11685	0.450344
13	B1	89	77.2042	2.15487	0.500867
13	B1	90	77.3983	2.14239	0.567672
13	B1	91	77.5923	2.09142	0.654673
13	B1	92	77.7864	2.03926	0.759261
13	B1	93	77.9804	1.96795	0.873576
13	B1	94	78.1745	1.8962	0.987773
13	B1	95	78.3685	1.83515	1.09311
13	B1	96	78.5626	1.73225	1.18366
13	B1	97	78.7566	1.629	1.25646
13	B1	98	78.9507	1.52971	1.31059
13	B1	99	79.1447	1.47076	1.34581
13	B1	100	79.3388	1.35857	1.36138
13	B1	101	79.5328	1.24743	1.35554
13	B1	102	79.7269	1.15645	1.32614
13	B1	103	79.9209	1.05604	1.27181
13	B1	104	80.115	0.971288	1.193
13	B1	105	80.309	0.89361	1.09231
13	B1	106	80.5031	0.824788	0.974216
13	B1	107	80.6971	0.767012	0.844573
13	B1	108	80.8911	0.709376	0.710135
13	B1	109	81.0852	0.678166	0.578022
13	B1	110	81.2792	0.665631	0.45501
13	B1	111	81.4733	0.643989	0.346654
13	B1	112	81.6673	0.622721	0.256491
13	B1	113	81.8614	0.643339	0.185659
13	B1	114	82.0554	0.623556	0.13306
13	B1	115	82.2495	0.620712	0.0960426
13	B1	116	82.4435	0.620976	0.0713281
13	B1	117	82.6376	0.616904	0.0558316
13	B1	118	82.8316	0.613736	0.0470863
13	B1	119	83.0257	0.613757	0.0431859
13	B1	120	83.2197	0.614805	0.0424304
13	B1	121	83.4138	0.60885	0.0430407
13	B1	122	83.6078	0.607316	0.0432002
13	B1	123	83.8019	0.599248	0.0414429
13	B1	124	83.9959	0.584676	0.0371135
13	B1	125	84.19	0.600051	0.030577
13	B1	126	84.384	0.594164	0.023035
13	B1	127	84.5781	0.590937	0.0160861
13	B1	128	84.7721	0.592034	0.0112501
13	B1	129	84.9662	0.588731	0.00958156
13	B1	130	85.1602	0.608109	0.0113712
13	B1	131	85.3543	0.582335	0.0159753
13	B1	132	85.5483	0.607005	0.0218775
13	B1	133	85.7424	0.582849	0.0270945
13	B1	134	85.9364	0.583294	0.0298374
13	B1	135	86.1305	0.58167	0.0291508
13	B1	136	86.3245	0.578619	0.0252377
13	B1	137	86.5186	0.574126	0.0193623
13	B1	138	86.7126	0.579405	0.013435
13	B1	139	86.9067	0.587954	0.00945218
13	B1	140	87.1007	0.561088	0.00891449
13	B1	141	87.2948	0.589743	0.0122803
13	B1	142	87.4888	0.595578	0.0186354
13	B1	143	87.6829	0.574818	0.0258376
13	B1	144	87.8769	0.570588	0.0312649
13	B1	145	88.071	0.561667	0.0329052
13	B1	146	88.265	0.567029	0.0302263
13	B1	147	88.4591	0.562346	0.0243497
13	B1	148	88.6531	0.56184	0.0174892
13	B1	149	88.8472	0.56484	0.0120014
13	B1	150	89.0412	0.565291	0.0094743
13	B1	151	89.2353	0.569742	0.0101825
13	B1	152	89.4293	0.570014	0.0130832
13	B1	153	89.6234	0.556792	0.0163772
13	B1	154	89.8174	0.550248	0.0183982
13	B1	155	90.0115	0.556671	0.0183548
13	B1	156	90.2055	0.566624	0.016489
13	B1	157	90.3996	0.548792	0.0136049
13	B1	158	90.5936	0.552791	0.0103813
13	B1	159	90.7876	0.569929	0.00699495
13	B1	160	90.9817	0.543592	0.00328313
13	B1	161	91.1758	0.547555	-0.000765376
13	B1	162	91.3698	0.561878	-0.00465809
13	B1	163	91.5638	0.559715	-0.00750062
13	B1	164	91.7579	0.560127	-0.00848354
13	B1	165	91.9519	0.558555	-0.00737378
13	B1	166	92.146	0.560045	-0.00463778
13	B1	167	92.34	0.560021	-0.00113997
13	B1	168	92.5341	0.556676	0.00232631
13	B1	169	92.7281	0.557535	0.0053557
13	B1	170	92.9222	0.557263	0.00795057
13	B1	171	93.1162	0.557075	0.0102996
13	B1	172	93.3103	0.558253	0.0125078
13	B1	173	93.5043	0.55317	0.014454
13	B1	174	93.6984	0.549043	0.015838
13	B1	175	93.8924	0.555158	0.0163571
13	B1	176	94.0865	0.547084	0.0158647
13	B1	177	94.2805	0.550858	0.0144198
13	B1	178	94.4746	0.547076	0.0122475
13	B1	179	94.6686	0.547224	0.00966232
13	B1	180	94.8627	0.547594	0.00700935
14	B2	1	60.1279	3.25786	0.156466
14	B2	2	60.3219	3.24701	0.161489
14	B2	3	60.516	3.2212	0.164012
14	B2	4	60.71	3.16543	0.163671
14	B2	5	60.9041	3.17261	0.161741
14	B2	6	61.0981	3.1855	0.160115
14	B2	7	61.2922	3.17141	0.159858
14	B2	8	61.4862	3.14806	0.160479
14	B2	9	61.6803	3.13331	0.160419
14	B2	10	61.8743	3.09221	0.158182
14	B2	11	62.0684	3.11039	0.153207
14	B2	12	62.2624	3.08796	0.146096
14	B2	13	62.4565	3.08907	0.138345
14	B2	14	62.6505	3.0392	0.131914
14	B2	15	62.8446	3.04527	0.128606
14	B2	16	63.0386	3.05806	0.129367
14	B2	17	63.2327	3.05717	0.133833
14	B2	18	63.4267	3.02214	0.140533
14	B2	19	63.6208	2.99703	0.147735
14	B2	20	63.8148	2.99794	0.154266
14	B2	21	64.0089	2.98475	0.159775
14	B2	22	64.2029	2.97458	0.164367
14	B2	23	64.397	2.95646	0.168145
14	B2	24	64.591	2.93722	0.171038
14	B2	25	64.7851	2.92238	0.172981
14	B2	26	64.9791	2.90986	0.174119
14	B2	27	65.1732	2.89241	0.174812
14	B2	28	65.3672	2.8832	0.175488
14	B2	29	65.5613	2.86433	0.176461
14	B2	30	65.7553	2.84742	0.17786
14	B2	31	65.9494	2.83163	0.179595
14	B2	32	66.1434	2.82363	0.181364
14	B2	33	66.3375	2.80437	0.18273
14	B2	34	66.5315	2.78534	0.183285
14	B2	35	66.7256	2.76678	0.182862
14	B2	36	66.9196	2.75192	0.181634
14	B2	37	67.1137	2.73741	0.180027
14	B2	38	67.3077	2.72308	0.178493
14	B2	39	67.5018	2.70798	0.177296
14	B2	40	67.6958	2.68978	0.176446
14	B2	41	67.8899	2.67774	0.175795
14	B2	42	68.0839	2.66064	0.175175
14	B2	43	68.278	2.645	0.174514
14	B2	44	68.472	2.63086	0.173849
14	B2	45	68.6661	2.61498	0.173315
14	B2	46	68.8601	2.60308	0.17309
14	B2	47	69.0542	2.58713	0.173377
14	B2	48	69.2482	2.5673	0.174322
14	B2	49	69.4423	2.55544	0.175908
14	B2	50	69.6363	2.55333	0.177886
14	B2	51	69.8304	2.52313	0.179817
14	B2	52	70.0244	2.50836	0.181244
14	B2	53	70.2185	2.49036	0.181917
14	B2	54	70.4125	2.48235	0.181844
14	B2	55	70.6065	2.46267	0.181206
14	B2	56	70.8006	2.44738	0.180204
14	B2	57	70.9946	2.42674	0.178967
14	B2	58	71.1887	2.41975	0.177592
14	B2	59	71.3827	2.40167	0.176231
14	B2	60	71.5768	2.38047	0.175158
14	B2	61	71.7708	2.37141	0.174745
14	B2	62	71.9649	2.35931	0.175315
14	B2	63	72.1589	2.34123	0.176969
14	B2	64	72.353	2.32403	0.179472
14	B2	65	72.547	2.31979	0.182309
14	B2	66	72.7411	2.28808	0.184927
14	B2	67	72.9351	2.27545	0.186999
14	B2	68	73.1292	2.2581	0.188525
14	B2	69	73.3232	2.24376	0.189688
14	B2	70	73.5173	2.22887	0.190606
14	B2	71	73.7113	2.21921	0.191258
14	B2	72	73.9054	2.19426	0.191652
14	B2	73	74.0994	2.16239	0.192009
14	B2	74	74.2935	2.15401	0.192572
14	B2	75	74.4875	2.15385	0.193106
14	B2	76	74.6816	2.17517	0.19256
14	B2	77	74.8756	2.06607	0.189518
14	B2	78	75.0697	2.09177	0.183356
14	B2	79	75.2637	2.07559	0.175375
14	B2	80	75.4578	2.06373	0.169038
14	B2	81	75.6518	2.05038	0.169005
14	B2	82	75.8459	2.0329	0.179336
14	B2	83	76.0399	2.03577	0.201689
14	B2	84	76.234	2.05885	0.234478
14	B2	85	76.428	1.99055	0.273666
14	B2	86	76.6221	1.95818	0.315127
14	B2	87	76.8161	1.9291	0.357384
14	B2	88	77.0102	1.85893	0.402996
14	B2	89	77.2042	1.87798	0.457491
14	B2	90	77.3983	1.8492	0.52634
14	B2	91	77.5923	1.80038	0.611808
14	B2	92	77.7864	1.74087	0.71151
14	B2	93	77.9804	1.65776	0.819208
14	B2	94	78.1745	1.57202	0.927025
14	B2	95	78.3685	1.49232	1.02767
14	B2	96	78.5626	1.37408	1.11581
14	B2	97	78.7566	1.2555	1.1883
14	B2	98	78.9507	1.13965	1.24361
14	B2	99	79.1447	1.04754	1.28086
14	B2	100	79.3388	0.918438	1.29885
14	B2	101	79.5328	0.791133	1.29568
14	B2	102	79.7269	0.676333	1.26899
14	B2	103	79.9209	0.557676	1.21691
14	B2	104	80.115	0.447813	1.13901
14	B2	105	80.309	0.350454	1.03711
14	B2	106	80.5031	0.264778	0.915493
14	B2	107	80.6971	0.193786	0.780759
14	B2	108	80.8911	0.137818	0.641106
14	B2	109	81.0852	0.104979	0.505276
14	B2	110	81.2792	0.0874607	0.381235
14	B2	111	81.4733	0.0756446	0.274938
14	B2	112	81.6673	0.0687775	0.189538
14	B2	113	81.8614	0.0705704	0.125292
14	B2	114	82.0554	0.0675422	0.0800985
14	B2	115	82.2495	0.0670085	0.0504277
14	B2	116	82.4435	0.0649077	0.032302
14	B2	117	82.6376	0.0655326	0.0220542
14	B2	118	82.8316	0.063709	0.0167465
14	B2	119	83.0257	0.0631418	0.0142713
14	B2	120	83.2197	0.0613693	0.0132421
14	B2	121	83.4138	0.0603382	0.0128013
14	B2	122	83.6078	0.0597048	0.0124378
14	B2	123	83.8019	0.0587618	0.0118626
14	B2	124	83.9959	0.0554019	0.0109482
14	B2	125	84.19	0.0562088	0.00970794
14	B2	126	84.384	0.0553112	0.00828048
14	B2	127	84.5781	0.0542392	0.00689226
14	B2	128	84.7721	0.0553075	0.00579169
14	B2	129	84.9662	0.0531894	0.00516705
14	B2	130	85.1602	0.056048	0.00507162
14	B2	131	85.3543	0.053266	0.0053842
14	B2	132	85.5483	0.0552171	0.00583097
14	B2	133	85.7424	0.0515881	0.00607472
14	B2	134	85.9364	0.0510335	0.00584634
14	B2	135	86.1305	0.0506707	0.00506355
14	B2	136	86.3245	0.0505052	0.00388071
14	B2	137	86.5186	0.0495387	0.00264369
14	B2	138	86.7126	0.0499653	0.00176712
14	B2	139	86.9067	0.0544303	0.00158342
14	B2	140	87.1007	0.0492424	0.00221976
14	B2	141	87.2948	0.0515855	0.00354434
14	B2	142	87.4888	0.0527201	0.00519983
14	B2	143	87.6829	0.05025	0.00671578
14	B2	144	87.8769	0.0465711	0.00766478
14	B2	145	88.071	0.047196	0.00780532
14	B2	146	88.265	0.0463761	0.00715192
14	B2	147	88.4591	0.0460584	0.0059441
14	B2	148	88.6531	0.0451766	0.00453708
14	B2	149	88.8472	0.0461703	0.00327019
14	B2	150	89.0412	0.0461231	0.00236925
14	B2	151	89.2353	0.0459415	0.00190854
14	B2	152	89.4293	0.0456386	0.00182808
14	B2	153	89.6234	0.0461895	0.00198321
14	B2	154	89.8174	0.044099	0.00220101
14	B2	155	90.0115	0.0454605	0.00232447
14	B2	156	90.2055	0.0456528	0.00223894
14	B2	157	90.3996	0.0422504	0.00188428
14	B2	158	90.5936	0.0445454	0.00125903
14	B2	159	90.7876	0.0461234	0.000420792
14	B2	160	90.9817	0.0430322	-0.000514336
14	B2	161	91.1758	0.0432208	-0.00138039
14	B2	162	91.3698	0.0461166	-0.0019921
14	B2	163	91.5638	0.046857	-0.00220545
14	B2	164	91.7579	0.0460164	-0.00198521
14	B2	165	91.9519	0.0451781	-0.00143204
14	B2	166	92.146	0.0459471	-0.000738307
14	B2	167	92.34	0.0448492	-9.63181e-05
14	B2	168	92.5341	0.0461593	0.000379669
14	B2	169	92.7281	0.0449601	0.000674775
14	B2	170	92.9222	0.0455075	0.000843646
14	B2	171	93.1162	0.0449582	0.000966766
14	B2	172	93.3103	0.0452826	0.00111873
14	B2	173	93.5043	0.0450054	0.00134814
14	B2	174	93.6984	0.0450604	0.00165912
14	B2	175	93.8924	0.0453894	0.00199829
14	B2	176	94.0865	0.0445661	0.00226505
14	B2	177	94.2805	0.0427301	0.00235355
14	B2	178	94.4746	0.0438173	0.00220771
14	B2	179	94.6686	0.0443941	0.00185349
14	B2	180	94.8627	0.0431002	0.00138491
15	B3	1	60.1279	3.44192	0.169726
15	B3	2	60.3219	3.42579	0.173604
15	B3	3	60.516	3.40328	0.174517
15	B3	4	60.71	3.3403	0.172507
15	B3	5	60.9041	3.35182	0.169349
15	B3	6	61.0981	3.36542	0.167306
15	B3	7	61.2922	3.35053	0.167501
15	B3	8	61.4862	3.3268	0.169186
15	B3	9	61.6803	3.31301	0.170431
15	B3	10	61.8743	3.26553	0.169477
15	B3	11	62.0684	3.28067	0.165749
15	B3	12	62.2624	3.26339	0.159965
15	B3	13	62.4565	3.26255	0.153673
15	B3	14	62.6505	3.21207	0.148654
15	B3	15	62.8446	3.21654	0.146354
15	B3	16	63.0386	3.21977	0.147393
15	B3	17	63.2327	3.22367	0.151295
15	B3	18	63.4267	3.18304	0.156746
15	B3	19	63.6208	3.16148	0.162322
15	B3	20	63.8148	3.15799	0.167186
15	B3	21	64.0089	3.14348	0.171252
15	B3	22	64.2029	3.13255	0.174815
15	B3	23	64.397	3.11561	0.178057
15	B3	24	64.591	3.09522	0.180891
15	B3	25	64.7851	3.07923	0.183128
15	B3	26	64.9791	3.06586	0.184729
15	B3	27	65.1732	3.04664	0.185871
15	B3	28	65.3672	3.03559	0.186821
15	B3	29	65.5613	3.01698	0.187772
15	B3	30	65.7553	3.00025	0.188756
15	B3	31	65.9494	2.98186	0.189674
15	B3	32	66.1434	2.96937	0.190386
15	B3	33	66.3375	2.95292	0.190802
15	B3	34	66.5315	2.93159	0.19095
15	B3	35	66.7256	2.9144	0.190979
15	B3	36	66.9196	2.90155	0.191087
15	B3	37	67.1137	2.88481	0.191404
15	B3	38	67.3077	2.86802	0.191917
15	B3	39	67.5018	2.84967	0.192491
15	B3	40	67.6958	2.82968	0.192937
15	B3	41	67.8899	2.81744	0.193048
15	B3	42	68.0839	2.7997	0.192587
15	B3	43	68.278	2.7835	0.191283
15	B3	44	68.472	2.76535	0.188957
15	B3	45	68.6661	2.74492	0.18573
15	B3	46	68.8601	2.73052	0.182176
15	B3	47	69.0542	2.71612	0.179249
15	B3	48	69.2482	2.70207	0.177916
15	B3	49	69.4423	2.68669	0.17869
15	B3	50	69.6363	2.68654	0.181354
15	B3	51	69.8304	2.65722	0.185037
15	B3	52	70.0244	2.63691	0.188668
15	B3	53	70.2185	2.62306	0.19144
15	B3	54	70.4125	2.60616	0.193034
15	B3	55	70.6065	2.59295	0.193529
15	B3	56	70.8006	2.57222	0.19314
15	B3	57	70.9946	2.55356	0.192043
15	B3	58	71.1887	2.53917	0.190375
15	B3	59	71.3827	2.52511	0.188372
15	B3	60	71.5768	2.50018	0.186472
15	B3	61	71.7708	2.49239	0.185286
15	B3	62	71.9649	2.47564	0.1854
15	B3	63	72.1589	2.4611	0.187093
15	B3	64	72.353	2.44182	0.190132
15	B3	65	72.547	2.43883	0.1938
15	B3	66	72.7411	2.4039	0.197207
15	B3	67	72.9351	2.38485	0.199706
15	B3	68	73.1292	2.37427	0.201164
15	B3	69	73.3232	2.35435	0.201871
15	B3	70	73.5173	2.33285	0.202225
15	B3	71	73.7113	2.33136	0.202475
15	B3	72	73.9054	2.30758	0.202741
15	B3	73	74.0994	2.26791	0.203118
15	B3	74	74.2935	2.25777	0.203625
15	B3	75	74.4875	2.25971	0.203859
15	B3	76	74.6816	2.27854	0.202803
15	B3	77	74.8756	2.16982	0.199262
15	B3	78	75.0697	2.19251	0.192904
15	B3	79	75.2637	2.17782	0.185235
15	B3	80	75.4578	2.16625	0.179724
15	B3	81	75.6518	2.15102	0.180816
15	B3	82	75.8459	2.13181	0.192214
15	B3	83	76.0399	2.13127	0.21525
15	B3	84	76.234	2.15728	0.24824
15	B3	85	76.428	2.08061	0.287412
15	B3	86	76.6221	2.05121	0.329262
15	B3	87	76.8161	2.01988	0.373104
15	B3	88	77.0102	1.95286	0.422157
15	B3	89	77.2042	1.96873	0.482163
15	B3	90	77.3983	1.94198	0.558245
15	B3	91	77.5923	1.88414	0.651863
15	B3	92	77.7864	1.81919	0.759663
15	B3	93	77.9804	1.73232	0.874603
15	B3	94	78.1745	1.6373	0.988364
15	B3	95	78.3685	1.55522	1.09362
15	B3	96	78.5626	1.42453	1.18528
15	B3	97	78.7566	1.30234	1.26057
15	B3	98	78.9507	1.17948	1.31826
15	B3	99	79.1447	1.08069	1.35755
15	B3	100	79.3388	0.94485	1.37707
15	B3	101	79.5328	0.808495	1.37458
15	B3	102	79.7269	0.683422	1.34743
15	B3	103	79.9209	0.55715	1.29366
15	B3	104	80.115	0.442098	1.21307
15	B3	105	80.309	0.337998	1.10782
15	B3	106	80.5031	0.245733	0.982526
15	B3	107	80.6971	0.170041	0.843881
15	B3	108	80.8911	0.109367	0.699897
15	B3	109	81.0852	0.0687878	0.558959
15	B3	110	81.2792	0.0470992	0.42873
15	B3	111	81.4733	0.029446	0.315134
15	B3	112	81.6673	0.0199611	0.221683
15	B3	113	81.8614	0.0208909	0.149297
15	B3	114	82.0554	0.0185094	0.0966461
15	B3	115	82.2495	0.0174683	0.0608278
15	B3	116	82.4435	0.0168033	0.038196
15	B3	117	82.6376	0.0165555	0.0251089
15	B3	118	82.8316	0.0142947	0.0184452
15	B3	119	83.0257	0.0147442	0.0158202
15	B3	120	83.2197	0.0131984	0.0155371
15	B3	121	83.4138	0.0121904	0.0163934
15	B3	122	83.6078	0.011521	0.0174897
15	B3	123	83.8019	0.00837695	0.018143
15	B3	124	83.9959	0.00334511	0.0179135
15	B3	125	84.19	0.00370269	0.0166704
15	B3	126	84.384	0.00189982	0.0146033
15	B3	127	84.5781	0.0015436	0.0121342
15	B3	128	84.7721	0.00113071	0.00975958
15	B3	129	84.9662	-5.79919e-05	0.00788914
15	B3	130	85.1602	0.00253418	0.00673387
15	B3	131	85.3543	-0.00156941	0.00626194
15	B3	132	85.5483	0.0021139	0.00622254
15	B3	133	85.7424	-0.000548162	0.00623525
15	B3	134	85.9364	-0.00251438	0.0059339
15	B3	135	86.1305	-0.00352443	0.00512429
15	B3	136	86.3245	-0.00362581	0.00388794
15	B3	137	86.5186	-0.0033476	0.00257046
15	B3	138	86.7126	-0.00455604	0.00164504
15	B3	139	86.9067	0.00137958	0.00150906
15	B3	140	87.1007	-0.00258907	0.00230779
15	B3	141	87.2948	-0.00283333	0.00386335
15	B3	142	87.4888	-0.00154931	0.00573363
15	B3	143	87.6829	-0.00239749	0.00737092
15	B3	144	87.8769	-0.00728312	0.00831591
15	B3	145	88.071	-0.00756383	0.00835181
15	B3	146	88.265	-0.00744578	0.00755908
15	B3	147	88.4591	-0.00779528	0.00625295
15	B3	148	88.6531	-0.00777349	0.00484221
15	B3	149	88.8472	-0.00813718	0.00368133
15	B3	150	89.0412	-0.00773089	0.00297529
15	B3	151	89.2353	-0.00839265	0.00275344
15	B3	152	89.4293	-0.00780774	0.00289514
15	B3	153	89.6234	-0.00803317	0.00318637
15	B3	154	89.8174	-0.0102739	0.00339503
15	B3	155	90.0115	-0.0103362	0.00334843
15	B3	156	90.2055	-0.00966092	0.00298033
15	B3	157	90.3996	-0.010684	0.00231802
15	B3	158	90.5936	-0.0104436	0.00141829
15	B3	159	90.7876	-0.0079092	0.000310331
15	B3	160	90.9817	-0.0113081	-0.000991859
15	B3	161	91.1758	-0.0133823	-0.00240738
15	B3	162	91.3698	-0.00844615	-0.00371887
15	B3	163	91.5638	-0.00679552	-0.0046103
15	B3	164	91.7579	-0.00633911	-0.00481851
15	B3	165	91.9519	-0.00708648	-0.00429167
15	B3	166	92.146	-0.00800652	-0.00322845
15	B3	167	92.34	-0.00723847	-0.00196855
15	B3	168	92.5341	-0.00741613	-0.000822105
15	B3	169	92.7281	-0.00696472	4.72816e-05
15	B3	170	92.9222	-0.00846796	0.000637146
15	B3	171	93.1162	-0.0079491	0.00104685
15	B3	172	93.3103	-0.00741389	0.00139791
15	B3	173	93.5043	-0.00722083	0.00176998
15	B3	174	93.6984	-0.00892293	0.00216817
15	B3	175	93.8924	-0.00814304	0.00252744
15	B3	176	94.0865	-0.00923059	0.00274954
15	B3	177	94.2805	-0.00907427	0.00275371
15	B3	178	94.4746	-0.00997685	0.00251592
15	B3	179	94.6686	-0.00937893	0.00207978
15	B3	180	94.8627	-0.0101351	0.00153868
16	B4	1	60.1279	3.60425	0.184694
16	B4	2	60.3219	3.58446	0.189802
16	B4	3	60.516	3.55829	0.191793
16	B4	4	60.71	3.49616	0.190464
16	B4	5	60.9041	3.50106	0.187497
16	B4	6	61.0981	3.51942	0.185189
16	B4	7	61.2922	3.49941	0.184739
16	B4	8	61.4862	3.47546	0.185455
16	B4	9	61.6803	3.4604	0.185425
16	B4	10	61.8743	3.40776	0.182947
16	B4	11	62.0684	3.43028	0.177596
16	B4	12	62.2624	3.40397	0.170365
16	B4	13	62.4565	3.40611	0.163105
16	B4	14	62.6505	3.35085	0.157777
16	B4	15	62.8446	3.36573	0.155747
16	B4	16	63.0386	3.3645	0.157296
16	B4	17	63.2327	3.3636	0.161547
16	B4	18	63.4267	3.31671	0.166969
16	B4	19	63.6208	3.30274	0.17222
16	B4	20	63.8148	3.29399	0.176743
16	B4	21	64.0089	3.28753	0.180714
16	B4	22	64.2029	3.26788	0.184512
16	B4	23	64.397	3.24882	0.188232
16	B4	24	64.591	3.23336	0.1916
16	B4	25	64.7851	3.21436	0.19424
16	B4	26	64.9791	3.2003	0.195965
16	B4	27	65.1732	3.17997	0.196883
16	B4	28	65.3672	3.16404	0.197295
16	B4	29	65.5613	3.14917	0.19756
16	B4	30	65.7553	3.13245	0.197957
16	B4	31	65.9494	3.10993	0.198618
16	B4	32	66.1434	3.09837	0.199487
16	B4	33	66.3375	3.08265	0.200316
16	B4	34	66.5315	3.06164	0.20073
16	B4	35	66.7256	3.04447	0.200391
16	B4	36	66.9196	3.02556	0.199207
16	B4	37	67.1137	3.00629	0.197458
16	B4	38	67.3077	2.98918	0.195732
16	B4	39	67.5018	2.97652	0.194678
16	B4	40	67.6958	2.95986	0.194691
16	B4	41	67.8899	2.94386	0.195705
16	B4	42	68.0839	2.9264	0.197185
16	B4	43	68.278	2.90778	0.198339
16	B4	44	68.472	2.8912	0.198436
16	B4	45	68.6661	2.87027	0.197142
16	B4	46	68.8601	2.85566	0.194705
16	B4	47	69.0542	2.83428	0.191931
16	B4	48	69.2482	2.81988	0.189846
16	B4	49	69.4423	2.80736	0.189234
16	B4	50	69.6363	2.80479	0.190235
16	B4	51	69.8304	2.77316	0.192325
16	B4	52	70.0244	2.75686	0.194641
16	B4	53	70.2185	2.74002	0.196481
16	B4	54	70.4125	2.72535	0.197606
16	B4	55	70.6065	2.70533	0.198197
16	B4	56	70.8006	2.6915	0.198575
16	B4	57	70.9946	2.67107	0.19891
16	B4	58	71.1887	2.6597	0.199121
16	B4	59	71.3827	2.63905	0.199011
16	B4	60	71.5768	2.61338	0.198501
16	B4	61	71.7708	2.60744	0.197797
16	B4	62	71.9649	2.58713	0.197354
16	B4	63	72.1589	2.56883	0.197655
16	B4	64	72.353	2.55062	0.198939
16	B4	65	72.547	2.54898	0.201053
16	B4	66	72.7411	2.51324	0.203544
16	B4	67	72.9351	2.49681	0.205931
16	B4	68	73.1292	2.48364	0.207924
16	B4	69	73.3232	2.46124	0.209472
16	B4	70	73.5173	2.44437	0.210634
16	B4	71	73.7113	2.43484	0.211482
16	B4	72	73.9054	2.41395	0.212163
16	B4	73	74.0994	2.37261	0.212941
16	B4	74	74.2935	2.36588	0.214007
16	B4	75	74.4875	2.36437	0.21505
16	B4	76	74.6816	2.38079	0.215063
16	B4	77	74.8756	2.27109	0.212829
16	B4	78	75.0697	2.29429	0.207984
16	B4	79	75.2637	2.27947	0.201964
16	B4	80	75.4578	2.26664	0.198098
16	B4	81	75.6518	2.24815	0.20066
16	B4	82	75.8459	2.22347	0.213247
16	B4	83	76.0399	2.22328	0.237214
16	B4	84	76.234	2.25211	0.270983
16	B4	85	76.428	2.1679	0.310863
16	B4	86	76.6221	2.14114	0.353333
16	B4	87	76.8161	2.1062	0.397667
16	B4	88	77.0102	2.03288	0.447172
16	B4	89	77.2042	2.05163	0.50793
16	B4	90	77.3983	2.01972	0.585605
16	B4	91	77.5923	1.96382	0.6822
16	B4	92	77.7864	1.89912	0.794639
16	B4	93	77.9804	1.80696	0.915738
16	B4	94	78.1745	1.71009	1.03662
16	B4	95	78.3685	1.61996	1.14913
16	B4	96	78.5626	1.48762	1.24718
16	B4	97	78.7566	1.35949	1.32701
16	B4	98	78.9507	1.22814	1.38643
16	B4	99	79.1447	1.12168	1.42381
16	B4	100	79.3388	0.980731	1.43718
16	B4	101	79.5328	0.838838	1.42396
16	B4	102	79.7269	0.710472	1.38158
16	B4	103	79.9209	0.581073	1.30867
16	B4	104	80.115	0.466415	1.20623
16	B4	105	80.309	0.364289	1.07836
16	B4	106	80.5031	0.279097	0.932149
16	B4	107	80.6971	0.214304	0.776924
16	B4	108	80.8911	0.166605	0.622935
16	B4	109	81.0852	0.140271	0.479806
16	B4	110	81.2792	0.126602	0.355114
16	B4	111	81.4733	0.116598	0.253445
16	B4	112	81.6673	0.110032	0.176178
16	B4	113	81.8614	0.111949	0.121959
16	B4	114	82.0554	0.106851	0.0876185
16	B4	115	82.2495	0.105352	0.0691458
16	B4	116	82.4435	0.102059	0.0624217
16	B4	117	82.6376	0.0979961	0.0635801
16	B4	118	82.8316	0.0941189	0.0690716
16	B4	119	83.0257	0.0869899	0.0756374
16	B4	120	83.2197	0.076733	0.0804146
16	B4	121	83.4138	0.0637918	0.0812524
16	B4	122	83.6078	0.0524284	0.0771115
16	B4	123	83.8019	0.0438396	0.0682851
16	B4	124	83.9959	0.0418177	0.0562313
16	B4	125	84.19	0.0421084	0.0430246
16	B4	126	84.384	0.040479	0.0306595
16	B4	127	84.5781	0.0402939	0.0205135
16	B4	128	84.7721	0.0411689	0.0131514
16	B4	129	84.9662	0.039316	0.00845273
16	B4	130	85.1602	0.0414086	0.00589307
16	B4	131	85.3543	0.0381012	0.00480919
16	B4	132	85.5483	0.0420464	0.00456325
16	B4	133	85.7424	0.0385317	0.00461932
16	B4	134	85.9364	0.0379941	0.00458489
16	B4	135	86.1305	0.0373818	0.00424596
16	B4	136	86.3245	0.0375318	0.00358574
16	B4	137	86.5186	0.0361886	0.00276075
16	B4	138	86.7126	0.0370695	0.00202674
16	B4	139	86.9067	0.0394275	0.00163797
16	B4	140	87.1007	0.0356109	0.0017544
16	B4	141	87.2948	0.0378747	0.00238532
16	B4	142	87.4888	0.0387403	0.00338069
16	B4	143	87.6829	0.0373937	0.00447308
16	B4	144	87.8769	0.0347203	0.00536201
16	B4	145	88.071	0.0352789	0.00581502
16	B4	146	88.265	0.0343011	0.00574512
16	B4	147	88.4591	0.0333834	0.00523026
16	B4	148	88.6531	0.0337672	0.00446924
16	B4	149	88.8472	0.0333062	0.00369934
16	B4	150	89.0412	0.0332226	0.0031118
16	B4	151	89.2353	0.0338264	0.00279471
16	B4	152	89.4293	0.0328924	0.00271923
[truncated: 12,988 more rows]
