# Supplementary material for: ASFV pA151R negatively regulates type I IFN production via degrading E3 ligase TRAF6
Source: Front Immunol. 2024 Feb 21;15:1339510. doi: 10.3389/fimmu.2024.1339510 (PMC10914938; doi:10.3389/fimmu.2024.1339510)
Supplement: Supplementary file 8 [file DataSheet_8.zip › fig 8/2022-05-08 fig8C UL30.xls]

## Sheet: Sample Setup
Block Type	Fast 96-Well Block (0.1mL)
Calibration Background is expired	Yes
Calibration Background performed on	01-19-2021
Calibration HRM MELTDOCTOR is expired	Yes
Calibration HRM MELTDOCTOR performed on	11-03-2016
Calibration Normalization FAM-ROX is expired	Yes
Calibration Normalization FAM-ROX performed on	01-19-2021
Calibration Normalization VIC-ROX is expired	Yes
Calibration Normalization VIC-ROX performed on	01-19-2021
Calibration Pure Dye CY3 is expired	Yes
Calibration Pure Dye CY3 performed on	01-19-2021
Calibration Pure Dye FAM is expired	Yes
Calibration Pure Dye FAM performed on	01-19-2021
Calibration Pure Dye MELTDOCTOR is expired	Yes
Calibration Pure Dye MELTDOCTOR performed on	11-03-2016
Calibration Pure Dye NED is expired	Yes
Calibration Pure Dye NED performed on	09-17-2019
Calibration Pure Dye ROX is expired	Yes
Calibration Pure Dye ROX performed on	01-19-2021
Calibration Pure Dye SYBR is expired	Yes
Calibration Pure Dye SYBR performed on	01-19-2021
Calibration Pure Dye TAMRA is expired	Yes
Calibration Pure Dye TAMRA performed on	01-19-2021
Calibration Pure Dye VIC is expired	Yes
Calibration Pure Dye VIC performed on	01-19-2021
Calibration ROI is expired	Yes
Calibration ROI performed on	01-19-2021
Calibration Uniformity is expired	Yes
Calibration Uniformity performed on	01-19-2021
Chemistry	SYBR_GREEN
Date Created	2022-05-08 05:17:46 AM PDT
Date Modified	2022-05-08 21:47:06 PM PDT
Experiment Barcode
Experiment Comment
Experiment File Name	D:\LY\A151R daochu\HELA HSV\2022-05-08 UL30 24H 12H .eds
Experiment Name	2022-05-08 201741
Experiment Run Start Time	2022-05-08 13:22:56 PM PDT
Experiment Run Stop Time	2022-05-08 14:29:40 PM PDT
Experiment Type	Comparative Cт (ΔΔCт)
Instrument Name	278861502
Instrument Serial Number	278861502
Instrument Type	QuantStudio(TM) 6 Flex System
Passive Reference	ROX
Quantification Cycle Method	Ct
Signal Smoothing On	true
Stage/ Cycle where Analysis is performed	Stage 2, Step 2
User Name
Well	Well Position	Sample Name	Sample Color	Biogroup Name	Biogroup Color	Target Name	Target Color	Task	Reporter	Quencher	Quantity	Comments
1	A1	Sample 1	RGB(176,23,31)			GAPDH	RGB(176,23,31)	UNKNOWN	SYBR	None
2	A2	Sample 2	RGB(0,0,255)			GAPDH	RGB(176,23,31)	UNKNOWN	SYBR	None
3	A3	Sample 3	RGB(0,139,69)			GAPDH	RGB(176,23,31)	UNKNOWN	SYBR	None
4	A4	Sample 4	RGB(255,127,0)			GAPDH	RGB(176,23,31)	UNKNOWN	SYBR	None
5	A5	Sample 5	RGB(139,137,112)			GAPDH	RGB(176,23,31)	UNKNOWN	SYBR	None
6	A6	Sample 6	RGB(238,121,66)			GAPDH	RGB(176,23,31)	UNKNOWN	SYBR	None
7	A7
8	A8
9	A9
10	A10
11	A11
12	A12
13	B1	Sample 1	RGB(176,23,31)			UL30	RGB(0,0,255)	UNKNOWN	SYBR	None
14	B2	Sample 2	RGB(0,0,255)			UL30	RGB(0,0,255)	UNKNOWN	SYBR	None
15	B3	Sample 3	RGB(0,139,69)			UL30	RGB(0,0,255)	UNKNOWN	SYBR	None
16	B4	Sample 4	RGB(255,127,0)			UL30	RGB(0,0,255)	UNKNOWN	SYBR	None
17	B5	Sample 5	RGB(139,137,112)			UL30	RGB(0,0,255)	UNKNOWN	SYBR	None
18	B6	Sample 6	RGB(238,121,66)			UL30	RGB(0,0,255)	UNKNOWN	SYBR	None
19	B7
20	B8
21	B9
22	B10
23	B11
24	B12
25	C1	Sample 7	RGB(142,56,142)			GAPDH	RGB(176,23,31)	UNKNOWN	SYBR	None
26	C2	Sample 7	RGB(142,56,142)			GAPDH	RGB(176,23,31)	UNKNOWN	SYBR	None
27	C3	Sample 7	RGB(142,56,142)			GAPDH	RGB(176,23,31)	UNKNOWN	SYBR	None
28	C4	Sample 8	RGB(198,113,113)			GAPDH	RGB(176,23,31)	UNKNOWN	SYBR	None
29	C5	Sample 8	RGB(198,113,113)			GAPDH	RGB(176,23,31)	UNKNOWN	SYBR	None
30	C6	Sample 8	RGB(198,113,113)			GAPDH	RGB(176,23,31)	UNKNOWN	SYBR	None
31	C7	Sample 9	RGB(0,245,255)			GAPDH	RGB(176,23,31)	UNKNOWN	SYBR	None
32	C8	Sample 9	RGB(0,245,255)			GAPDH	RGB(176,23,31)	UNKNOWN	SYBR	None
33	C9	Sample 9	RGB(0,245,255)			GAPDH	RGB(176,23,31)	UNKNOWN	SYBR	None
34	C10	Sample 10	RGB(238,220,130)			GAPDH	RGB(176,23,31)	UNKNOWN	SYBR	None
35	C11	Sample 10	RGB(238,220,130)			GAPDH	RGB(176,23,31)	UNKNOWN	SYBR	None
36	C12	Sample 10	RGB(238,220,130)			GAPDH	RGB(176,23,31)	UNKNOWN	SYBR	None
37	D1	Sample 7	RGB(142,56,142)			UL30	RGB(0,0,255)	UNKNOWN	SYBR	None
38	D2	Sample 7	RGB(142,56,142)			UL30	RGB(0,0,255)	UNKNOWN	SYBR	None
39	D3	Sample 7	RGB(142,56,142)			UL30	RGB(0,0,255)	UNKNOWN	SYBR	None
40	D4	Sample 8	RGB(198,113,113)			UL30	RGB(0,0,255)	UNKNOWN	SYBR	None
41	D5	Sample 8	RGB(198,113,113)			UL30	RGB(0,0,255)	UNKNOWN	SYBR	None
42	D6	Sample 8	RGB(198,113,113)			UL30	RGB(0,0,255)	UNKNOWN	SYBR	None
43	D7	Sample 9	RGB(0,245,255)			UL30	RGB(0,0,255)	UNKNOWN	SYBR	None
44	D8	Sample 9	RGB(0,245,255)			UL30	RGB(0,0,255)	UNKNOWN	SYBR	None
45	D9	Sample 9	RGB(0,245,255)			UL30	RGB(0,0,255)	UNKNOWN	SYBR	None
46	D10	Sample 10	RGB(238,220,130)			UL30	RGB(0,0,255)	UNKNOWN	SYBR	None
47	D11	Sample 10	RGB(238,220,130)			UL30	RGB(0,0,255)	UNKNOWN	SYBR	None
48	D12	Sample 10	RGB(238,220,130)			UL30	RGB(0,0,255)	UNKNOWN	SYBR	None
49	E1	Sample 11	RGB(238,238,0)			GAPDH	RGB(176,23,31)	UNKNOWN	SYBR	None
50	E2	Sample 11	RGB(238,238,0)			GAPDH	RGB(176,23,31)	UNKNOWN	SYBR	None
51	E3	Sample 11	RGB(238,238,0)			GAPDH	RGB(176,23,31)	UNKNOWN	SYBR	None
52	E4	HSV+WT 24H	RGB(142,142,56)			GAPDH	RGB(176,23,31)	UNKNOWN	SYBR	None
53	E5	HSV+WT 24H	RGB(142,142,56)			GAPDH	RGB(176,23,31)	UNKNOWN	SYBR	None
54	E6	HSV+WT 24H	RGB(142,142,56)			GAPDH	RGB(176,23,31)	UNKNOWN	SYBR	None
55	E7	Sample 13	RGB(238,44,44)			GAPDH	RGB(176,23,31)	UNKNOWN	SYBR	None
56	E8	Sample 13	RGB(238,44,44)			GAPDH	RGB(176,23,31)	UNKNOWN	SYBR	None
57	E9	Sample 13	RGB(238,44,44)			GAPDH	RGB(176,23,31)	UNKNOWN	SYBR	None
58	E10	Sample 14	RGB(51,161,201)			GAPDH	RGB(176,23,31)	UNKNOWN	SYBR	None
59	E11	Sample 14	RGB(51,161,201)			GAPDH	RGB(176,23,31)	UNKNOWN	SYBR	None
60	E12	Sample 14	RGB(51,161,201)			GAPDH	RGB(176,23,31)	UNKNOWN	SYBR	None
61	F1	Sample 11	RGB(238,238,0)			UL30	RGB(0,0,255)	UNKNOWN	SYBR	None
62	F2	Sample 11	RGB(238,238,0)			UL30	RGB(0,0,255)	UNKNOWN	SYBR	None
63	F3	Sample 11	RGB(238,238,0)			UL30	RGB(0,0,255)	UNKNOWN	SYBR	None
64	F4	HSV+WT 24H	RGB(142,142,56)			UL30	RGB(0,0,255)	UNKNOWN	SYBR	None
65	F5	HSV+WT 24H	RGB(142,142,56)			UL30	RGB(0,0,255)	UNKNOWN	SYBR	None
66	F6	HSV+WT 24H	RGB(142,142,56)			UL30	RGB(0,0,255)	UNKNOWN	SYBR	None
67	F7	Sample 13	RGB(238,44,44)			UL30	RGB(0,0,255)	UNKNOWN	SYBR	None
68	F8	Sample 13	RGB(238,44,44)			UL30	RGB(0,0,255)	UNKNOWN	SYBR	None
69	F9	Sample 13	RGB(238,44,44)			UL30	RGB(0,0,255)	UNKNOWN	SYBR	None
70	F10	Sample 14	RGB(51,161,201)			UL30	RGB(0,0,255)	UNKNOWN	SYBR	None
71	F11	Sample 14	RGB(51,161,201)			UL30	RGB(0,0,255)	UNKNOWN	SYBR	None
72	F12	Sample 14	RGB(51,161,201)			UL30	RGB(0,0,255)	UNKNOWN	SYBR	None
73	G1	Sample 15	RGB(238,18,137)			GAPDH	RGB(176,23,31)	UNKNOWN	SYBR	None
74	G2	Sample 15	RGB(238,18,137)			GAPDH	RGB(176,23,31)	UNKNOWN	SYBR	None
75	G3	Sample 15	RGB(238,18,137)			GAPDH	RGB(176,23,31)	UNKNOWN	SYBR	None
76	G4	Sample 16	RGB(176,23,31)			GAPDH	RGB(176,23,31)	UNKNOWN	SYBR	None
77	G5	Sample 16	RGB(176,23,31)			GAPDH	RGB(176,23,31)	UNKNOWN	SYBR	None
78	G6	Sample 16	RGB(176,23,31)			GAPDH	RGB(176,23,31)	UNKNOWN	SYBR	None
79	G7	Sample 17	RGB(0,0,255)			GAPDH	RGB(176,23,31)	UNKNOWN	SYBR	None
80	G8	Sample 17	RGB(0,0,255)			GAPDH	RGB(176,23,31)	UNKNOWN	SYBR	None
81	G9	Sample 17	RGB(0,0,255)			GAPDH	RGB(176,23,31)	UNKNOWN	SYBR	None
82	G10	HSV+WT 12H	RGB(0,139,69)			GAPDH	RGB(176,23,31)	UNKNOWN	SYBR	None
83	G11	HSV+WT 12H	RGB(0,139,69)			GAPDH	RGB(176,23,31)	UNKNOWN	SYBR	None
84	G12	HSV+WT 12H	RGB(0,139,69)			GAPDH	RGB(176,23,31)	UNKNOWN	SYBR	None
85	H1	Sample 15	RGB(238,18,137)			UL30	RGB(0,0,255)	UNKNOWN	SYBR	None
86	H2	Sample 15	RGB(238,18,137)			UL30	RGB(0,0,255)	UNKNOWN	SYBR	None
87	H3	Sample 15	RGB(238,18,137)			UL30	RGB(0,0,255)	UNKNOWN	SYBR	None
88	H4	Sample 16	RGB(176,23,31)			UL30	RGB(0,0,255)	UNKNOWN	SYBR	None
89	H5	Sample 16	RGB(176,23,31)			UL30	RGB(0,0,255)	UNKNOWN	SYBR	None
90	H6	Sample 16	RGB(176,23,31)			UL30	RGB(0,0,255)	UNKNOWN	SYBR	None
91	H7	Sample 17	RGB(0,0,255)			UL30	RGB(0,0,255)	UNKNOWN	SYBR	None
92	H8	Sample 17	RGB(0,0,255)			UL30	RGB(0,0,255)	UNKNOWN	SYBR	None
93	H9	Sample 17	RGB(0,0,255)			UL30	RGB(0,0,255)	UNKNOWN	SYBR	None
94	H10	HSV+WT 12H	RGB(0,139,69)			UL30	RGB(0,0,255)	UNKNOWN	SYBR	None
95	H11	HSV+WT 12H	RGB(0,139,69)			UL30	RGB(0,0,255)	UNKNOWN	SYBR	None
96	H12	HSV+WT 12H	RGB(0,139,69)			UL30	RGB(0,0,255)	UNKNOWN	SYBR	None

## Sheet: Amplification Data
Block Type	Fast 96-Well Block (0.1mL)
Calibration Background is expired	Yes
Calibration Background performed on	01-19-2021
Calibration HRM MELTDOCTOR is expired	Yes
Calibration HRM MELTDOCTOR performed on	11-03-2016
Calibration Normalization FAM-ROX is expired	Yes
Calibration Normalization FAM-ROX performed on	01-19-2021
Calibration Normalization VIC-ROX is expired	Yes
Calibration Normalization VIC-ROX performed on	01-19-2021
Calibration Pure Dye CY3 is expired	Yes
Calibration Pure Dye CY3 performed on	01-19-2021
Calibration Pure Dye FAM is expired	Yes
Calibration Pure Dye FAM performed on	01-19-2021
Calibration Pure Dye MELTDOCTOR is expired	Yes
Calibration Pure Dye MELTDOCTOR performed on	11-03-2016
Calibration Pure Dye NED is expired	Yes
Calibration Pure Dye NED performed on	09-17-2019
Calibration Pure Dye ROX is expired	Yes
Calibration Pure Dye ROX performed on	01-19-2021
Calibration Pure Dye SYBR is expired	Yes
Calibration Pure Dye SYBR performed on	01-19-2021
Calibration Pure Dye TAMRA is expired	Yes
Calibration Pure Dye TAMRA performed on	01-19-2021
Calibration Pure Dye VIC is expired	Yes
Calibration Pure Dye VIC performed on	01-19-2021
Calibration ROI is expired	Yes
Calibration ROI performed on	01-19-2021
Calibration Uniformity is expired	Yes
Calibration Uniformity performed on	01-19-2021
Chemistry	SYBR_GREEN
Date Created	2022-05-08 05:17:46 AM PDT
Date Modified	2022-05-08 21:47:06 PM PDT
Experiment Barcode
Experiment Comment
Experiment File Name	D:\LY\A151R daochu\HELA HSV\2022-05-08 UL30 24H 12H .eds
Experiment Name	2022-05-08 201741
Experiment Run Start Time	2022-05-08 13:22:56 PM PDT
Experiment Run Stop Time	2022-05-08 14:29:40 PM PDT
Experiment Type	Comparative Cт (ΔΔCт)
Instrument Name	278861502
Instrument Serial Number	278861502
Instrument Type	QuantStudio(TM) 6 Flex System
Passive Reference	ROX
Quantification Cycle Method	Ct
Signal Smoothing On	true
Stage/ Cycle where Analysis is performed	Stage 2, Step 2
User Name
Well	Cycle	Target Name	Rn	Delta Rn
1	1	GAPDH	0.239526	0.002641
1	2	GAPDH	0.239182	0.00248323
1	3	GAPDH	0.237995	0.00148113
1	4	GAPDH	0.236719	0.000390547
1	5	GAPDH	0.23623	8.72086e-05
1	6	GAPDH	0.235498	-0.000458944
1	7	GAPDH	0.235034	-0.000737622
1	8	GAPDH	0.234111	-0.00147536
1	9	GAPDH	0.234165	-0.00123554
1	10	GAPDH	0.23448	-0.000735209
1	11	GAPDH	0.235485	0.000455234
1	12	GAPDH	0.237073	0.00222855
1	13	GAPDH	0.240603	0.00594426
1	14	GAPDH	0.250102	0.0156281
1	15	GAPDH	0.269172	0.0348845
1	16	GAPDH	0.301245	0.0671427
1	17	GAPDH	0.360603	0.126686
1	18	GAPDH	0.467801	0.23407
1	19	GAPDH	0.651778	0.418232
1	20	GAPDH	0.961642	0.728281
1	21	GAPDH	1.38646	1.15329
1	22	GAPDH	1.84929	1.61631
1	23	GAPDH	2.24097	2.00817
1	24	GAPDH	2.47352	2.2409
1	25	GAPDH	2.60584	2.37341
1	26	GAPDH	2.68254	2.45029
1	27	GAPDH	2.73982	2.50776
1	28	GAPDH	2.78548	2.5536
1	29	GAPDH	2.81703	2.58534
1	30	GAPDH	2.83985	2.60834
1	31	GAPDH	2.8576	2.62628
1	32	GAPDH	2.87246	2.64133
1	33	GAPDH	2.87907	2.64812
1	34	GAPDH	2.89021	2.65944
1	35	GAPDH	2.89592	2.66534
1	36	GAPDH	2.90351	2.67311
1	37	GAPDH	2.91053	2.68032
1	38	GAPDH	2.91009	2.68007
1	39	GAPDH	2.90959	2.67975
1	40	GAPDH	2.90822	2.67856
2	1	GAPDH	0.194709	0.00382978
2	2	GAPDH	0.194198	0.00243276
2	3	GAPDH	0.192764	0.000112156
2	4	GAPDH	0.192984	-0.000555091
2	5	GAPDH	0.194745	0.000319397
2	6	GAPDH	0.196151	0.000839058
2	7	GAPDH	0.197081	0.000882462
2	8	GAPDH	0.196965	-0.000119747
2	9	GAPDH	0.196781	-0.0011902
2	10	GAPDH	0.197726	-0.00113164
2	11	GAPDH	0.199107	-0.000637494
2	12	GAPDH	0.200811	0.000180383
2	13	GAPDH	0.202818	0.00130073
2	14	GAPDH	0.209125	0.00672123
2	15	GAPDH	0.223429	0.0201388
2	16	GAPDH	0.245173	0.040996
2	17	GAPDH	0.285164	0.0801006
2	18	GAPDH	0.358356	0.152406
2	19	GAPDH	0.49045	0.283613
2	20	GAPDH	0.733521	0.525798
2	21	GAPDH	1.11547	0.906855
2	22	GAPDH	1.62121	1.41172
2	23	GAPDH	2.16274	1.95236
2	24	GAPDH	2.58301	2.37174
2	25	GAPDH	2.84663	2.63448
2	26	GAPDH	2.99077	2.77772
2	27	GAPDH	3.08283	2.8689
2	28	GAPDH	3.15365	2.93883
2	29	GAPDH	3.20091	2.98521
2	30	GAPDH	3.23393	3.01735
2	31	GAPDH	3.26188	3.0444
2	32	GAPDH	3.28328	3.06492
2	33	GAPDH	3.29595	3.0767
2	34	GAPDH	3.30864	3.08851
2	35	GAPDH	3.31909	3.09807
2	36	GAPDH	3.33338	3.11147
2	37	GAPDH	3.34363	3.12083
2	38	GAPDH	3.34344	3.11976
2	39	GAPDH	3.34161	3.11704
2	40	GAPDH	3.33995	3.1145
3	1	GAPDH	0.265185	0.00161631
3	2	GAPDH	0.264569	0.000292611
3	3	GAPDH	0.264817	-0.000166821
3	4	GAPDH	0.265605	-8.6831e-05
3	5	GAPDH	0.267339	0.000939711
3	6	GAPDH	0.268057	0.000950113
3	7	GAPDH	0.268397	0.000582621
3	8	GAPDH	0.268265	-0.00025691
3	9	GAPDH	0.267896	-0.00133304
3	10	GAPDH	0.267916	-0.0020204
3	11	GAPDH	0.269112	-0.00153257
3	12	GAPDH	0.27188	0.000528534
3	13	GAPDH	0.274455	0.00239559
3	14	GAPDH	0.281797	0.00903039
3	15	GAPDH	0.298179	0.0247046
3	16	GAPDH	0.325951	0.0517686
3	17	GAPDH	0.373944	0.0990542
3	18	GAPDH	0.462112	0.186515
3	19	GAPDH	0.620506	0.344201
3	20	GAPDH	0.906545	0.629533
3	21	GAPDH	1.34583	1.06811
3	22	GAPDH	1.9041	1.62567
3	23	GAPDH	2.46653	2.18739
3	24	GAPDH	2.87273	2.59288
3	25	GAPDH	3.11437	2.83382
3	26	GAPDH	3.24578	2.96452
3	27	GAPDH	3.33482	3.05286
3	28	GAPDH	3.40092	3.11825
3	29	GAPDH	3.44612	3.16274
3	30	GAPDH	3.47879	3.19471
3	31	GAPDH	3.50576	3.22096
3	32	GAPDH	3.52501	3.23951
3	33	GAPDH	3.53715	3.25094
3	34	GAPDH	3.54917	3.26225
3	35	GAPDH	3.56016	3.27254
3	36	GAPDH	3.56923	3.2809
3	37	GAPDH	3.57894	3.2899
3	38	GAPDH	3.57925	3.2895
3	39	GAPDH	3.57968	3.28923
3	40	GAPDH	3.57782	3.28666
4	1	GAPDH	0.247357	0.00269915
4	2	GAPDH	0.246745	0.000884374
4	3	GAPDH	0.246815	-0.000247879
4	4	GAPDH	0.248283	1.68063e-05
4	5	GAPDH	0.250327	0.00085766
4	6	GAPDH	0.251624	0.000951653
4	7	GAPDH	0.252594	0.000718924
4	8	GAPDH	0.252786	-0.000291557
4	9	GAPDH	0.253075	-0.00120628
4	10	GAPDH	0.25343	-0.00205351
4	11	GAPDH	0.255127	-0.00155993
4	12	GAPDH	0.257944	5.44334e-05
4	13	GAPDH	0.261852	0.00275968
4	14	GAPDH	0.270283	0.00998688
4	15	GAPDH	0.287371	0.025872
4	16	GAPDH	0.316006	0.053304
4	17	GAPDH	0.367418	0.103513
4	18	GAPDH	0.461177	0.19607
4	19	GAPDH	0.630916	0.364606
4	20	GAPDH	0.931716	0.664202
4	21	GAPDH	1.38955	1.12084
4	22	GAPDH	1.96796	1.69804
4	23	GAPDH	2.54505	2.27393
4	24	GAPDH	2.95795	2.68562
4	25	GAPDH	3.20018	2.92665
4	26	GAPDH	3.33178	3.05705
4	27	GAPDH	3.42089	3.14496
4	28	GAPDH	3.49039	3.21326
4	29	GAPDH	3.53584	3.2575
4	30	GAPDH	3.5701	3.29056
4	31	GAPDH	3.59484	3.3141
4	32	GAPDH	3.61479	3.33285
4	33	GAPDH	3.62348	3.34033
4	34	GAPDH	3.63253	3.34818
4	35	GAPDH	3.64232	3.35676
4	36	GAPDH	3.65453	3.36777
4	37	GAPDH	3.66153	3.37357
4	38	GAPDH	3.65927	3.3701
4	39	GAPDH	3.66364	3.37327
4	40	GAPDH	3.6622	3.37063
5	1	GAPDH	0.228387	0.00110417
5	2	GAPDH	0.227899	-0.00029461
5	3	GAPDH	0.228674	-0.000430097
5	4	GAPDH	0.229634	-0.000381718
5	5	GAPDH	0.231314	0.000388472
5	6	GAPDH	0.232623	0.000786149
5	7	GAPDH	0.23381	0.00106275
5	8	GAPDH	0.234036	0.000378114
5	9	GAPDH	0.233822	-0.000747212
5	10	GAPDH	0.234166	-0.00131328
5	11	GAPDH	0.235232	-0.00115809
5	12	GAPDH	0.237404	0.000103404
5	13	GAPDH	0.239523	0.00131151
5	14	GAPDH	0.244862	0.0057393
5	15	GAPDH	0.255969	0.0159362
5	16	GAPDH	0.274304	0.0333602
5	17	GAPDH	0.306144	0.0642895
5	18	GAPDH	0.363787	0.121021
5	19	GAPDH	0.472189	0.228513
5	20	GAPDH	0.67847	0.433883
5	21	GAPDH	1.02329	0.777796
5	22	GAPDH	1.52809	1.28168
5	23	GAPDH	2.13974	1.89242
5	24	GAPDH	2.69091	2.44268
5	25	GAPDH	3.07945	2.83031
5	26	GAPDH	3.29077	3.04072
5	27	GAPDH	3.41305	3.16208
5	28	GAPDH	3.49974	3.24787
5	29	GAPDH	3.56104	3.30826
5	30	GAPDH	3.60274	3.34905
5	31	GAPDH	3.63087	3.37626
5	32	GAPDH	3.6622	3.40669
5	33	GAPDH	3.67506	3.41863
5	34	GAPDH	3.68752	3.43018
5	35	GAPDH	3.69755	3.4393
5	36	GAPDH	3.71124	3.45209
5	37	GAPDH	3.72626	3.46619
5	38	GAPDH	3.72281	3.46183
5	39	GAPDH	3.71943	3.45754
5	40	GAPDH	3.72071	3.45791
6	1	GAPDH	0.295856	0.00114401
6	2	GAPDH	0.295672	0.000453312
6	3	GAPDH	0.296056	0.000330435
6	4	GAPDH	0.29731	0.00107764
6	5	GAPDH	0.297598	0.000858616
6	6	GAPDH	0.297134	-0.00011178
6	7	GAPDH	0.297287	-0.000465298
6	8	GAPDH	0.297338	-0.000921574
6	9	GAPDH	0.297281	-0.00148463
6	10	GAPDH	0.297505	-0.00176782
6	11	GAPDH	0.298999	-0.000780647
6	12	GAPDH	0.3014	0.00111341
6	13	GAPDH	0.302945	0.00215166
6	14	GAPDH	0.307492	0.00619216
6	15	GAPDH	0.320051	0.0182445
6	16	GAPDH	0.336852	0.0345393
6	17	GAPDH	0.365543	0.0627235
6	18	GAPDH	0.41858	0.115253
6	19	GAPDH	0.517089	0.213256
6	20	GAPDH	0.710067	0.405727
6	21	GAPDH	1.0384	0.733553
6	22	GAPDH	1.52878	1.22342
6	23	GAPDH	2.13807	1.83221
6	24	GAPDH	2.70205	2.39568
6	25	GAPDH	3.10633	2.79946
6	26	GAPDH	3.32444	3.01706
6	27	GAPDH	3.45075	3.14286
6	28	GAPDH	3.53962	3.23123
6	29	GAPDH	3.59943	3.29052
6	30	GAPDH	3.64324	3.33383
6	31	GAPDH	3.66604	3.35612
6	32	GAPDH	3.69457	3.38415
6	33	GAPDH	3.71164	3.40071
6	34	GAPDH	3.72375	3.41232
6	35	GAPDH	3.73501	3.42307
6	36	GAPDH	3.74444	3.43199
6	37	GAPDH	3.75845	3.4455
6	38	GAPDH	3.75986	3.4464
6	39	GAPDH	3.76159	3.44763
6	40	GAPDH	3.76458	3.4501
7	1
7	2
7	3
7	4
7	5
7	6
7	7
7	8
7	9
7	10
7	11
7	12
7	13
7	14
7	15
7	16
7	17
7	18
7	19
7	20
7	21
7	22
7	23
7	24
7	25
7	26
7	27
7	28
7	29
7	30
7	31
7	32
7	33
7	34
7	35
7	36
7	37
7	38
7	39
7	40
8	1
8	2
8	3
8	4
8	5
8	6
8	7
8	8
8	9
8	10
8	11
8	12
8	13
8	14
8	15
8	16
8	17
8	18
8	19
8	20
8	21
8	22
8	23
8	24
8	25
8	26
8	27
8	28
8	29
8	30
8	31
8	32
8	33
8	34
8	35
8	36
8	37
8	38
8	39
8	40
9	1
9	2
9	3
9	4
9	5
9	6
9	7
9	8
9	9
9	10
9	11
9	12
9	13
9	14
9	15
9	16
9	17
9	18
9	19
9	20
9	21
9	22
9	23
9	24
9	25
9	26
9	27
9	28
9	29
9	30
9	31
9	32
9	33
9	34
9	35
9	36
9	37
9	38
9	39
9	40
10	1
10	2
10	3
10	4
10	5
10	6
10	7
10	8
10	9
10	10
10	11
10	12
10	13
10	14
10	15
10	16
10	17
10	18
10	19
10	20
10	21
10	22
10	23
10	24
10	25
10	26
10	27
10	28
10	29
10	30
10	31
10	32
10	33
10	34
10	35
10	36
10	37
10	38
10	39
10	40
11	1
11	2
11	3
11	4
11	5
11	6
11	7
11	8
11	9
11	10
11	11
11	12
11	13
11	14
11	15
11	16
11	17
11	18
11	19
11	20
11	21
11	22
11	23
11	24
11	25
11	26
11	27
11	28
11	29
11	30
11	31
11	32
11	33
11	34
11	35
11	36
11	37
11	38
11	39
11	40
12	1
12	2
12	3
12	4
12	5
12	6
12	7
12	8
12	9
12	10
12	11
12	12
12	13
12	14
12	15
12	16
12	17
12	18
12	19
12	20
12	21
12	22
12	23
12	24
12	25
12	26
12	27
12	28
12	29
12	30
12	31
12	32
12	33
12	34
12	35
12	36
12	37
12	38
12	39
12	40
13	1	UL30	0.87802	0.00585827
13	2	UL30	0.875705	0.0045972
13	3	UL30	0.870751	0.000695949
13	4	UL30	0.868018	-0.000983183
13	5	UL30	0.866387	-0.00156058
13	6	UL30	0.862861	-0.00403317
13	7	UL30	0.864381	-0.00145886
13	8	UL30	0.863774	-0.00101284
13	9	UL30	0.863909	0.000176141
13	10	UL30	0.863353	0.000673473
13	11	UL30	0.863444	0.00181865
13	12	UL30	0.861272	0.000699442
13	13	UL30	0.858399	-0.0011194
13	14	UL30	0.859101	0.000636541
13	15	UL30	0.86563	0.0082192
13	16	UL30	0.868599	0.0122417
13	17	UL30	0.860392	0.00508809
13	18	UL30	0.850026	-0.00422479
13	19	UL30	0.847907	-0.00528922
13	20	UL30	0.848225	-0.00391773
13	21	UL30	0.848535	-0.00255422
13	22	UL30	0.847373	-0.00266325
13	23	UL30	0.847043	-0.00193906
13	24	UL30	0.84559	-0.00233818
13	25	UL30	0.845612	-0.00126298
13	26	UL30	0.845668	-0.000153152
13	27	UL30	0.84526	0.000492297
13	28	UL30	0.847483	0.00376917
13	29	UL30	0.851451	0.00879044
13	30	UL30	0.85765	0.0160429
13	31	UL30	0.872762	0.0322087
13	32	UL30	0.901304	0.061804
13	33	UL30	0.958292	0.119846
13	34	UL30	1.07114	0.23375
13	35	UL30	1.26184	0.425506
13	36	UL30	1.56754	0.732258
13	37	UL30	1.985	1.15076
13	38	UL30	2.39724	1.56406
13	39	UL30	2.74509	1.91297
13	40	UL30	2.96174	2.13067
14	1	UL30	0.182407	-0.00599459
14	2	UL30	0.182922	-0.0069327
14	3	UL30	0.184578	-0.00673022
14	4	UL30	0.188587	-0.00417421
14	5	UL30	0.192783	-0.00143178
14	6	UL30	0.196062	0.000394503
14	7	UL30	0.197422	0.000301215
14	8	UL30	0.198988	0.000414175
14	9	UL30	0.200957	0.00093024
14	10	UL30	0.203107	0.00162652
14	11	UL30	0.20503	0.00209659
14	12	UL30	0.206211	0.00182429
14	13	UL30	0.207186	0.00134544
14	14	UL30	0.209792	0.00249845
14	15	UL30	0.213384	0.00463737
14	16	UL30	0.215104	0.00490387
14	17	UL30	0.214554	0.0029006
14	18	UL30	0.213943	0.000837126
14	19	UL30	0.213816	-0.000743789
14	20	UL30	0.215122	-0.00089011
14	21	UL30	0.216965	-0.000500332
14	22	UL30	0.217872	-0.00104749
14	23	UL30	0.219629	-0.000743532
14	24	UL30	0.219897	-0.00192805
14	25	UL30	0.221353	-0.00192574
14	26	UL30	0.221834	-0.0028976
14	27	UL30	0.224516	-0.00166883
14	28	UL30	0.22761	-2.87097e-05
14	29	UL30	0.232308	0.00321632
14	30	UL30	0.242453	0.011908
14	31	UL30	0.260638	0.0286402
14	32	UL30	0.296141	0.06269
14	33	UL30	0.363514	0.12861
14	34	UL30	0.487254	0.250896
14	35	UL30	0.704021	0.46621
14	36	UL30	1.05553	0.816265
14	37	UL30	1.53858	1.29786
14	38	UL30	2.0397	1.79753
14	39	UL30	2.47281	2.22918
14	40	UL30	2.74616	2.50108
15	1	UL30	0.177689	-0.00318115
15	2	UL30	0.177535	-0.00332775
15	3	UL30	0.178694	-0.00216124
15	4	UL30	0.179791	-0.00105624
15	5	UL30	0.180942	0.0001014
15	6	UL30	0.181364	0.000531822
15	7	UL30	0.182209	0.0013841
15	8	UL30	0.182188	0.00137006
15	9	UL30	0.181626	0.000815814
15	10	UL30	0.181432	0.000629119
15	11	UL30	0.181343	0.000547612
15	12	UL30	0.180373	-0.000414227
15	13	UL30	0.180182	-0.000597643
15	14	UL30	0.181424	0.000651374
15	15	UL30	0.183526	0.00276081
15	16	UL30	0.18428	0.00352231
15	17	UL30	0.182083	0.00133344
15	18	UL30	0.178479	-0.0022634
15	19	UL30	0.177811	-0.00292355
15	20	UL30	0.178538	-0.00218903
15	21	UL30	0.178821	-0.0018984
15	22	UL30	0.178813	-0.00189927
15	23	UL30	0.179262	-0.00144245
15	24	UL30	0.179035	-0.0016621
15	25	UL30	0.179749	-0.000940615
15	26	UL30	0.180267	-0.000414886
15	27	UL30	0.180488	-0.000186866
15	28	UL30	0.182305	0.00163819
15	29	UL30	0.185423	0.00476388
15	30	UL30	0.189597	0.00894511
15	31	UL30	0.198658	0.0180137
15	32	UL30	0.217701	0.0370645
15	33	UL30	0.253124	0.0724947
15	34	UL30	0.32061	0.139988
15	35	UL30	0.446469	0.265854
15	36	UL30	0.671506	0.490899
15	37	UL30	1.03641	0.855807
15	38	UL30	1.52049	1.33989
15	39	UL30	2.06696	1.88638
15	40	UL30	2.49681	2.31624
16	1	UL30	0.192917	-0.00237588
16	2	UL30	0.193286	-0.00192286
16	3	UL30	0.193737	-0.00138711
16	4	UL30	0.19422	-0.000819615
16	5	UL30	0.195107	0.000152084
16	6	UL30	0.195066	0.000195769
16	7	UL30	0.194726	-5.94777e-05
16	8	UL30	0.194605	-9.61695e-05
16	9	UL30	0.194744	0.000127358
16	10	UL30	0.194824	0.000291861
16	11	UL30	0.195341	0.000892805
16	12	UL30	0.195315	0.000951988
16	13	UL30	0.194817	0.000538207
16	14	UL30	0.195102	0.000907989
16	15	UL30	0.197293	0.00318369
16	16	UL30	0.19797	0.00394478
16	17	UL30	0.19517	0.0012296
16	18	UL30	0.19227	-0.00158656
16	19	UL30	0.191647	-0.00212462
16	20	UL30	0.191734	-0.00195344
16	21	UL30	0.19228	-0.00132306
16	22	UL30	0.19217	-0.00134855
16	23	UL30	0.192464	-0.000969782
16	24	UL30	0.192266	-0.00108304
16	25	UL30	0.192613	-0.000651682
16	26	UL30	0.192201	-0.000978857
16	27	UL30	0.191701	-0.00139513
16	28	UL30	0.191332	-0.00167904
16	29	UL30	0.191326	-0.0016001
16	30	UL30	0.192573	-0.00026924
16	31	UL30	0.193537	0.000779737
16	32	UL30	0.194575	0.00190233
16	33	UL30	0.196816	0.00422727
16	34	UL30	0.203224	0.0107204
16	35	UL30	0.21522	0.0228001
16	36	UL30	0.240829	0.0484939
16	37	UL30	0.289877	0.097627
16	38	UL30	0.376155	0.183989
16	39	UL30	0.537112	0.345031
16	40	UL30	0.74283	0.550833
17	1	UL30	0.196468	-0.00368147
17	2	UL30	0.196818	-0.00349419
17	3	UL30	0.198012	-0.00246372
17	4	UL30	0.198964	-0.00167488
17	5	UL30	0.200111	-0.000690787
17	6	UL30	0.200794	-0.000170775
17	7	UL30	0.201775	0.000647796
17	8	UL30	0.202044	0.000752989
17	9	UL30	0.202601	0.0011475
17	10	UL30	0.202521	0.000903814
17	11	UL30	0.202527	0.000747701
17	12	UL30	0.202168	0.000225107
17	13	UL30	0.201948	-0.000158249
17	14	UL30	0.203137	0.000868208
17	15	UL30	0.205451	0.00301872
17	16	UL30	0.206063	0.00346822
17	17	UL30	0.204374	0.00161564
17	18	UL30	0.201715	-0.0012061
17	19	UL30	0.201171	-0.00191263
17	20	UL30	0.201898	-0.00134926
17	21	UL30	0.20247	-0.000940322
17	22	UL30	0.20241	-0.00116288
17	23	UL30	0.202844	-0.000892329
17	24	UL30	0.203103	-0.000795868
17	25	UL30	0.2038	-0.000262208
17	26	UL30	0.203803	-0.000422047
17	27	UL30	0.204119	-0.000269781
17	28	UL30	0.20471	0.000158186
17	29	UL30	0.204961	0.000246779
17	30	UL30	0.204806	-7.14003e-05
17	31	UL30	0.20428	-0.000760186
17	32	UL30	0.204871	-0.000332815
17	33	UL30	0.205419	5.24896e-05
17	34	UL30	0.207213	0.0016831
17	35	UL30	0.210506	0.00481303
17	36	UL30	0.218186	0.0123301
17	37	UL30	0.23388	0.0278612
17	38	UL30	0.25725	0.0510682
17	39	UL30	0.307164	0.100819
17	40	UL30	0.377259	0.170751
18	1	UL30	0.164794	-0.00696711
18	2	UL30	0.165265	-0.00708189
18	3	UL30	0.167438	-0.00549478
18	4	UL30	0.169777	-0.00374085
18	5	UL30	0.172347	-0.00175635
18	6	UL30	0.174987	0.000297406
18	7	UL30	0.175825	0.000550611
18	8	UL30	0.176047	0.000186401
18	9	UL30	0.177453	0.00100758
18	10	UL30	0.178302	0.00127072
18	11	UL30	0.178772	0.00115527
18	12	UL30	0.180357	0.00215419
18	13	UL30	0.180549	0.00176112
18	14	UL30	0.181968	0.00259508
18	15	UL30	0.185165	0.0052066
18	16	UL30	0.186155	0.00561065
18	17	UL30	0.183967	0.00283725
18	18	UL30	0.180133	-0.00158195
18	19	UL30	0.17962	-0.0026807
18	20	UL30	0.181818	-0.00106847
18	21	UL30	0.182433	-0.0010393
18	22	UL30	0.182973	-0.00108461
18	23	UL30	0.183991	-0.000652057
18	24	UL30	0.184641	-0.000587695
18	25	UL30	0.184972	-0.000842575
18	26	UL30	0.184775	-0.00162442
18	27	UL30	0.184617	-0.00236798
18	28	UL30	0.185976	-0.00159448
18	29	UL30	0.187772	-0.00038405
18	30	UL30	0.190609	0.0018674
18	31	UL30	0.19459	0.00526321
18	32	UL30	0.203368	0.013455
18	33	UL30	0.220082	0.0295838
18	34	UL30	0.252343	0.0612591
18	35	UL30	0.314792	0.123123
18	36	UL30	0.434345	0.24209
18	37	UL30	0.647565	0.454725
18	38	UL30	0.985163	0.791737
18	39	UL30	1.47335	1.27934
18	40	UL30	1.9624	1.7678
19	1
19	2
19	3
19	4
19	5
19	6
19	7
19	8
19	9
19	10
19	11
19	12
19	13
19	14
19	15
19	16
19	17
19	18
19	19
19	20
19	21
19	22
19	23
19	24
19	25
19	26
19	27
19	28
19	29
19	30
19	31
19	32
19	33
19	34
19	35
19	36
19	37
19	38
19	39
19	40
20	1
20	2
20	3
20	4
20	5
20	6
20	7
20	8
20	9
20	10
20	11
20	12
20	13
20	14
20	15
20	16
20	17
20	18
20	19
20	20
20	21
20	22
20	23
20	24
20	25
20	26
20	27
20	28
20	29
20	30
20	31
20	32
20	33
20	34
20	35
20	36
20	37
20	38
20	39
20	40
21	1
21	2
21	3
21	4
21	5
21	6
21	7
21	8
21	9
21	10
21	11
21	12
21	13
21	14
21	15
21	16
21	17
21	18
21	19
21	20
21	21
21	22
21	23
21	24
21	25
21	26
21	27
21	28
21	29
21	30
21	31
21	32
21	33
21	34
21	35
21	36
21	37
21	38
21	39
21	40
22	1
22	2
22	3
22	4
22	5
22	6
22	7
22	8
22	9
22	10
22	11
22	12
22	13
22	14
22	15
22	16
22	17
22	18
22	19
22	20
22	21
22	22
22	23
22	24
22	25
22	26
22	27
22	28
22	29
22	30
22	31
22	32
22	33
22	34
22	35
22	36
22	37
22	38
22	39
22	40
23	1
23	2
23	3
23	4
23	5
23	6
23	7
23	8
23	9
23	10
23	11
23	12
23	13
23	14
23	15
23	16
23	17
23	18
23	19
23	20
23	21
23	22
23	23
23	24
23	25
23	26
23	27
23	28
23	29
23	30
23	31
23	32
23	33
23	34
23	35
23	36
23	37
23	38
23	39
23	40
24	1
24	2
24	3
24	4
24	5
24	6
24	7
24	8
24	9
24	10
24	11
24	12
24	13
24	14
24	15
24	16
24	17
24	18
24	19
24	20
24	21
24	22
24	23
24	24
24	25
24	26
24	27
24	28
24	29
24	30
24	31
24	32
24	33
24	34
24	35
24	36
24	37
24	38
24	39
24	40
25	1
25	2
25	3
25	4
25	5
25	6
25	7
25	8
25	9
25	10
25	11
25	12
25	13
25	14
25	15
25	16
25	17
25	18
25	19
25	20
25	21
25	22
25	23
25	24
25	25
25	26
25	27
25	28
25	29
25	30
25	31
25	32
25	33
25	34
25	35
25	36
25	37
25	38
25	39
25	40
26	1	GAPDH	0.264474	0.00199885
26	2	GAPDH	0.264394	0.00048673
26	3	GAPDH	0.264606	-0.000732494
26	4	GAPDH	0.265217	-0.00155344
26	5	GAPDH	0.268656	0.000453827
26	6	GAPDH	0.270725	0.00109072
26	7	GAPDH	0.272155	0.00108916
26	8	GAPDH	0.273465	0.000967289
26	9	GAPDH	0.274163	0.000233516
26	10	GAPDH	0.275029	-0.000332947
26	11	GAPDH	0.276529	-0.000264114
26	12	GAPDH	0.277915	-0.00031002
26	13	GAPDH	0.278588	-0.00106966
26	14	GAPDH	0.281517	0.000428162
26	15	GAPDH	0.288885	0.00636364
26	16	GAPDH	0.297257	0.0133045
26	17	GAPDH	0.309496	0.0241111
26	18	GAPDH	0.331934	0.0451173
26	19	GAPDH	0.374084	0.0858356
26	20	GAPDH	0.462837	0.173157
26	21	GAPDH	0.625771	0.334659
26	22	GAPDH	0.899185	0.606641
26	23	GAPDH	1.30989	1.01591
26	24	GAPDH	1.80982	1.51442
26	25	GAPDH	2.2968	1.99996
26	26	GAPDH	2.63754	2.33927
26	27	GAPDH	2.83623	2.53652
26	28	GAPDH	2.95734	2.65621
26	29	GAPDH	3.04004	2.73747
26	30	GAPDH	3.09254	2.78855
26	31	GAPDH	3.1333	2.82787
26	32	GAPDH	3.16513	2.85827
26	33	GAPDH	3.18361	2.87532
26	34	GAPDH	3.19865	2.88892
26	35	GAPDH	3.21359	2.90243
26	36	GAPDH	3.23151	2.91893
26	37	GAPDH	3.24262	2.9286
26	38	GAPDH	3.24047	2.92502
26	39	GAPDH	3.24411	2.92723
26	40	GAPDH	3.24512	2.9268
27	1	GAPDH	0.261078	0.00217217
27	2	GAPDH	0.260469	0.00023884
27	3	GAPDH	0.26075	-0.000804501
27	4	GAPDH	0.262021	-0.000858107
27	5	GAPDH	0.264375	0.000171691
27	6	GAPDH	0.266905	0.00137691
27	7	GAPDH	0.268141	0.00128891
27	8	GAPDH	0.268367	0.000190135
27	9	GAPDH	0.269212	-0.000288929
27	10	GAPDH	0.270577	-0.000247913
27	11	GAPDH	0.271933	-0.000216582
27	12	GAPDH	0.272864	-0.000609487
27	13	GAPDH	0.27381	-0.000988028
27	14	GAPDH	0.277109	0.000985908
27	15	GAPDH	0.284247	0.00680029
27	16	GAPDH	0.292586	0.0138151
27	17	GAPDH	0.306704	0.0266079
27	18	GAPDH	0.330655	0.0492351
27	19	GAPDH	0.374762	0.092018
27	20	GAPDH	0.468671	0.184603
27	21	GAPDH	0.639791	0.354398
27	22	GAPDH	0.927825	0.641108
27	23	GAPDH	1.36047	1.07243
27	24	GAPDH	1.88967	1.6003
27	25	GAPDH	2.4081	2.11741
27	26	GAPDH	2.77948	2.48746
27	27	GAPDH	2.99367	2.70033
27	28	GAPDH	3.12573	2.83107
27	29	GAPDH	3.21165	2.91566
27	30	GAPDH	3.27186	2.97455
27	31	GAPDH	3.31736	3.01872
27	32	GAPDH	3.35187	3.05191
27	33	GAPDH	3.37494	3.07365
27	34	GAPDH	3.3923	3.08969
27	35	GAPDH	3.40829	3.10436
27	36	GAPDH	3.42561	3.12035
27	37	GAPDH	3.43802	3.13144
27	38	GAPDH	3.43546	3.12755
27	39	GAPDH	3.43593	3.1267
27	40	GAPDH	3.43545	3.12489
28	1	GAPDH	0.337638	0.00419079
28	2	GAPDH	0.337065	0.00184286
28	3	GAPDH	0.336417	-0.000581365
28	4	GAPDH	0.337884	-0.000890071
28	5	GAPDH	0.340428	-0.000121572
28	6	GAPDH	0.343606	0.00128002
28	7	GAPDH	0.346017	0.00191584
28	8	GAPDH	0.346836	0.000959078
28	9	GAPDH	0.347101	-0.000551377
28	10	GAPDH	0.348144	-0.00128468
28	11	GAPDH	0.350469	-0.000734808
28	12	GAPDH	0.35188	-0.0010999
28	13	GAPDH	0.35404	-0.000715763
28	14	GAPDH	0.358356	0.0018246
28	15	GAPDH	0.366938	0.00863105
28	16	GAPDH	0.379598	0.0195156
28	17	GAPDH	0.398504	0.0366453
28	18	GAPDH	0.434716	0.0710819
28	19	GAPDH	0.501906	0.136496
28	20	GAPDH	0.634038	0.266852
28	21	GAPDH	0.867026	0.498064
28	22	GAPDH	1.23269	0.861955
28	23	GAPDH	1.72635	1.35384
28	24	GAPDH	2.23804	1.86375
28	25	GAPDH	2.65092	2.27485
28	26	GAPDH	2.89542	2.51758
28	27	GAPDH	3.03834	2.65873
28	28	GAPDH	3.13632	2.75493
28	29	GAPDH	3.20058	2.81741
28	30	GAPDH	3.24677	2.86183
28	31	GAPDH	3.27872	2.892
28	32	GAPDH	3.30765	2.91916
28	33	GAPDH	3.32527	2.935
28	34	GAPDH	3.34177	2.94972
28	35	GAPDH	3.35737	2.96355
28	36	GAPDH	3.37478	2.97918
28	37	GAPDH	3.38629	2.98891
28	38	GAPDH	3.38267	2.98352
28	39	GAPDH	3.38442	2.98349
28	40	GAPDH	3.38204	2.97934
29	1	GAPDH	0.312751	0.000474467
29	2	GAPDH	0.312759	-0.001638
29	3	GAPDH	0.314225	-0.00229171
29	4	GAPDH	0.317821	-0.000815651
29	5	GAPDH	0.32104	0.000282782
29	6	GAPDH	0.324373	0.00149589
29	7	GAPDH	0.326992	0.001995
29	8	GAPDH	0.329592	0.00247513
29	9	GAPDH	0.329394	0.000156454
29	10	GAPDH	0.330445	-0.000911891
29	11	GAPDH	0.332412	-0.00106557
29	12	GAPDH	0.334556	-0.0010419
29	13	GAPDH	0.335901	-0.00181684
29	14	GAPDH	0.341376	0.00153831
29	15	GAPDH	0.35119	0.00923241
29	16	GAPDH	0.362958	0.0188805
29	17	GAPDH	0.38249	0.036292
29	18	GAPDH	0.419805	0.0714873
29	19	GAPDH	0.488502	0.138064
29	20	GAPDH	0.624572	0.272014
29	21	GAPDH	0.865938	0.51126
29	22	GAPDH	1.25056	0.893757
29	23	GAPDH	1.77725	1.41833
29	24	GAPDH	2.33849	1.97745
29	25	GAPDH	2.80927	2.44611
29	26	GAPDH	3.09743	2.73215
29	27	GAPDH	3.26619	2.89879
29	28	GAPDH	3.37488	3.00536
29	29	GAPDH	3.44961	3.07797
29	30	GAPDH	3.50614	3.13238
29	31	GAPDH	3.54899	3.17311
29	32	GAPDH	3.5814	3.2034
29	33	GAPDH	3.59966	3.21954
29	34	GAPDH	3.61379	3.23155
29	35	GAPDH	3.62726	3.2429
29	36	GAPDH	3.6448	3.25832
29	37	GAPDH	3.65991	3.27131
29	38	GAPDH	3.65898	3.26827
29	39	GAPDH	3.65899	3.26615
29	40	GAPDH	3.66038	3.26542
30	1	GAPDH	0.549092	0.00151618
30	2	GAPDH	0.547288	-0.0021731
30	3	GAPDH	0.544673	-0.00667294
30	4	GAPDH	0.550398	-0.00283373
30	5	GAPDH	0.557947	0.00283033
30	6	GAPDH	0.560761	0.00375946
30	7	GAPDH	0.563816	0.00492928
30	8	GAPDH	0.564786	0.004014
30	9	GAPDH	0.563331	0.000673707
30	10	GAPDH	0.563006	-0.00153684
30	11	GAPDH	0.564501	-0.00192664
30	12	GAPDH	0.567429	-0.000883726
30	13	GAPDH	0.568126	-0.00207187
30	14	GAPDH	0.571802	-0.000281039
30	15	GAPDH	0.582534	0.00856579
30	16	GAPDH	0.595024	0.0191704
30	17	GAPDH	0.61306	0.0353213
30	18	GAPDH	0.646191	0.0665675
30	19	GAPDH	0.704623	0.123114
30	20	GAPDH	0.832036	0.248642
30	21	GAPDH	1.05644	0.471158
30	22	GAPDH	1.41503	0.827866
30	23	GAPDH	1.91222	1.32317
30	24	GAPDH	2.44442	1.85348
30	25	GAPDH	2.89778	2.30496
30	26	GAPDH	3.18002	2.58532
30	27	GAPDH	3.33947	2.74288
30	28	GAPDH	3.44391	2.84543
30	29	GAPDH	3.51739	2.91703
30	30	GAPDH	3.56753	2.96528
30	31	GAPDH	3.59916	2.99503
30	32	GAPDH	3.62939	3.02337
30	33	GAPDH	3.65393	3.04603
30	34	GAPDH	3.67135	3.06156
30	35	GAPDH	3.68843	3.07675
30	36	GAPDH	3.70661	3.09305
30	37	GAPDH	3.71875	3.10331
30	38	GAPDH	3.71477	3.09745
30	39	GAPDH	3.71083	3.09162
30	40	GAPDH	3.71232	3.09122
31	1	GAPDH	0.317104	-0.00531594
31	2	GAPDH	0.318524	-0.00813027
31	3	GAPDH	0.325069	-0.00581976
31	4	GAPDH	0.333112	-0.00201087
31	5	GAPDH	0.340735	0.00137762
31	6	GAPDH	0.347853	0.00426161
31	7	GAPDH	0.351464	0.00363817
31	8	GAPDH	0.354064	0.00200423
31	9	GAPDH	0.357021	0.000726417
31	10	GAPDH	0.360927	0.000397931
31	11	GAPDH	0.36447	-0.000292861
31	12	GAPDH	0.368246	-0.000751732
31	13	GAPDH	0.370532	-0.00269971
31	14	GAPDH	0.376635	-0.000831045
31	15	GAPDH	0.38781	0.00610917
31	16	GAPDH	0.400975	0.01504
31	17	GAPDH	0.420088	0.0299186
31	18	GAPDH	0.453038	0.0586344
31	19	GAPDH	0.515048	0.11641
31	20	GAPDH	0.640505	0.237632
31	21	GAPDH	0.863098	0.455991
31	22	GAPDH	1.22477	0.813428
31	23	GAPDH	1.73326	1.31768
31	24	GAPDH	2.30368	1.88387
31	25	GAPDH	2.79968	2.37564
31	26	GAPDH	3.11586	2.68758
31	27	GAPDH	3.29297	2.86046
31	28	GAPDH	3.4056	2.96885
31	29	GAPDH	3.48255	3.04156
31	30	GAPDH	3.53539	3.09018
31	31	GAPDH	3.56518	3.11573
31	32	GAPDH	3.5969	3.14321
31	33	GAPDH	3.6186	3.16068
31	34	GAPDH	3.63525	3.17309
31	35	GAPDH	3.64707	3.18068
31	36	GAPDH	3.6637	3.19308
31	37	GAPDH	3.67587	3.20102
31	38	GAPDH	3.67252	3.19343
31	39	GAPDH	3.67361	3.19028
31	40	GAPDH	3.67463	3.18707
32	1	GAPDH	0.323851	0.00414085
32	2	GAPDH	0.322949	0.00150968
32	3	GAPDH	0.322046	-0.00112179
32	4	GAPDH	0.323608	-0.00128944
32	5	GAPDH	0.326747	0.000120583
32	6	GAPDH	0.329883	0.00152849
32	7	GAPDH	0.33193	0.00184608
32	8	GAPDH	0.332641	0.000828792
32	9	GAPDH	0.33305	-0.000491346
32	10	GAPDH	0.334854	-0.000416794
32	11	GAPDH	0.336883	-0.000116103
32	12	GAPDH	0.338583	-0.000145622
32	13	GAPDH	0.339246	-0.00121095
32	14	GAPDH	0.342654	0.000468099
32	15	GAPDH	0.351925	0.0080098
32	16	GAPDH	0.362284	0.0166398
32	17	GAPDH	0.379195	0.0318222
32	18	GAPDH	0.408297	0.0591957
32	19	GAPDH	0.463011	0.112181
32	20	GAPDH	0.578044	0.225485
32	21	GAPDH	0.782268	0.42798
32	22	GAPDH	1.11984	0.763824
32	23	GAPDH	1.61039	1.25265
32	24	GAPDH	2.17203	1.81256
32	25	GAPDH	2.68561	2.3244
32	26	GAPDH	3.02463	2.66169
32	27	GAPDH	3.22086	2.85619
32	28	GAPDH	3.34244	2.97605
32	29	GAPDH	3.42542	3.0573
32	30	GAPDH	3.48465	3.1148
32	31	GAPDH	3.52367	3.1521
32	32	GAPDH	3.55827	3.18496
32	33	GAPDH	3.58439	3.20935
32	34	GAPDH	3.60214	3.22537
32	35	GAPDH	3.6147	3.23621
32	36	GAPDH	3.6276	3.24738
32	37	GAPDH	3.64432	3.26237
32	38	GAPDH	3.64172	3.25804
32	39	GAPDH	3.64385	3.25844
32	40	GAPDH	3.63834	3.2512
33	1	GAPDH	0.270972	0.0015537
33	2	GAPDH	0.270465	-0.000658476
33	3	GAPDH	0.271303	-0.00152492
33	4	GAPDH	0.273513	-0.00101924
33	5	GAPDH	0.276689	0.000452512
33	6	GAPDH	0.279773	0.00183164
33	7	GAPDH	0.281596	0.00195037
33	8	GAPDH	0.282263	0.000912825
33	9	GAPDH	0.282409	-0.000645215
33	10	GAPDH	0.284202	-0.000556975
33	11	GAPDH	0.285526	-0.000937823
33	12	GAPDH	0.287318	-0.000850388
33	13	GAPDH	0.288952	-0.000920457
33	14	GAPDH	0.292885	0.00130768
33	15	GAPDH	0.301052	0.0077707
33	16	GAPDH	0.31217	0.0171841
33	17	GAPDH	0.32872	0.032029
33	18	GAPDH	0.356853	0.0584575
33	19	GAPDH	0.410798	0.110698
33	20	GAPDH	0.525016	0.223212
33	21	GAPDH	0.729835	0.426326
33	22	GAPDH	1.0675	0.762287
33	23	GAPDH	1.55968	1.25276
33	24	GAPDH	2.13169	1.82306
33	25	GAPDH	2.65827	2.34794
33	26	GAPDH	3.0074	2.69537
33	27	GAPDH	3.20536	2.89163
33	28	GAPDH	3.32972	3.01428
33	29	GAPDH	3.41831	3.10117
33	30	GAPDH	3.48065	3.1618
33	31	GAPDH	3.51869	3.19814
33	32	GAPDH	3.55185	3.22959
33	33	GAPDH	3.57468	3.25071
33	34	GAPDH	3.59511	3.26944
33	35	GAPDH	3.61013	3.28276
33	36	GAPDH	3.62496	3.29588
33	37	GAPDH	3.63539	3.30461
33	38	GAPDH	3.63542	3.30293
33	39	GAPDH	3.63537	3.30118
33	40	GAPDH	3.63455	3.29865
34	1
34	2
34	3
34	4
34	5
34	6
34	7
34	8
34	9
34	10
34	11
34	12
34	13
34	14
34	15
34	16
34	17
34	18
34	19
34	20
34	21
34	22
34	23
34	24
34	25
34	26
34	27
34	28
34	29
34	30
34	31
34	32
34	33
34	34
34	35
34	36
34	37
34	38
34	39
34	40
35	1	GAPDH	0.440168	0.00289756
35	2	GAPDH	0.438671	0.00223358
35	3	GAPDH	0.435078	-0.000526187
35	4	GAPDH	0.434941	0.000170639
35	5	GAPDH	0.434653	0.000715862
35	6	GAPDH	0.433352	0.000248788
35	7	GAPDH	0.433958	0.00168775
35	8	GAPDH	0.432918	0.00148213
35	9	GAPDH	0.427961	-0.00264171
35	10	GAPDH	0.42697	-0.00279953
35	11	GAPDH	0.427563	-0.0013724
35	12	GAPDH	0.428533	0.000430752
35	13	GAPDH	0.429873	0.0026039
35	14	GAPDH	0.432524	0.00608906
35	15	GAPDH	0.44435	0.0187483
35	16	GAPDH	0.461405	0.0366372
35	17	GAPDH	0.491178	0.0672432
35	18	GAPDH	0.537379	0.114277
35	19	GAPDH	0.626063	0.203796
35	20	GAPDH	0.802393	0.380959
35	21	GAPDH	1.09647	0.675873
35	22	GAPDH	1.52638	1.10661
35	23	GAPDH	2.04991	1.63097
35	24	GAPDH	2.53139	2.11329
35	25	GAPDH	2.877	2.45974
35	26	GAPDH	3.07092	2.65449
35	27	GAPDH	3.18542	2.76982
35	28	GAPDH	3.26595	2.85119
35	29	GAPDH	3.3172	2.90327
35	30	GAPDH	3.35413	2.94103
35	31	GAPDH	3.38245	2.97018
35	32	GAPDH	3.40709	2.99566
35	33	GAPDH	3.42293	3.01233
35	34	GAPDH	3.43569	3.02592
35	35	GAPDH	3.44706	3.03813
35	36	GAPDH	3.46069	3.05259
35	37	GAPDH	3.46675	3.05949
35	38	GAPDH	3.46356	3.05713
35	39	GAPDH	3.4645	3.05891
35	40	GAPDH	3.46066	3.05589
36	1	GAPDH	0.448798	0.00838524
36	2	GAPDH	0.44752	0.00645908
36	3	GAPDH	0.443852	0.00214382
36	4	GAPDH	0.442776	0.000419418
36	5	GAPDH	0.443116	0.000111794
36	6	GAPDH	0.442294	-0.00135809
36	7	GAPDH	0.443772	-0.000527564
36	8	GAPDH	0.444336	-0.000612088
36	9	GAPDH	0.444256	-0.00133975
36	10	GAPDH	0.444624	-0.00161906
36	11	GAPDH	0.446282	-0.000608854
36	12	GAPDH	0.448598	0.00105906
36	13	GAPDH	0.450518	0.00233132
36	14	GAPDH	0.453479	0.00464481
36	15	GAPDH	0.466633	0.0171504
36	16	GAPDH	0.485069	0.0349388
36	17	GAPDH	0.509294	0.0585159
36	18	GAPDH	0.554874	0.103448
36	19	GAPDH	0.63974	0.187666
36	20	GAPDH	0.808769	0.356047
36	21	GAPDH	1.09427	0.6409
36	22	GAPDH	1.51116	1.05715
36	23	GAPDH	2.02046	1.5658
36	24	GAPDH	2.48865	2.03333
36	25	GAPDH	2.82296	2.367
36	26	GAPDH	3.0039	2.5473
36	27	GAPDH	3.10448	2.64722
36	28	GAPDH	3.17876	2.72086
36	29	GAPDH	3.2377	2.77915
36	30	GAPDH	3.26057	2.80137
36	31	GAPDH	3.27693	2.81708
36	32	GAPDH	3.3004	2.8399
36	33	GAPDH	3.30728	2.84613
36	34	GAPDH	3.31365	2.85185
36	35	GAPDH	3.31949	2.85705
36	36	GAPDH	3.32524	2.86215
36	37	GAPDH	3.32444	2.8607
36	38	GAPDH	3.32163	2.85725
36	39	GAPDH	3.32512	2.86009
36	40	GAPDH	3.32046	2.85478
37	1	UL30	0.243104	0.00345544
37	2	UL30	0.242634	0.00170403
37	3	UL30	0.242733	0.000522286
37	4	UL30	0.243045	-0.000447626
37	5	UL30	0.245178	0.000404397
37	6	UL30	0.246925	0.000870137
37	7	UL30	0.248028	0.000691462
37	8	UL30	0.248616	-1.67581e-06
37	9	UL30	0.250154	0.000254912
37	10	UL30	0.250221	-0.000959111
37	11	UL30	0.25064	-0.00182147
37	12	UL30	0.252136	-0.00160611
37	13	UL30	0.253347	-0.00167668
37	14	UL30	0.25629	-1.50742e-05
37	15	UL30	0.261371	0.00378455
37	16	UL30	0.267537	0.00866993
37	17	UL30	0.27621	0.016061
37	18	UL30	0.292072	0.0306425
37	19	UL30	0.323429	0.060718
37	20	UL30	0.390095	0.126103
37	21	UL30	0.513943	0.248669
37	22	UL30	0.729904	0.463349
37	23	UL30	1.07443	0.806596
37	24	UL30	1.53516	1.26604
37	25	UL30	2.04671	1.77631
37	26	UL30	2.48155	2.20987
37	27	UL30	2.78046	2.50749
37	28	UL30	2.97366	2.69942
37	29	UL30	3.10164	2.82611
37	30	UL30	3.19272	2.91591
37	31	UL30	3.26374	2.98566
37	32	UL30	3.3197	3.04033
37	33	UL30	3.35729	3.07664
37	34	UL30	3.38956	3.10763
37	35	UL30	3.41528	3.13207
37	36	UL30	3.44195	3.15746
37	37	UL30	3.47422	3.18845
37	38	UL30	3.47649	3.18943
37	39	UL30	3.4827	3.19437
37	40	UL30	3.49033	3.20071
38	1	UL30	0.205984	0.00213817
38	2	UL30	0.205495	0.00033372
38	3	UL30	0.205057	-0.00141934
38	4	UL30	0.206536	-0.00125446
38	5	UL30	0.209081	-2.45317e-05
38	6	UL30	0.211754	0.00133266
38	7	UL30	0.213374	0.0016379
38	8	UL30	0.214092	0.00104141
38	9	UL30	0.21462	0.00025368
38	10	UL30	0.215624	-5.75549e-05
38	11	UL30	0.217335	0.000338762
38	12	UL30	0.217924	-0.000387143
38	13	UL30	0.218349	-0.00127705
38	14	UL30	0.220757	-0.000184327
38	15	UL30	0.227614	0.00535799
38	16	UL30	0.234004	0.0104331
38	17	UL30	0.24511	0.0202235
38	18	UL30	0.26525	0.0390482
38	19	UL30	0.301499	0.0739821
38	20	UL30	0.378061	0.14923
38	21	UL30	0.518531	0.288384
38	22	UL30	0.759527	0.528065
38	23	UL30	1.1297	0.896922
38	24	UL30	1.59758	1.36349
38	25	UL30	2.08255	1.84714
38	26	UL30	2.46536	2.22864
38	27	UL30	2.7151	2.47707
38	28	UL30	2.8802	2.64085
38	29	UL30	2.9979	2.75724
38	30	UL30	3.07688	2.8349
38	31	UL30	3.13805	2.89475
38	32	UL30	3.18724	2.94263
38	33	UL30	3.22317	2.97724
38	34	UL30	3.25289	3.00565
38	35	UL30	3.27799	3.02943
38	36	UL30	3.30635	3.05648
38	37	UL30	3.33245	3.08126
38	38	UL30	3.33154	3.07904
38	39	UL30	3.33488	3.08106
38	40	UL30	3.34136	3.08623
39	1
39	2
39	3
39	4
39	5
39	6
39	7
39	8
39	9
39	10
39	11
39	12
39	13
39	14
39	15
39	16
39	17
39	18
39	19
39	20
39	21
39	22
39	23
39	24
39	25
39	26
39	27
39	28
39	29
39	30
39	31
39	32
39	33
39	34
39	35
39	36
39	37
39	38
39	39
39	40
40	1	UL30	0.222183	-0.00358428
40	2	UL30	0.222852	-0.00452727
40	3	UL30	0.226677	-0.00231349
40	4	UL30	0.230307	-0.00029439
40	5	UL30	0.232937	0.000724065
40	6	UL30	0.235503	0.00167837
40	7	UL30	0.236433	0.000997392
40	8	UL30	0.237695	0.000647979
40	9	UL30	0.239221	0.000562437
40	10	UL30	0.24026	-1.04185e-05
40	11	UL30	0.241295	-0.000586492
40	12	UL30	0.242372	-0.00112135
40	13	UL30	0.243915	-0.00118925
40	14	UL30	0.247621	0.000905143
40	15	UL30	0.256242	0.00791436
40	16	UL30	0.267548	0.0176094
40	17	UL30	0.285241	0.0336908
40	18	UL30	0.318167	0.0650058
40	19	UL30	0.378684	0.123911
40	20	UL30	0.500918	0.244534
40	21	UL30	0.713879	0.455883
40	22	UL30	1.05207	0.792464
40	23	UL30	1.51471	1.2535
40	24	UL30	2.01214	1.74931
40	25	UL30	2.43928	2.17483
40	26	UL30	2.72629	2.46024
40	27	UL30	2.90925	2.64159
40	28	UL30	3.04276	2.77348
40	29	UL30	3.1372	2.86631
40	30	UL30	3.20816	2.93566
40	31	UL30	3.26148	2.98737
40	32	UL30	3.30388	3.02816
40	33	UL30	3.3334	3.05607
40	34	UL30	3.36194	3.08299
40	35	UL30	3.38378	3.10322
40	36	UL30	3.40772	3.12555
40	37	UL30	3.42894	3.14516
40	38	UL30	3.42852	3.14313
40	39	UL30	3.43066	3.14366
40	40	UL30	3.43628	3.14767
41	1	UL30	0.217373	-0.00261798
41	2	UL30	0.219623	-0.00187128
41	3	UL30	0.221479	-0.00151835
41	4	UL30	0.224472	-2.85692e-05
41	5	UL30	0.226812	0.000807769
41	6	UL30	0.228718	0.00121024
41	7	UL30	0.229822	0.000811053
41	8	UL30	0.230585	7.06846e-05
41	9	UL30	0.232097	7.97997e-05
41	10	UL30	0.232642	-0.000879378
41	11	UL30	0.234392	-0.00063241
41	12	UL30	0.236211	-0.000316361
41	13	UL30	0.237614	-0.000417321
41	14	UL30	0.240347	0.00081284
41	15	UL30	0.247766	0.00672772
41	16	UL30	0.258081	0.01554
41	17	UL30	0.275823	0.0317786
41	18	UL30	0.305552	0.060004
41	19	UL30	0.362289	0.115237
41	20	UL30	0.4763	0.227745
41	21	UL30	0.675484	0.425426
41	22	UL30	1.00089	0.749326
41	23	UL30	1.45853	1.20547
41	24	UL30	1.97355	1.71898
41	25	UL30	2.44043	2.18436
41	26	UL30	2.76925	2.51167
41	27	UL30	2.97431	2.71523
41	28	UL30	3.11472	2.85414
41	29	UL30	3.2207	2.95861
41	30	UL30	3.29916	3.03557
41	31	UL30	3.35251	3.08741
41	32	UL30	3.39987	3.13328
41	33	UL30	3.43626	3.16816
41	34	UL30	3.4609	3.1913
41	35	UL30	3.48637	3.21527
41	36	UL30	3.51525	3.24264
41	37	UL30	3.5381	3.26399
41	38	UL30	3.54201	3.26639
41	39	UL30	3.54682	3.2697
41	40	UL30	3.5458	3.26718
42	1
42	2
42	3
42	4
42	5
42	6
42	7
42	8
42	9
42	10
42	11
42	12
42	13
42	14
42	15
42	16
42	17
42	18
42	19
42	20
42	21
42	22
42	23
42	24
42	25
42	26
42	27
42	28
42	29
42	30
42	31
42	32
42	33
42	34
42	35
42	36
42	37
42	38
42	39
42	40
43	1
43	2
43	3
43	4
43	5
43	6
43	7
43	8
43	9
43	10
43	11
43	12
43	13
43	14
43	15
43	16
43	17
43	18
43	19
43	20
43	21
43	22
43	23
43	24
43	25
43	26
43	27
43	28
43	29
43	30
43	31
43	32
43	33
43	34
43	35
43	36
43	37
43	38
43	39
43	40
44	1	UL30	0.232373	0.00083166
44	2	UL30	0.232078	-0.000789816
44	3	UL30	0.232745	-0.00144947
44	4	UL30	0.23494	-0.000580824
44	5	UL30	0.237969	0.00112234
44	6	UL30	0.239005	0.000832405
44	7	UL30	0.240085	0.000585964
44	8	UL30	0.24138	0.000554814
44	9	UL30	0.242736	0.00058388
44	10	UL30	0.243606	0.000127795
44	11	UL30	0.243984	-0.000820164
44	12	UL30	0.244949	-0.00118181
44	13	UL30	0.246412	-0.00104506
44	14	UL30	0.250053	0.00127012
44	15	UL30	0.255719	0.00561002
44	16	UL30	0.263687	0.0122515
44	17	UL30	0.275583	0.0228216
44	18	UL30	0.296596	0.0425076
44	19	UL30	0.336577	0.0811627
44	20	UL30	0.419687	0.162946
44	21	UL30	0.574103	0.316036
44	22	UL30	0.83514	0.575747
44	23	UL30	1.23488	0.974158
44	24	UL30	1.73304	1.47099
44	25	UL30	2.23673	1.97336
44	26	UL30	2.63128	2.36658
44	27	UL30	2.89247	2.62644
44	28	UL30	3.05844	2.79109
44	29	UL30	3.17486	2.90618
44	30	UL30	3.25445	2.98445
44	31	UL30	3.31666	3.04533
44	32	UL30	3.37047	3.09781
44	33	UL30	3.41192	3.13794
44	34	UL30	3.44232	3.16702
44	35	UL30	3.47068	3.19405
44	36	UL30	3.49794	3.21998
44	37	UL30	3.52464	3.24536
44	38	UL30	3.52916	3.24855
44	39	UL30	3.53304	3.25111
44	40	UL30	3.53192	3.24865
45	1	UL30	0.28628	0.00397425
45	2	UL30	0.285818	0.00185307
45	3	UL30	0.284419	-0.00120488
45	4	UL30	0.285984	-0.00129893
45	5	UL30	0.289447	0.000505016
45	6	UL30	0.291856	0.00125485
45	7	UL30	0.293687	0.00142652
45	8	UL30	0.295035	0.00111566
45	9	UL30	0.295368	-0.000210689
45	10	UL30	0.296585	-0.000651935
45	11	UL30	0.298656	-0.000240209
45	12	UL30	0.300861	0.000305716
45	13	UL30	0.300964	-0.00125023
45	14	UL30	0.304123	0.000249106
45	15	UL30	0.311535	0.00600296
45	16	UL30	0.320166	0.0129743
45	17	UL30	0.332792	0.0239414
45	18	UL30	0.35392	0.0434106
45	19	UL30	0.394763	0.0825943
45	20	UL30	0.480902	0.167075
45	21	UL30	0.63755	0.322063
45	22	UL30	0.903008	0.585862
45	23	UL30	1.30572	0.986918
45	24	UL30	1.80766	1.4872
45	25	UL30	2.31331	1.99119
45	26	UL30	2.70378	2.38
45	27	UL30	2.96326	2.63782
45	28	UL30	3.13146	2.80436
45	29	UL30	3.24671	2.91795
45	30	UL30	3.33454	3.00412
45	31	UL30	3.39954	3.06746
45	32	UL30	3.45281	3.11907
45	33	UL30	3.48933	3.15393
45	34	UL30	3.51844	3.18139
45	35	UL30	3.54421	3.20549
45	36	UL30	3.575	3.23463
45	37	UL30	3.60227	3.26024
45	38	UL30	3.60291	3.25922
45	39	UL30	3.61063	3.26528
45	40	UL30	3.61549	3.26848
46	1	UL30	0.28597	0.00425645
46	2	UL30	0.28519	0.0021702
46	3	UL30	0.284843	0.000518593
46	4	UL30	0.285798	0.000167587
46	5	UL30	0.286848	-8.75747e-05
46	6	UL30	0.288531	0.000290146
46	7	UL30	0.290549	0.00100216
46	8	UL30	0.29201	0.00115839
46	9	UL30	0.290978	-0.00117885
46	10	UL30	0.290851	-0.0026115
46	11	UL30	0.292579	-0.0021892
46	12	UL30	0.295559	-0.000514512
46	13	UL30	0.298437	0.00105807
46	14	UL30	0.301071	0.0023867
46	15	UL30	0.311027	0.0110376
46	16	UL30	0.322929	0.0216339
46	17	UL30	0.343262	0.0406618
46	18	UL30	0.383614	0.0797083
46	19	UL30	0.45502	0.149808
46	20	UL30	0.592545	0.286028
46	21	UL30	0.822038	0.514216
46	22	UL30	1.19358	0.884452
46	23	UL30	1.69367	1.38323
46	24	UL30	2.22816	1.91642
46	25	UL30	2.68489	2.37184
46	26	UL30	2.98625	2.6719
46	27	UL30	3.17351	2.85785
46	28	UL30	3.30202	2.98506
46	29	UL30	3.39822	3.07995
46	30	UL30	3.46153	3.14196
46	31	UL30	3.51303	3.19215
46	32	UL30	3.55741	3.23523
46	33	UL30	3.58452	3.26103
46	34	UL30	3.6105	3.28571
46	35	UL30	3.63027	3.30417
46	36	UL30	3.65354	3.32614
46	37	UL30	3.67597	3.34726
46	38	UL30	3.67474	3.34472
46	39	UL30	3.67851	3.34719
46	40	UL30	3.67931	3.34668
47	1	UL30	0.269221	-0.000968518
47	2	UL30	0.269132	-0.00256778
47	3	UL30	0.275204	0.00199337
47	4	UL30	0.276282	0.00156141
47	5	UL30	0.277913	0.00168208
47	6	UL30	0.27761	-0.000131904
47	7	UL30	0.278396	-0.000856046
47	8	UL30	0.278625	-0.00213767
47	9	UL30	0.278628	-0.00364544
47	10	UL30	0.280206	-0.00357782
47	11	UL30	0.285385	9.09906e-05
47	12	UL30	0.286494	-0.000311018
47	13	UL30	0.288397	8.11154e-05
47	14	UL30	0.295077	0.00525092
47	15	UL30	0.302018	0.0106812
47	16	UL30	0.324498	0.0316512
47	17	UL30	0.335888	0.0415302
47	18	UL30	0.371566	0.0756982
47	19	UL30	0.444803	0.147424
47	20	UL30	0.594185	0.295296
47	21	UL30	0.841827	0.541427
47	22	UL30	1.22167	0.919755
47	23	UL30	1.71933	1.41591
47	24	UL30	2.22244	1.91751
47	25	UL30	2.63109	2.32465
47	26	UL30	2.89685	2.58889
47	27	UL30	3.06524	2.75578
47	28	UL30	3.18458	2.87361
47	29	UL30	3.26723	2.95475
47	30	UL30	3.33241	3.01841
47	31	UL30	3.38317	3.06766
47	32	UL30	3.42078	3.10377
47	33	UL30	3.44492	3.12639
47	34	UL30	3.46882	3.14878
47	35	UL30	3.48942	3.16787
47	36	UL30	3.51115	3.18809
47	37	UL30	3.52834	3.20377
47	38	UL30	3.52961	3.20353
47	39	UL30	3.53419	3.2066
47	40	UL30	3.5318	3.2027
48	1	UL30	0.335207	0.0044577
48	2	UL30	0.334264	0.00270269
48	3	UL30	0.333101	0.000728894
48	4	UL30	0.333856	0.00067303
48	5	UL30	0.334489	0.00049438
48	6	UL30	0.334382	-0.000423963
48	7	UL30	0.335843	0.000226369
48	8	UL30	0.335754	-0.000674213
48	9	UL30	0.335439	-0.00180067
48	10	UL30	0.336338	-0.00171232
48	11	UL30	0.338004	-0.000857988
48	12	UL30	0.341408	0.00173492
48	13	UL30	0.342096	0.00161155
48	14	UL30	0.345853	0.00455738
48	15	UL30	0.358216	0.0161093
48	16	UL30	0.37163	0.0287122
48	17	UL30	0.389021	0.0452926
48	18	UL30	0.423293	0.0787531
48	19	UL30	0.488763	0.143412
48	20	UL30	0.621644	0.275482
48	21	UL30	0.851918	0.504944
48	22	UL30	1.21221	0.864427
48	23	UL30	1.69449	1.3459
48	24	UL30	2.20304	1.85363
48	25	UL30	2.63391	2.2837
48	26	UL30	2.92055	2.56952
48	27	UL30	3.10426	2.75242
48	28	UL30	3.23286	2.88021
48	29	UL30	3.33371	2.98025
48	30	UL30	3.39311	3.03883
48	31	UL30	3.43513	3.08004
48	32	UL30	3.48073	3.12483
48	33	UL30	3.50822	3.15151
48	34	UL30	3.53148	3.17396
48	35	UL30	3.55134	3.19301
48	36	UL30	3.57314	3.21399
48	37	UL30	3.59117	3.23121
48	38	UL30	3.59321	3.23245
48	39	UL30	3.59808	3.2365
48	40	UL30	3.60187	3.23948
49	1
49	2
49	3
49	4
49	5
49	6
49	7
49	8
49	9
49	10
49	11
49	12
49	13
49	14
49	15
49	16
49	17
49	18
49	19
49	20
49	21
49	22
49	23
49	24
49	25
49	26
49	27
49	28
49	29
49	30
49	31
49	32
[truncated: 1,888 more rows]

## Sheet: Results
Block Type	Fast 96-Well Block (0.1mL)
Calibration Background is expired	Yes
Calibration Background performed on	01-19-2021
Calibration HRM MELTDOCTOR is expired	Yes
Calibration HRM MELTDOCTOR performed on	11-03-2016
Calibration Normalization FAM-ROX is expired	Yes
Calibration Normalization FAM-ROX performed on	01-19-2021
Calibration Normalization VIC-ROX is expired	Yes
Calibration Normalization VIC-ROX performed on	01-19-2021
Calibration Pure Dye CY3 is expired	Yes
Calibration Pure Dye CY3 performed on	01-19-2021
Calibration Pure Dye FAM is expired	Yes
Calibration Pure Dye FAM performed on	01-19-2021
Calibration Pure Dye MELTDOCTOR is expired	Yes
Calibration Pure Dye MELTDOCTOR performed on	11-03-2016
Calibration Pure Dye NED is expired	Yes
Calibration Pure Dye NED performed on	09-17-2019
Calibration Pure Dye ROX is expired	Yes
Calibration Pure Dye ROX performed on	01-19-2021
Calibration Pure Dye SYBR is expired	Yes
Calibration Pure Dye SYBR performed on	01-19-2021
Calibration Pure Dye TAMRA is expired	Yes
Calibration Pure Dye TAMRA performed on	01-19-2021
Calibration Pure Dye VIC is expired	Yes
Calibration Pure Dye VIC performed on	01-19-2021
Calibration ROI is expired	Yes
Calibration ROI performed on	01-19-2021
Calibration Uniformity is expired	Yes
Calibration Uniformity performed on	01-19-2021
Chemistry	SYBR_GREEN
Date Created	2022-05-08 05:17:46 AM PDT
Date Modified	2022-05-08 21:47:06 PM PDT
Experiment Barcode
Experiment Comment
Experiment File Name	D:\LY\A151R daochu\HELA HSV\2022-05-08 UL30 24H 12H .eds
Experiment Name	2022-05-08 201741
Experiment Run Start Time	2022-05-08 13:22:56 PM PDT
Experiment Run Stop Time	2022-05-08 14:29:40 PM PDT
Experiment Type	Comparative Cт (ΔΔCт)
Instrument Name	278861502
Instrument Serial Number	278861502
Instrument Type	QuantStudio(TM) 6 Flex System
Passive Reference	ROX
Quantification Cycle Method	Ct
Signal Smoothing On	true
Stage/ Cycle where Analysis is performed	Stage 2, Step 2
User Name
Well	Well Position	Omit	Sample Name	Target Name	Task	Reporter	Quencher	Quantity	Quantity Mean	Quantity SD	RQ	RQ Min	RQ Max	CT	Ct Mean	Ct SD	Delta Ct	Delta Ct Mean	Delta Ct SE	Delta Delta Ct	Automatic Ct Threshold	Ct Threshold	Automatic Baseline	Baseline Start	Baseline End	Comments	Tm1	Tm2	Tm3
1	A1	FALSE	Sample 1	GAPDH	UNKNOWN	SYBR	None							18.4557	18.4557						TRUE	0.30915	TRUE	1	40		85.6377
2	A2	FALSE	Sample 2	GAPDH	UNKNOWN	SYBR	None							19.0954	19.0954						TRUE	0.30915	TRUE	1	40		85.6377
3	A3	FALSE	Sample 3	GAPDH	UNKNOWN	SYBR	None							18.8152	18.8152						TRUE	0.30915	TRUE	1	40		85.6377
4	A4	FALSE	Sample 4	GAPDH	UNKNOWN	SYBR	None							18.726	18.726						TRUE	0.30915	TRUE	1	40		85.6377
5	A5	FALSE	Sample 5	GAPDH	UNKNOWN	SYBR	None							19.4523	19.4523						TRUE	0.30915	TRUE	1	40		85.6377
6	A6	FALSE	Sample 6	GAPDH	UNKNOWN	SYBR	None							19.5625	19.5625						TRUE	0.30915	TRUE	1	40		85.7347
13	B1	FALSE	Sample 1	UL30	UNKNOWN	SYBR	None				1			34.4276	34.4276			15.9719		0	TRUE	0.306647	TRUE	1	40		87.3839
14	B2	FALSE	Sample 2	UL30	UNKNOWN	SYBR	None				1.70564			34.297	34.297			15.2016		-0.770309	TRUE	0.306647	TRUE	1	40		87.3839
15	B3	FALSE	Sample 3	UL30	UNKNOWN	SYBR	None				0.752879			35.1966	35.1966			16.3814		0.40951	TRUE	0.306647	TRUE	1	40		87.3839
16	B4	FALSE	Sample 4	UL30	UNKNOWN	SYBR	None				0.0597967			38.7617	38.7617			20.0357		4.06379	TRUE	0.306647	TRUE	1	40		78.6531
17	B5	FALSE	Sample 5	UL30	UNKNOWN	SYBR	None							Undetermined							TRUE	0.306647	TRUE	1	40		80.4963
18	B6	FALSE	Sample 6	UL30	UNKNOWN	SYBR	None				0.565504			36.3568	36.3568			16.7943		0.82239	TRUE	0.306647	TRUE	1	40		87.4809
26	C2	FALSE	Sample 7	GAPDH	UNKNOWN	SYBR	None							20.8714	20.8262	0.0639054					TRUE	0.30915	TRUE	1	40		85.5407
27	C3	FALSE	Sample 7	GAPDH	UNKNOWN	SYBR	None							20.781	20.8262	0.0639054					TRUE	0.30915	TRUE	1	40		85.5407
28	C4	FALSE	Sample 8	GAPDH	UNKNOWN	SYBR	None							20.202	20.2298	0.0734373					TRUE	0.30915	TRUE	1	40		85.5407
29	C5	FALSE	Sample 8	GAPDH	UNKNOWN	SYBR	None							20.1743	20.2298	0.0734373					TRUE	0.30915	TRUE	1	40		85.5407
30	C6	FALSE	Sample 8	GAPDH	UNKNOWN	SYBR	None							20.3131	20.2298	0.0734373					TRUE	0.30915	TRUE	1	40		85.5407
31	C7	FALSE	Sample 9	GAPDH	UNKNOWN	SYBR	None							20.3782	20.4476	0.0603626					TRUE	0.30915	TRUE	1	40		85.5407
32	C8	FALSE	Sample 9	GAPDH	UNKNOWN	SYBR	None							20.4773	20.4476	0.0603626					TRUE	0.30915	TRUE	1	40		85.5407
33	C9	FALSE	Sample 9	GAPDH	UNKNOWN	SYBR	None							20.4875	20.4476	0.0603626					TRUE	0.30915	TRUE	1	40		85.5407
35	C11	FALSE	Sample 10	GAPDH	UNKNOWN	SYBR	None							19.6469	19.7039	0.0805807					TRUE	0.30915	TRUE	1	40		85.6377
36	C12	FALSE	Sample 10	GAPDH	UNKNOWN	SYBR	None							19.7609	19.7039	0.0805807					TRUE	0.30915	TRUE	1	40		85.6377
37	D1	FALSE	Sample 7	UL30	UNKNOWN	SYBR	None				50232.1	34240.3	73692.8	21.3021	21.1818	0.170128		0.355563	0.128505	-15.6163	TRUE	0.306647	TRUE	1	40		87.4809
38	D2	FALSE	Sample 7	UL30	UNKNOWN	SYBR	None				50232.1	34240.3	73692.8	21.0615	21.1818	0.170128		0.355563	0.128505	-15.6163	TRUE	0.306647	TRUE	1	40		87.4809
40	D4	FALSE	Sample 8	UL30	UNKNOWN	SYBR	None				57369.2	48777.5	67474.3	20.3336	20.3937	0.0849896		0.163897	0.0735479	-15.808	TRUE	0.306647	TRUE	1	40		87.4809
41	D5	FALSE	Sample 8	UL30	UNKNOWN	SYBR	None				57369.2	48777.5	67474.3	20.4538	20.3937	0.0849896		0.163897	0.0735479	-15.808	TRUE	0.306647	TRUE	1	40		87.3839
44	D8	FALSE	Sample 9	UL30	UNKNOWN	SYBR	None				45846.2	42124.2	49897.2	20.9511	20.935	0.0227499		0.48737	0.0383839	-15.4845	TRUE	0.306647	TRUE	1	40		87.4809
45	D9	FALSE	Sample 9	UL30	UNKNOWN	SYBR	None				45846.2	42124.2	49897.2	20.9189	20.935	0.0227499		0.48737	0.0383839	-15.4845	TRUE	0.306647	TRUE	1	40		87.4809
46	D10	FALSE	Sample 10	UL30	UNKNOWN	SYBR	None				48923	42399.2	56450.6	20.1048	20.0976	0.0537414		0.39366	0.0648794	-15.5782	TRUE	0.306647	TRUE	1	40		87.5779
47	D11	FALSE	Sample 10	UL30	UNKNOWN	SYBR	None				48923	42399.2	56450.6	20.0406	20.0976	0.0537414		0.39366	0.0648794	-15.5782	TRUE	0.306647	TRUE	1	40		87.5779
48	D12	FALSE	Sample 10	UL30	UNKNOWN	SYBR	None				48923	42399.2	56450.6	20.1473	20.0976	0.0537414		0.39366	0.0648794	-15.5782	TRUE	0.306647	TRUE	1	40		87.6749
50	E2	FALSE	Sample 11	GAPDH	UNKNOWN	SYBR	None							20.2414	20.2443	0.00401373					TRUE	0.30915	TRUE	1	40		85.6377
51	E3	FALSE	Sample 11	GAPDH	UNKNOWN	SYBR	None							20.2471	20.2443	0.00401373					TRUE	0.30915	TRUE	1	40		85.6377
52	E4	FALSE	HSV+WT 24H	GAPDH	UNKNOWN	SYBR	None							20.203	20.2569	0.0608143					TRUE	0.30915	TRUE	1	40		85.6377
53	E5	FALSE	HSV+WT 24H	GAPDH	UNKNOWN	SYBR	None							20.2447	20.2569	0.0608143					TRUE	0.30915	TRUE	1	40		85.6377
54	E6	FALSE	HSV+WT 24H	GAPDH	UNKNOWN	SYBR	None							20.3228	20.2569	0.0608143					TRUE	0.30915	TRUE	1	40		85.5407
55	E7	FALSE	Sample 13	GAPDH	UNKNOWN	SYBR	None							16.1253	16.1377	0.0155794					TRUE	0.30915	TRUE	1	40		85.6377
56	E8	FALSE	Sample 13	GAPDH	UNKNOWN	SYBR	None							16.1326	16.1377	0.0155794					TRUE	0.30915	TRUE	1	40		85.6377
57	E9	FALSE	Sample 13	GAPDH	UNKNOWN	SYBR	None							16.1552	16.1377	0.0155794					TRUE	0.30915	TRUE	1	40		85.6377
58	E10	FALSE	Sample 14	GAPDH	UNKNOWN	SYBR	None							15.8424	15.9232	0.0715362					TRUE	0.30915	TRUE	1	40		85.7347
59	E11	FALSE	Sample 14	GAPDH	UNKNOWN	SYBR	None							15.9486	15.9232	0.0715362					TRUE	0.30915	TRUE	1	40		85.7347
60	E12	FALSE	Sample 14	GAPDH	UNKNOWN	SYBR	None							15.9785	15.9232	0.0715362					TRUE	0.30915	TRUE	1	40		85.8317
61	F1	FALSE	Sample 11	UL30	UNKNOWN	SYBR	None				58849.7	34096.8	101572	20.5544	20.3714	0.258775		0.127138	0.183004	-15.8447	TRUE	0.306647	TRUE	1	40		87.4809
62	F2	FALSE	Sample 11	UL30	UNKNOWN	SYBR	None				58849.7	34096.8	101572	20.1884	20.3714	0.258775		0.127138	0.183004	-15.8447	TRUE	0.306647	TRUE	1	40		87.4809
64	F4	FALSE	HSV+WT 24H	UL30	UNKNOWN	SYBR	None				67262.5	61676.4	73354.6	20.1736	20.1912	0.024982		-0.065629	0.0393045	-16.0375	TRUE	0.306647	TRUE	1	40		87.3839
66	F6	FALSE	HSV+WT 24H	UL30	UNKNOWN	SYBR	None				67262.5	61676.4	73354.6	20.2089	20.1912	0.024982		-0.065629	0.0393045	-16.0375	TRUE	0.306647	TRUE	1	40		87.4809
67	F7	FALSE	Sample 13	UL30	UNKNOWN	SYBR	None				330.807	319.662	342.34	23.7705	23.7397	0.0266201		7.60204	0.0178077	-8.36984	TRUE	0.306647	TRUE	1	40		87.4809
68	F8	FALSE	Sample 13	UL30	UNKNOWN	SYBR	None				330.807	319.662	342.34	23.7244	23.7397	0.0266201		7.60204	0.0178077	-8.36984	TRUE	0.306647	TRUE	1	40		87.4809
69	F9	FALSE	Sample 13	UL30	UNKNOWN	SYBR	None				330.807	319.662	342.34	23.7243	23.7397	0.0266201		7.60204	0.0178077	-8.36984	TRUE	0.306647	TRUE	1	40		87.3839
70	F10	FALSE	Sample 14	UL30	UNKNOWN	SYBR	None				280.444	218.847	359.38	23.5348	23.7635	0.211431		7.84031	0.128868	-8.13157	TRUE	0.306647	TRUE	1	40		87.4809
71	F11	FALSE	Sample 14	UL30	UNKNOWN	SYBR	None				280.444	218.847	359.38	23.8038	23.7635	0.211431		7.84031	0.128868	-8.13157	TRUE	0.306647	TRUE	1	40		87.5779
72	F12	FALSE	Sample 14	UL30	UNKNOWN	SYBR	None				280.444	218.847	359.38	23.9518	23.7635	0.211431		7.84031	0.128868	-8.13157	TRUE	0.306647	TRUE	1	40		87.5779
73	G1	FALSE	Sample 15	GAPDH	UNKNOWN	SYBR	None							16.2352	16.1293	0.098307					TRUE	0.30915	TRUE	1	40		85.5407
74	G2	FALSE	Sample 15	GAPDH	UNKNOWN	SYBR	None							16.1118	16.1293	0.098307					TRUE	0.30915	TRUE	1	40		85.5407
75	G3	FALSE	Sample 15	GAPDH	UNKNOWN	SYBR	None							16.0409	16.1293	0.098307					TRUE	0.30915	TRUE	1	40		85.5407
76	G4	FALSE	Sample 16	GAPDH	UNKNOWN	SYBR	None							16.042	16.1128	0.0934074					TRUE	0.30915	TRUE	1	40		85.5407
77	G5	FALSE	Sample 16	GAPDH	UNKNOWN	SYBR	None							16.0779	16.1128	0.0934074					TRUE	0.30915	TRUE	1	40		85.5407
78	G6	FALSE	Sample 16	GAPDH	UNKNOWN	SYBR	None							16.2187	16.1128	0.0934074					TRUE	0.30915	TRUE	1	40		85.5407
79	G7	FALSE	Sample 17	GAPDH	UNKNOWN	SYBR	None							15.8389	15.9322	0.0808708					TRUE	0.30915	TRUE	1	40		85.6377
80	G8	FALSE	Sample 17	GAPDH	UNKNOWN	SYBR	None							15.9816	15.9322	0.0808708					TRUE	0.30915	TRUE	1	40		85.5407
81	G9	FALSE	Sample 17	GAPDH	UNKNOWN	SYBR	None							15.9761	15.9322	0.0808708					TRUE	0.30915	TRUE	1	40		85.5407
82	G10	FALSE	HSV+WT 12H	GAPDH	UNKNOWN	SYBR	None							15.9092	15.9687	0.0528563					TRUE	0.30915	TRUE	1	40		85.6377
83	G11	FALSE	HSV+WT 12H	GAPDH	UNKNOWN	SYBR	None							15.9863	15.9687	0.0528563					TRUE	0.30915	TRUE	1	40		85.6377
84	G12	FALSE	HSV+WT 12H	GAPDH	UNKNOWN	SYBR	None							16.0104	15.9687	0.0528563					TRUE	0.30915	TRUE	1	40		85.6377
85	H1	FALSE	Sample 15	UL30	UNKNOWN	SYBR	None				358.503	290.431	442.53	23.7797	23.6153	0.162025		7.48604	0.109417	-8.48584	TRUE	0.306647	TRUE	1	40		87.3839
86	H2	FALSE	Sample 15	UL30	UNKNOWN	SYBR	None				358.503	290.431	442.53	23.6105	23.6153	0.162025		7.48604	0.109417	-8.48584	TRUE	0.306647	TRUE	1	40		87.3839
87	H3	FALSE	Sample 15	UL30	UNKNOWN	SYBR	None				358.503	290.431	442.53	23.4558	23.6153	0.162025		7.48604	0.109417	-8.48584	TRUE	0.306647	TRUE	1	40		87.3839
88	H4	FALSE	Sample 16	UL30	UNKNOWN	SYBR	None				297.319	246.69	358.339	23.7467	23.8689	0.139649		7.75602	0.0969995	-8.21587	TRUE	0.306647	TRUE	1	40		87.3839
89	H5	FALSE	Sample 16	UL30	UNKNOWN	SYBR	None				297.319	246.69	358.339	23.8387	23.8689	0.139649		7.75602	0.0969995	-8.21587	TRUE	0.306647	TRUE	1	40		87.4809
90	H6	FALSE	Sample 16	UL30	UNKNOWN	SYBR	None				297.319	246.69	358.339	24.0211	23.8689	0.139649		7.75602	0.0969995	-8.21587	TRUE	0.306647	TRUE	1	40		87.4809
91	H7	FALSE	Sample 17	UL30	UNKNOWN	SYBR	None				383.759	338.557	434.996	23.3967	23.32	0.0786233		7.38783	0.0651197	-8.58406	TRUE	0.306647	TRUE	1	40		87.4809
92	H8	FALSE	Sample 17	UL30	UNKNOWN	SYBR	None				383.759	338.557	434.996	23.3237	23.32	0.0786233		7.38783	0.0651197	-8.58406	TRUE	0.306647	TRUE	1	40		87.3839
93	H9	FALSE	Sample 17	UL30	UNKNOWN	SYBR	None				383.759	338.557	434.996	23.2396	23.32	0.0786233		7.38783	0.0651197	-8.58406	TRUE	0.306647	TRUE	1	40		87.3839
94	H10	FALSE	HSV+WT 12H	UL30	UNKNOWN	SYBR	None				492.808	458.464	529.726	22.9913	22.9957	0.0378587		7.027	0.037537	-8.94488	TRUE	0.306647	TRUE	1	40		87.3839
95	H11	FALSE	HSV+WT 12H	UL30	UNKNOWN	SYBR	None				492.808	458.464	529.726	22.9602	22.9957	0.0378587		7.027	0.037537	-8.94488	TRUE	0.306647	TRUE	1	40		87.3839
96	H12	FALSE	HSV+WT 12H	UL30	UNKNOWN	SYBR	None				492.808	458.464	529.726	23.0355	22.9957	0.0378587		7.027	0.037537	-8.94488	TRUE	0.306647	TRUE	1	40		87.3839
Analysis Type	Singleplex
Endogenous Control	GAPDH
RQ Min/Max Confidence Level	95.0
Reference Sample	Sample 1

## Sheet: Melt Curve Raw Data
Block Type	Fast 96-Well Block (0.1mL)
Calibration Background is expired	Yes
Calibration Background performed on	01-19-2021
Calibration HRM MELTDOCTOR is expired	Yes
Calibration HRM MELTDOCTOR performed on	11-03-2016
Calibration Normalization FAM-ROX is expired	Yes
Calibration Normalization FAM-ROX performed on	01-19-2021
Calibration Normalization VIC-ROX is expired	Yes
Calibration Normalization VIC-ROX performed on	01-19-2021
Calibration Pure Dye CY3 is expired	Yes
Calibration Pure Dye CY3 performed on	01-19-2021
Calibration Pure Dye FAM is expired	Yes
Calibration Pure Dye FAM performed on	01-19-2021
Calibration Pure Dye MELTDOCTOR is expired	Yes
Calibration Pure Dye MELTDOCTOR performed on	11-03-2016
Calibration Pure Dye NED is expired	Yes
Calibration Pure Dye NED performed on	09-17-2019
Calibration Pure Dye ROX is expired	Yes
Calibration Pure Dye ROX performed on	01-19-2021
Calibration Pure Dye SYBR is expired	Yes
Calibration Pure Dye SYBR performed on	01-19-2021
Calibration Pure Dye TAMRA is expired	Yes
Calibration Pure Dye TAMRA performed on	01-19-2021
Calibration Pure Dye VIC is expired	Yes
Calibration Pure Dye VIC performed on	01-19-2021
Calibration ROI is expired	Yes
Calibration ROI performed on	01-19-2021
Calibration Uniformity is expired	Yes
Calibration Uniformity performed on	01-19-2021
Chemistry	SYBR_GREEN
Date Created	2022-05-08 05:17:46 AM PDT
Date Modified	2022-05-08 21:47:06 PM PDT
Experiment Barcode
Experiment Comment
Experiment File Name	D:\LY\A151R daochu\HELA HSV\2022-05-08 UL30 24H 12H .eds
Experiment Name	2022-05-08 201741
Experiment Run Start Time	2022-05-08 13:22:56 PM PDT
Experiment Run Stop Time	2022-05-08 14:29:40 PM PDT
Experiment Type	Comparative Cт (ΔΔCт)
Instrument Name	278861502
Instrument Serial Number	278861502
Instrument Type	QuantStudio(TM) 6 Flex System
Passive Reference	ROX
Quantification Cycle Method	Ct
Signal Smoothing On	true
Stage/ Cycle where Analysis is performed	Stage 2, Step 2
User Name
Well	Well Position	Reading	Temperature	Fluorescence	Derivative
1	A1	1	60.1246	2.83745	0.140547
1	A1	2	60.3186	2.79974	0.140926
1	A1	3	60.5126	2.78673	0.139501
1	A1	4	60.7066	2.77423	0.136847
1	A1	5	60.9007	2.75975	0.134274
1	A1	6	61.0947	2.75128	0.133031
1	A1	7	61.2887	2.76546	0.133527
1	A1	8	61.4827	2.72738	0.13515
1	A1	9	61.6767	2.71467	0.136758
1	A1	10	61.8707	2.70107	0.137438
1	A1	11	62.0648	2.69137	0.136975
1	A1	12	62.2588	2.67766	0.135781
1	A1	13	62.4528	2.66442	0.13448
1	A1	14	62.6468	2.6534	0.133435
1	A1	15	62.8408	2.64292	0.132524
1	A1	16	63.0348	2.62515	0.131247
1	A1	17	63.2289	2.62151	0.129109
1	A1	18	63.4229	2.60763	0.126073
1	A1	19	63.6169	2.56772	0.12278
1	A1	20	63.8109	2.58484	0.120289
1	A1	21	64.0049	2.57017	0.119462
1	A1	22	64.1989	2.56785	0.120398
1	A1	23	64.393	2.54764	0.122353
1	A1	24	64.587	2.5379	0.124203
1	A1	25	64.781	2.5232	0.125146
1	A1	26	64.975	2.49694	0.125101
1	A1	27	65.169	2.50707	0.124631
1	A1	28	65.363	2.48853	0.124479
1	A1	29	65.5571	2.47564	0.125084
1	A1	30	65.7511	2.4663	0.126296
1	A1	31	65.9451	2.45382	0.127373
1	A1	32	66.1391	2.43848	0.127248
1	A1	33	66.3331	2.439	0.125005
1	A1	34	66.5271	2.41643	0.120464
1	A1	35	66.7211	2.38118	0.114563
1	A1	36	66.9152	2.392	0.109246
1	A1	37	67.1092	2.39415	0.106747
1	A1	38	67.3032	2.36937	0.108565
1	A1	39	67.4972	2.36184	0.114675
1	A1	40	67.6912	2.38932	0.123446
1	A1	41	67.8852	2.3423	0.132331
1	A1	42	68.0793	2.32313	0.13901
1	A1	43	68.2733	2.31251	0.14227
1	A1	44	68.4673	2.29901	0.142258
1	A1	45	68.6613	2.2867	0.140009
1	A1	46	68.8553	2.2739	0.136708
1	A1	47	69.0493	2.26394	0.133158
1	A1	48	69.2434	2.24833	0.129643
1	A1	49	69.4374	2.2357	0.126141
1	A1	50	69.6314	2.22394	0.122642
1	A1	51	69.8254	2.21507	0.119392
1	A1	52	70.0194	2.20253	0.116972
1	A1	53	70.2134	2.18834	0.116141
1	A1	54	70.4075	2.17986	0.11745
1	A1	55	70.6015	2.17013	0.120837
1	A1	56	70.7955	2.18487	0.125451
1	A1	57	70.9895	2.14017	0.129943
1	A1	58	71.1835	2.12964	0.133052
1	A1	59	71.3775	2.12144	0.134146
1	A1	60	71.5715	2.1097	0.133374
1	A1	61	71.7656	2.09119	0.131416
1	A1	62	71.9596	2.08404	0.129087
1	A1	63	72.1536	2.0744	0.127019
1	A1	64	72.3476	2.05298	0.12553
1	A1	65	72.5416	2.05036	0.124637
1	A1	66	72.7356	2.04039	0.124144
1	A1	67	72.9297	2.02508	0.123799
1	A1	68	73.1237	2.0067	0.123429
1	A1	69	73.3177	2.00136	0.12302
1	A1	70	73.5117	1.99003	0.122636
1	A1	71	73.7057	1.97938	0.122306
1	A1	72	73.8997	1.96742	0.121969
1	A1	73	74.0938	1.95256	0.121542
1	A1	74	74.2878	1.94314	0.121046
1	A1	75	74.4818	1.9277	0.120628
1	A1	76	74.6758	1.92369	0.120472
1	A1	77	74.8698	1.91117	0.120649
1	A1	78	75.0638	1.89792	0.12107
1	A1	79	75.2579	1.88806	0.121574
1	A1	80	75.4519	1.87398	0.122076
1	A1	81	75.6459	1.8609	0.122623
1	A1	82	75.8399	1.85245	0.123301
1	A1	83	76.0339	1.84236	0.124039
1	A1	84	76.2279	1.82833	0.124494
1	A1	85	76.422	1.81876	0.124159
1	A1	86	76.616	1.80788	0.122649
1	A1	87	76.81	1.77884	0.119994
1	A1	88	77.004	1.78159	0.116705
1	A1	89	77.198	1.77079	0.113553
1	A1	90	77.392	1.7618	0.111241
1	A1	91	77.5861	1.74897	0.110169
1	A1	92	77.7801	1.73812	0.110406
1	A1	93	77.9741	1.73184	0.11178
1	A1	94	78.1681	1.71225	0.113944
1	A1	95	78.3621	1.71776	0.116374
1	A1	96	78.5561	1.69445	0.118418
1	A1	97	78.7502	1.68243	0.11947
1	A1	98	78.9442	1.67109	0.119237
1	A1	99	79.1382	1.65926	0.117928
1	A1	100	79.3322	1.64909	0.116206
1	A1	101	79.5262	1.62618	0.114863
1	A1	102	79.7202	1.64872	0.114434
1	A1	103	79.9142	1.61359	0.114979
1	A1	104	80.1083	1.60712	0.116165
1	A1	105	80.3023	1.59585	0.117551
1	A1	106	80.4963	1.58113	0.118854
1	A1	107	80.6903	1.57932	0.120003
1	A1	108	80.8843	1.5604	0.12104
1	A1	109	81.0783	1.54974	0.12199
1	A1	110	81.2724	1.53749	0.122808
1	A1	111	81.4664	1.52815	0.123418
1	A1	112	81.6604	1.5175	0.123815
1	A1	113	81.8544	1.49844	0.124198
1	A1	114	82.0484	1.49226	0.125138
1	A1	115	82.2424	1.48206	0.127728
1	A1	116	82.4365	1.4657	0.133568
1	A1	117	82.6305	1.45652	0.144451
1	A1	118	82.8245	1.43931	0.161737
1	A1	119	83.0185	1.45402	0.18571
1	A1	120	83.2125	1.41323	0.215426
1	A1	121	83.4065	1.41073	0.249416
1	A1	122	83.6006	1.33123	0.287099
1	A1	123	83.7946	1.34443	0.330109
1	A1	124	83.9886	1.29558	0.382632
1	A1	125	84.1826	1.2609	0.450185
1	A1	126	84.3766	1.23775	0.537135
1	A1	127	84.5706	1.19854	0.643876
1	A1	128	84.7646	1.13225	0.764927
1	A1	129	84.9587	1.04287	0.888877
1	A1	130	85.1527	0.921108	1.00041
1	A1	131	85.3467	0.786176	1.08375
1	A1	132	85.5407	0.655943	1.12623
1	A1	133	85.7347	0.516743	1.12098
1	A1	134	85.9287	0.397346	1.06791
1	A1	135	86.1228	0.293506	0.973227
1	A1	136	86.3168	0.199377	0.847835
1	A1	137	86.5108	0.134123	0.705301
1	A1	138	86.7048	0.095595	0.559599
1	A1	139	86.8988	0.0752144	0.423015
1	A1	140	87.0928	0.0641591	0.304499
1	A1	141	87.2869	0.0587499	0.20882
1	A1	142	87.4809	0.0563394	0.136702
1	A1	143	87.6749	0.0531101	0.0857966
1	A1	144	87.8689	0.0529131	0.0520553
1	A1	145	88.0629	0.0527633	0.0309984
1	A1	146	88.2569	0.0532055	0.0185808
1	A1	147	88.451	0.0520924	0.0115996
1	A1	148	88.645	0.0507063	0.00777243
1	A1	149	88.839	0.0502988	0.005637
1	A1	150	89.033	0.0500063	0.00437117
1	A1	151	89.227	0.0507188	0.00358291
1	A1	152	89.421	0.0495971	0.00310806
1	A1	153	89.6151	0.0507005	0.00285957
1	A1	154	89.8091	0.0490498	0.00275824
1	A1	155	90.0031	0.0481495	0.00273345
1	A1	156	90.1971	0.0493414	0.00274826
1	A1	157	90.3911	0.0488684	0.0028031
1	A1	158	90.5851	0.0489944	0.0029062
1	A1	159	90.7792	0.047518	0.00303572
1	A1	160	90.9732	0.0477174	0.00312488
1	A1	161	91.1672	0.0479294	0.00308415
1	A1	162	91.3612	0.0465801	0.00285128
1	A1	163	91.5552	0.0460759	0.00244694
1	A1	164	91.7492	0.0467771	0.00200537
1	A1	165	91.9433	0.0455922	0.00174754
1	A1	166	92.1373	0.0477144	0.00188381
1	A1	167	92.3313	0.0493019	0.00248253
1	A1	168	92.5253	0.045674	0.0033871
1	A1	169	92.7193	0.0455991	0.00425539
1	A1	170	92.9133	0.0430891	0.00471886
1	A1	171	93.1073	0.0431673	0.00456924
1	A1	172	93.3014	0.044103	0.00385514
1	A1	173	93.4954	0.0433075	0.00283592
1	A1	174	93.6894	0.0444659	0.00183584
1	A1	175	93.8834	0.0436142	0.00109535
1	A1	176	94.0774	0.0439209	0.000694014
1	A1	177	94.2714	0.045051	0.000563491
1	A1	178	94.4655	0.0422788	0.000559633
1	A1	179	94.6595	0.0441497	0.000547178
1	A1	180	94.8535	0.0428175	0.000456865
2	A2	1	60.1246	3.34193	0.163096
2	A2	2	60.3186	3.30488	0.163473
2	A2	3	60.5126	3.29244	0.161769
2	A2	4	60.7066	3.2753	0.158473
2	A2	5	60.9007	3.25383	0.155005
2	A2	6	61.0947	3.2433	0.152933
2	A2	7	61.2887	3.26226	0.153059
2	A2	8	61.4827	3.21998	0.155018
2	A2	9	61.6767	3.20738	0.157625
2	A2	10	61.8707	3.19014	0.159663
2	A2	11	62.0648	3.17509	0.160509
2	A2	12	62.2588	3.16014	0.16025
2	A2	13	62.4528	3.14833	0.159355
2	A2	14	62.6468	3.12765	0.158221
2	A2	15	62.8408	3.11647	0.156904
2	A2	16	63.0348	3.10004	0.155155
2	A2	17	63.2289	3.0897	0.152736
2	A2	18	63.4229	3.07496	0.149821
2	A2	19	63.6169	3.03442	0.147135
2	A2	20	63.8109	3.04629	0.14568
2	A2	21	64.0049	3.03473	0.146108
2	A2	22	64.1989	3.02321	0.148195
2	A2	23	64.393	3.00327	0.150846
2	A2	24	64.587	2.98875	0.152671
2	A2	25	64.781	2.97272	0.152793
2	A2	26	64.975	2.94156	0.151318
2	A2	27	65.169	2.94286	0.149192
2	A2	28	65.363	2.93073	0.147575
2	A2	29	65.5571	2.91602	0.147148
2	A2	30	65.7511	2.9029	0.147735
2	A2	31	65.9451	2.88928	0.148414
2	A2	32	66.1391	2.86944	0.147982
2	A2	33	66.3331	2.8637	0.145581
2	A2	34	66.5271	2.84317	0.141224
2	A2	35	66.7211	2.81057	0.135985
2	A2	36	66.9152	2.81849	0.13171
2	A2	37	67.1092	2.81229	0.130321
2	A2	38	67.3032	2.78913	0.132968
2	A2	39	67.4972	2.77803	0.13944
2	A2	40	67.6912	2.80086	0.148158
2	A2	41	67.8852	2.75048	0.15682
2	A2	42	68.0793	2.73352	0.163368
2	A2	43	68.2733	2.7184	0.166758
2	A2	44	68.4673	2.70126	0.167136
2	A2	45	68.6613	2.68898	0.165426
2	A2	46	68.8553	2.67115	0.162666
2	A2	47	69.0493	2.65749	0.159524
2	A2	48	69.2434	2.64251	0.156185
2	A2	49	69.4374	2.62533	0.152548
2	A2	50	69.6314	2.60967	0.148543
2	A2	51	69.8254	2.5977	0.144421
2	A2	52	70.0194	2.5855	0.140862
2	A2	53	70.2134	2.56554	0.13884
2	A2	54	70.4075	2.55686	0.139206
2	A2	55	70.6015	2.54104	0.142142
2	A2	56	70.7955	2.55857	0.146859
2	A2	57	70.9895	2.51767	0.151815
2	A2	58	71.1835	2.49771	0.155402
2	A2	59	71.3775	2.48289	0.156687
2	A2	60	71.5715	2.46899	0.155725
2	A2	61	71.7656	2.45624	0.153323
2	A2	62	71.9596	2.44253	0.150513
2	A2	63	72.1536	2.43046	0.148107
2	A2	64	72.3476	2.40438	0.146505
2	A2	65	72.5416	2.40562	0.1457
2	A2	66	72.7356	2.38933	0.145424
2	A2	67	72.9297	2.37337	0.145315
2	A2	68	73.1237	2.35235	0.145123
2	A2	69	73.3177	2.34189	0.144812
2	A2	70	73.5117	2.33315	0.144517
2	A2	71	73.7057	2.31661	0.144394
2	A2	72	73.8997	2.30305	0.144498
2	A2	73	74.0938	2.28698	0.144749
2	A2	74	74.2878	2.27534	0.145005
2	A2	75	74.4818	2.26102	0.145136
2	A2	76	74.6758	2.24671	0.145046
2	A2	77	74.8698	2.23361	0.144688
2	A2	78	75.0638	2.21735	0.144081
2	A2	79	75.2579	2.20828	0.143358
2	A2	80	75.4519	2.18993	0.142775
2	A2	81	75.6459	2.17366	0.142631
2	A2	82	75.8399	2.16619	0.143085
2	A2	83	76.0339	2.15573	0.143954
2	A2	84	76.2279	2.1357	0.144684
2	A2	85	76.422	2.12577	0.144572
2	A2	86	76.616	2.11102	0.14314
2	A2	87	76.81	2.07811	0.140442
2	A2	88	77.004	2.08489	0.137058
2	A2	89	77.198	2.06833	0.13381
2	A2	90	77.392	2.05576	0.131392
2	A2	91	77.5861	2.04367	0.130182
2	A2	92	77.7801	2.02996	0.130262
2	A2	93	77.9741	2.01612	0.13152
2	A2	94	78.1681	2.00536	0.133689
2	A2	95	78.3621	2.00125	0.136297
2	A2	96	78.5561	1.97617	0.138691
2	A2	97	78.7502	1.96434	0.140193
2	A2	98	78.9442	1.95223	0.140406
2	A2	99	79.1382	1.93322	0.13942
2	A2	100	79.3322	1.92477	0.137812
2	A2	101	79.5262	1.89589	0.136351
2	A2	102	79.7202	1.91942	0.135623
2	A2	103	79.9142	1.88104	0.135792
2	A2	104	80.1083	1.8725	0.136648
2	A2	105	80.3023	1.85818	0.137862
2	A2	106	80.4963	1.84235	0.139202
2	A2	107	80.6903	1.84005	0.140581
2	A2	108	80.8843	1.81715	0.141951
2	A2	109	81.0783	1.80419	0.143234
2	A2	110	81.2724	1.79167	0.144349
2	A2	111	81.4664	1.77538	0.145323
2	A2	112	81.6604	1.76352	0.146355
2	A2	113	81.8544	1.74678	0.147855
2	A2	114	82.0484	1.73834	0.150492
2	A2	115	82.2424	1.72317	0.155321
2	A2	116	82.4365	1.70197	0.163845
2	A2	117	82.6305	1.68926	0.177801
2	A2	118	82.8245	1.67264	0.198564
2	A2	119	83.0185	1.68385	0.226443
2	A2	120	83.2125	1.63356	0.260493
2	A2	121	83.4065	1.63151	0.299286
2	A2	122	83.6006	1.54357	0.342502
2	A2	123	83.7946	1.54594	0.392439
2	A2	124	83.9886	1.49482	0.454324
2	A2	125	84.1826	1.45661	0.534807
2	A2	126	84.3766	1.42521	0.638942
2	A2	127	84.5706	1.37809	0.766843
2	A2	128	84.7646	1.29867	0.911473
2	A2	129	84.9587	1.18638	1.05871
2	A2	130	85.1527	1.04099	1.18986
2	A2	131	85.3467	0.879546	1.28583
2	A2	132	85.5407	0.717392	1.33152
2	A2	133	85.7347	0.55375	1.31903
2	A2	134	85.9287	0.408414	1.24889
2	A2	135	86.1228	0.285044	1.12951
2	A2	136	86.3168	0.179328	0.975
2	A2	137	86.5108	0.108582	0.802458
2	A2	138	86.7048	0.0666456	0.628959
2	A2	139	86.8988	0.044796	0.468952
2	A2	140	87.0928	0.0346379	0.332411
2	A2	141	87.2869	0.0291972	0.224099
2	A2	142	87.4809	0.027793	0.143994
2	A2	143	87.6749	0.0258977	0.0886106
2	A2	144	87.8689	0.0246673	0.0526851
2	A2	145	88.0629	0.0246572	0.0306908
2	A2	146	88.2569	0.0237993	0.0178594
2	A2	147	88.451	0.0227173	0.0106334
2	A2	148	88.645	0.0218139	0.00666964
2	A2	149	88.839	0.0235815	0.00458332
2	A2	150	89.033	0.0230114	0.0036111
2	A2	151	89.227	0.0217103	0.0033184
2	A2	152	89.421	0.0226847	0.00341151
2	A2	153	89.6151	0.0213625	0.00365586
2	A2	154	89.8091	0.0206407	0.00386524
2	A2	155	90.0031	0.0212489	0.00391945
2	A2	156	90.1971	0.0190111	0.00378027
2	A2	157	90.3911	0.0203785	0.00348926
2	A2	158	90.5851	0.0193226	0.00314094
2	A2	159	90.7792	0.0189193	0.00283452
2	A2	160	90.9732	0.0208242	0.00262298
2	A2	161	91.1672	0.0187061	0.00248935
2	A2	162	91.3612	0.0184162	0.00237203
2	A2	163	91.5552	0.0177838	0.00222861
2	A2	164	91.7492	0.0184906	0.00209209
2	A2	165	91.9433	0.0177576	0.00206887
2	A2	166	92.1373	0.0189291	0.00226777
2	A2	167	92.3313	0.0197142	0.00270797
2	A2	168	92.5253	0.0171703	0.00327915
2	A2	169	92.7193	0.0152546	0.00379174
2	A2	170	92.9133	0.016659	0.00408206
2	A2	171	93.1073	0.015744	0.00409369
2	A2	172	93.3014	0.0159931	0.00388062
2	A2	173	93.4954	0.0157806	0.00354639
2	A2	174	93.6894	0.0144476	0.00317835
2	A2	175	93.8834	0.0141683	0.00282039
2	A2	176	94.0774	0.0151986	0.00248105
2	A2	177	94.2714	0.0149371	0.00214925
2	A2	178	94.4655	0.0140609	0.00180446
2	A2	179	94.6595	0.0134545	0.0014282
2	A2	180	94.8535	0.0136084	0.00102188
3	A3	1	60.1246	3.61855	0.176963
3	A3	2	60.3186	3.58406	0.175541
3	A3	3	60.5126	3.57003	0.172491
3	A3	4	60.7066	3.55322	0.168857
3	A3	5	60.9007	3.53939	0.166243
3	A3	6	61.0947	3.52529	0.165927
3	A3	7	61.2887	3.53918	0.168088
3	A3	8	61.4827	3.49685	0.171731
3	A3	9	61.6767	3.47841	0.17531
3	A3	10	61.8707	3.46469	0.177609
3	A3	11	62.0648	3.4477	0.17826
3	A3	12	62.2588	3.42713	0.177707
3	A3	13	62.4528	3.41798	0.17672
3	A3	14	62.6468	3.39611	0.175851
3	A3	15	62.8408	3.38195	0.175123
3	A3	16	63.0348	3.36367	0.174067
3	A3	17	63.2289	3.35776	0.172109
3	A3	18	63.4229	3.334	0.169092
3	A3	19	63.6169	3.29177	0.165582
3	A3	20	63.8109	3.30421	0.162683
3	A3	21	64.0049	3.29032	0.161416
3	A3	22	64.1989	3.27573	0.162062
3	A3	23	64.393	3.25803	0.163954
3	A3	24	64.587	3.24239	0.165895
3	A3	25	64.781	3.22982	0.166862
3	A3	26	64.975	3.19076	0.166559
3	A3	27	65.169	3.19852	0.165468
3	A3	28	65.363	3.17442	0.164443
3	A3	29	65.5571	3.16443	0.16412
3	A3	30	65.7511	3.14745	0.164486
3	A3	31	65.9451	3.13211	0.16478
3	A3	32	66.1391	3.11473	0.163813
3	A3	33	66.3331	3.10969	0.160605
3	A3	34	66.5271	3.08297	0.155107
3	A3	35	66.7211	3.04473	0.148595
3	A3	36	66.9152	3.05259	0.143395
3	A3	37	67.1092	3.05592	0.141935
3	A3	38	67.3032	3.02602	0.145554
3	A3	39	67.4972	3.01635	0.153702
3	A3	40	67.6912	3.04058	0.164057
3	A3	41	67.8852	2.98288	0.173525
3	A3	42	68.0793	2.96409	0.179612
3	A3	43	68.2733	2.94577	0.181406
3	A3	44	68.4673	2.92838	0.179689
3	A3	45	68.6613	2.91534	0.176198
3	A3	46	68.8553	2.90317	0.17261
3	A3	47	69.0493	2.88576	0.16982
3	A3	48	69.2434	2.86891	0.167801
3	A3	49	69.4374	2.85335	0.165949
3	A3	50	69.6314	2.83895	0.163627
3	A3	51	69.8254	2.81907	0.160664
3	A3	52	70.0194	2.80461	0.157583
3	A3	53	70.2134	2.78821	0.155451
3	A3	54	70.4075	2.77405	0.155343
3	A3	55	70.6015	2.76013	0.157672
3	A3	56	70.7955	2.77666	0.161805
3	A3	57	70.9895	2.72917	0.166293
3	A3	58	71.1835	2.71403	0.16958
3	A3	59	71.3775	2.69516	0.170762
3	A3	60	71.5715	2.684	0.169876
3	A3	61	71.7656	2.66591	0.167646
3	A3	62	71.9596	2.65289	0.164976
3	A3	63	72.1536	2.63933	0.16253
3	A3	64	72.3476	2.61308	0.160586
3	A3	65	72.5416	2.60982	0.159089
3	A3	66	72.7356	2.59588	0.157807
3	A3	67	72.9297	2.57646	0.156534
3	A3	68	73.1237	2.55455	0.155264
3	A3	69	73.3177	2.54705	0.15423
3	A3	70	73.5117	2.53272	0.153763
3	A3	71	73.7057	2.51947	0.154031
3	A3	72	73.8997	2.50736	0.154882
3	A3	73	74.0938	2.48948	0.155898
3	A3	74	74.2878	2.47437	0.15665
3	A3	75	74.4818	2.45403	0.156927
3	A3	76	74.6758	2.44528	0.156781
3	A3	77	74.8698	2.43222	0.156404
3	A3	78	75.0638	2.41449	0.155966
3	A3	79	75.2579	2.40044	0.155573
3	A3	80	75.4519	2.38829	0.155327
3	A3	81	75.6459	2.36496	0.155392
3	A3	82	75.8399	2.35678	0.155894
3	A3	83	76.0339	2.34475	0.156731
3	A3	84	76.2279	2.32746	0.157443
3	A3	85	76.422	2.3169	0.157345
3	A3	86	76.616	2.29826	0.155904
3	A3	87	76.81	2.26373	0.153114
3	A3	88	77.004	2.26962	0.149567
3	A3	89	77.198	2.25415	0.146153
3	A3	90	77.392	2.24002	0.14363
3	A3	91	77.5861	2.22721	0.14236
3	A3	92	77.7801	2.21174	0.14233
3	A3	93	77.9741	2.19757	0.143327
3	A3	94	78.1681	2.18354	0.145038
3	A3	95	78.3621	2.17971	0.14703
3	A3	96	78.5561	2.1562	0.148736
3	A3	97	78.7502	2.14184	0.149599
3	A3	98	78.9442	2.12802	0.149356
3	A3	99	79.1382	2.10968	0.148257
3	A3	100	79.3322	2.10043	0.147009
3	A3	101	79.5262	2.07263	0.146402
3	A3	102	79.7202	2.09485	0.146837
3	A3	103	79.9142	2.05713	0.14811
3	A3	104	80.1083	2.04576	0.149609
3	A3	105	80.3023	2.02735	0.15078
3	A3	106	80.4963	2.00729	0.151475
3	A3	107	80.6903	2.01169	0.151951
3	A3	108	80.8843	1.98671	0.152579
3	A3	109	81.0783	1.97227	0.153562
3	A3	110	81.2724	1.95778	0.154851
3	A3	111	81.4664	1.94227	0.15628
3	A3	112	81.6604	1.93242	0.157764
3	A3	113	81.8544	1.90996	0.159482
3	A3	114	82.0484	1.89882	0.162059
3	A3	115	82.2424	1.88704	0.166732
3	A3	116	82.4365	1.86343	0.175359
3	A3	117	82.6305	1.8495	0.190051
3	A3	118	82.8245	1.83572	0.212406
3	A3	119	83.0185	1.84424	0.242718
3	A3	120	83.2125	1.79314	0.279836
3	A3	121	83.4065	1.78718	0.322096
3	A3	122	83.6006	1.69768	0.369111
3	A3	123	83.7946	1.70014	0.423408
3	A3	124	83.9886	1.64139	0.490715
3	A3	125	84.1826	1.60538	0.578256
3	A3	126	84.3766	1.57225	0.69144
3	A3	127	84.5706	1.51975	0.830249
3	A3	128	84.7646	1.43549	0.986944
3	A3	129	84.9587	1.31392	1.14624
3	A3	130	85.1527	1.1604	1.28811
3	A3	131	85.3467	0.986879	1.3923
3	A3	132	85.5407	0.817178	1.4429
3	A3	133	85.7347	0.642014	1.43156
3	A3	134	85.9287	0.488871	1.35875
3	A3	135	86.1228	0.356647	1.233
3	A3	136	86.3168	0.239332	1.0688
3	A3	137	86.5108	0.160286	0.883931
3	A3	138	86.7048	0.113241	0.696454
3	A3	139	86.8988	0.0880816	0.522061
3	A3	140	87.0928	0.0768148	0.371974
3	A3	141	87.2869	0.071643	0.251946
3	A3	142	87.4809	0.0688275	0.162508
3	A3	143	87.6749	0.0661104	0.10028
3	A3	144	87.8689	0.0663506	0.0597586
3	A3	145	88.0629	0.0657539	0.0349889
3	A3	146	88.2569	0.0648197	0.0207064
3	A3	147	88.451	0.0643256	0.0128594
3	A3	148	88.645	0.0636557	0.00866087
3	A3	149	88.839	0.0628745	0.00638055
3	A3	150	89.033	0.0625526	0.00505284
3	A3	151	89.227	0.0622328	0.00420086
3	A3	152	89.421	0.0621363	0.00361668
3	A3	153	89.6151	0.061803	0.00320996
3	A3	154	89.8091	0.0619356	0.00292391
3	A3	155	90.0031	0.0612088	0.00270961
3	A3	156	90.1971	0.0606328	0.00253831
3	A3	157	90.3911	0.0611146	0.00242209
3	A3	158	90.5851	0.0599049	0.00241133
3	A3	159	90.7792	0.0615769	0.00255684
3	A3	160	90.9732	0.0609173	0.00285545
3	A3	161	91.1672	0.0598363	0.00322043
3	A3	162	91.3612	0.0591078	0.00350748
3	A3	163	91.5552	0.0588739	0.0035895
3	A3	164	91.7492	0.0577794	0.0034333
3	A3	165	91.9433	0.0583123	0.0031237
3	A3	166	92.1373	0.0578855	0.00281507
3	A3	167	92.3313	0.0604218	0.00264132
3	A3	168	92.5253	0.0569285	0.00264671
3	A3	169	92.7193	0.0568964	0.00278104
3	A3	170	92.9133	0.0574731	0.00295181
3	A3	171	93.1073	0.0572507	0.0030846
3	A3	172	93.3014	0.0563173	0.00314832
3	A3	173	93.4954	0.0564419	0.00314017
3	A3	174	93.6894	0.0560375	0.00305791
3	A3	175	93.8834	0.0553884	0.00288783
3	A3	176	94.0774	0.0556075	0.00261384
3	A3	177	94.2714	0.0550606	0.00223533
3	A3	178	94.4655	0.0545857	0.00177878
3	A3	179	94.6595	0.0555657	0.0012954
3	A3	180	94.8535	0.0547645	0.000845897
4	A4	1	60.1246	3.74842	0.186635
4	A4	2	60.3186	3.68016	0.187537
4	A4	3	60.5126	3.67192	0.184968
4	A4	4	60.7066	3.65031	0.179622
4	A4	5	60.9007	3.62845	0.173613
4	A4	6	61.0947	3.62099	0.169307
4	A4	7	61.2887	3.64001	0.168013
4	A4	8	61.4827	3.59512	0.169432
4	A4	9	61.6767	3.57702	0.172144
4	A4	10	61.8707	3.56173	0.174632
4	A4	11	62.0648	3.5484	0.176075
4	A4	12	62.2588	3.52655	0.17651
4	A4	13	62.4528	3.51474	0.176447
4	A4	14	62.6468	3.49688	0.176298
4	A4	15	62.8408	3.47786	0.17603
4	A4	16	63.0348	3.46152	0.175175
4	A4	17	63.2289	3.45569	0.173211
4	A4	18	63.4229	3.4329	0.170111
4	A4	19	63.6169	3.3858	0.166653
4	A4	20	63.8109	3.399	0.164149
4	A4	21	64.0049	3.38564	0.163663
4	A4	22	64.1989	3.37992	0.16525
4	A4	23	64.393	3.35206	0.167791
4	A4	24	64.587	3.33909	0.169639
4	A4	25	64.781	3.31853	0.169624
4	A4	26	64.975	3.28321	0.167734
4	A4	27	65.169	3.28972	0.16504
4	A4	28	65.363	3.2713	0.163007
4	A4	29	65.5571	3.25638	0.162632
4	A4	30	65.7511	3.24317	0.163885
4	A4	31	65.9451	3.22823	0.165687
4	A4	32	66.1391	3.2092	0.166406
4	A4	33	66.3331	3.20157	0.164662
4	A4	34	66.5271	3.17717	0.16017
4	A4	35	66.7211	3.13394	0.154141
4	A4	36	66.9152	3.14561	0.148949
4	A4	37	67.1092	3.14164	0.147116
4	A4	38	67.3032	3.12218	0.150066
4	A4	39	67.4972	3.09975	0.15737
4	A4	40	67.6912	3.13084	0.166899
4	A4	41	67.8852	3.06896	0.175807
4	A4	42	68.0793	3.05119	0.1818
4	A4	43	68.2733	3.03504	0.183987
4	A4	44	68.4673	3.01836	0.182909
4	A4	45	68.6613	3.00395	0.179914
4	A4	46	68.8553	2.98566	0.176328
4	A4	47	69.0493	2.97021	0.172928
4	A4	48	69.2434	2.9553	0.169868
4	A4	49	69.4374	2.93548	0.166935
4	A4	50	69.6314	2.92027	0.163909
4	A4	51	69.8254	2.90842	0.160884
4	A4	52	70.0194	2.88943	0.158413
4	A4	53	70.2134	2.87124	0.15738
4	A4	54	70.4075	2.86011	0.158566
4	A4	55	70.6015	2.84252	0.162097
4	A4	56	70.7955	2.86179	0.167137
4	A4	57	70.9895	2.81029	0.172127
4	A4	58	71.1835	2.79063	0.175478
4	A4	59	71.3775	2.7822	0.176294
4	A4	60	71.5715	2.75983	0.174673
4	A4	61	71.7656	2.74438	0.171497
4	A4	62	71.9596	2.73096	0.167933
4	A4	63	72.1536	2.71485	0.164959
4	A4	64	72.3476	2.69167	0.163069
4	A4	65	72.5416	2.69167	0.162215
4	A4	66	72.7356	2.67385	0.161928
4	A4	67	72.9297	2.6511	0.161631
4	A4	68	73.1237	2.63152	0.160971
4	A4	69	73.3177	2.62186	0.159994
4	A4	70	73.5117	2.60559	0.159037
4	A4	71	73.7057	2.5943	0.158461
4	A4	72	73.8997	2.57814	0.158409
4	A4	73	74.0938	2.56021	0.158777
4	A4	74	74.2878	2.54885	0.159324
4	A4	75	74.4818	2.52851	0.159816
4	A4	76	74.6758	2.51447	0.160072
4	A4	77	74.8698	2.50786	0.159975
4	A4	78	75.0638	2.48262	0.159489
4	A4	79	75.2579	2.46909	0.158736
4	A4	80	75.4519	2.45487	0.158031
4	A4	81	75.6459	2.43604	0.15776
4	A4	82	75.8399	2.42873	0.158135
4	A4	83	76.0339	2.41427	0.158972
4	A4	84	76.2279	2.39467	0.159686
4	A4	85	76.422	2.38059	0.159572
4	A4	86	76.616	2.36715	0.158219
4	A4	87	76.81	2.33295	0.15577
4	A4	88	77.004	2.33718	0.152851
4	A4	89	77.198	2.32097	0.150228
4	A4	90	77.392	2.30422	0.148424
4	A4	91	77.5861	2.29369	0.147585
4	A4	92	77.7801	2.2778	0.147611
4	A4	93	77.9741	2.25844	0.148378
4	A4	94	78.1681	2.24363	0.149802
4	A4	95	78.3621	2.24503	0.151717
4	A4	96	78.5561	2.21909	0.153711
4	A4	97	78.7502	2.20354	0.155172
4	A4	98	78.9442	2.18905	0.155576
4	A4	99	79.1382	2.1694	0.154837
4	A4	100	79.3322	2.16273	0.153415
4	A4	101	79.5262	2.12466	0.152104
4	A4	102	79.7202	2.15151	0.151569
4	A4	103	79.9142	2.11547	0.151998
4	A4	104	80.1083	2.10199	0.15308
4	A4	105	80.3023	2.08694	0.154309
4	A4	106	80.4963	2.0633	0.15534
4	A4	107	80.6903	2.06555	0.156129
4	A4	108	80.8843	2.04223	0.156846
4	A4	109	81.0783	2.02421	0.157678
4	A4	110	81.2724	2.01068	0.158722
4	A4	111	81.4664	1.99794	0.159985
4	A4	112	81.6604	1.98506	0.16147
4	A4	113	81.8544	1.96082	0.163323
4	A4	114	82.0484	1.95206	0.166071
4	A4	115	82.2424	1.93695	0.170853
4	A4	116	82.4365	1.91396	0.179486
4	A4	117	82.6305	1.89993	0.194118
4	A4	118	82.8245	1.88435	0.216437
4	A4	119	83.0185	1.89277	0.246851
4	A4	120	83.2125	1.84193	0.284288
4	A4	121	83.4065	1.83692	0.327103
4	A4	122	83.6006	1.74269	0.374868
4	A4	123	83.7946	1.74705	0.430064
4	A4	124	83.9886	1.68606	0.498453
4	A4	125	84.1826	1.64743	0.587425
4	A4	126	84.3766	1.61525	0.702686
4	A4	127	84.5706	1.56068	0.844552
4	A4	128	84.7646	1.47549	1.00549
4	A4	129	84.9587	1.35206	1.17017
4	A4	130	85.1527	1.19351	1.31815
4	A4	131	85.3467	1.01393	1.42844
4	A4	132	85.5407	0.838705	1.48424
4	A4	133	85.7347	0.654942	1.47637
4	A4	134	85.9287	0.494468	1.40472
4	A4	135	86.1228	0.353423	1.27765
4	A4	136	86.3168	0.231578	1.10995
4	A4	137	86.5108	0.149262	0.919988
4	A4	138	86.7048	0.0980529	0.726594
4	A4	139	86.8988	0.07111	0.546174
4	A4	140	87.0928	0.0587909	0.390503
4	A4	141	87.2869	0.0533654	0.265666
4	A4	142	87.4809	0.0488916	0.172319
4	A4	143	87.6749	0.0473237	0.107036
4	A4	144	87.8689	0.0469392	0.0641697
4	A4	145	88.0629	0.0454767	0.0376024
4	A4	146	88.2569	0.0443891	0.0219531
4	A4	147	88.451	0.0441217	0.0131327
4	A4	148	88.645	0.0444317	0.00837244
4	A4	149	88.839	0.0442771	0.00595247
4	A4	150	89.033	0.0432345	0.00484777
4	A4	151	89.227	0.0434435	0.0044293
4	A4	152	89.421	0.0431043	0.00428099
4	A4	153	89.6151	0.0411283	0.00412828
4	A4	154	89.8091	0.0407918	0.00383445
4	A4	155	90.0031	0.0421014	0.00340651
4	A4	156	90.1971	0.0400336	0.00296566
4	A4	157	90.3911	0.0419123	0.00267184
4	A4	158	90.5851	0.0413751	0.00263082
4	A4	159	90.7792	0.0411686	0.00283111
4	A4	160	90.9732	0.0400644	0.00314487
4	A4	161	91.1672	0.0394732	0.0033925
4	A4	162	91.3612	0.0393634	0.00343417
4	A4	163	91.5552	0.0384663	0.00323996
4	A4	164	91.7492	0.038279	0.00290256
4	A4	165	91.9433	0.0391861	0.00258865
4	A4	166	92.1373	0.0390031	0.00245512
4	A4	167	92.3313	0.0387971	0.0025737
4	A4	168	92.5253	0.0381712	0.00290241
4	A4	169	92.7193	0.0375823	0.00331574
4	A4	170	92.9133	0.0373201	0.00367254
4	A4	171	93.1073	0.0359091	0.00388175
4	A4	172	93.3014	0.0370299	0.00393118
4	A4	173	93.4954	0.0355947	0.0038705
4	A4	174	93.6894	0.0362051	0.0037648
4	A4	175	93.8834	0.0350973	0.00364873
4	A4	176	94.0774	0.0353872	0.00350547
4	A4	177	94.2714	0.0345747	0.00327908
4	A4	178	94.4655	0.0341659	0.00291256
4	A4	179	94.6595	0.0333783	0.00239025
4	A4	180	94.8535	0.0336453	0.00175956
5	A5	1	60.1246	3.84607	0.190427
5	A5	2	60.3186	3.77215	0.192654
5	A5	3	60.5126	3.7579	0.191844
5	A5	4	60.7066	3.74134	0.188352
5	A5	5	60.9007	3.72739	0.183702
5	A5	6	61.0947	3.70999	0.179623
5	A5	7	61.2887	3.72244	0.17707
5	A5	8	61.4827	3.67258	0.175954
5	A5	9	61.6767	3.66288	0.175589
5	A5	10	61.8707	3.64535	0.175389
5	A5	11	62.0648	3.63443	0.175256
5	A5	12	62.2588	3.61446	0.175485
5	A5	13	62.4528	3.59958	0.176368
5	A5	14	62.6468	3.5816	0.177836
5	A5	15	62.8408	3.56807	0.179328
5	A5	16	63.0348	3.54715	0.179975
5	A5	17	63.2289	3.53547	0.179042
5	A5	18	63.4229	3.51531	0.176423
5	A5	19	63.6169	3.46863	0.172861
5	A5	20	63.8109	3.48632	0.169647
5	A5	21	64.0049	3.46568	0.167936
5	A5	22	64.1989	3.45296	0.168096
5	A5	23	64.393	3.43031	0.169521
5	A5	24	64.587	3.422	0.171065
5	A5	25	64.781	3.40306	0.171738
5	A5	26	64.975	3.36388	0.171237
5	A5	27	65.169	3.36916	0.170003
5	A5	28	65.363	3.35294	0.168839
5	A5	29	65.5571	3.33389	0.168367
5	A5	30	65.7511	3.31582	0.168628
5	A5	31	65.9451	3.30367	0.168989
5	A5	32	66.1391	3.28723	0.168401
5	A5	33	66.3331	3.27729	0.165974
5	A5	34	66.5271	3.25399	0.16162
5	A5	35	66.7211	3.2109	0.15642
5	A5	36	66.9152	3.2225	0.152387
5	A5	37	67.1092	3.22199	0.151625
5	A5	38	67.3032	3.19279	0.155283
5	A5	39	67.4972	3.1743	0.16289
5	A5	40	67.6912	3.20157	0.172442
5	A5	41	67.8852	3.14459	0.181235
5	A5	42	68.0793	3.12554	0.187
5	A5	43	68.2733	3.10744	0.188785
5	A5	44	68.4673	3.08744	0.187124
5	A5	45	68.6613	3.07216	0.183499
5	A5	46	68.8553	3.05626	0.179476
5	A5	47	69.0493	3.04047	0.176002
5	A5	48	69.2434	3.02893	0.173177
5	A5	49	69.4374	3.00498	0.170503
5	A5	50	69.6314	2.98857	0.167423
5	A5	51	69.8254	2.97604	0.163846
5	A5	52	70.0194	2.95624	0.160433
5	A5	53	70.2134	2.93959	0.158424
5	A5	54	70.4075	2.92458	0.159022
5	A5	55	70.6015	2.91136	0.162617
5	A5	56	70.7955	2.93313	0.168343
5	A5	57	70.9895	2.8806	0.174337
5	A5	58	71.1835	2.85651	0.178607
5	A5	59	71.3775	2.84663	0.179968
5	A5	60	71.5715	2.82882	0.178456
5	A5	61	71.7656	2.80749	0.175084
5	A5	62	71.9596	2.79653	0.171218
5	A5	63	72.1536	2.7812	0.167996
5	A5	64	72.3476	2.75683	0.165998
5	A5	65	72.5416	2.75609	0.165214
5	A5	66	72.7356	2.73476	0.165211
5	A5	67	72.9297	2.71789	0.165424
5	A5	68	73.1237	2.6947	0.165428
5	A5	69	73.3177	2.68573	0.165098
5	A5	70	73.5117	2.66813	0.164544
5	A5	71	73.7057	2.65617	0.163963
5	A5	72	73.8997	2.63659	0.163501
5	A5	73	74.0938	2.6201	0.16322
5	A5	74	74.2878	2.60574	0.163135
5	A5	75	74.4818	2.59266	0.163214
5	A5	76	74.6758	2.57534	0.163384
5	A5	77	74.8698	2.56098	0.163512
5	A5	78	75.0638	2.54264	0.163473
5	A5	79	75.2579	2.52939	0.163239
5	A5	80	75.4519	2.51329	0.162958
5	A5	81	75.6459	2.49387	0.162906
5	A5	82	75.8399	2.47952	0.163317
5	A5	83	76.0339	2.47051	0.164128
5	A5	84	76.2279	2.45058	0.164859
5	A5	85	76.422	2.43807	0.164749
5	A5	86	76.616	2.42104	0.163148
5	A5	87	76.81	2.38648	0.159953
5	A5	88	77.004	2.3873	0.155769
5	A5	89	77.198	2.36966	0.151667
5	A5	90	77.392	2.35773	0.14872
5	A5	91	77.5861	2.34706	0.147574
5	A5	92	77.7801	2.33109	0.148317
5	A5	93	77.9741	2.31423	0.150586
5	A5	94	78.1681	2.29789	0.153751
5	A5	95	78.3621	2.29723	0.157056
5	A5	96	78.5561	2.2657	0.159741
5	A5	97	78.7502	2.25345	0.161193
5	A5	98	78.9442	2.23808	0.16117
5	A5	99	79.1382	2.22113	0.159925
5	A5	100	79.3322	2.20571	0.158148
5	A5	101	79.5262	2.177	0.156636
5	A5	102	79.7202	2.20057	0.15592
5	A5	103	79.9142	2.15917	0.15606
5	A5	104	80.1083	2.14816	0.156776
5	A5	105	80.3023	2.12971	0.157765
5	A5	106	80.4963	2.11224	0.158929
5	A5	107	80.6903	2.11208	0.160328
5	A5	108	80.8843	2.08746	0.161972
5	A5	109	81.0783	2.07014	0.163674
5	A5	110	81.2724	2.05413	0.165117
5	A5	111	81.4664	2.03806	0.166061
5	A5	112	81.6604	2.02572	0.166547
5	A5	113	81.8544	2.00227	0.167032
5	A5	114	82.0484	1.99251	0.168484
5	A5	115	82.2424	1.97684	0.172456
5	A5	116	82.4365	1.95597	0.181004
5	A5	117	82.6305	1.94362	0.196287
5	A5	118	82.8245	1.9248	0.219821
5	A5	119	83.0185	1.93356	0.251756
5	A5	120	83.2125	1.87975	0.290775
5	A5	121	83.4065	1.87651	0.335028
5	A5	122	83.6006	1.78207	0.38391
5	A5	123	83.7946	1.78276	0.439769
5	A5	124	83.9886	1.72042	0.508345
5	A5	125	84.1826	1.67955	0.597248
5	A5	126	84.3766	1.64476	0.712678
5	A5	127	84.5706	1.59425	0.855607
5	A5	128	84.7646	1.50651	1.01907
5	A5	129	84.9587	1.38517	1.1879
5	A5	130	85.1527	1.22186	1.34136
5	A5	131	85.3467	1.03858	1.45768
5	A5	132	85.5407	0.857268	1.51905
5	A5	133	85.7347	0.669387	1.51536
5	A5	134	85.9287	0.49938	1.44584
5	A5	135	86.1228	0.356067	1.31856
5	A5	136	86.3168	0.226817	1.14842
5	A5	137	86.5108	0.141014	0.954171
5	A5	138	86.7048	0.085993	0.755255
5	A5	139	86.8988	0.0581235	0.56876
5	A5	140	87.0928	0.0447547	0.407122
5	A5	141	87.2869	0.0380658	0.276968
5	A5	142	87.4809	0.0345974	0.179316
5	A5	143	87.6749	0.0338437	0.110897
5	A5	144	87.8689	0.0323878	0.0660283
5	A5	145	88.0629	0.0319679	0.038406
5	A5	146	88.2569	0.0312387	0.0223739
5	A5	147	88.451	0.0303459	0.0135463
5	A5	148	88.645	0.0303982	0.00890014
5	A5	149	88.839	0.0293145	0.00655109
5	A5	150	89.033	0.0295829	0.00541914
5	A5	151	89.227	0.0285772	0.00491595
5	A5	152	89.421	0.0284271	0.00471797
5	A5	153	89.6151	0.0278997	0.00463412
5	A5	154	89.8091	0.0271662	0.00454699
5	A5	155	90.0031	0.0268975	0.00439553
5	A5	156	90.1971	0.0262905	0.00416916
5	A5	157	90.3911	0.0261176	0.00389519
5	A5	158	90.5851	0.0259861	0.00361375
5	A5	159	90.7792	0.0258136	0.00334896
5	A5	160	90.9732	0.0251277	0.00309249
5	A5	161	91.1672	0.0251352	0.00281284
5	A5	162	91.3612	0.0248454	0.00249035
5	A5	163	91.5552	0.0232862	0.00215686
5	A5	164	91.7492	0.0250607	0.00190767
5	A5	165	91.9433	0.0244446	0.00186396
5	A5	166	92.1373	0.0251688	0.00209898
5	A5	167	92.3313	0.0253588	0.00257751
5	A5	168	92.5253	0.0229957	0.0031591
5	A5	169	92.7193	0.0217981	0.00367174
5	A5	170	92.9133	0.0229221	0.00400452
5	A5	171	93.1073	0.0226683	0.00415154
5	A5	172	93.3014	0.0220204	0.00418048
5	A5	173	93.4954	0.0215618	0.00416027
5	A5	174	93.6894	0.0208408	0.00410721
5	A5	175	93.8834	0.0208368	0.00398194
5	A5	176	94.0774	0.0200442	0.00372612
5	A5	177	94.2714	0.0198394	0.00330606
5	A5	178	94.4655	0.0191962	0.00273766
5	A5	179	94.6595	0.0197348	0.00208499
5	A5	180	94.8535	0.0194181	0.00143769
6	A6	1	60.1246	3.87082	0.197608
6	A6	2	60.3186	3.79989	0.200492
6	A6	3	60.5126	3.78451	0.200063
6	A6	4	60.7066	3.76584	0.196553
6	A6	5	60.9007	3.74729	0.19166
6	A6	6	61.0947	3.72594	0.18748
6	A6	7	61.2887	3.75382	0.185276
6	A6	8	61.4827	3.69894	0.184936
6	A6	9	61.6767	3.6839	0.185416
6	A6	10	61.8707	3.66641	0.185622
6	A6	11	62.0648	3.654	0.185079
6	A6	12	62.2588	3.63404	0.183961
6	A6	13	62.4528	3.62129	0.182711
6	A6	14	62.6468	3.59709	0.181575
6	A6	15	62.8408	3.5887	0.180381
6	A6	16	63.0348	3.565	0.17866
6	A6	17	63.2289	3.55549	0.176025
6	A6	18	63.4229	3.54092	0.172615
6	A6	19	63.6169	3.49035	0.169258
6	A6	20	63.8109	3.50935	0.167153
6	A6	21	64.0049	3.49059	0.167162
6	A6	22	64.1989	3.4845	0.169208
6	A6	23	64.393	3.45323	0.172217
6	A6	24	64.587	3.44569	0.174706
6	A6	25	64.781	3.42709	0.175624
6	A6	26	64.975	3.3888	0.174898
6	A6	27	65.169	3.39468	0.173352
6	A6	28	65.363	3.37347	0.172125
6	A6	29	65.5571	3.36188	0.171934
6	A6	30	65.7511	3.3455	0.172617
6	A6	31	65.9451	3.32753	0.173142
6	A6	32	66.1391	3.31018	0.172076
6	A6	33	66.3331	3.30323	0.168374
6	A6	34	66.5271	3.2766	0.162129
6	A6	35	66.7211	3.23465	0.154891
6	A6	36	66.9152	3.24828	0.149244
6	A6	37	67.1092	3.24897	0.147752
6	A6	38	67.3032	3.22046	0.15173
6	A6	39	67.4972	3.20383	0.160522
6	A6	40	67.6912	3.23666	0.171712
6	A6	41	67.8852	3.17157	0.182166
6	A6	42	68.0793	3.15474	0.189385
6	A6	43	68.2733	3.13466	0.192389
6	A6	44	68.4673	3.11898	0.191751
6	A6	45	68.6613	3.10524	0.188875
6	A6	46	68.8553	3.08893	0.185092
6	A6	47	69.0493	3.0674	0.181119
6	A6	48	69.2434	3.05416	0.177042
6	A6	49	69.4374	3.03388	0.172682
6	A6	50	69.6314	3.01905	0.167999
6	A6	51	69.8254	3.00353	0.16338
6	A6	52	70.0194	2.98699	0.159677
6	A6	53	70.2134	2.97584	0.157955
6	A6	54	70.4075	2.95612	0.158996
6	A6	55	70.6015	2.94317	0.162762
6	A6	56	70.7955	2.96235	0.168189
6	A6	57	70.9895	2.91274	0.173567
6	A6	58	71.1835	2.88897	0.177305
6	A6	59	71.3775	2.87831	0.178646
6	A6	60	71.5715	2.86546	0.177845
6	A6	61	71.7656	2.84561	0.175795
6	A6	62	71.9596	2.83234	0.173458
6	A6	63	72.1536	2.81522	0.171477
6	A6	64	72.3476	2.79402	0.170069
6	A6	65	72.5416	2.78771	0.169114
6	A6	66	72.7356	2.76874	0.168299
6	A6	67	72.9297	2.75253	0.167294
6	A6	68	73.1237	2.73051	0.165916
6	A6	69	73.3177	2.72235	0.164236
6	A6	70	73.5117	2.70211	0.162565
6	A6	71	73.7057	2.68997	0.161333
6	A6	72	73.8997	2.67685	0.160909
6	A6	73	74.0938	2.6581	0.161446
6	A6	74	74.2878	2.64796	0.162824
6	A6	75	74.4818	2.63068	0.164669
6	A6	76	74.6758	2.61817	0.166466
6	A6	77	74.8698	2.59874	0.167722
6	A6	78	75.0638	2.57966	0.168146
6	A6	79	75.2579	2.56919	0.167758
6	A6	80	75.4519	2.55168	0.166879
6	A6	81	75.6459	2.53151	0.165971
6	A6	82	75.8399	2.51945	0.165391
6	A6	83	76.0339	2.50849	0.165157
6	A6	84	76.2279	2.49118	0.164878
6	A6	85	76.422	2.47579	0.163953
6	A6	86	76.616	2.46087	0.161968
6	A6	87	76.81	2.42735	0.159014
6	A6	88	77.004	2.43025	0.155699
6	A6	89	77.198	2.41547	0.152839
6	A6	90	77.392	2.40044	0.15106
6	A6	91	77.5861	2.38917	0.150612
6	A6	92	77.7801	2.36855	0.151439
6	A6	93	77.9741	2.35521	0.153347
6	A6	94	78.1681	2.34092	0.156033
6	A6	95	78.3621	2.34191	0.159003
6	A6	96	78.5561	2.30735	0.161548
6	A6	97	78.7502	2.29592	0.162942
6	A6	98	78.9442	2.28207	0.1628
6	A6	99	79.1382	2.261	0.16134
6	A6	100	79.3322	2.25081	0.159334
6	A6	101	79.5262	2.2195	0.157699
6	A6	102	79.7202	2.24684	0.157013
6	A6	103	79.9142	2.20232	0.15727
6	A6	104	80.1083	2.19354	0.158049
6	A6	105	80.3023	2.1737	0.158919
6	A6	106	80.4963	2.15597	0.159737
6	A6	107	80.6903	2.15752	0.160604
6	A6	108	80.8843	2.13234	0.161622
6	A6	109	81.0783	2.11693	0.162695
6	A6	110	81.2724	2.10019	0.163585
6	A6	111	81.4664	2.08425	0.164106
6	A6	112	81.6604	2.07328	0.164324
6	A6	113	81.8544	2.05109	0.16465
6	A6	114	82.0484	2.04322	0.165927
6	A6	115	82.2424	2.0263	0.169542
6	A6	116	82.4365	2.00516	0.17746
6	A6	117	82.6305	1.9925	0.191892
6	A6	118	82.8245	1.97458	0.214536
6	A6	119	83.0185	1.98911	0.245703
6	A6	120	83.2125	1.9341	0.284017
6	A6	121	83.4065	1.93326	0.327247
6	A6	122	83.6006	1.83569	0.374126
6	A6	123	83.7946	1.84388	0.426261
6	A6	124	83.9886	1.78131	0.48891
6	A6	125	84.1826	1.73731	0.569829
6	A6	126	84.3766	1.70806	0.676283
6	A6	127	84.5706	1.66022	0.81122
6	A6	128	84.7646	1.58967	0.970157
6	A6	129	84.9587	1.4797	1.14022
6	A6	130	85.1527	1.33096	1.30199
6	A6	131	85.3467	1.15667	1.43362
6	A6	132	85.5407	0.979394	1.51578
6	A6	133	85.7347	0.792675	1.5358
6	A6	134	85.9287	0.621899	1.48982
6	A6	135	86.1228	0.474856	1.38287
6	A6	136	86.3168	0.333993	1.22732
6	A6	137	86.5108	0.234259	1.04037
6	A6	138	86.7048	0.168032	0.841155
6	A6	139	86.8988	0.131475	0.647781
6	A6	140	87.0928	0.114505	0.474656
6	A6	141	87.2869	0.10491	0.330784
6	A6	142	87.4809	0.0992536	0.21937
6	A6	143	87.6749	0.0964833	0.138738
6	A6	144	87.8689	0.0954614	0.0840767
6	A6	145	88.0629	0.0961473	0.0493078
6	A6	146	88.2569	0.0958888	0.0285367
6	A6	147	88.451	0.0947594	0.0168779
6	A6	148	88.645	0.0930552	0.0107275
6	A6	149	88.839	0.0938573	0.00767805
6	A6	150	89.033	0.0931187	0.00625962
6	A6	151	89.227	0.0921679	0.00563931
6	A6	152	89.421	0.0922964	0.00536524
6	A6	153	89.6151	0.0911764	0.00519568
6	A6	154	89.8091	0.0903974	0.00501164
6	A6	155	90.0031	0.0904035	0.00477871
6	A6	156	90.1971	0.0902942	0.00451987
6	A6	157	90.3911	0.0897344	0.00428148
6	A6	158	90.5851	0.0893492	0.00409573
6	A6	159	90.7792	0.0887665	0.00395412
6	A6	160	90.9732	0.0892875	0.00380286
6	A6	161	91.1672	0.0880367	0.00356665
6	A6	162	91.3612	0.0876285	0.00319741
6	A6	163	91.5552	0.087068	0.00273018
6	A6	164	91.7492	0.0870633	0.0023072
6	A6	165	91.9433	0.0872328	0.0021338
6	A6	166	92.1373	0.0890677	0.00236776
6	A6	167	92.3313	0.0896757	0.00300626
6	A6	168	92.5253	0.0854236	0.00385923
6	A6	169	92.7193	0.0847499	0.00464228
6	A6	170	92.9133	0.0848396	0.00513108
6	A6	171	93.1073	0.0853618	0.00526282
6	A6	172	93.3014	0.0850859	0.00512076
6	A6	173	93.4954	0.0838613	0.00483583
6	A6	174	93.6894	0.0827375	0.00449432
6	A6	175	93.8834	0.0834651	0.00411261
6	A6	176	94.0774	0.083297	0.00366857
6	A6	177	94.2714	0.0818809	0.00314475
6	A6	178	94.4655	0.0824269	0.00255156
6	A6	179	94.6595	0.0823811	0.00192801
6	A6	180	94.8535	0.081777	0.00133004
13	B1	1	60.1246	3.17811	0.251273
13	B1	2	60.3186	3.13372	0.24824
13	B1	3	60.5126	3.12635	0.242923
13	B1	4	60.7066	3.11468	0.237428
13	B1	5	60.9007	3.09553	0.234466
13	B1	6	61.0947	3.09036	0.235686
13	B1	7	61.2887	3.1086	0.240561
13	B1	8	61.4827	3.05766	0.24665
13	B1	9	61.6767	3.04262	0.251109
13	B1	10	61.8707	3.02466	0.252354
13	B1	11	62.0648	3.01423	0.25074
13	B1	12	62.2588	2.9969	0.247986
13	B1	13	62.4528	2.98929	0.245932
13	B1	14	62.6468	2.97225	0.245484
13	B1	15	62.8408	2.95593	0.246271
13	B1	16	63.0348	2.93865	0.247049
13	B1	17	63.2289	2.93356	0.246563
13	B1	18	63.4229	2.91762	0.244408
13	B1	19	63.6169	2.86855	0.241405
13	B1	20	63.8109	2.88168	0.239149
13	B1	21	64.0049	2.87382	0.238941
13	B1	22	64.1989	2.86138	0.240825
13	B1	23	64.393	2.83656	0.243466
13	B1	24	64.587	2.82241	0.24502
13	B1	25	64.781	2.80996	0.244324
13	B1	26	64.975	2.77559	0.241585
13	B1	27	65.169	2.78134	0.238165
13	B1	28	65.363	2.76372	0.235695
13	B1	29	65.5571	2.75178	0.235127
13	B1	30	65.7511	2.73306	0.236204
13	B1	31	65.9451	2.72515	0.237548
13	B1	32	66.1391	2.70493	0.237256
13	B1	33	66.3331	2.69843	0.233844
13	B1	34	66.5271	2.67618	0.227159
13	B1	35	66.7211	2.64007	0.218841
13	B1	36	66.9152	2.65132	0.211898
13	B1	37	67.1092	2.64462	0.209494
13	B1	38	67.3032	2.62309	0.21346
13	B1	39	67.4972	2.60765	0.223328
13	B1	40	67.6912	2.63439	0.236425
13	B1	41	67.8852	2.57936	0.249064
13	B1	42	68.0793	2.56345	0.258145
13	B1	43	68.2733	2.54707	0.262322
13	B1	44	68.4673	2.53687	0.262165
13	B1	45	68.6613	2.51626	0.259353
13	B1	46	68.8553	2.50247	0.255562
13	B1	47	69.0493	2.48879	0.251665
13	B1	48	69.2434	2.4769	0.247621
13	B1	49	69.4374	2.45488	0.24291
13	B1	50	69.6314	2.43999	0.23721
13	B1	51	69.8254	2.42654	0.23093
13	B1	52	70.0194	2.41468	0.225353
13	B1	53	70.2134	2.39583	0.222263
13	B1	54	70.4075	2.38756	0.223088
13	B1	55	70.6015	2.36863	0.228019
13	B1	56	70.7955	2.39072	0.235605
13	B1	57	70.9895	2.34396	0.243284
13	B1	58	71.1835	2.32468	0.248555
13	B1	59	71.3775	2.30804	0.250099
13	B1	60	71.5715	2.30248	0.248123
13	B1	61	71.7656	2.28061	0.243863
13	B1	62	71.9596	2.27168	0.23876
13	B1	63	72.1536	2.25381	0.233865
13	B1	64	72.3476	2.2338	0.229682
13	B1	65	72.5416	2.23216	0.226297
13	B1	66	72.7356	2.21427	0.223574
13	B1	67	72.9297	2.19808	0.221375
13	B1	68	73.1237	2.18337	0.219699
13	B1	69	73.3177	2.17174	0.218721
13	B1	70	73.5117	2.16145	0.21868
13	B1	71	73.7057	2.1465	0.219688
13	B1	72	73.8997	2.13474	0.2216
13	B1	73	74.0938	2.1183	0.224008
13	B1	74	74.2878	2.10621	0.226342
13	B1	75	74.4818	2.09244	0.227997
13	B1	76	74.6758	2.07777	0.228463
13	B1	77	74.8698	2.06467	0.227475
13	B1	78	75.0638	2.04631	0.225167
13	B1	79	75.2579	2.03388	0.222125
13	B1	80	75.4519	2.02284	0.219252
13	B1	81	75.6459	2.00603	0.217412
13	B1	82	75.8399	1.99694	0.216981
13	B1	83	76.0339	1.98747	0.217551
13	B1	84	76.2279	1.9698	0.218029
13	B1	85	76.422	1.95787	0.217171
13	B1	86	76.616	1.94392	0.214306
13	B1	87	76.81	1.91455	0.209804
13	B1	88	77.004	1.91711	0.204933
13	B1	89	77.198	1.90501	0.201167
13	B1	90	77.392	1.89534	0.199407
13	B1	91	77.5861	1.884	0.19964
13	B1	92	77.7801	1.86553	0.201199
13	B1	93	77.9741	1.85271	0.20331
13	B1	94	78.1681	1.84003	0.205472
13	B1	95	78.3621	1.83665	0.207442
13	B1	96	78.5561	1.81459	0.209012
13	B1	97	78.7502	1.80265	0.209869
13	B1	98	78.9442	1.79236	0.209719
13	B1	99	79.1382	1.77668	0.20853
13	B1	100	79.3322	1.76432	0.206675
13	B1	101	79.5262	1.73896	0.204774
13	B1	102	79.7202	1.75717	0.203358
13	B1	103	79.9142	1.7257	0.202601
13	B1	104	80.1083	1.71253	0.202339
13	B1	105	80.3023	1.70491	0.202317
13	B1	106	80.4963	1.68341	0.202425
13	B1	107	80.6903	1.68773	0.202705
13	B1	108	80.8843	1.66553	0.203198
13	B1	109	81.0783	1.64886	0.203795
13	B1	110	81.2724	1.64162	0.204188
13	B1	111	81.4664	1.63002	0.203918
13	B1	112	81.6604	1.61878	0.202453
13	B1	113	81.8544	1.59491	0.19932
13	B1	114	82.0484	1.59395	0.19437
13	B1	115	82.2424	1.58063	0.188143
13	B1	116	82.4365	1.5614	0.182117
13	B1	117	82.6305	1.55135	0.17851
13	B1	118	82.8245	1.53948	0.179455
13	B1	119	83.0185	1.56116	0.185872
13	B1	120	83.2125	1.5229	0.196704
13	B1	121	83.4065	1.53353	0.209169
13	B1	122	83.6006	1.4687	0.219952
13	B1	123	83.7946	1.49979	0.226644
13	B1	124	83.9886	1.46328	0.228574
13	B1	125	84.1826	1.44729	0.226731
13	B1	126	84.3766	1.44103	0.223087
13	B1	127	84.5706	1.42799	0.219858
13	B1	128	84.7646	1.41288	0.219087
13	B1	129	84.9587	1.40398	0.222631
13	B1	130	85.1527	1.3887	0.232449
13	B1	131	85.3467	1.37415	0.251011
13	B1	132	85.5407	1.36846	0.281658
13	B1	133	85.7347	1.34498	0.328677
13	B1	134	85.9287	1.32539	0.396888
13	B1	135	86.1228	1.32198	0.490512
13	B1	136	86.3168	1.27937	0.611266
13	B1	137	86.5108	1.24275	0.755889
13	B1	138	86.7048	1.20275	0.913884
13	B1	139	86.8988	1.1356	1.06674
13	B1	140	87.0928	1.03972	1.19005
13	B1	141	87.2869	0.926525	1.2589
13	B1	142	87.4809	0.793807	1.2554
13	B1	143	87.6749	0.683415	1.17512
13	B1	144	87.8689	0.615314	1.02952
13	B1	145	88.0629	0.579608	0.842762
13	B1	146	88.2569	0.565385	0.644247
13	B1	147	88.451	0.559387	0.460246
13	B1	148	88.645	0.555458	0.308036
13	B1	149	88.839	0.555198	0.194222
13	B1	150	89.033	0.552639	0.116735
13	B1	151	89.227	0.552921	0.0685734
13	B1	152	89.421	0.551756	0.0413487
13	B1	153	89.6151	0.553261	0.0275694
13	B1	154	89.8091	0.549803	0.0215629
13	B1	155	90.0031	0.547739	0.0195097
13	B1	156	90.1971	0.548318	0.0190865
13	B1	157	90.3911	0.545566	0.0190389
13	B1	158	90.5851	0.544922	0.0187941
13	B1	159	90.7792	0.54428	0.0181362
13	B1	160	90.9732	0.54241	0.0169933
13	B1	161	91.1672	0.542609	0.015363
13	B1	162	91.3612	0.539672	0.0133726
13	B1	163	91.5552	0.538622	0.0113813
13	B1	164	91.7492	0.540647	0.00997292
13	B1	165	91.9433	0.541856	0.00975756
13	B1	166	92.1373	0.54037	0.0110395
13	B1	167	92.3313	0.54418	0.0135685
13	B1	168	92.5253	0.53323	0.016582
13	B1	169	92.7193	0.534133	0.0191407
13	B1	170	92.9133	0.535555	0.0205545
13	B1	171	93.1073	0.531377	0.020635
13	B1	172	93.3014	0.532572	0.019652
13	B1	173	93.4954	0.528266	0.0180921
13	B1	174	93.6894	0.530796	0.0163918
13	B1	175	93.8834	0.530304	0.014772
13	B1	176	94.0774	0.527894	0.0132148
13	B1	177	94.2714	0.526249	0.011562
13	B1	178	94.4655	0.526347	0.00967223
13	B1	179	94.6595	0.526392	0.00755181
13	B1	180	94.8535	0.526208	0.00537917
14	B2	1	60.1246	2.95951	0.231498
14	B2	2	60.3186	2.9205	0.231348
14	B2	3	60.5126	2.90329	0.228978
14	B2	4	60.7066	2.88891	0.225235
14	B2	5	60.9007	2.87071	0.221838
14	B2	6	61.0947	2.85776	0.220407
14	B2	7	61.2887	2.86472	0.221511
14	B2	8	61.4827	2.82541	0.224442
14	B2	9	61.6767	2.80999	0.227745
14	B2	10	61.8707	2.79134	0.230101
14	B2	11	62.0648	2.77846	0.230893
14	B2	12	62.2588	2.7577	0.230265
14	B2	13	62.4528	2.74101	0.228753
14	B2	14	62.6468	2.72291	0.226839
14	B2	15	62.8408	2.70718	0.224641
14	B2	16	63.0348	2.68944	0.221938
14	B2	17	63.2289	2.68104	0.218504
14	B2	18	63.4229	2.65873	0.214573
14	B2	19	63.6169	2.61898	0.211009
14	B2	20	63.8109	2.6303	0.208956
14	B2	21	64.0049	2.61597	0.209073
14	B2	22	64.1989	2.6031	0.210939
14	B2	23	64.393	2.58115	0.213189
14	B2	24	64.587	2.56256	0.214331
14	B2	25	64.781	2.54394	0.213696
14	B2	26	64.975	2.51636	0.211799
14	B2	27	65.169	2.51801	0.209909
14	B2	28	65.363	2.50386	0.209181
14	B2	29	65.5571	2.48521	0.209957
14	B2	30	65.7511	2.46977	0.211601
14	B2	31	65.9451	2.45118	0.212832
14	B2	32	66.1391	2.43238	0.212286
14	B2	33	66.3331	2.4282	0.209114
14	B2	34	66.5271	2.40427	0.203464
14	B2	35	66.7211	2.36879	0.196706
14	B2	36	66.9152	2.37181	0.191123
14	B2	37	67.1092	2.36674	0.189095
14	B2	38	67.3032	2.34548	0.192016
14	B2	39	67.4972	2.32883	0.19954
14	B2	40	67.6912	2.34828	0.209628
14	B2	41	67.8852	2.29811	0.219396
14	B2	42	68.0793	2.27798	0.226371
14	B2	43	68.2733	2.26608	0.229384
14	B2	44	68.4673	2.24451	0.228745
14	B2	45	68.6613	2.22984	0.225674
14	B2	46	68.8553	2.21688	0.221521
14	B2	47	69.0493	2.19432	0.217196
14	B2	48	69.2434	2.1828	0.213038
14	B2	49	69.4374	2.16492	0.209019
14	B2	50	69.6314	2.14875	0.205069
14	B2	51	69.8254	2.13488	0.201365
14	B2	52	70.0194	2.11736	0.198447
14	B2	53	70.2134	2.10454	0.197061
14	B2	54	70.4075	2.08839	0.197781
14	B2	55	70.6015	2.07368	0.200566
14	B2	56	70.7955	2.08137	0.20459
14	B2	57	70.9895	2.04228	0.208552
14	B2	58	71.1835	2.02221	0.211279
14	B2	59	71.3775	2.01222	0.212246
14	B2	60	71.5715	1.99577	0.211638
14	B2	61	71.7656	1.98135	0.210033
14	B2	62	71.9596	1.96658	0.208005
14	B2	63	72.1536	1.94858	0.205922
14	B2	64	72.3476	1.92657	0.203955
14	B2	65	72.5416	1.92357	0.202141
14	B2	66	72.7356	1.90213	0.20043
14	B2	67	72.9297	1.89102	0.198728
14	B2	68	73.1237	1.86843	0.196997
14	B2	69	73.3177	1.85615	0.195337
14	B2	70	73.5117	1.84523	0.193979
14	B2	71	73.7057	1.82915	0.193167
14	B2	72	73.8997	1.81651	0.193028
14	B2	73	74.0938	1.79779	0.193519
14	B2	74	74.2878	1.78694	0.19445
14	B2	75	74.4818	1.7718	0.195538
14	B2	76	74.6758	1.75797	0.19645
14	B2	77	74.8698	1.74167	0.196881
14	B2	78	75.0638	1.72486	0.196631
14	B2	79	75.2579	1.71276	0.195708
14	B2	80	75.4519	1.69716	0.19435
14	B2	81	75.6459	1.68008	0.19296
14	B2	82	75.8399	1.66472	0.191901
14	B2	83	76.0339	1.65634	0.191257
14	B2	84	76.2279	1.64261	0.190724
14	B2	85	76.422	1.62472	0.189757
14	B2	86	76.616	1.61259	0.187918
14	B2	87	76.81	1.58344	0.185195
14	B2	88	77.004	1.58492	0.182044
14	B2	89	77.198	1.56863	0.179122
14	B2	90	77.392	1.55661	0.17694
14	B2	91	77.5861	1.54147	0.175703
14	B2	92	77.7801	1.52747	0.17538
14	B2	93	77.9741	1.51274	0.175852
14	B2	94	78.1681	1.50244	0.176957
14	B2	95	78.3621	1.4935	0.178408
14	B2	96	78.5561	1.47297	0.179742
14	B2	97	78.7502	1.46062	0.180432
14	B2	98	78.9442	1.447	0.180143
14	B2	99	79.1382	1.43144	0.178965
14	B2	100	79.3322	1.41907	0.177425
14	B2	101	79.5262	1.39512	0.176209
14	B2	102	79.7202	1.41014	0.175784
14	B2	103	79.9142	1.37836	0.176148
14	B2	104	80.1083	1.36585	0.17689
14	B2	105	80.3023	1.35447	0.177509
14	B2	106	80.4963	1.33478	0.177708
14	B2	107	80.6903	1.33228	0.177483
14	B2	108	80.8843	1.31263	0.177007
14	B2	109	81.0783	1.29725	0.176444
14	B2	110	81.2724	1.28651	0.175828
14	B2	111	81.4664	1.27432	0.175032
14	B2	112	81.6604	1.26136	0.173796
14	B2	113	81.8544	1.24389	0.17182
14	B2	114	82.0484	1.23538	0.168963
14	B2	115	82.2424	1.22034	0.165481
14	B2	116	82.4365	1.20464	0.16219
14	B2	117	82.6305	1.19491	0.160331
14	B2	118	82.8245	1.18142	0.161104
14	B2	119	83.0185	1.18776	0.165031
14	B2	120	83.2125	1.15961	0.171557
14	B2	121	83.4065	1.16398	0.179185
14	B2	122	83.6006	1.11286	0.186113
14	B2	123	83.7946	1.12785	0.190998
14	B2	124	83.9886	1.1019	0.193406
14	B2	125	84.1826	1.08307	0.193807
14	B2	126	84.3766	1.0723	0.193238
14	B2	127	84.5706	1.05894	0.192952
14	B2	128	84.7646	1.04735	0.194236
14	B2	129	84.9587	1.02979	0.19849
14	B2	130	85.1527	1.01367	0.207496
14	B2	131	85.3467	1.00188	0.223755
14	B2	132	85.5407	0.992234	0.250721
14	B2	133	85.7347	0.968471	0.292781
14	B2	134	85.9287	0.948624	0.354809
14	B2	135	86.1228	0.940642	0.441094
14	B2	136	86.3168	0.897835	0.553548
14	B2	137	86.5108	0.859901	0.689365
14	B2	138	86.7048	0.809955	0.83883
14	B2	139	86.8988	0.734814	0.984524
14	B2	140	87.0928	0.630694	1.10324
14	B2	141	87.2869	0.495763	1.17108
14	B2	142	87.4809	0.342575	1.17057
14	B2	143	87.6749	0.215438	1.09699
14	B2	144	87.8689	0.134062	0.960783
14	B2	145	88.0629	0.0936069	0.784751
14	B2	146	88.2569	0.0781701	0.597002
14	B2	147	88.451	0.0722132	0.422885
14	B2	148	88.645	0.0710784	0.279177
14	B2	149	88.839	0.0710924	0.172294
14	B2	150	89.033	0.0695617	0.100093
14	B2	151	89.227	0.0679021	0.0555411
14	B2	152	89.421	0.0682982	0.030305
14	B2	153	89.6151	0.0682011	0.0171218
14	B2	154	89.8091	0.0676915	0.0107434
14	B2	155	90.0031	0.0672468	0.00786562
14	B2	156	90.1971	0.066033	0.00661371
14	B2	157	90.3911	0.0665415	0.00600024
14	B2	158	90.5851	0.0656463	0.00553626
14	B2	159	90.7792	0.0647168	0.00500538
14	B2	160	90.9732	0.0645821	0.0043461
14	B2	161	91.1672	0.0655116	0.00359003
14	B2	162	91.3612	0.0638603	0.0028286
14	B2	163	91.5552	0.0647866	0.00219398
14	B2	164	91.7492	0.0637456	0.00183728
14	B2	165	91.9433	0.0651441	0.00188684
14	B2	166	92.1373	0.0650057	0.00238565
14	B2	167	92.3313	0.0654845	0.00324046
14	B2	168	92.5253	0.0625885	0.0042285
14	B2	169	92.7193	0.0630669	0.00507861
14	B2	170	92.9133	0.0618363	0.00558673
14	B2	171	93.1073	0.0627172	0.00569677
14	B2	172	93.3014	0.0605063	0.00550004
14	B2	173	93.4954	0.0618887	0.00516162
14	B2	174	93.6894	0.0612047	0.00482308
14	B2	175	93.8834	0.0608656	0.00453529
14	B2	176	94.0774	0.0603688	0.00425154
14	B2	177	94.2714	0.0595517	0.00387658
14	B2	178	94.4655	0.0596046	0.00333944
14	B2	179	94.6595	0.0588599	0.00264605
14	B2	180	94.8535	0.0598455	0.00188206
15	B3	1	60.1246	2.92984	0.272629
15	B3	2	60.3186	2.89232	0.27344
15	B3	3	60.5126	2.87733	0.272387
15	B3	4	60.7066	2.85765	0.270056
15	B3	5	60.9007	2.83773	0.267872
15	B3	6	61.0947	2.82028	0.267187
15	B3	7	61.2887	2.82809	0.268389
15	B3	8	61.4827	2.78786	0.270681
15	B3	9	61.6767	2.76414	0.272651
15	B3	10	61.8707	2.74815	0.273189
15	B3	11	62.0648	2.7335	0.272047
15	B3	12	62.2588	2.7107	0.269813
15	B3	13	62.4528	2.69284	0.267397
15	B3	14	62.6468	2.6745	0.265443
15	B3	15	62.8408	2.65779	0.263956
15	B3	16	63.0348	2.64217	0.262349
15	B3	17	63.2289	2.62481	0.259918
15	B3	18	63.4229	2.60393	0.256469
15	B3	19	63.6169	2.56561	0.252652
15	B3	20	63.8109	2.57039	0.249678
15	B3	21	64.0049	2.55454	0.248523
15	B3	22	64.1989	2.5403	0.249202
15	B3	23	64.393	2.51619	0.25068
15	B3	24	64.587	2.50137	0.251515
15	B3	25	64.781	2.48136	0.250754
15	B3	26	64.975	2.45028	0.248508
15	B3	27	65.169	2.4495	0.245804
15	B3	28	65.363	2.43039	0.243924
15	B3	29	65.5571	2.41456	0.243659
15	B3	30	65.7511	2.39696	0.244833
15	B3	31	65.9451	2.38198	0.246313
15	B3	32	66.1391	2.36223	0.246467
15	B3	33	66.3331	2.35219	0.243933
15	B3	34	66.5271	2.32783	0.238461
15	B3	35	66.7211	2.29088	0.231361
15	B3	36	66.9152	2.29339	0.225234
15	B3	37	67.1092	2.28802	0.222935
15	B3	38	67.3032	2.26291	0.226204
15	B3	39	67.4972	2.24826	0.234726
15	B3	40	67.6912	2.264	0.24613
15	B3	41	67.8852	2.21678	0.257021
15	B3	42	68.0793	2.19155	0.264481
15	B3	43	68.2733	2.1748	0.2672
15	B3	44	68.4673	2.15602	0.265693
15	B3	45	68.6613	2.14143	0.2616
15	B3	46	68.8553	2.12301	0.25666
15	B3	47	69.0493	2.10478	0.251948
15	B3	48	69.2434	2.08911	0.247703
15	B3	49	69.4374	2.07107	0.243615
15	B3	50	69.6314	2.05353	0.239318
15	B3	51	69.8254	2.03709	0.234858
15	B3	52	70.0194	2.01882	0.230885
15	B3	53	70.2134	2.00427	0.228486
15	B3	54	70.4075	1.98717	0.228626
15	B3	55	70.6015	1.97353	0.231506
15	B3	56	70.7955	1.98031	0.236228
15	B3	57	70.9895	1.93966	0.241117
15	B3	58	71.1835	1.91956	0.244511
15	B3	59	71.3775	1.9067	0.245527
15	B3	60	71.5715	1.88786	0.24432
15	B3	61	71.7656	1.87199	0.241744
15	B3	62	71.9596	1.85812	0.238784
15	B3	63	72.1536	1.84034	0.236114
15	B3	64	72.3476	1.81804	0.233973
15	B3	65	72.5416	1.81257	0.232253
15	B3	66	72.7356	1.79012	0.230678
15	B3	67	72.9297	1.77669	0.228996
15	B3	68	73.1237	1.75479	0.227116
15	B3	69	73.3177	1.74312	0.22517
15	B3	70	73.5117	1.72934	0.223438
15	B3	71	73.7057	1.7109	0.222206
15	B3	72	73.8997	1.69838	0.221607
15	B3	73	74.0938	1.68053	0.221561
15	B3	74	74.2878	1.66876	0.2218
15	B3	75	74.4818	1.65095	0.221988
15	B3	76	74.6758	1.63663	0.221867
15	B3	77	74.8698	1.61879	0.221354
15	B3	78	75.0638	1.60215	0.220547
15	B3	79	75.2579	1.59312	0.219663
15	B3	80	75.4519	1.57654	0.218931
15	B3	81	75.6459	1.55478	0.218506
15	B3	82	75.8399	1.54387	0.218374
15	B3	83	76.0339	1.53206	0.218277
15	B3	84	76.2279	1.51346	0.217709
15	B3	85	76.422	1.49963	0.2161
15	B3	86	76.616	1.48579	0.213142
15	B3	87	76.81	1.45661	0.209083
15	B3	88	77.004	1.45352	0.204706
15	B3	89	77.198	1.43994	0.200996
15	B3	90	77.392	1.42911	0.198679
15	B3	91	77.5861	1.41372	0.197992
15	B3	92	77.7801	1.39644	0.198752
15	B3	93	77.9741	1.38346	0.200589
15	B3	94	78.1681	1.3702	0.203079
15	B3	95	78.3621	1.36159	0.205717
15	B3	96	78.5561	1.34088	0.207877
15	B3	97	78.7502	1.32658	0.208931
15	B3	98	78.9442	1.30999	0.208518
15	B3	99	79.1382	1.29355	0.206758
15	B3	100	79.3322	1.28413	0.204217
15	B3	101	79.5262	1.25969	0.201614
15	B3	102	79.7202	1.26789	0.199453
15	B3	103	79.9142	1.23727	0.197863
15	B3	104	80.1083	1.22781	0.196699
15	B3	105	80.3023	1.21178	0.195792
15	B3	106	80.4963	1.19803	0.195094
15	B3	107	80.6903	1.19261	0.194634
15	B3	108	80.8843	1.1728	0.194376
15	B3	109	81.0783	1.15782	0.19414
15	B3	110	81.2724	1.1464	0.193642
15	B3	111	81.4664	1.13153	0.192579
15	B3	112	81.6604	1.12074	0.190673
15	B3	113	81.8544	1.10414	0.187729
15	B3	114	82.0484	1.09254	0.183765
15	B3	115	82.2424	1.08022	0.179226
15	B3	116	82.4365	1.06282	0.17514
15	B3	117	82.6305	1.05466	0.172952
15	B3	118	82.8245	1.04049	0.173981
15	B3	119	83.0185	1.04828	0.17869
15	B3	120	83.2125	1.01929	0.18625
15	B3	121	83.4065	1.02255	0.194756
15	B3	122	83.6006	0.97421	0.202038
15	B3	123	83.7946	0.983799	0.206612
15	B3	124	83.9886	0.958292	0.208194
15	B3	125	84.1826	0.944611	0.207583
15	B3	126	84.3766	0.932903	0.206127
15	B3	127	84.5706	0.920379	0.205187
15	B3	128	84.7646	0.904562	0.205916
15	B3	129	84.9587	0.890418	0.209395
15	B3	130	85.1527	0.877026	0.216991
15	B3	131	85.3467	0.861918	0.230772
15	B3	132	85.5407	0.851925	0.253818
15	B3	133	85.7347	0.830376	0.290325
15	B3	134	85.9287	0.812707	0.345308
15	B3	135	86.1228	0.804694	0.423679
15	B3	136	86.3168	0.767066	0.528515
15	B3	137	86.5108	0.736532	0.658565
15	B3	138	86.7048	0.6931	0.805682
15	B3	139	86.8988	0.632175	0.953427
15	B3	140	87.0928	0.540561	1.07844
15	B3	141	87.2869	0.419272	1.15536
15	B3	142	87.4809	0.274847	1.16432
15	B3	143	87.6749	0.150233	1.09815
15	B3	144	87.8689	0.0687795	0.965818
15	B3	145	88.0629	0.0345666	0.790075
15	B3	146	88.2569	0.0228058	0.600193
15	B3	147	88.451	0.0195923	0.423136
15	B3	148	88.645	0.0185606	0.276973
15	B3	149	88.839	0.0172529	0.168679
15	B3	150	89.033	0.016405	0.0960435
15	B3	151	89.227	0.0159956	0.0516594
15	B3	152	89.421	0.0165066	0.0268268
15	B3	153	89.6151	0.0159134	0.0140606
15	B3	154	89.8091	0.0158051	0.00803404
15	B3	155	90.0031	0.0149137	0.00546158
15	B3	156	90.1971	0.0156466	0.00453666
15	B3	157	90.3911	0.0146046	0.00434761
15	B3	158	90.5851	0.0151281	0.00444694
15	B3	159	90.7792	0.0140382	0.00459878
15	B3	160	90.9732	0.013299	0.00466489
15	B3	161	91.1672	0.0135883	0.00457354
15	B3	162	91.3612	0.0131377	0.00432044
15	B3	163	91.5552	0.0124251	0.00396754
15	B3	164	91.7492	0.0128103	0.00362529
15	B3	165	91.9433	0.0124975	0.00341741
15	B3	166	92.1373	0.0122793	0.00343592
15	B3	167	92.3313	0.0129436	0.00370192
15	B3	168	92.5253	0.0120934	0.00415418
15	B3	169	92.7193	0.0106781	0.00467652
15	B3	170	92.9133	0.0105296	0.00514893
15	B3	171	93.1073	0.0113027	0.00548745
15	B3	172	93.3014	0.0100112	0.00564949
15	B3	173	93.4954	0.00985182	0.00561462
15	B3	174	93.6894	0.00853207	0.00537014
15	B3	175	93.8834	0.00871531	0.00491704
15	B3	176	94.0774	0.0090416	0.00428335
15	B3	177	94.2714	0.00826322	0.00352588
15	B3	178	94.4655	0.00823901	0.00271748
15	B3	179	94.6595	0.00766704	0.00193218
15	B3	180	94.8535	0.00853985	0.00123592
16	B4	1	60.1246	1.19662	0.129829
16	B4	2	60.3186	1.17906	0.131449
16	B4	3	60.5126	1.16948	0.132325
16	B4	4	60.7066	1.15796	0.132314
16	B4	5	60.9007	1.14922	0.131683
16	B4	6	61.0947	1.1385	0.130865
16	B4	7	61.2887	1.13774	0.130158
16	B4	8	61.4827	1.11929	0.129588
16	B4	9	61.6767	1.10867	0.129007
16	B4	10	61.8707	1.10039	0.12828
16	B4	11	62.0648	1.09303	0.127397
16	B4	12	62.2588	1.08299	0.12646
16	B4	13	62.4528	1.07177	0.125585
16	B4	14	62.6468	1.0617	0.124819
16	B4	15	62.8408	1.05472	0.124089
16	B4	16	63.0348	1.04463	0.123222
16	B4	17	63.2289	1.03599	0.122048
16	B4	18	63.4229	1.02672	0.120546
16	B4	19	63.6169	1.00995	0.118931
16	B4	20	63.8109	1.00766	0.117573
16	B4	21	64.0049	1.00109	0.116788
16	B4	22	64.1989	0.991502	0.116625
16	B4	23	64.393	0.981223	0.116831
16	B4	24	64.587	0.972454	0.117014
16	B4	25	64.781	0.96482	0.116866
16	B4	26	64.975	0.949351	0.116307
16	B4	27	65.169	0.947846	0.115456
16	B4	28	65.363	0.937599	0.114514
16	B4	29	65.5571	0.928333	0.113634
16	B4	30	65.7511	0.918256	0.112842
16	B4	31	65.9451	0.911923	0.112016
16	B4	32	66.1391	0.902328	0.110923
16	B4	33	66.3331	0.897433	0.109338
16	B4	34	66.5271	0.88746	0.107231
16	B4	35	66.7211	0.87048	0.104918
16	B4	36	66.9152	0.869782	0.103044
16	B4	37	67.1092	0.866103	0.10234
16	B4	38	67.3032	0.853464	0.103245
16	B4	39	67.4972	0.846564	0.105629
16	B4	40	67.6912	0.849972	0.108787
16	B4	41	67.8852	0.83075	0.111728
16	B4	42	68.0793	0.818864	0.113606
16	B4	43	68.2733	0.813402	0.114037
16	B4	44	68.4673	0.802918	0.113143
16	B4	45	68.6613	0.796342	0.111367
16	B4	46	68.8553	0.788019	0.109208
16	B4	47	69.0493	0.777883	0.107035
16	B4	48	69.2434	0.770538	0.105038
16	B4	49	69.4374	0.764096	0.103256
16	B4	50	69.6314	0.756151	0.101651
16	B4	51	69.8254	0.74744	0.100185
16	B4	52	70.0194	0.739375	0.0988977
16	B4	53	70.2134	0.733736	0.0979185
16	B4	54	70.4075	0.724896	0.0973979
16	B4	55	70.6015	0.715567	0.0973901
16	B4	56	70.7955	0.719	0.0977718
16	B4	57	70.9895	0.701356	0.0982817
16	B4	58	71.1835	0.694529	0.0986481
16	B4	59	71.3775	0.688013	0.0987086
16	B4	60	71.5715	0.681309	0.0984334
16	B4	61	71.7656	0.673997	0.0978591
16	B4	62	71.9596	0.666152	0.0970306
16	B4	63	72.1536	0.65818	0.095982
16	B4	64	72.3476	0.648736	0.0947609
16	B4	65	72.5416	0.645253	0.0934311
16	B4	66	72.7356	0.637071	0.0920526
16	B4	67	72.9297	0.630588	0.0906711
16	B4	68	73.1237	0.621263	0.0893447
16	B4	69	73.3177	0.616693	0.0881773
16	B4	70	73.5117	0.608686	0.0873053
16	B4	71	73.7057	0.60372	0.0868317
16	B4	72	73.8997	0.597525	0.0867521
16	B4	73	74.0938	0.591219	0.0869335
16	B4	74	74.2878	0.58349	0.0871711
16	B4	75	74.4818	0.575053	0.087276
16	B4	76	74.6758	0.571974	0.0871412
16	B4	77	74.8698	0.563643	0.0867637
16	B4	78	75.0638	0.556297	0.0862428
16	B4	79	75.2579	0.55051	0.0857771
16	B4	80	75.4519	0.544913	0.085665
16	B4	81	75.6459	0.535995	0.0862934
16	B4	82	75.8399	0.532065	0.088099
16	B4	83	76.0339	0.52582	0.0915333
16	B4	84	76.2279	0.519423	0.0970723
16	B4	85	76.422	0.512276	0.1053
16	B4	86	76.616	0.50467	0.117022
16	B4	87	76.81	0.494092	0.133334
16	B4	88	77.004	0.48848	0.155522
16	B4	89	77.198	0.477433	0.184794
16	B4	90	77.392	0.464424	0.22184
16	B4	91	77.5861	0.449277	0.266313
16	B4	92	77.7801	0.429135	0.316337
16	B4	93	77.9741	0.402871	0.368188
16	B4	94	78.1681	0.371017	0.416344
16	B4	95	78.3621	0.332039	0.454105
16	B4	96	78.5561	0.282619	0.474838
16	B4	97	78.7502	0.232363	0.473623
16	B4	98	78.9442	0.182319	0.448783
16	B4	99	79.1382	0.140599	0.402678
16	B4	100	79.3322	0.111972	0.341345
16	B4	101	79.5262	0.0936732	0.273016
16	B4	102	79.7202	0.08744	0.206047
16	B4	103	79.9142	0.083148	0.14703
16	B4	104	80.1083	0.0809254	0.0997184
16	B4	105	80.3023	0.0802886	0.0649648
16	B4	106	80.4963	0.0787596	0.0414482
16	B4	107	80.6903	0.0785385	0.0267155
16	B4	108	80.8843	0.0776894	0.0181098
16	B4	109	81.0783	0.0775688	0.0133629
16	B4	110	81.2724	0.0750651	0.0108304
16	B4	111	81.4664	0.0753644	0.00946812
16	B4	112	81.6604	0.0756586	0.00867733
16	B4	113	81.8544	0.073883	0.00812691
16	B4	114	82.0484	0.0740947	0.00762445
16	B4	115	82.2424	0.0729062	0.00706453
16	B4	116	82.4365	0.0722742	0.0064335
16	B4	117	82.6305	0.0719799	0.005819
16	B4	118	82.8245	0.0701575	0.00537647
16	B4	119	83.0185	0.0729968	0.00524514
16	B4	120	83.2125	0.0713407	0.00545744
16	B4	121	83.4065	0.0725806	0.0059041
16	B4	122	83.6006	0.0684278	0.00638322
16	B4	123	83.7946	0.0702231	0.00670359
16	B4	124	83.9886	0.0689894	0.00677267
16	B4	125	84.1826	0.0674367	0.0066173
16	B4	126	84.3766	0.068547	0.00633832
16	B4	127	84.5706	0.0677328	0.00604192
16	B4	128	84.7646	0.0673375	0.00579708
16	B4	129	84.9587	0.0663727	0.00563565
16	B4	130	85.1527	0.0661723	0.0055769
16	B4	131	85.3467	0.0659232	0.00564475
16	B4	132	85.5407	0.0660142	0.00585863
16	B4	133	85.7347	0.0650749	0.00620512
16	B4	134	85.9287	0.0644466	0.00661556
16	B4	135	86.1228	0.0651814	0.00697225
16	B4	136	86.3168	0.0629466	0.00714843
16	B4	137	86.5108	0.0622342	0.00706448
16	B4	138	86.7048	0.0621094	0.00673019
16	B4	139	86.8988	0.0614455	0.00624737
16	B4	140	87.0928	0.0608548	0.00577141
16	B4	141	87.2869	0.0619926	0.00545565
16	B4	142	87.4809	0.0606929	0.0054088
16	B4	143	87.6749	0.0596445	0.00567869
16	B4	144	87.8689	0.0603224	0.00625209
16	B4	145	88.0629	0.0601868	0.00705388
16	B4	146	88.2569	0.058812	0.00794435
16	B4	147	88.451	0.0582767	0.00872955
16	B4	148	88.645	0.0574933	0.00919984
16	B4	149	88.839	0.0559378	0.00919368
16	B4	150	89.033	0.054631	0.00866156
16	B4	151	89.227	0.0539571	0.00769694
16	B4	152	89.421	0.0540651	0.00651248
16	B4	153	89.6151	0.054313	0.0053658
16	B4	154	89.8091	0.0538823	0.00446735
16	B4	155	90.0031	0.0541039	0.00391558
16	B4	156	90.1971	0.0534192	0.00368832
16	B4	157	90.3911	0.05247	0.00368392
16	B4	158	90.5851	0.0530447	0.00377678
16	B4	159	90.7792	0.0529071	0.00385332
16	B4	160	90.9732	0.0520062	0.00382323
16	B4	161	91.1672	0.0516054	0.00362627
16	B4	162	91.3612	0.0511063	0.00325119
16	B4	163	91.5552	0.0511739	0.00275748
16	B4	164	91.7492	0.051236	0.00227071
16	B4	165	91.9433	0.0512777	0.00193538
16	B4	166	92.1373	0.0517807	0.00184336
16	B4	167	92.3313	0.0515672	0.00198322
16	B4	168	92.5253	0.0505256	0.00224836
16	B4	169	92.7193	0.0498362	0.00250194
16	B4	170	92.9133	0.0504433	0.00265448
16	B4	171	93.1073	0.049895	0.00270193
16	B4	172	93.3014	0.050467	0.00270399
16	B4	173	93.4954	0.049819	0.00272894
16	B4	174	93.6894	0.0490753	0.00280701
16	B4	175	93.8834	0.0493113	0.00291616
16	B4	176	94.0774	0.04928	0.00299361
16	B4	177	94.2714	0.0491492	0.00295846
16	B4	178	94.4655	0.0481754	0.00274115
16	B4	179	94.6595	0.0469841	0.00231769
16	B4	180	94.8535	0.0483228	0.00173401
17	B5	1	60.1246	0.571135	0.101213
17	B5	2	60.3186	0.560992	0.102814
17	B5	3	60.5126	0.555439	0.103776
17	B5	4	60.7066	0.549685	0.103927
17	B5	5	60.9007	0.542834	0.103505
17	B5	6	61.0947	0.53712	0.102952
17	B5	7	61.2887	0.538732	0.102584
17	B5	8	61.4827	0.528046	0.102412
17	B5	9	61.6767	0.521513	0.102192
17	B5	10	61.8707	0.516404	0.10165
17	B5	11	62.0648	0.512336	0.100658
17	B5	12	62.2588	0.506212	0.099281
17	B5	13	62.4528	0.500658	0.0976742
17	B5	14	62.6468	0.494681	0.0959726
17	B5	15	62.8408	0.492021	0.094219
17	B5	16	63.0348	0.4847	0.0923879
17	B5	17	63.2289	0.48118	0.0904811
17	B5	18	63.4229	0.476007	0.0886257
17	B5	19	63.6169	0.467592	0.0870863
17	B5	20	63.8109	0.467913	0.0861512
17	B5	21	64.0049	0.462848	0.0859424
17	B5	22	64.1989	0.458031	0.0862937
17	B5	23	64.393	0.453977	0.0867935
17	B5	24	64.587	0.448208	0.0869912
17	B5	25	64.781	0.442926	0.086627
17	B5	26	64.975	0.435676	0.0857324
17	B5	27	65.169	0.435101	0.0845544
17	B5	28	65.363	0.430316	0.0833684
17	B5	29	65.5571	0.424878	0.082317
17	B5	30	65.7511	0.420097	0.0813507
17	B5	31	65.9451	0.416721	0.0802828
17	B5	32	66.1391	0.412275	0.0789053
17	B5	33	66.3331	0.408287	0.0771245
17	B5	34	66.5271	0.403254	0.075057
17	B5	35	66.7211	0.396646	0.0730361
17	B5	36	66.9152	0.396382	0.0715032
17	B5	37	67.1092	0.393937	0.070821
17	B5	38	67.3032	0.388731	0.0711085
17	B5	39	67.4972	0.382454	0.0721754
17	B5	40	67.6912	0.385208	0.0735952
17	B5	41	67.8852	0.376955	0.07487
17	B5	42	68.0793	0.371656	0.0756198
17	B5	43	68.2733	0.367454	0.0756981
17	B5	44	68.4673	0.364854	0.0751946
17	B5	45	68.6613	0.360583	0.0743264
17	B5	46	68.8553	0.355594	0.0732964
17	B5	47	69.0493	0.352358	0.0721978
17	B5	48	69.2434	0.348975	0.0710039
17	B5	49	69.4374	0.345328	0.0696416
17	B5	50	69.6314	0.339738	0.0680944
17	B5	51	69.8254	0.3368	0.0664805
17	B5	52	70.0194	0.333634	0.0650442
17	B5	53	70.2134	0.329816	0.0640589
17	B5	54	70.4075	0.327553	0.0636821
17	B5	55	70.6015	0.323484	0.0638581
17	B5	56	70.7955	0.323291	0.0643342
17	B5	57	70.9895	0.315349	0.0647848
17	B5	58	71.1835	0.31232	0.0649645
17	B5	59	71.3775	0.309974	0.0647904
17	B5	60	71.5715	0.305807	0.064313
17	B5	61	71.7656	0.302831	0.0636272
17	B5	62	71.9596	0.298999	0.0627993
17	B5	63	72.1536	0.296472	0.0618567
17	B5	64	72.3476	0.29087	0.0608189
17	B5	65	72.5416	0.29	0.0597232
17	B5	66	72.7356	0.285497	0.058619
17	B5	67	72.9297	0.28284	0.0575465
17	B5	68	73.1237	0.280074	0.0565284
17	B5	69	73.3177	0.276517	0.0555882
17	B5	70	73.5117	0.273346	0.0547734
17	B5	71	73.7057	0.270524	0.0541533
17	B5	72	73.8997	0.268614	0.0537863
17	B5	73	74.0938	0.265019	0.0536771
17	B5	74	74.2878	0.262904	0.0537585
17	B5	75	74.4818	0.258912	0.0539106
17	B5	76	74.6758	0.257085	0.0540095
17	B5	77	74.8698	0.253517	0.0539744
17	B5	78	75.0638	0.250549	0.0537884
17	B5	79	75.2579	0.247063	0.0534854
17	B5	80	75.4519	0.245738	0.0531134
17	B5	81	75.6459	0.241924	0.0526993
17	B5	82	75.8399	0.238905	0.0522344
17	B5	83	76.0339	0.236251	0.0516824
17	B5	84	76.2279	0.23376	0.0510042
17	B5	85	76.422	0.23035	0.0501852
17	B5	86	76.616	0.228874	0.0492589
17	B5	87	76.81	0.22407	0.0483167
17	B5	88	77.004	0.222817	0.0474898
17	B5	89	77.198	0.22073	0.0469171
17	B5	90	77.392	0.218047	0.0467216
17	B5	91	77.5861	0.215563	0.0470184
17	B5	92	77.7801	0.212471	0.047951
17	B5	93	77.9741	0.210325	0.0497152
17	B5	94	78.1681	0.20746	0.0525463
17	B5	95	78.3621	0.206695	0.0566904
17	B5	96	78.5561	0.202585	0.0624137
17	B5	97	78.7502	0.198368	0.0700735
17	B5	98	78.9442	0.195561	0.0801977
17	B5	99	79.1382	0.190838	0.0934604
17	B5	100	79.3322	0.186984	0.110458
17	B5	101	79.5262	0.180411	0.131304
17	B5	102	79.7202	0.17819	0.155176
17	B5	103	79.9142	0.165953	0.180053
17	B5	104	80.1083	0.154897	0.202814
17	B5	105	80.3023	0.139616	0.21975
17	B5	106	80.4963	0.123796	0.22741
17	B5	107	80.6903	0.106343	0.223537
17	B5	108	80.8843	0.0894032	0.207806
17	B5	109	81.0783	0.075183	0.182081
17	B5	110	81.2724	0.0674462	0.15003
17	B5	111	81.4664	0.0638946	0.116179
17	B5	112	81.6604	0.0633506	0.0847243
17	B5	113	81.8544	0.0632726	0.0585588
17	B5	114	82.0484	0.0621974	0.0388572
17	B5	115	82.2424	0.0619018	0.0252953
17	B5	116	82.4365	0.0611505	0.0166763
17	B5	117	82.6305	0.0605046	0.0116091
17	B5	118	82.8245	0.0593018	0.0089472
17	B5	119	83.0185	0.0611952	0.00790165
17	B5	120	83.2125	0.0602639	0.00792726
17	B5	121	83.4065	0.0613262	0.00856855
17	B5	122	83.6006	0.0574401	0.00939864
17	B5	123	83.7946	0.0588027	0.0100655
17	B5	124	83.9886	0.05769	0.0103681
17	B5	125	84.1826	0.0563546	0.0102805
17	B5	126	84.3766	0.0564754	0.00990067
17	B5	127	84.5706	0.0564455	0.0093659
17	B5	128	84.7646	0.0556199	0.00878801
17	B5	129	84.9587	0.0542565	0.00823428
17	B5	130	85.1527	0.055144	0.00774134
17	B5	131	85.3467	0.0539267	0.00733483
17	B5	132	85.5407	0.0548811	0.00703768
17	B5	133	85.7347	0.0529826	0.00686676
17	B5	134	85.9287	0.0521344	0.00682091
17	B5	135	86.1228	0.0551027	0.00686964
17	B5	136	86.3168	0.0516954	0.00695325
17	B5	137	86.5108	0.0521853	0.00700268
17	B5	138	86.7048	0.051439	0.00697117
17	B5	139	86.8988	0.0511045	0.00685309
17	B5	140	87.0928	0.0513408	0.00667314
17	B5	141	87.2869	0.0508665	0.00645586
17	B5	142	87.4809	0.0500158	0.00620426
17	B5	143	87.6749	0.0499827	0.00590624
17	B5	144	87.8689	0.0495799	0.00555833
17	B5	145	88.0629	0.0492111	0.00518146
17	B5	146	88.2569	0.0489616	0.00481393
17	B5	147	88.451	0.049462	0.0044912
17	B5	148	88.645	0.0485106	0.00423251
17	B5	149	88.839	0.0484074	0.00404518
17	B5	150	89.033	0.0479463	0.00393729
17	B5	151	89.227	0.048424	0.00392099
17	B5	152	89.421	0.0477628	0.0040021
[truncated: 11,728 more rows]
