# Supplementary material for: ASFV pA151R negatively regulates type I IFN production via degrading E3 ligase TRAF6
Source: Front Immunol. 2024 Feb 21;15:1339510. doi: 10.3389/fimmu.2024.1339510 (PMC10914938; doi:10.3389/fimmu.2024.1339510)
Supplement: Supplementary file 8 [file DataSheet_8.zip › fig 8/2023-07-13 FIG8F IFN.xls]

## Sheet: Sample Setup
Block Type	Fast 96-Well Block (0.1mL)
Calibration Background is expired	Yes
Calibration Background performed on	09-09-2022
Calibration HRM MELTDOCTOR is expired	Yes
Calibration HRM MELTDOCTOR performed on	11-03-2016
Calibration Normalization FAM-ROX is expired	Yes
Calibration Normalization FAM-ROX performed on	01-19-2021
Calibration Normalization VIC-ROX is expired	Yes
Calibration Normalization VIC-ROX performed on	01-19-2021
Calibration Pure Dye CY3 is expired	Yes
Calibration Pure Dye CY3 performed on	01-19-2021
Calibration Pure Dye FAM is expired	Yes
Calibration Pure Dye FAM performed on	09-08-2022
Calibration Pure Dye MELTDOCTOR is expired	Yes
Calibration Pure Dye MELTDOCTOR performed on	11-03-2016
Calibration Pure Dye NED is expired	Yes
Calibration Pure Dye NED performed on	09-08-2022
Calibration Pure Dye ROX is expired	Yes
Calibration Pure Dye ROX performed on	09-08-2022
Calibration Pure Dye SYBR is expired	Yes
Calibration Pure Dye SYBR performed on	09-08-2022
Calibration Pure Dye TAMRA is expired	Yes
Calibration Pure Dye TAMRA performed on	09-09-2022
Calibration Pure Dye VIC is expired	Yes
Calibration Pure Dye VIC performed on	09-08-2022
Calibration ROI is expired	Yes
Calibration ROI performed on	09-08-2022
Calibration Uniformity is expired	Yes
Calibration Uniformity performed on	09-08-2022
Chemistry	SYBR_GREEN
Date Created	2023-07-13 03:00:06 AM PDT
Date Modified	2023-07-13 21:53:16 PM PDT
Experiment Barcode
Experiment Comment
Experiment File Name	D:\LY\A151R daochu\HELA HSV\New folder\2023-07-13 ifnb .eds
Experiment Name	2023-07-13 180003
Experiment Run Start Time	2023-07-13 11:25:46 AM PDT
Experiment Run Stop Time	2023-07-13 12:32:32 PM PDT
Experiment Type	Comparative Cт (ΔΔCт)
Instrument Name	278861502
Instrument Serial Number	278861502
Instrument Type	QuantStudio(TM) 6 Flex System
Passive Reference	ROX
Quantification Cycle Method	Ct
Signal Smoothing On	true
Stage/ Cycle where Analysis is performed	Stage 2, Step 2
User Name
Well	Well Position	Sample Name	Sample Color	Biogroup Name	Biogroup Color	Target Name	Target Color	Task	Reporter	Quencher	Quantity	Comments
1	A1	NC	RGB(176,23,31)			gapdh	RGB(176,23,31)	UNKNOWN	SYBR	None
2	A2	NC	RGB(176,23,31)			gapdh	RGB(176,23,31)	UNKNOWN	SYBR	None
3	A3	NC	RGB(176,23,31)			gapdh	RGB(176,23,31)	UNKNOWN	SYBR	None
4	A4	SI 40-2	RGB(238,121,66)			gapdh	RGB(176,23,31)	UNKNOWN	SYBR	None
5	A5	SI 40-2	RGB(238,121,66)			gapdh	RGB(176,23,31)	UNKNOWN	SYBR	None
6	A6	SI 40-2	RGB(238,121,66)			gapdh	RGB(176,23,31)	UNKNOWN	SYBR	None
7	A7	SI-40-3	RGB(142,56,142)			gapdh	RGB(176,23,31)	UNKNOWN	SYBR	None
8	A8	SI-40-3	RGB(142,56,142)			gapdh	RGB(176,23,31)	UNKNOWN	SYBR	None
9	A9	SI-40-3	RGB(142,56,142)			gapdh	RGB(176,23,31)	UNKNOWN	SYBR	None
10	A10	SI-N 1	RGB(0,0,255)			gapdh	RGB(176,23,31)	UNKNOWN	SYBR	None
11	A11	SI-N 1	RGB(0,0,255)			gapdh	RGB(176,23,31)	UNKNOWN	SYBR	None
12	A12	SI-N 1	RGB(0,0,255)			gapdh	RGB(176,23,31)	UNKNOWN	SYBR	None
13	B1	NC	RGB(176,23,31)			ifnb	RGB(0,0,255)	UNKNOWN	SYBR	None
14	B2	NC	RGB(176,23,31)			ifnb	RGB(0,0,255)	UNKNOWN	SYBR	None
15	B3	NC	RGB(176,23,31)			ifnb	RGB(0,0,255)	UNKNOWN	SYBR	None
16	B4	SI 40-2	RGB(238,121,66)			ifnb	RGB(0,0,255)	UNKNOWN	SYBR	None
17	B5	SI 40-2	RGB(238,121,66)			ifnb	RGB(0,0,255)	UNKNOWN	SYBR	None
18	B6	SI 40-2	RGB(238,121,66)			ifnb	RGB(0,0,255)	UNKNOWN	SYBR	None
19	B7	SI-40-3	RGB(142,56,142)			ifnb	RGB(0,0,255)	UNKNOWN	SYBR	None
20	B8	SI-40-3	RGB(142,56,142)			ifnb	RGB(0,0,255)	UNKNOWN	SYBR	None
21	B9	SI-40-3	RGB(142,56,142)			ifnb	RGB(0,0,255)	UNKNOWN	SYBR	None
22	B10	SI-N 1	RGB(0,0,255)			ifnb	RGB(0,0,255)	UNKNOWN	SYBR	None
23	B11	SI-N 1	RGB(0,0,255)			ifnb	RGB(0,0,255)	UNKNOWN	SYBR	None
24	B12	SI-N 1	RGB(0,0,255)			ifnb	RGB(0,0,255)	UNKNOWN	SYBR	None
25	C1	SI-N 2	RGB(0,139,69)			gapdh	RGB(176,23,31)	UNKNOWN	SYBR	None
26	C2	SI-N 2	RGB(0,139,69)			gapdh	RGB(176,23,31)	UNKNOWN	SYBR	None
27	C3	SI-N 2	RGB(0,139,69)			gapdh	RGB(176,23,31)	UNKNOWN	SYBR	None
28	C4	SI-N 3	RGB(255,127,0)			gapdh	RGB(176,23,31)	UNKNOWN	SYBR	None
29	C5	SI-N 3	RGB(255,127,0)			gapdh	RGB(176,23,31)	UNKNOWN	SYBR	None
30	C6	SI-N 3	RGB(255,127,0)			gapdh	RGB(176,23,31)	UNKNOWN	SYBR	None
31	C7	SI 40-1	RGB(139,137,112)			gapdh	RGB(176,23,31)	UNKNOWN	SYBR	None
32	C8	SI 40-1	RGB(139,137,112)			gapdh	RGB(176,23,31)	UNKNOWN	SYBR	None
33	C9	SI 40-1	RGB(139,137,112)			gapdh	RGB(176,23,31)	UNKNOWN	SYBR	None
34	C10
35	C11
36	C12
37	D1	SI-N 2	RGB(0,139,69)			ifnb	RGB(0,0,255)	UNKNOWN	SYBR	None
38	D2	SI-N 2	RGB(0,139,69)			ifnb	RGB(0,0,255)	UNKNOWN	SYBR	None
39	D3	SI-N 2	RGB(0,139,69)			ifnb	RGB(0,0,255)	UNKNOWN	SYBR	None
40	D4	SI-N 3	RGB(255,127,0)			ifnb	RGB(0,0,255)	UNKNOWN	SYBR	None
41	D5	SI-N 3	RGB(255,127,0)			ifnb	RGB(0,0,255)	UNKNOWN	SYBR	None
42	D6	SI-N 3	RGB(255,127,0)			ifnb	RGB(0,0,255)	UNKNOWN	SYBR	None
43	D7	SI 40-1	RGB(139,137,112)			ifnb	RGB(0,0,255)	UNKNOWN	SYBR	None
44	D8	SI 40-1	RGB(139,137,112)			ifnb	RGB(0,0,255)	UNKNOWN	SYBR	None
45	D9	SI 40-1	RGB(139,137,112)			ifnb	RGB(0,0,255)	UNKNOWN	SYBR	None
46	D10
47	D11
48	D12
49	E1	SI 80-1	RGB(198,113,113)			gapdh	RGB(176,23,31)	UNKNOWN	SYBR	None
50	E2	SI 80-1	RGB(198,113,113)			gapdh	RGB(176,23,31)	UNKNOWN	SYBR	None
51	E3	SI 80-1	RGB(198,113,113)			gapdh	RGB(176,23,31)	UNKNOWN	SYBR	None
52	E4	SI 80-2	RGB(0,245,255)			gapdh	RGB(176,23,31)	UNKNOWN	SYBR	None
53	E5	SI 80-2	RGB(0,245,255)			gapdh	RGB(176,23,31)	UNKNOWN	SYBR	None
54	E6	SI 80-2	RGB(0,245,255)			gapdh	RGB(176,23,31)	UNKNOWN	SYBR	None
55	E7	SI80-3	RGB(238,220,130)			gapdh	RGB(176,23,31)	UNKNOWN	SYBR	None
56	E8	SI80-3	RGB(238,220,130)			gapdh	RGB(176,23,31)	UNKNOWN	SYBR	None
57	E9	SI80-3	RGB(238,220,130)			gapdh	RGB(176,23,31)	UNKNOWN	SYBR	None
58	E10
59	E11
60	E12
61	F1	SI 80-1	RGB(198,113,113)			ifnb	RGB(0,0,255)	UNKNOWN	SYBR	None
62	F2	SI 80-1	RGB(198,113,113)			ifnb	RGB(0,0,255)	UNKNOWN	SYBR	None
63	F3	SI 80-1	RGB(198,113,113)			ifnb	RGB(0,0,255)	UNKNOWN	SYBR	None
64	F4	SI 80-2	RGB(0,245,255)			ifnb	RGB(0,0,255)	UNKNOWN	SYBR	None
65	F5	SI 80-2	RGB(0,245,255)			ifnb	RGB(0,0,255)	UNKNOWN	SYBR	None
66	F6	SI 80-2	RGB(0,245,255)			ifnb	RGB(0,0,255)	UNKNOWN	SYBR	None
67	F7	SI80-3	RGB(238,220,130)			ifnb	RGB(0,0,255)	UNKNOWN	SYBR	None
68	F8	SI80-3	RGB(238,220,130)			ifnb	RGB(0,0,255)	UNKNOWN	SYBR	None
69	F9	SI80-3	RGB(238,220,130)			ifnb	RGB(0,0,255)	UNKNOWN	SYBR	None
70	F10
71	F11
72	F12
73	G1	SI 160-1	RGB(238,238,0)			gapdh	RGB(176,23,31)	UNKNOWN	SYBR	None
74	G2	SI 160-1	RGB(238,238,0)			gapdh	RGB(176,23,31)	UNKNOWN	SYBR	None
75	G3	SI 160-1	RGB(238,238,0)			gapdh	RGB(176,23,31)	UNKNOWN	SYBR	None
76	G4	SI160-2	RGB(142,142,56)			gapdh	RGB(176,23,31)	UNKNOWN	SYBR	None
77	G5	SI160-2	RGB(142,142,56)			gapdh	RGB(176,23,31)	UNKNOWN	SYBR	None
78	G6	SI160-2	RGB(142,142,56)			gapdh	RGB(176,23,31)	UNKNOWN	SYBR	None
79	G7	SI160-3	RGB(238,44,44)			gapdh	RGB(176,23,31)	UNKNOWN	SYBR	None
80	G8	SI160-3	RGB(238,44,44)			gapdh	RGB(176,23,31)	UNKNOWN	SYBR	None
81	G9	SI160-3	RGB(238,44,44)			gapdh	RGB(176,23,31)	UNKNOWN	SYBR	None
82	G10
83	G11
84	G12
85	H1	SI 160-1	RGB(238,238,0)			ifnb	RGB(0,0,255)	UNKNOWN	SYBR	None
86	H2	SI 160-1	RGB(238,238,0)			ifnb	RGB(0,0,255)	UNKNOWN	SYBR	None
87	H3	SI 160-1	RGB(238,238,0)			ifnb	RGB(0,0,255)	UNKNOWN	SYBR	None
88	H4	SI160-2	RGB(142,142,56)			ifnb	RGB(0,0,255)	UNKNOWN	SYBR	None
89	H5	SI160-2	RGB(142,142,56)			ifnb	RGB(0,0,255)	UNKNOWN	SYBR	None
90	H6	SI160-2	RGB(142,142,56)			ifnb	RGB(0,0,255)	UNKNOWN	SYBR	None
91	H7	SI160-3	RGB(238,44,44)			ifnb	RGB(0,0,255)	UNKNOWN	SYBR	None
92	H8	SI160-3	RGB(238,44,44)			ifnb	RGB(0,0,255)	UNKNOWN	SYBR	None
93	H9	SI160-3	RGB(238,44,44)			ifnb	RGB(0,0,255)	UNKNOWN	SYBR	None
94	H10
95	H11
96	H12

## Sheet: Amplification Data
Block Type	Fast 96-Well Block (0.1mL)
Calibration Background is expired	Yes
Calibration Background performed on	09-09-2022
Calibration HRM MELTDOCTOR is expired	Yes
Calibration HRM MELTDOCTOR performed on	11-03-2016
Calibration Normalization FAM-ROX is expired	Yes
Calibration Normalization FAM-ROX performed on	01-19-2021
Calibration Normalization VIC-ROX is expired	Yes
Calibration Normalization VIC-ROX performed on	01-19-2021
Calibration Pure Dye CY3 is expired	Yes
Calibration Pure Dye CY3 performed on	01-19-2021
Calibration Pure Dye FAM is expired	Yes
Calibration Pure Dye FAM performed on	09-08-2022
Calibration Pure Dye MELTDOCTOR is expired	Yes
Calibration Pure Dye MELTDOCTOR performed on	11-03-2016
Calibration Pure Dye NED is expired	Yes
Calibration Pure Dye NED performed on	09-08-2022
Calibration Pure Dye ROX is expired	Yes
Calibration Pure Dye ROX performed on	09-08-2022
Calibration Pure Dye SYBR is expired	Yes
Calibration Pure Dye SYBR performed on	09-08-2022
Calibration Pure Dye TAMRA is expired	Yes
Calibration Pure Dye TAMRA performed on	09-09-2022
Calibration Pure Dye VIC is expired	Yes
Calibration Pure Dye VIC performed on	09-08-2022
Calibration ROI is expired	Yes
Calibration ROI performed on	09-08-2022
Calibration Uniformity is expired	Yes
Calibration Uniformity performed on	09-08-2022
Chemistry	SYBR_GREEN
Date Created	2023-07-13 03:00:06 AM PDT
Date Modified	2023-07-13 21:53:16 PM PDT
Experiment Barcode
Experiment Comment
Experiment File Name	D:\LY\A151R daochu\HELA HSV\New folder\2023-07-13 ifnb .eds
Experiment Name	2023-07-13 180003
Experiment Run Start Time	2023-07-13 11:25:46 AM PDT
Experiment Run Stop Time	2023-07-13 12:32:32 PM PDT
Experiment Type	Comparative Cт (ΔΔCт)
Instrument Name	278861502
Instrument Serial Number	278861502
Instrument Type	QuantStudio(TM) 6 Flex System
Passive Reference	ROX
Quantification Cycle Method	Ct
Signal Smoothing On	true
Stage/ Cycle where Analysis is performed	Stage 2, Step 2
User Name
Well	Cycle	Target Name	Rn	Delta Rn
1	1	gapdh	0.222441	-0.00209682
1	2	gapdh	0.222939	-0.00159
1	3	gapdh	0.224268	-0.000252961
1	4	gapdh	0.225787	0.00127441
1	5	gapdh	0.225417	0.000913204
1	6	gapdh	0.224809	0.000314163
1	7	gapdh	0.223306	-0.0011803
1	8	gapdh	0.222898	-0.00157988
1	9	gapdh	0.222671	-0.00179824
1	10	gapdh	0.223571	-0.000889865
1	11	gapdh	0.227652	0.00319948
1	12	gapdh	0.233233	0.00878947
1	13	gapdh	0.245633	0.0211977
1	14	gapdh	0.272239	0.0478125
1	15	gapdh	0.321753	0.0973348
1	16	gapdh	0.415048	0.190638
1	17	gapdh	0.58413	0.359729
1	18	gapdh	0.86186	0.637468
1	19	gapdh	1.25644	1.03205
1	20	gapdh	1.70702	1.48264
1	21	gapdh	2.10469	1.88032
1	22	gapdh	2.37062	2.14626
1	23	gapdh	2.5183	2.29395
1	24	gapdh	2.61052	2.38618
1	25	gapdh	2.67654	2.45221
1	26	gapdh	2.72093	2.4966
1	27	gapdh	2.75209	2.52777
1	28	gapdh	2.77466	2.55036
1	29	gapdh	2.7932	2.5689
1	30	gapdh	2.80875	2.58446
1	31	gapdh	2.81925	2.59497
1	32	gapdh	2.82563	2.60136
1	33	gapdh	2.82976	2.6055
1	34	gapdh	2.83421	2.60995
1	35	gapdh	2.83868	2.61443
1	36	gapdh	2.83873	2.6145
1	37	gapdh	2.83664	2.61241
1	38	gapdh	2.83851	2.61429
1	39	gapdh	2.83836	2.61415
1	40	gapdh	2.83823	2.61403
2	1	gapdh	0.0381322	-0.00338141
2	2	gapdh	0.0394702	-0.00315878
2	3	gapdh	0.0434328	-0.00031153
2	4	gapdh	0.045837	0.000977299
2	5	gapdh	0.046885	0.000909895
2	6	gapdh	0.047	-9.04635e-05
2	7	gapdh	0.0474709	-0.000734975
2	8	gapdh	0.0482058	-0.00111542
2	9	gapdh	0.04905	-0.00138667
2	10	gapdh	0.0512556	-0.000296388
2	11	gapdh	0.0547156	0.00204826
2	12	gapdh	0.0621779	0.00839518
2	13	gapdh	0.0774963	0.0225982
2	14	gapdh	0.105084	0.0490703
2	15	gapdh	0.160275	0.103146
2	16	gapdh	0.263834	0.20559
2	17	gapdh	0.452385	0.393025
2	18	gapdh	0.763138	0.702663
2	19	gapdh	1.20562	1.14403
2	20	gapdh	1.71071	1.648
2	21	gapdh	2.15148	2.08765
2	22	gapdh	2.44538	2.38045
2	23	gapdh	2.61709	2.55104
2	24	gapdh	2.72219	2.65502
2	25	gapdh	2.796	2.72771
2	26	gapdh	2.84951	2.78012
2	27	gapdh	2.88841	2.8179
2	28	gapdh	2.91396	2.84233
2	29	gapdh	2.93332	2.86058
2	30	gapdh	2.95232	2.87846
2	31	gapdh	2.9649	2.88993
2	32	gapdh	2.97315	2.89706
2	33	gapdh	2.97989	2.90268
2	34	gapdh	2.98559	2.90727
2	35	gapdh	2.98774	2.90831
2	36	gapdh	2.98814	2.90759
2	37	gapdh	2.98997	2.9083
2	38	gapdh	2.99452	2.91174
2	39	gapdh	2.99196	2.90806
2	40	gapdh	2.98929	2.90427
3	1	gapdh	0.148297	-0.00253323
3	2	gapdh	0.149379	-0.00318551
3	3	gapdh	0.153591	-0.00070697
3	4	gapdh	0.156672	0.000639648
3	5	gapdh	0.159202	0.0014365
3	6	gapdh	0.160186	0.000685768
3	7	gapdh	0.160784	-0.000449551
3	8	gapdh	0.161216	-0.00175181
3	9	gapdh	0.16306	-0.00164148
3	10	gapdh	0.165902	-0.000533042
3	11	gapdh	0.17049	0.00232093
3	12	gapdh	0.179881	0.00997828
3	13	gapdh	0.199492	0.0278548
3	14	gapdh	0.234521	0.0611505
3	15	gapdh	0.302325	0.12722
3	16	gapdh	0.427775	0.250936
3	17	gapdh	0.64786	0.469287
3	18	gapdh	0.996996	0.816689
3	19	gapdh	1.46146	1.27942
3	20	gapdh	1.95406	1.77029
3	21	gapdh	2.35276	2.16725
3	22	gapdh	2.60335	2.41611
3	23	gapdh	2.74819	2.55922
3	24	gapdh	2.83498	2.64427
3	25	gapdh	2.89754	2.7051
3	26	gapdh	2.94418	2.75
3	27	gapdh	2.97562	2.77971
3	28	gapdh	2.99533	2.79769
3	29	gapdh	3.01341	2.81403
3	30	gapdh	3.02757	2.82645
3	31	gapdh	3.03686	2.83402
3	32	gapdh	3.04423	2.83965
3	33	gapdh	3.05163	2.84532
3	34	gapdh	3.05845	2.8504
3	35	gapdh	3.05942	2.84964
3	36	gapdh	3.05629	2.84478
3	37	gapdh	3.05706	2.84381
3	38	gapdh	3.05902	2.84403
3	39	gapdh	3.05843	2.84171
3	40	gapdh	3.05715	2.83869
4	1	gapdh	0.166101	-0.00563912
4	2	gapdh	0.168143	-0.0057262
4	3	gapdh	0.174011	-0.00198816
4	4	gapdh	0.178717	0.000588083
4	5	gapdh	0.181656	0.00139823
4	6	gapdh	0.183715	0.00132693
4	7	gapdh	0.185069	0.000551728
4	8	gapdh	0.186511	-0.000136337
4	9	gapdh	0.188116	-0.000660146
4	10	gapdh	0.189017	-0.00188924
4	11	gapdh	0.192021	-0.00101477
4	12	gapdh	0.196989	0.00182369
4	13	gapdh	0.20407	0.00677458
4	14	gapdh	0.21766	0.0182354
4	15	gapdh	0.245501	0.0439465
4	16	gapdh	0.298199	0.0945155
4	17	gapdh	0.395319	0.189506
4	18	gapdh	0.570309	0.362366
4	19	gapdh	0.857277	0.647204
4	20	gapdh	1.26765	1.05545
4	21	gapdh	1.74533	1.531
4	22	gapdh	2.17384	1.95738
4	23	gapdh	2.46529	2.2467
4	24	gapdh	2.63433	2.41361
4	25	gapdh	2.73453	2.51168
4	26	gapdh	2.80292	2.57794
4	27	gapdh	2.85153	2.62443
4	28	gapdh	2.88534	2.6561
4	29	gapdh	2.91097	2.67961
4	30	gapdh	2.9319	2.6984
4	31	gapdh	2.94557	2.70995
4	32	gapdh	2.95581	2.71806
4	33	gapdh	2.96136	2.72147
4	34	gapdh	2.96997	2.72795
4	35	gapdh	2.97355	2.72941
4	36	gapdh	2.9729	2.72662
4	37	gapdh	2.97336	2.72496
4	38	gapdh	2.97274	2.72221
4	39	gapdh	2.96908	2.71642
4	40	gapdh	2.96673	2.71193
5	1	gapdh	0.0665362	-0.00447869
5	2	gapdh	0.0673397	-0.0044748
5	3	gapdh	0.0707177	-0.00189634
5	4	gapdh	0.0743944	0.000980866
5	5	gapdh	0.0755522	0.00133913
5	6	gapdh	0.0759301	0.000917474
5	7	gapdh	0.0762284	0.00041622
5	8	gapdh	0.0761853	-0.000426397
5	9	gapdh	0.0763958	-0.00101549
5	10	gapdh	0.0770569	-0.00115393
5	11	gapdh	0.0783306	-0.000679818
5	12	gapdh	0.0813282	0.00151828
5	13	gapdh	0.089298	0.00868856
5	14	gapdh	0.103768	0.0223588
5	15	gapdh	0.132603	0.0503947
5	16	gapdh	0.188236	0.105228
5	17	gapdh	0.293407	0.209599
5	18	gapdh	0.487382	0.402774
5	19	gapdh	0.812816	0.727409
5	20	gapdh	1.28988	1.20367
5	21	gapdh	1.85205	1.76504
5	22	gapdh	2.36409	2.27629
5	23	gapdh	2.71832	2.62972
5	24	gapdh	2.92143	2.83203
5	25	gapdh	3.04596	2.95576
5	26	gapdh	3.13124	3.04023
5	27	gapdh	3.19137	3.09956
5	28	gapdh	3.23273	3.14013
5	29	gapdh	3.26431	3.17091
5	30	gapdh	3.28924	3.19503
5	31	gapdh	3.3091	3.2141
5	32	gapdh	3.32681	3.231
5	33	gapdh	3.33727	3.24067
5	34	gapdh	3.34662	3.24922
5	35	gapdh	3.34927	3.25107
5	36	gapdh	3.3513	3.2523
5	37	gapdh	3.35106	3.25126
5	38	gapdh	3.34936	3.24876
5	39	gapdh	3.34926	3.24786
5	40	gapdh	3.34947	3.24727
6	1	gapdh	0.138206	-0.00447344
6	2	gapdh	0.13938	-0.00416664
6	3	gapdh	0.143256	-0.00115787
6	4	gapdh	0.146121	0.000840051
6	5	gapdh	0.147279	0.00113075
6	6	gapdh	0.147945	0.000929745
6	7	gapdh	0.148063	0.000180919
6	8	gapdh	0.147983	-0.000766689
6	9	gapdh	0.148351	-0.00126522
6	10	gapdh	0.148858	-0.00162569
6	11	gapdh	0.150767	-0.00058407
6	12	gapdh	0.154536	0.00231808
6	13	gapdh	0.161761	0.00867544
6	14	gapdh	0.175756	0.0218038
6	15	gapdh	0.201949	0.047129
6	16	gapdh	0.252685	0.0969987
6	17	gapdh	0.347618	0.191064
6	18	gapdh	0.519061	0.36164
6	19	gapdh	0.799542	0.641254
6	20	gapdh	1.1977	1.03854
6	21	gapdh	1.65395	1.49393
6	22	gapdh	2.05596	1.89507
6	23	gapdh	2.32975	2.16799
6	24	gapdh	2.48643	2.32381
6	25	gapdh	2.57876	2.41527
6	26	gapdh	2.64054	2.47618
6	27	gapdh	2.68531	2.52009
6	28	gapdh	2.71443	2.54834
6	29	gapdh	2.73776	2.5708
6	30	gapdh	2.75602	2.58819
6	31	gapdh	2.76858	2.59989
6	32	gapdh	2.77587	2.60631
6	33	gapdh	2.78402	2.61359
6	34	gapdh	2.79071	2.61941
6	35	gapdh	2.79469	2.62253
6	36	gapdh	2.79485	2.62182
6	37	gapdh	2.79375	2.61985
6	38	gapdh	2.79425	2.61949
6	39	gapdh	2.79284	2.61721
6	40	gapdh	2.79312	2.61662
7	1	gapdh	0.152659	-0.00647996
7	2	gapdh	0.154745	-0.00541828
7	3	gapdh	0.159197	-0.00199147
7	4	gapdh	0.163072	0.000858028
7	5	gapdh	0.165486	0.00224694
7	6	gapdh	0.16516	0.000895349
7	7	gapdh	0.164953	-0.000336168
7	8	gapdh	0.165172	-0.00114306
7	9	gapdh	0.166326	-0.00101433
7	10	gapdh	0.167928	-0.000436976
7	11	gapdh	0.169519	0.000128319
7	12	gapdh	0.171209	0.000793362
7	13	gapdh	0.178077	0.00663654
7	14	gapdh	0.189423	0.0169574
7	15	gapdh	0.21015	0.0366586
7	16	gapdh	0.251993	0.077477
7	17	gapdh	0.331936	0.156395
7	18	gapdh	0.477333	0.300766
7	19	gapdh	0.723977	0.546385
7	20	gapdh	1.09451	0.915893
7	21	gapdh	1.55747	1.37783
7	22	gapdh	2.01072	1.83006
7	23	gapdh	2.35157	2.16988
7	24	gapdh	2.5554	2.37268
7	25	gapdh	2.6741	2.49036
7	26	gapdh	2.74963	2.56486
7	27	gapdh	2.8023	2.6165
7	28	gapdh	2.83986	2.65304
7	29	gapdh	2.86722	2.67938
7	30	gapdh	2.8872	2.69833
7	31	gapdh	2.90385	2.71395
7	32	gapdh	2.91569	2.72478
7	33	gapdh	2.92263	2.73068
7	34	gapdh	2.93027	2.7373
7	35	gapdh	2.93303	2.73903
7	36	gapdh	2.93366	2.73864
7	37	gapdh	2.9372	2.74116
7	38	gapdh	2.93971	2.74264
7	39	gapdh	2.93724	2.73915
7	40	gapdh	2.9369	2.73778
8	1	gapdh	0.142872	-0.00330817
8	2	gapdh	0.143976	-0.00351416
8	3	gapdh	0.147569	-0.0012296
8	4	gapdh	0.150513	0.000404668
8	5	gapdh	0.152725	0.00130726
8	6	gapdh	0.153738	0.00101127
8	7	gapdh	0.154161	0.000124667
8	8	gapdh	0.154399	-0.000946159
8	9	gapdh	0.155855	-0.000799946
8	10	gapdh	0.157445	-0.000519221
8	11	gapdh	0.158483	-0.00078978
8	12	gapdh	0.162019	0.00143684
8	13	gapdh	0.167795	0.00590375
8	14	gapdh	0.179238	0.0160377
8	15	gapdh	0.20139	0.0368796
8	16	gapdh	0.244342	0.0785227
8	17	gapdh	0.325769	0.158641
8	18	gapdh	0.474434	0.305996
8	19	gapdh	0.727231	0.557484
8	20	gapdh	1.10675	0.935691
8	21	gapdh	1.58325	1.41088
8	22	gapdh	2.04951	1.87584
8	23	gapdh	2.39787	2.22289
8	24	gapdh	2.60684	2.43055
8	25	gapdh	2.72866	2.55106
8	26	gapdh	2.80575	2.62684
8	27	gapdh	2.85998	2.67976
8	28	gapdh	2.8979	2.71637
8	29	gapdh	2.92555	2.74271
8	30	gapdh	2.94577	2.76162
8	31	gapdh	2.96147	2.77602
8	32	gapdh	2.97236	2.78559
8	33	gapdh	2.98115	2.79307
8	34	gapdh	2.98692	2.79753
8	35	gapdh	2.99075	2.80005
8	36	gapdh	2.99321	2.80121
8	37	gapdh	2.99538	2.80207
8	38	gapdh	2.9966	2.80198
8	39	gapdh	2.99443	2.7985
8	40	gapdh	2.99394	2.7967
9	1	gapdh	0.147467	-0.00500536
9	2	gapdh	0.148757	-0.00470009
9	3	gapdh	0.152536	-0.00190612
9	4	gapdh	0.156264	0.000837282
9	5	gapdh	0.157766	0.00135533
9	6	gapdh	0.158348	0.000952058
9	7	gapdh	0.158763	0.000383157
9	8	gapdh	0.158944	-0.000421212
9	9	gapdh	0.159376	-0.000973021
9	10	gapdh	0.160463	-0.000870847
9	11	gapdh	0.162006	-0.000313012
9	12	gapdh	0.16426	0.000956384
9	13	gapdh	0.169536	0.00524844
9	14	gapdh	0.179878	0.014606
9	15	gapdh	0.199342	0.033085
9	16	gapdh	0.236386	0.0691442
9	17	gapdh	0.307411	0.139185
9	18	gapdh	0.437008	0.267797
9	19	gapdh	0.662363	0.492167
9	20	gapdh	1.0129	0.841716
9	21	gapdh	1.46902	1.29686
9	22	gapdh	1.93843	1.76528
9	23	gapdh	2.30869	2.13455
9	24	gapdh	2.53581	2.3607
9	25	gapdh	2.66197	2.48587
9	26	gapdh	2.74333	2.56624
9	27	gapdh	2.80484	2.62677
9	28	gapdh	2.84215	2.66309
9	29	gapdh	2.86954	2.6895
9	30	gapdh	2.89076	2.70974
9	31	gapdh	2.90694	2.72493
9	32	gapdh	2.91886	2.73586
9	33	gapdh	2.92722	2.74324
9	34	gapdh	2.93415	2.74918
9	35	gapdh	2.93877	2.75282
9	36	gapdh	2.94283	2.75589
9	37	gapdh	2.94506	2.75714
9	38	gapdh	2.94489	2.75599
9	39	gapdh	2.94269	2.7528
9	40	gapdh	2.94414	2.75327
10	1	gapdh	0.187837	0.002503
10	2	gapdh	0.187231	0.000593448
10	3	gapdh	0.187009	-0.00093137
10	4	gapdh	0.189914	0.00067012
10	5	gapdh	0.191424	0.000877398
10	6	gapdh	0.192352	0.000501505
10	7	gapdh	0.192859	-0.000294378
10	8	gapdh	0.193332	-0.00112491
10	9	gapdh	0.194999	-0.000761196
10	10	gapdh	0.198126	0.00106283
10	11	gapdh	0.204062	0.005696
10	12	gapdh	0.214648	0.014979
10	13	gapdh	0.234991	0.0340189
10	14	gapdh	0.274643	0.0723673
10	15	gapdh	0.349838	0.146259
10	16	gapdh	0.485125	0.280243
10	17	gapdh	0.720689	0.514504
10	18	gapdh	1.08159	0.874102
10	19	gapdh	1.54005	1.33126
10	20	gapdh	1.99659	1.78649
10	21	gapdh	2.35042	2.13902
10	22	gapdh	2.56807	2.35537
10	23	gapdh	2.68958	2.47558
10	24	gapdh	2.7604	2.54509
10	25	gapdh	2.80904	2.59243
10	26	gapdh	2.84629	2.62838
10	27	gapdh	2.87218	2.65296
10	28	gapdh	2.88737	2.66685
10	29	gapdh	2.89955	2.67773
10	30	gapdh	2.91177	2.68865
10	31	gapdh	2.91915	2.69472
10	32	gapdh	2.92394	2.69821
10	33	gapdh	2.92649	2.69945
10	34	gapdh	2.92553	2.69719
10	35	gapdh	2.92444	2.6948
10	36	gapdh	2.92664	2.69569
10	37	gapdh	2.92663	2.69438
10	38	gapdh	2.92403	2.69048
10	39	gapdh	2.92101	2.68615
10	40	gapdh	2.91969	2.68353
11	1	gapdh	0.182038	0.00115533
11	2	gapdh	0.182182	0.000244317
11	3	gapdh	0.183801	0.000807222
11	4	gapdh	0.184201	0.000151898
11	5	gapdh	0.185054	-5.07741e-05
11	6	gapdh	0.185539	-0.000620909
11	7	gapdh	0.186509	-0.00070677
11	8	gapdh	0.187724	-0.000546643
11	9	gapdh	0.188715	-0.000610839
11	10	gapdh	0.191959	0.00157681
11	11	gapdh	0.196634	0.00519683
11	12	gapdh	0.205109	0.0126161
11	13	gapdh	0.224443	0.0308947
11	14	gapdh	0.256833	0.0622291
11	15	gapdh	0.319626	0.123967
11	16	gapdh	0.437125	0.24041
11	17	gapdh	0.644104	0.446335
11	18	gapdh	0.976477	0.777652
11	19	gapdh	1.43232	1.23244
11	20	gapdh	1.92861	1.72768
11	21	gapdh	2.34416	2.14217
11	22	gapdh	2.61533	2.41228
11	23	gapdh	2.7696	2.5655
11	24	gapdh	2.859	2.65384
11	25	gapdh	2.91877	2.71256
11	26	gapdh	2.96213	2.75486
11	27	gapdh	2.99332	2.78499
11	28	gapdh	3.01515	2.80577
11	29	gapdh	3.03028	2.81985
11	30	gapdh	3.04162	2.83013
11	31	gapdh	3.04917	2.83662
11	32	gapdh	3.05327	2.83967
11	33	gapdh	3.05824	2.84358
11	34	gapdh	3.06153	2.84582
11	35	gapdh	3.0618	2.84503
11	36	gapdh	3.06077	2.84295
11	37	gapdh	3.06029	2.84141
11	38	gapdh	3.05645	2.83651
11	39	gapdh	3.05226	2.83127
11	40	gapdh	3.0509	2.82886
12	1
12	2
12	3
12	4
12	5
12	6
12	7
12	8
12	9
12	10
12	11
12	12
12	13
12	14
12	15
12	16
12	17
12	18
12	19
12	20
12	21
12	22
12	23
12	24
12	25
12	26
12	27
12	28
12	29
12	30
12	31
12	32
12	33
12	34
12	35
12	36
12	37
12	38
12	39
12	40
13	1	ifnb	0.253342	-0.00177305
13	2	ifnb	0.253072	-0.00233359
13	3	ifnb	0.255315	-0.000380869
13	4	ifnb	0.256927	0.000941262
13	5	ifnb	0.258102	0.00182613
13	6	ifnb	0.258184	0.00161702
13	7	ifnb	0.257335	0.000477837
13	8	ifnb	0.257564	0.000416842
13	9	ifnb	0.257675	0.000237591
13	10	ifnb	0.256881	-0.000847412
13	11	ifnb	0.256763	-0.00125501
13	12	ifnb	0.257401	-0.000907324
13	13	ifnb	0.259051	0.000451762
13	14	ifnb	0.258785	-0.000104727
13	15	ifnb	0.258272	-0.000907621
13	16	ifnb	0.258409	-0.0010605
13	17	ifnb	0.25882	-0.000939936
13	18	ifnb	0.25879	-0.0012603
13	19	ifnb	0.258859	-0.0014822
13	20	ifnb	0.25889	-0.0017415
13	21	ifnb	0.259627	-0.00129415
13	22	ifnb	0.261719	0.000507495
13	23	ifnb	0.261567	6.51495e-05
13	24	ifnb	0.261837	4.45068e-05
13	25	ifnb	0.263406	0.00132333
13	26	ifnb	0.266646	0.00427261
13	27	ifnb	0.272767	0.0101031
13	28	ifnb	0.282184	0.0192307
13	29	ifnb	0.30232	0.0390755
13	30	ifnb	0.342927	0.079393
13	31	ifnb	0.42073	0.156905
13	32	ifnb	0.562699	0.298584
13	33	ifnb	0.80779	0.543385
13	34	ifnb	1.19191	0.927211
13	35	ifnb	1.69355	1.42856
13	36	ifnb	2.19664	1.93137
13	37	ifnb	2.58237	2.3168
13	38	ifnb	2.82419	2.55833
13	39	ifnb	2.96002	2.69388
13	40	ifnb	3.04038	2.77394
14	1	ifnb	0.252188	-0.00474841
14	2	ifnb	0.252847	-0.00416256
14	3	ifnb	0.253868	-0.0032149
14	4	ifnb	0.255841	-0.00131429
14	5	ifnb	0.257522	0.00029354
14	6	ifnb	0.2583	0.000998482
14	7	ifnb	0.258524	0.00114993
14	8	ifnb	0.257828	0.000380556
14	9	ifnb	0.257733	0.000213422
14	10	ifnb	0.258189	0.000595843
14	11	ifnb	0.258474	0.000807795
14	12	ifnb	0.258785	0.00104621
14	13	ifnb	0.258294	0.000482289
14	14	ifnb	0.25852	0.00063562
14	15	ifnb	0.259165	0.00120741
14	16	ifnb	0.2586	0.000569425
14	17	ifnb	0.258232	0.000128408
14	18	ifnb	0.257959	-0.000216944
14	19	ifnb	0.257895	-0.000353679
14	20	ifnb	0.257417	-0.000904905
14	21	ifnb	0.257322	-0.00107255
14	22	ifnb	0.257651	-0.000816963
14	23	ifnb	0.257098	-0.00144252
14	24	ifnb	0.257135	-0.00147879
14	25	ifnb	0.258313	-0.000373154
14	26	ifnb	0.261439	0.00267976
14	27	ifnb	0.267183	0.00835132
14	28	ifnb	0.278139	0.0192338
14	29	ifnb	0.299361	0.040383
14	30	ifnb	0.338766	0.0797149
14	31	ifnb	0.414592	0.155468
14	32	ifnb	0.555686	0.296489
14	33	ifnb	0.798697	0.539428
14	34	ifnb	1.1686	0.909257
14	35	ifnb	1.63209	1.37268
14	36	ifnb	2.08757	1.82808
14	37	ifnb	2.43697	2.17741
14	38	ifnb	2.65436	2.39473
14	39	ifnb	2.77963	2.51992
14	40	ifnb	2.85017	2.59039
15	1	ifnb	0.137847	-0.00808179
15	2	ifnb	0.138516	-0.00785545
15	3	ifnb	0.14414	-0.00267387
15	4	ifnb	0.147508	0.000252305
15	5	ifnb	0.148939	0.00124161
15	6	ifnb	0.148474	0.000333538
15	7	ifnb	0.148646	6.34873e-05
15	8	ifnb	0.149882	0.000857976
15	9	ifnb	0.149778	0.000311866
15	10	ifnb	0.149991	8.19299e-05
15	11	ifnb	0.151785	0.00143362
15	12	ifnb	0.152371	0.00157761
15	13	ifnb	0.152194	0.000958426
15	14	ifnb	0.151685	7.34774e-06
15	15	ifnb	0.151573	-0.000547032
15	16	ifnb	0.15166	-0.000901855
15	17	ifnb	0.152024	-0.000980187
15	18	ifnb	0.152751	-0.000694782
15	19	ifnb	0.152981	-0.000907165
15	20	ifnb	0.153503	-0.000827232
15	21	ifnb	0.15372	-0.00105316
15	22	ifnb	0.154111	-0.00110354
15	23	ifnb	0.154244	-0.00141343
15	24	ifnb	0.154977	-0.00112244
15	25	ifnb	0.157239	0.000697248
15	26	ifnb	0.161391	0.00440773
15	27	ifnb	0.16781	0.0103843
15	28	ifnb	0.180168	0.0223002
15	29	ifnb	0.207357	0.0490468
15	30	ifnb	0.256178	0.0974251
15	31	ifnb	0.350175	0.19098
15	32	ifnb	0.522039	0.362402
15	33	ifnb	0.819113	0.659034
15	34	ifnb	1.2716	1.11108
15	35	ifnb	1.83454	1.67358
15	36	ifnb	2.37602	2.21461
15	37	ifnb	2.77372	2.61187
15	38	ifnb	3.01681	2.85452
15	39	ifnb	3.15189	2.98916
15	40	ifnb	3.22848	3.0653
16	1	ifnb	0.16818	-0.00669157
16	2	ifnb	0.169655	-0.00597268
16	3	ifnb	0.174242	-0.00214181
16	4	ifnb	0.17727	0.000129485
16	5	ifnb	0.179253	0.00135623
16	6	ifnb	0.179772	0.00111909
16	7	ifnb	0.180707	0.00129781
16	8	ifnb	0.181531	0.00136583
16	9	ifnb	0.181604	0.000682413
16	10	ifnb	0.181675	-2.98516e-06
16	11	ifnb	0.182119	-0.000315616
16	12	ifnb	0.182207	-0.000983759
16	13	ifnb	0.182222	-0.00172493
16	14	ifnb	0.18322	-0.00148269
16	15	ifnb	0.183912	-0.00154692
16	16	ifnb	0.184818	-0.00139755
16	17	ifnb	0.185914	-0.00105826
16	18	ifnb	0.188795	0.00106718
16	19	ifnb	0.192121	0.00363648
16	20	ifnb	0.199686	0.0104457
16	21	ifnb	0.214455	0.0244585
16	22	ifnb	0.243092	0.0523383
16	23	ifnb	0.29731	0.1058
16	24	ifnb	0.39808	0.205814
16	25	ifnb	0.582993	0.389971
16	26	ifnb	0.893286	0.699508
16	27	ifnb	1.35056	1.15603
16	28	ifnb	1.90035	1.70506
16	29	ifnb	2.40595	2.20991
16	30	ifnb	2.75839	2.56159
16	31	ifnb	2.97077	2.77321
16	32	ifnb	3.09684	2.89852
16	33	ifnb	3.17621	2.97713
16	34	ifnb	3.23049	3.03066
16	35	ifnb	3.2692	3.06861
16	36	ifnb	3.29679	3.09545
16	37	ifnb	3.31914	3.11704
16	38	ifnb	3.33651	3.13366
16	39	ifnb	3.34295	3.13934
16	40	ifnb	3.34968	3.14531
17	1	ifnb	0.172257	-0.00769624
17	2	ifnb	0.173322	-0.00712413
17	3	ifnb	0.177873	-0.00306622
17	4	ifnb	0.182309	0.000877637
17	5	ifnb	0.18336	0.00143622
17	6	ifnb	0.183686	0.00126932
17	7	ifnb	0.184331	0.00142211
17	8	ifnb	0.184757	0.00135527
17	9	ifnb	0.184554	0.000659517
17	10	ifnb	0.184511	0.000124262
17	11	ifnb	0.184048	-0.000831771
17	12	ifnb	0.183902	-0.0014697
17	13	ifnb	0.184644	-0.00122045
17	14	ifnb	0.185313	-0.00104437
17	15	ifnb	0.185544	-0.00130559
17	16	ifnb	0.186033	-0.00130869
17	17	ifnb	0.186704	-0.00113057
17	18	ifnb	0.188823	0.000496079
17	19	ifnb	0.192557	0.00373694
17	20	ifnb	0.199079	0.00976619
17	21	ifnb	0.213119	0.0233142
17	22	ifnb	0.240775	0.0504777
17	23	ifnb	0.294928	0.104138
17	24	ifnb	0.395969	0.204687
17	25	ifnb	0.580388	0.388613
17	26	ifnb	0.889347	0.697079
17	27	ifnb	1.34409	1.15133
17	28	ifnb	1.88621	1.69296
17	29	ifnb	2.37941	2.18566
17	30	ifnb	2.72835	2.53411
17	31	ifnb	2.93689	2.74216
17	32	ifnb	3.05771	2.86248
17	33	ifnb	3.13533	2.93961
17	34	ifnb	3.18946	2.99326
17	35	ifnb	3.22631	3.02961
17	36	ifnb	3.25381	3.05662
17	37	ifnb	3.27102	3.07333
17	38	ifnb	3.29082	3.09264
17	39	ifnb	3.29901	3.10034
17	40	ifnb	3.30519	3.10603
18	1	ifnb	0.0445525	-0.0121092
18	2	ifnb	0.0468039	-0.0105082
18	3	ifnb	0.0534832	-0.00447925
18	4	ifnb	0.0580535	-0.000559282
18	5	ifnb	0.0606395	0.00137627
18	6	ifnb	0.0624158	0.00250225
18	7	ifnb	0.0629823	0.00241839
18	8	ifnb	0.062917	0.00170273
18	9	ifnb	0.0628437	0.000978997
18	10	ifnb	0.062836	0.000320921
18	11	ifnb	0.0635265	0.000361092
18	12	ifnb	0.0633916	-0.000424187
18	13	ifnb	0.0631562	-0.00130994
18	14	ifnb	0.0633802	-0.00173636
18	15	ifnb	0.063509	-0.00225789
18	16	ifnb	0.0648152	-0.00160204
18	17	ifnb	0.0660363	-0.0010313
18	18	ifnb	0.0680714	0.000353429
18	19	ifnb	0.0717545	0.00338616
18	20	ifnb	0.0782781	0.0092593
18	21	ifnb	0.0930688	0.0233997
18	22	ifnb	0.122201	0.051882
18	23	ifnb	0.175064	0.104094
18	24	ifnb	0.274579	0.202959
18	25	ifnb	0.453798	0.381527
18	26	ifnb	0.747793	0.674872
18	27	ifnb	1.16583	1.09226
18	28	ifnb	1.64582	1.5716
18	29	ifnb	2.06542	1.99055
18	30	ifnb	2.35621	2.28069
18	31	ifnb	2.52374	2.44757
18	32	ifnb	2.62088	2.54406
18	33	ifnb	2.68207	2.6046
18	34	ifnb	2.72128	2.64316
18	35	ifnb	2.75078	2.67201
18	36	ifnb	2.76996	2.69053
18	37	ifnb	2.78534	2.70526
18	38	ifnb	2.80043	2.71971
18	39	ifnb	2.80689	2.72552
18	40	ifnb	2.81063	2.7286
19	1	ifnb	0.15034	-0.00862845
19	2	ifnb	0.151394	-0.00826469
19	3	ifnb	0.1566	-0.00374885
19	4	ifnb	0.161247	0.000207594
19	5	ifnb	0.162807	0.00107756
19	6	ifnb	0.164054	0.00163381
19	7	ifnb	0.164381	0.00127037
19	8	ifnb	0.164442	0.000641417
19	9	ifnb	0.165415	0.000923709
19	10	ifnb	0.16581	0.000628388
19	11	ifnb	0.165742	-0.000129823
19	12	ifnb	0.166115	-0.000446885
19	13	ifnb	0.166288	-0.000964666
19	14	ifnb	0.167517	-0.000425939
19	15	ifnb	0.168191	-0.000442787
19	16	ifnb	0.168271	-0.00105255
19	17	ifnb	0.169548	-0.00046574
19	18	ifnb	0.171999	0.00129439
19	19	ifnb	0.177168	0.0057731
19	20	ifnb	0.185679	0.0135938
19	21	ifnb	0.202006	0.0292304
19	22	ifnb	0.232957	0.0594908
19	23	ifnb	0.292197	0.118041
19	24	ifnb	0.404558	0.229711
19	25	ifnb	0.605327	0.429789
19	26	ifnb	0.931555	0.755327
19	27	ifnb	1.3972	1.22028
19	28	ifnb	1.92769	1.75009
19	29	ifnb	2.38373	2.20543
19	30	ifnb	2.69332	2.51433
19	31	ifnb	2.87835	2.69867
19	32	ifnb	2.98792	2.80755
19	33	ifnb	3.06047	2.87941
19	34	ifnb	3.10962	2.92787
19	35	ifnb	3.14267	2.96022
19	36	ifnb	3.16685	2.98372
19	37	ifnb	3.18853	3.00471
19	38	ifnb	3.20169	3.01718
19	39	ifnb	3.20699	3.02179
19	40	ifnb	3.21359	3.0277
20	1	ifnb	0.121579	-0.00917187
20	2	ifnb	0.12388	-0.00765209
20	3	ifnb	0.129244	-0.00306796
20	4	ifnb	0.13358	0.000486779
20	5	ifnb	0.135134	0.00126099
20	6	ifnb	0.135498	0.000843915
20	7	ifnb	0.136959	0.00152483
20	8	ifnb	0.137786	0.00157099
20	9	ifnb	0.138268	0.00127233
20	10	ifnb	0.138086	0.000309455
20	11	ifnb	0.137962	-0.000594516
20	12	ifnb	0.138252	-0.00108505
20	13	ifnb	0.139395	-0.000722845
20	14	ifnb	0.139734	-0.001164
20	15	ifnb	0.139984	-0.00169467
20	16	ifnb	0.140135	-0.00232425
20	17	ifnb	0.142036	-0.00120384
20	18	ifnb	0.144762	0.000741321
20	19	ifnb	0.148648	0.00384652
20	20	ifnb	0.156597	0.0110152
20	21	ifnb	0.173231	0.0268692
20	22	ifnb	0.205093	0.0579501
20	23	ifnb	0.264969	0.117046
20	24	ifnb	0.377389	0.228685
20	25	ifnb	0.577251	0.427767
20	26	ifnb	0.903175	0.75291
20	27	ifnb	1.36367	1.21262
20	28	ifnb	1.88179	1.72997
20	29	ifnb	2.32519	2.17258
20	30	ifnb	2.62092	2.46753
20	31	ifnb	2.79248	2.63831
20	32	ifnb	2.89336	2.73841
20	33	ifnb	2.95716	2.80143
20	34	ifnb	3.00684	2.85033
20	35	ifnb	3.04238	2.88509
20	36	ifnb	3.0641	2.90603
20	37	ifnb	3.07814	2.91929
20	38	ifnb	3.09139	2.93176
20	39	ifnb	3.09682	2.93641
20	40	ifnb	3.10045	2.93926
21	1	ifnb	0.175411	-0.00869275
21	2	ifnb	0.176539	-0.00828266
21	3	ifnb	0.18276	-0.0027791
21	4	ifnb	0.186439	0.000183509
21	5	ifnb	0.187842	0.000869223
21	6	ifnb	0.188848	0.00115721
21	7	ifnb	0.189412	0.00100478
21	8	ifnb	0.189911	0.000785784
21	9	ifnb	0.190457	0.000614905
21	10	ifnb	0.1911	0.000540854
21	11	ifnb	0.191408	0.000131377
21	12	ifnb	0.191586	-0.000407546
21	13	ifnb	0.191819	-0.000891856
21	14	ifnb	0.192172	-0.00125605
21	15	ifnb	0.193571	-0.000574804
21	16	ifnb	0.194104	-0.000759288
21	17	ifnb	0.194992	-0.000588305
21	18	ifnb	0.198267	0.00196931
21	19	ifnb	0.202489	0.00547376
21	20	ifnb	0.211059	0.0133267
21	21	ifnb	0.227018	0.0285687
21	22	ifnb	0.258117	0.0589507
21	23	ifnb	0.318989	0.119106
21	24	ifnb	0.432626	0.232025
21	25	ifnb	0.63565	0.434332
21	26	ifnb	0.96924	0.767205
21	27	ifnb	1.44748	1.24472
21	28	ifnb	1.99433	1.79086
21	29	ifnb	2.47048	2.2663
21	30	ifnb	2.79492	2.59001
21	31	ifnb	2.98817	2.78255
21	32	ifnb	3.1028	2.89646
21	33	ifnb	3.17766	2.9706
21	34	ifnb	3.22856	3.02079
21	35	ifnb	3.26419	3.0557
21	36	ifnb	3.29047	3.08126
21	37	ifnb	3.31123	3.1013
21	38	ifnb	3.33046	3.11982
21	39	ifnb	3.33566	3.1243
21	40	ifnb	3.33792	3.12585
22	1	ifnb	0.112188	-0.00142699
22	2	ifnb	0.111879	-0.00235969
22	3	ifnb	0.112167	-0.00269526
22	4	ifnb	0.114457	-0.00102878
22	5	ifnb	0.117192	0.00108289
22	6	ifnb	0.117591	0.000858295
22	7	ifnb	0.117802	0.000445811
22	8	ifnb	0.119091	0.00111055
22	9	ifnb	0.11979	0.00118619
22	10	ifnb	0.12019	0.000963327
22	11	ifnb	0.1205	0.000648841
22	12	ifnb	0.121189	0.000714408
22	13	ifnb	0.121274	0.000175927
22	14	ifnb	0.121612	-0.000109897
22	15	ifnb	0.121745	-0.000600523
22	16	ifnb	0.122049	-0.000919905
22	17	ifnb	0.122254	-0.00133817
22	18	ifnb	0.123593	-0.000622727
22	19	ifnb	0.124255	-0.000584816
22	20	ifnb	0.124601	-0.000861759
22	21	ifnb	0.124783	-0.00130382
22	22	ifnb	0.126661	-4.8643e-05
22	23	ifnb	0.130262	0.00292806
22	24	ifnb	0.135291	0.00733411
22	25	ifnb	0.146679	0.0180982
22	26	ifnb	0.165416	0.0362115
22	27	ifnb	0.20454	0.0747118
22	28	ifnb	0.277229	0.146777
22	29	ifnb	0.413117	0.282041
22	30	ifnb	0.648242	0.516543
22	31	ifnb	1.01124	0.878916
22	32	ifnb	1.47906	1.34611
22	33	ifnb	1.95285	1.81928
22	34	ifnb	2.32069	2.18649
22	35	ifnb	2.55509	2.42027
22	36	ifnb	2.68634	2.5509
22	37	ifnb	2.76211	2.62605
22	38	ifnb	2.81297	2.67628
22	39	ifnb	2.84272	2.7054
22	40	ifnb	2.86207	2.72413
23	1
23	2
23	3
23	4
23	5
23	6
23	7
23	8
23	9
23	10
23	11
23	12
23	13
23	14
23	15
23	16
23	17
23	18
23	19
23	20
23	21
23	22
23	23
23	24
23	25
23	26
23	27
23	28
23	29
23	30
23	31
23	32
23	33
23	34
23	35
23	36
23	37
23	38
23	39
23	40
24	1	ifnb	0.150531	-0.00359645
24	2	ifnb	0.14988	-0.00483789
24	3	ifnb	0.152741	-0.00256682
24	4	ifnb	0.155626	-0.000271664
24	5	ifnb	0.157246	0.000759066
24	6	ifnb	0.158271	0.00119447
24	7	ifnb	0.158939	0.00127274
24	8	ifnb	0.159158	0.000901259
24	9	ifnb	0.159519	0.000672841
24	10	ifnb	0.16007	0.000633728
24	11	ifnb	0.160313	0.000287457
24	12	ifnb	0.160642	2.6346e-05
24	13	ifnb	0.161231	2.57669e-05
24	14	ifnb	0.161468	-0.000326897
24	15	ifnb	0.16163	-0.000755556
24	16	ifnb	0.161759	-0.0012163
24	17	ifnb	0.162816	-0.000749204
24	18	ifnb	0.163257	-0.000897379
24	19	ifnb	0.163772	-0.000972926
24	20	ifnb	0.164494	-0.000840557
24	21	ifnb	0.165551	-0.000372763
24	22	ifnb	0.167146	0.000632531
24	23	ifnb	0.169668	0.00256386
24	24	ifnb	0.173993	0.00629909
24	25	ifnb	0.182863	0.0145795
24	26	ifnb	0.201053	0.0321798
24	27	ifnb	0.236638	0.0671752
24	28	ifnb	0.304756	0.134703
24	29	ifnb	0.431382	0.260739
24	30	ifnb	0.654791	0.483558
24	31	ifnb	1.00897	0.837145
24	32	ifnb	1.49004	1.31762
24	33	ifnb	2.00086	1.82786
24	34	ifnb	2.41303	2.23944
24	35	ifnb	2.6768	2.50262
24	36	ifnb	2.83106	2.65629
24	37	ifnb	2.9233	2.74794
24	38	ifnb	2.98198	2.80603
24	39	ifnb	3.01955	2.843
24	40	ifnb	3.04349	2.86636
25	1
25	2
25	3
25	4
25	5
25	6
25	7
25	8
25	9
25	10
25	11
25	12
25	13
25	14
25	15
25	16
25	17
25	18
25	19
25	20
25	21
25	22
25	23
25	24
25	25
25	26
25	27
25	28
25	29
25	30
25	31
25	32
25	33
25	34
25	35
25	36
25	37
25	38
25	39
25	40
26	1	gapdh	0.164991	-0.00469968
26	2	gapdh	0.166417	-0.00375198
26	3	gapdh	0.170486	-0.000161706
26	4	gapdh	0.171479	0.000353178
26	5	gapdh	0.172189	0.000584791
26	6	gapdh	0.172182	0.00010012
26	7	gapdh	0.17224	-0.000320863
26	8	gapdh	0.17265	-0.000388466
26	9	gapdh	0.172626	-0.000891018
26	10	gapdh	0.173038	-0.000957056
26	11	gapdh	0.176155	0.00168102
26	12	gapdh	0.180633	0.00568163
26	13	gapdh	0.189305	0.0138752
26	14	gapdh	0.207988	0.0320801
26	15	gapdh	0.244879	0.0684923
26	16	gapdh	0.312106	0.135241
26	17	gapdh	0.43714	0.259797
26	18	gapdh	0.657974	0.480153
26	19	gapdh	0.998446	0.820147
26	20	gapdh	1.44325	1.26447
26	21	gapdh	1.90109	1.72184
26	22	gapdh	2.25466	2.07493
26	23	gapdh	2.47153	2.29132
26	24	gapdh	2.59834	2.41765
26	25	gapdh	2.67835	2.49718
26	26	gapdh	2.7343	2.55265
26	27	gapdh	2.77543	2.5933
26	28	gapdh	2.80299	2.62038
26	29	gapdh	2.82625	2.64317
26	30	gapdh	2.84517	2.66161
26	31	gapdh	2.85452	2.67048
26	32	gapdh	2.86306	2.67855
26	33	gapdh	2.87103	2.68604
26	34	gapdh	2.87707	2.6916
26	35	gapdh	2.88027	2.69432
26	36	gapdh	2.879	2.69257
26	37	gapdh	2.87897	2.69206
26	38	gapdh	2.88187	2.69449
26	39	gapdh	2.88035	2.69248
26	40	gapdh	2.88013	2.69178
27	1	gapdh	0.155156	-0.00489101
27	2	gapdh	0.156648	-0.00418812
27	3	gapdh	0.161443	-0.000182973
27	4	gapdh	0.163199	0.000783362
27	5	gapdh	0.163929	0.000723588
27	6	gapdh	0.164009	1.314e-05
27	7	gapdh	0.164192	-0.000593328
27	8	gapdh	0.164298	-0.00127643
27	9	gapdh	0.1654	-0.00096472
27	10	gapdh	0.166859	-0.000294934
27	11	gapdh	0.169736	0.0017923
27	12	gapdh	0.174845	0.00611109
27	13	gapdh	0.184734	0.0152108
27	14	gapdh	0.204221	0.0339073
27	15	gapdh	0.242347	0.071244
27	16	gapdh	0.312766	0.140874
27	17	gapdh	0.443613	0.270931
27	18	gapdh	0.67391	0.500438
27	19	gapdh	1.03305	0.858784
27	20	gapdh	1.5045	1.32945
27	21	gapdh	1.9933	1.81746
27	22	gapdh	2.37945	2.20282
27	23	gapdh	2.61548	2.43806
27	24	gapdh	2.75352	2.57531
27	25	gapdh	2.84194	2.66294
27	26	gapdh	2.90442	2.72463
27	27	gapdh	2.95004	2.76946
27	28	gapdh	2.98034	2.79897
27	29	gapdh	3.00349	2.82133
27	30	gapdh	3.02214	2.83919
27	31	gapdh	3.03479	2.85106
27	32	gapdh	3.04404	2.85951
27	33	gapdh	3.04938	2.86406
27	34	gapdh	3.05475	2.86864
27	35	gapdh	3.05952	2.87262
27	36	gapdh	3.0645	2.87681
27	37	gapdh	3.06692	2.87844
27	38	gapdh	3.06869	2.87942
27	39	gapdh	3.06698	2.87693
27	40	gapdh	3.06605	2.87521
28	1	gapdh	0.0898519	-0.00590552
28	2	gapdh	0.0919926	-0.00483166
28	3	gapdh	0.096885	-0.00100615
28	4	gapdh	0.0993965	0.000438458
28	5	gapdh	0.101027	0.00100243
28	6	gapdh	0.101866	0.000774368
28	7	gapdh	0.102504	0.000345807
28	8	gapdh	0.10245	-0.000775807
28	9	gapdh	0.102665	-0.00162714
28	10	gapdh	0.104651	-0.000707946
28	11	gapdh	0.107982	0.00155598
28	12	gapdh	0.113576	0.00608289
28	13	gapdh	0.123143	0.014583
28	14	gapdh	0.143379	0.033752
28	15	gapdh	0.181025	0.0703311
28	16	gapdh	0.253386	0.141626
28	17	gapdh	0.384671	0.271843
28	18	gapdh	0.608648	0.494754
28	19	gapdh	0.94791	0.832949
28	20	gapdh	1.36846	1.25243
28	21	gapdh	1.77962	1.66253
28	22	gapdh	2.0866	1.96844
28	23	gapdh	2.26862	2.14939
28	24	gapdh	2.37506	2.25476
28	25	gapdh	2.44455	2.32319
28	26	gapdh	2.49357	2.37114
28	27	gapdh	2.52929	2.40579
28	28	gapdh	2.55422	2.42966
28	29	gapdh	2.57354	2.44791
28	30	gapdh	2.58949	2.4628
28	31	gapdh	2.60136	2.4736
28	32	gapdh	2.60985	2.48102
28	33	gapdh	2.61601	2.48611
28	34	gapdh	2.6174	2.48643
28	35	gapdh	2.61946	2.48743
28	36	gapdh	2.62323	2.49013
28	37	gapdh	2.62637	2.49221
28	38	gapdh	2.62613	2.4909
28	39	gapdh	2.62482	2.48852
28	40	gapdh	2.62166	2.48429
29	1	gapdh	0.123505	-0.00673541
29	2	gapdh	0.126686	-0.00621605
29	3	gapdh	0.133511	-0.00205334
29	4	gapdh	0.13823	3.22205e-06
29	5	gapdh	0.142148	0.00125894
29	6	gapdh	0.144486	0.000935544
29	7	gapdh	0.147797	0.00158432
29	8	gapdh	0.148902	2.7348e-05
29	9	gapdh	0.150822	-0.000715229
29	10	gapdh	0.153383	-0.000816027
29	11	gapdh	0.156637	-0.000224771
29	12	gapdh	0.163727	0.00420394
29	13	gapdh	0.177689	0.0155036
29	14	gapdh	0.201061	0.0362129
29	15	gapdh	0.244421	0.0769108
29	16	gapdh	0.325371	0.155199
29	17	gapdh	0.472009	0.299175
29	18	gapdh	0.72568	0.550184
29	19	gapdh	1.10829	0.930131
29	20	gapdh	1.59092	1.4101
29	21	gapdh	2.06685	1.88337
29	22	gapdh	2.42431	2.23816
29	23	gapdh	2.63533	2.44653
29	24	gapdh	2.76308	2.57161
29	25	gapdh	2.84971	2.65558
29	26	gapdh	2.91276	2.71597
29	27	gapdh	2.95506	2.75561
29	28	gapdh	2.98818	2.78606
29	29	gapdh	3.01109	2.80631
29	30	gapdh	3.02837	2.82093
29	31	gapdh	3.0394	2.8293
29	32	gapdh	3.05077	2.838
29	33	gapdh	3.06263	2.84721
29	34	gapdh	3.07182	2.85373
29	35	gapdh	3.07204	2.85129
29	36	gapdh	3.07472	2.85131
29	37	gapdh	3.07721	2.85113
29	38	gapdh	3.07839	2.84965
29	39	gapdh	3.07638	2.84498
29	40	gapdh	3.07496	2.8409
30	1	gapdh	-0.0862483	-0.0213199
30	2	gapdh	-0.0828372	-0.0188301
30	3	gapdh	-0.0708904	-0.00780462
30	4	gapdh	-0.0603979	0.00176657
30	5	gapdh	-0.0560659	0.00517716
30	6	gapdh	-0.0563634	0.00395837
30	7	gapdh	-0.0577388	0.00166159
30	8	gapdh	-0.058834	-0.000354957
30	9	gapdh	-0.0592571	-0.00169938
30	10	gapdh	-0.0585893	-0.00195283
30	11	gapdh	-0.0574807	-0.00176563
30	12	gapdh	-0.05378	0.00101373
30	13	gapdh	-0.0447358	0.00913657
30	14	gapdh	-0.0257341	0.027217
30	15	gapdh	0.0139366	0.0659663
30	16	gapdh	0.0930889	0.144197
30	17	gapdh	0.236754	0.286941
30	18	gapdh	0.483306	0.532572
30	19	gapdh	0.843726	0.89207
30	20	gapdh	1.28206	1.32948
30	21	gapdh	1.69943	1.74593
30	22	gapdh	2.00103	2.04661
30	23	gapdh	2.17594	2.22059
30	24	gapdh	2.27663	2.32036
30	25	gapdh	2.34056	2.38338
30	26	gapdh	2.38316	2.42505
30	27	gapdh	2.41325	2.45423
30	28	gapdh	2.43652	2.47658
30	29	gapdh	2.45427	2.4934
30	30	gapdh	2.46629	2.5045
30	31	gapdh	2.47662	2.51391
30	32	gapdh	2.4813	2.51767
30	33	gapdh	2.48635	2.5218
30	34	gapdh	2.49178	2.5263
30	35	gapdh	2.492	2.5256
30	36	gapdh	2.49216	2.52484
30	37	gapdh	2.49189	2.52365
30	38	gapdh	2.49411	2.52495
30	39	gapdh	2.49074	2.52065
30	40	gapdh	2.48876	2.51775
31	1	gapdh	-0.348079	-0.0173719
31	2	gapdh	-0.34396	-0.0137398
31	3	gapdh	-0.333391	-0.00365795
31	4	gapdh	-0.326515	0.00273114
31	5	gapdh	-0.326478	0.0022805
31	6	gapdh	-0.32723	0.00104165
31	7	gapdh	-0.327196	0.000588784
31	8	gapdh	-0.327806	-0.000508324
31	9	gapdh	-0.329106	-0.00229547
31	10	gapdh	-0.329051	-0.00272805
31	11	gapdh	-0.325545	0.000290902
31	12	gapdh	-0.323092	0.00225682
31	13	gapdh	-0.317179	0.00768275
31	14	gapdh	-0.302429	0.0219457
31	15	gapdh	-0.269817	0.054071
31	16	gapdh	-0.204593	0.118808
31	17	gapdh	-0.0823299	0.240583
31	18	gapdh	0.135526	0.457952
31	19	gapdh	0.481986	0.803925
31	20	gapdh	0.947132	1.26858
31	21	gapdh	1.43869	1.75966
31	22	gapdh	1.83392	2.1544
31	23	gapdh	2.07718	2.39717
31	24	gapdh	2.21548	2.53499
31	25	gapdh	2.30698	2.62599
31	26	gapdh	2.37408	2.69261
31	27	gapdh	2.42117	2.73921
31	28	gapdh	2.45207	2.76963
31	29	gapdh	2.47683	2.7939
31	30	gapdh	2.49469	2.81128
31	31	gapdh	2.50648	2.82257
31	32	gapdh	2.51882	2.83443
31	33	gapdh	2.52681	2.84193
31	34	gapdh	2.53253	2.84716
31	35	gapdh	2.53361	2.84775
31	36	gapdh	2.53316	2.84681
31	37	gapdh	2.53257	2.84574
31	38	gapdh	2.53707	2.84975
31	39	gapdh	2.53442	2.84662
31	40	gapdh	2.52926	2.84097
32	1	gapdh	0.131957	-0.00740462
32	2	gapdh	0.133711	-0.00685518
32	3	gapdh	0.139791	-0.00198014
32	4	gapdh	0.143865	0.000889651
32	5	gapdh	0.145383	0.00120344
32	6	gapdh	0.146236	0.000851855
32	7	gapdh	0.14706	0.000471231
32	8	gapdh	0.147271	-0.000521905
32	9	gapdh	0.148177	-0.000819872
32	10	gapdh	0.149656	-0.000545754
32	11	gapdh	0.151858	0.000451503
32	12	gapdh	0.156996	0.0043855
32	13	gapdh	0.167337	0.0135224
32	14	gapdh	0.186748	0.0317289
32	15	gapdh	0.222693	0.0664689
32	16	gapdh	0.293413	0.135985
32	17	gapdh	0.425227	0.266595
32	18	gapdh	0.653029	0.493191
32	19	gapdh	1.00608	0.845042
32	20	gapdh	1.47092	1.30867
32	21	gapdh	1.95423	1.79078
32	22	gapdh	2.32875	2.1641
32	23	gapdh	2.55891	2.39305
32	24	gapdh	2.6905	2.52344
32	25	gapdh	2.76998	2.60171
32	26	gapdh	2.83096	2.66149
32	27	gapdh	2.8714	2.70073
32	28	gapdh	2.90004	2.72816
32	29	gapdh	2.92422	2.75114
32	30	gapdh	2.94182	2.76753
32	31	gapdh	2.95095	2.77546
32	32	gapdh	2.95953	2.78283
32	33	gapdh	2.96504	2.78714
32	34	gapdh	2.96987	2.79076
32	35	gapdh	2.97229	2.79197
32	36	gapdh	2.97559	2.79407
32	37	gapdh	2.98062	2.79789
32	38	gapdh	2.98104	2.79712
32	39	gapdh	2.9777	2.79257
32	40	gapdh	2.97462	2.78828
33	1	gapdh	0.111065	-0.00457237
33	2	gapdh	0.112708	-0.00459443
33	3	gapdh	0.117643	-0.00132353
33	4	gapdh	0.121734	0.00110312
33	5	gapdh	0.123682	0.00138689
33	6	gapdh	0.124508	0.000549027
33	7	gapdh	0.126107	0.0004835
33	8	gapdh	0.126747	-0.000540976
33	9	gapdh	0.127393	-0.00155918
33	10	gapdh	0.128072	-0.00254508
33	11	gapdh	0.13188	-0.00040146
33	12	gapdh	0.136793	0.00284769
33	13	gapdh	0.145854	0.0102444
33	14	gapdh	0.165358	0.028084
33	15	gapdh	0.20155	0.0626113
33	16	gapdh	0.271315	0.130712
33	17	gapdh	0.399336	0.257069
33	18	gapdh	0.626909	0.482978
33	19	gapdh	0.98671	0.841115
33	20	gapdh	1.46819	1.32093
33	21	gapdh	1.9816	1.83268
33	22	gapdh	2.39671	2.24612
33	23	gapdh	2.65356	2.5013
33	24	gapdh	2.8015	2.64759
33	25	gapdh	2.89623	2.74064
33	26	gapdh	2.96468	2.80744
33	27	gapdh	3.01175	2.85284
33	28	gapdh	3.04372	2.88314
33	29	gapdh	3.06325	2.90101
33	30	gapdh	3.08389	2.91998
33	31	gapdh	3.09842	2.93285
33	32	gapdh	3.10779	2.94055
33	33	gapdh	3.11949	2.95059
33	34	gapdh	3.12573	2.95517
33	35	gapdh	3.12848	2.95626
33	36	gapdh	3.12947	2.95558
33	37	gapdh	3.12787	2.95232
33	38	gapdh	3.13032	2.9531
33	39	gapdh	3.12836	2.94948
33	40	gapdh	3.12804	2.9475
34	1
34	2
34	3
34	4
34	5
34	6
34	7
34	8
34	9
34	10
34	11
34	12
34	13
34	14
34	15
34	16
34	17
34	18
34	19
34	20
34	21
34	22
34	23
34	24
34	25
34	26
34	27
34	28
34	29
34	30
34	31
34	32
34	33
34	34
34	35
34	36
34	37
34	38
34	39
34	40
35	1
35	2
35	3
35	4
35	5
35	6
35	7
35	8
35	9
35	10
35	11
35	12
35	13
35	14
35	15
35	16
35	17
35	18
35	19
35	20
35	21
35	22
35	23
35	24
35	25
35	26
35	27
35	28
35	29
35	30
35	31
35	32
35	33
35	34
35	35
35	36
35	37
35	38
35	39
35	40
36	1
36	2
36	3
36	4
36	5
36	6
36	7
36	8
36	9
36	10
36	11
36	12
36	13
36	14
36	15
36	16
36	17
36	18
36	19
36	20
36	21
36	22
36	23
36	24
36	25
36	26
36	27
36	28
36	29
36	30
36	31
36	32
36	33
36	34
36	35
36	36
36	37
36	38
36	39
36	40
37	1
37	2
37	3
37	4
37	5
37	6
37	7
37	8
37	9
37	10
37	11
37	12
37	13
37	14
37	15
37	16
37	17
37	18
37	19
37	20
37	21
37	22
37	23
37	24
37	25
37	26
37	27
37	28
37	29
37	30
37	31
37	32
37	33
37	34
37	35
37	36
37	37
37	38
37	39
37	40
38	1	ifnb	0.201678	-0.00463568
38	2	ifnb	0.201918	-0.0042376
38	3	ifnb	0.205671	-0.000327383
38	4	ifnb	0.207267	0.00142581
38	5	ifnb	0.207548	0.00186407
38	6	ifnb	0.207142	0.00161653
38	7	ifnb	0.205297	-7.13852e-05
38	8	ifnb	0.204815	-0.000395904
38	9	ifnb	0.204412	-0.000641491
38	10	ifnb	0.202921	-0.00197455
38	11	ifnb	0.202787	-0.00195123
38	12	ifnb	0.20306	-0.0015213
38	13	ifnb	0.20359	-0.000833362
38	14	ifnb	0.203207	-0.00105906
38	15	ifnb	0.203223	-0.000885369
38	16	ifnb	0.203811	-0.000140237
38	17	ifnb	0.205552	0.00175826
38	18	ifnb	0.206772	0.0031366
38	19	ifnb	0.210203	0.00672456
38	20	ifnb	0.219269	0.0159481
38	21	ifnb	0.238394	0.0352306
38	22	ifnb	0.273218	0.0702124
38	23	ifnb	0.339824	0.136975
38	24	ifnb	0.462344	0.259653
38	25	ifnb	0.680263	0.477729
38	26	ifnb	1.02517	0.822793
38	27	ifnb	1.49113	1.28891
38	28	ifnb	1.98532	1.78326
38	29	ifnb	2.38379	2.18188
38	30	ifnb	2.64024	2.43849
38	31	ifnb	2.79005	2.58846
38	32	ifnb	2.88689	2.68546
38	33	ifnb	2.94946	2.74819
38	34	ifnb	2.99073	2.78962
38	35	ifnb	3.01898	2.81803
38	36	ifnb	3.04023	2.83943
38	37	ifnb	3.05702	2.85638
38	38	ifnb	3.06916	2.86868
38	39	ifnb	3.07482	2.87449
38	40	ifnb	3.08247	2.8823
39	1	ifnb	0.0895457	-0.0100236
39	2	ifnb	0.0914203	-0.00861429
39	3	ifnb	0.0965925	-0.00390744
39	4	ifnb	0.101002	3.6823e-05
39	5	ifnb	0.103194	0.00176351
39	6	ifnb	0.103638	0.00174247
39	7	ifnb	0.10344	0.00107923
39	8	ifnb	0.1035	0.000673817
39	9	ifnb	0.104515	0.00122323
39	10	ifnb	0.104578	0.000821248
39	11	ifnb	0.104167	-5.52047e-05
39	12	ifnb	0.103968	-0.000719994
39	13	ifnb	0.104189	-0.00096364
39	14	ifnb	0.104024	-0.00159431
39	15	ifnb	0.10423	-0.00185359
39	16	ifnb	0.106244	-0.000305117
39	17	ifnb	0.107159	0.000144857
39	18	ifnb	0.109393	0.0019141
39	19	ifnb	0.114631	0.0066863
39	20	ifnb	0.123923	0.0155135
39	21	ifnb	0.142763	0.0338881
39	22	ifnb	0.178713	0.0693721
39	23	ifnb	0.24684	0.137034
39	24	ifnb	0.373622	0.263351
39	25	ifnb	0.599402	0.488666
39	26	ifnb	0.960445	0.849243
39	27	ifnb	1.44646	1.33479
39	28	ifnb	1.96416	1.85203
39	29	ifnb	2.38162	2.26902
39	30	ifnb	2.65362	2.54056
39	31	ifnb	2.80875	2.69522
39	32	ifnb	2.90331	2.78932
39	33	ifnb	2.96706	2.8526
39	34	ifnb	3.01269	2.89777
39	35	ifnb	3.04274	2.92735
39	36	ifnb	3.06503	2.94917
39	37	ifnb	3.08023	2.96391
39	38	ifnb	3.09441	2.97762
39	39	ifnb	3.10201	2.98476
39	40	ifnb	3.10152	2.9838
40	1	ifnb	0.0958358	-0.0127204
40	2	ifnb	0.0984063	-0.010509
40	3	ifnb	0.105146	-0.00412827
40	4	ifnb	0.108845	-0.000788549
40	5	ifnb	0.111317	0.00132469
40	6	ifnb	0.112175	0.00182323
40	7	ifnb	0.112156	0.00144526
40	8	ifnb	0.112445	0.00137509
40	9	ifnb	0.113238	0.00180935
40	10	ifnb	0.113164	0.00137616
40	11	ifnb	0.112773	0.000626234
40	12	ifnb	0.111351	-0.00115523
40	13	ifnb	0.111033	-0.0018319
40	14	ifnb	0.111737	-0.00148673
40	15	ifnb	0.112539	-0.00104444
40	16	ifnb	0.11288	-0.0010625
40	17	ifnb	0.114135	-0.000165764
40	18	ifnb	0.116544	0.00188336
40	19	ifnb	0.121179	0.00615987
40	20	ifnb	0.130361	0.0149822
40	21	ifnb	0.148254	0.0325166
40	22	ifnb	0.182781	0.0666845
40	23	ifnb	0.250256	0.133801
40	24	ifnb	0.375272	0.258458
40	25	ifnb	0.595142	0.477969
40	26	ifnb	0.95498	0.837447
40	27	ifnb	1.4578	1.3399
40	28	ifnb	2.01348	1.89523
40	29	ifnb	2.47658	2.35797
40	30	ifnb	2.78368	2.66471
40	31	ifnb	2.9616	2.84227
40	32	ifnb	3.06701	2.94732
40	33	ifnb	3.13797	3.01792
40	34	ifnb	3.19066	3.07026
40	35	ifnb	3.22616	3.10539
40	36	ifnb	3.24753	3.12641
40	37	ifnb	3.26308	3.1416
40	38	ifnb	3.27831	3.15646
40	39	ifnb	3.2857	3.1635
40	40	ifnb	3.28684	3.16428
41	1	ifnb	0.181039	-0.0116351
41	2	ifnb	0.183446	-0.00948444
41	3	ifnb	0.189451	-0.00373592
41	4	ifnb	0.193887	0.000443413
41	5	ifnb	0.194687	0.000986963
41	6	ifnb	0.194693	0.000736623
41	7	ifnb	0.195282	0.00106972
41	8	ifnb	0.195573	0.00110482
41	9	ifnb	0.195884	0.00115877
41	10	ifnb	0.195968	0.000987306
41	11	ifnb	0.196494	0.00125635
41	12	ifnb	0.196131	0.000636801
41	13	ifnb	0.194579	-0.0011709
41	14	ifnb	0.194062	-0.00194406
41	15	ifnb	0.193835	-0.00242796
41	16	ifnb	0.19416	-0.00235912
41	17	ifnb	0.196811	3.60915e-05
41	18	ifnb	0.200253	0.00322111
41	19	ifnb	0.2039	0.00661153
41	20	ifnb	0.214414	0.0168701
41	21	ifnb	0.23463	0.036829
41	22	ifnb	0.275277	0.0772199
41	23	ifnb	0.35122	0.152906
41	24	ifnb	0.494953	0.296384
41	25	ifnb	0.758951	0.560125
41	26	ifnb	1.2087	1.00962
41	27	ifnb	1.86857	1.66923
41	28	ifnb	2.63344	2.43385
41	29	ifnb	3.29671	3.09686
41	30	ifnb	3.75129	3.55118
41	31	ifnb	4.0343	3.83393
41	32	ifnb	4.19869	3.99807
41	33	ifnb	4.30534	4.10446
41	34	ifnb	4.39091	4.18978
41	35	ifnb	4.44513	4.24374
41	36	ifnb	4.48224	4.2806
41	37	ifnb	4.51128	4.30938
41	38	ifnb	4.53421	4.33205
41	39	ifnb	4.55439	4.35197
41	40	ifnb	4.56211	4.35944
42	1	ifnb	0.137828	-0.00938953
42	2	ifnb	0.139626	-0.00814875
42	3	ifnb	0.144812	-0.00351998
42	4	ifnb	0.147965	-0.000923887
42	5	ifnb	0.149968	0.000521463
42	6	ifnb	0.151974	0.00197049
42	7	ifnb	0.15212	0.00155992
42	8	ifnb	0.152376	0.00125918
42	9	ifnb	0.153286	0.00161165
42	10	ifnb	0.153502	0.00127105
42	11	ifnb	0.153167	0.000378169
42	12	ifnb	0.152505	-0.000841017
42	13	ifnb	0.152593	-0.00131006
42	14	ifnb	0.15347	-0.000990139
42	15	ifnb	0.153793	-0.00122357
42	16	ifnb	0.154237	-0.0013366
42	17	ifnb	0.15627	0.000138719
42	18	ifnb	0.158123	0.00143461
42	19	ifnb	0.162766	0.00552092
42	20	ifnb	0.171411	0.0136089
42	21	ifnb	0.188501	0.0301417
42	22	ifnb	0.219365	0.0604487
42	23	ifnb	0.280674	0.121201
42	24	ifnb	0.39539	0.23536
42	25	ifnb	0.599607	0.43902
42	26	ifnb	0.930376	0.769232
42	27	ifnb	1.39001	1.22831
42	28	ifnb	1.89944	1.73718
42	29	ifnb	2.32567	2.16286
42	30	ifnb	2.60621	2.44284
42	31	ifnb	2.77255	2.60862
42	32	ifnb	2.8724	2.70791
42	33	ifnb	2.9331	2.76806
42	34	ifnb	2.97737	2.81177
42	35	ifnb	3.00806	2.8419
42	36	ifnb	3.03419	2.86747
42	37	ifnb	3.05477	2.88749
42	38	ifnb	3.07029	2.90246
42	39	ifnb	3.07341	2.90502
42	40	ifnb	3.07206	2.90312
43	1	ifnb	0.589666	-1.11586e-05
43	2	ifnb	0.59012	0.00217566
43	3	ifnb	0.591523	0.00531008
43	4	ifnb	0.588807	0.00432671
43	5	ifnb	0.582896	0.000148048
43	6	ifnb	0.580482	-0.000533783
43	7	ifnb	0.577149	-0.00213549
43	8	ifnb	0.575317	-0.00223481
43	9	ifnb	0.575144	-0.000676043
43	10	ifnb	0.573628	-0.000460109
43	11	ifnb	0.570885	-0.0014712
43	12	ifnb	0.566973	-0.00365036
43	13	ifnb	0.565459	-0.00343281
43	14	ifnb	0.564921	-0.00223805
43	15	ifnb	0.562005	-0.00342259
43	16	ifnb	0.561505	-0.00219034
43	17	ifnb	0.562604	0.000641226
43	18	ifnb	0.564434	0.00420307
43	19	ifnb	0.566315	0.00781646
43	20	ifnb	0.572122	0.0153551
43	21	ifnb	0.587393	0.0323582
43	22	ifnb	0.618732	0.0654294
43	23	ifnb	0.67981	0.12824
43	24	ifnb	0.7916	0.241761
43	25	ifnb	0.992096	0.44399
43	26	ifnb	1.32006	0.773681
43	27	ifnb	1.77244	1.2278
43	28	ifnb	2.26954	1.72663
43	29	ifnb	2.68193	2.14075
43	30	ifnb	2.95017	2.41073
43	31	ifnb	3.10969	2.57198
43	32	ifnb	3.20331	2.66733
43	33	ifnb	3.2661	2.73185
43	34	ifnb	3.31004	2.77752
43	35	ifnb	3.34267	2.81188
43	36	ifnb	3.3663	2.83724
43	37	ifnb	3.38203	2.85471
43	38	ifnb	3.39102	2.86543
43	39	ifnb	3.39204	2.86818
43	40	ifnb	3.39274	2.87062
44	1	ifnb	0.135839	-0.00782971
44	2	ifnb	0.137347	-0.00696596
44	3	ifnb	0.141825	-0.00313281
44	4	ifnb	0.14541	-0.000192019
44	5	ifnb	0.147262	0.00101618
44	6	ifnb	0.148372	0.00148145
44	7	ifnb	0.148882	0.00134774
44	8	ifnb	0.14966	0.00148107
44	9	ifnb	0.14995	0.00112693
44	10	ifnb	0.150123	0.000656377
44	11	ifnb	0.149652	-0.00045935
44	12	ifnb	0.149579	-0.00117629
44	13	ifnb	0.150127	-0.00127265
44	14	ifnb	0.150496	-0.00154746
44	15	ifnb	0.152046	-0.000642213
44	16	ifnb	0.152685	-0.000647073
44	17	ifnb	0.153687	-0.000289553
44	18	ifnb	0.15687	0.00224966
44	19	ifnb	0.16139	0.00612514
44	20	ifnb	0.171055	0.0151463
44	21	ifnb	0.187608	0.0310543
44	22	ifnb	0.218797	0.0615994
44	23	ifnb	0.280307	0.122465
44	24	ifnb	0.396201	0.237715
44	25	ifnb	0.600599	0.441469
44	26	ifnb	0.930068	0.770293
44	27	ifnb	1.38617	1.22576
44	28	ifnb	1.88049	1.71943
44	29	ifnb	2.28895	2.12725
44	30	ifnb	2.56153	2.39918
44	31	ifnb	2.71589	2.5529
44	32	ifnb	2.81237	2.64873
44	33	ifnb	2.87526	2.71098
44	34	ifnb	2.91562	2.75069
44	35	ifnb	2.94562	2.78005
44	36	ifnb	2.96974	2.80353
44	37	ifnb	2.98696	2.8201
44	38	ifnb	2.99604	2.82854
44	39	ifnb	3.0001	2.83195
44	40	ifnb	3.00327	2.83448
45	1	ifnb	0.140128	-0.00885102
45	2	ifnb	0.142259	-0.00754686
45	3	ifnb	0.14705	-0.00358177
45	4	ifnb	0.151708	0.000249059
45	5	ifnb	0.153425	0.00113962
45	6	ifnb	0.154053	0.000942193
45	7	ifnb	0.154604	0.000666115
45	8	ifnb	0.155771	0.00100723
45	9	ifnb	0.15631	0.000719319
45	10	ifnb	0.15765	0.00123276
45	11	ifnb	0.157653	0.000409798
45	12	ifnb	0.157576	-0.000493231
45	13	ifnb	0.158673	-0.000222928
45	14	ifnb	0.159235	-0.000487458
45	15	ifnb	0.159579	-0.000969321
45	16	ifnb	0.160015	-0.00135944
45	17	ifnb	0.161366	-0.0008351
45	18	ifnb	0.164611	0.00158315
45	19	ifnb	0.16902	0.00516598
45	20	ifnb	0.177641	0.0129601
45	21	ifnb	0.195352	0.0298448
45	22	ifnb	0.229124	0.0627909
45	23	ifnb	0.294002	0.126843
45	24	ifnb	0.413137	0.245151
45	25	ifnb	0.624697	0.455885
45	26	ifnb	0.969536	0.799898
45	27	ifnb	1.44855	1.27809
45	28	ifnb	1.97652	1.80523
45	29	ifnb	2.41786	2.24574
45	30	ifnb	2.71244	2.53949
45	31	ifnb	2.88461	2.71084
45	32	ifnb	2.99035	2.81576
45	33	ifnb	3.05924	2.88382
45	34	ifnb	3.10167	2.92542
45	35	ifnb	3.13294	2.95587
45	36	ifnb	3.15956	2.98166
45	37	ifnb	3.17526	2.99653
45	38	ifnb	3.18695	3.00739
45	39	ifnb	3.19634	3.01596
45	40	ifnb	3.20254	3.02133
46	1
46	2
46	3
46	4
46	5
46	6
46	7
46	8
46	9
46	10
46	11
46	12
46	13
46	14
46	15
46	16
46	17
46	18
46	19
46	20
46	21
46	22
46	23
46	24
46	25
46	26
46	27
46	28
46	29
46	30
46	31
46	32
46	33
46	34
46	35
46	36
46	37
46	38
46	39
46	40
47	1
47	2
47	3
47	4
47	5
47	6
47	7
47	8
47	9
47	10
47	11
47	12
47	13
47	14
47	15
47	16
47	17
47	18
47	19
47	20
47	21
47	22
47	23
47	24
47	25
47	26
47	27
47	28
47	29
47	30
47	31
47	32
47	33
47	34
47	35
47	36
47	37
47	38
47	39
47	40
48	1
48	2
48	3
48	4
48	5
48	6
48	7
48	8
48	9
48	10
48	11
48	12
48	13
48	14
48	15
48	16
48	17
48	18
48	19
48	20
48	21
48	22
48	23
48	24
48	25
48	26
48	27
48	28
48	29
48	30
48	31
48	32
48	33
48	34
48	35
48	36
48	37
48	38
48	39
48	40
49	1
49	2
49	3
49	4
49	5
49	6
49	7
49	8
49	9
49	10
49	11
49	12
49	13
49	14
49	15
49	16
49	17
49	18
49	19
49	20
49	21
49	22
49	23
49	24
49	25
49	26
49	27
49	28
49	29
49	30
49	31
49	32
[truncated: 1,888 more rows]

## Sheet: Results
Block Type	Fast 96-Well Block (0.1mL)
Calibration Background is expired	Yes
Calibration Background performed on	09-09-2022
Calibration HRM MELTDOCTOR is expired	Yes
Calibration HRM MELTDOCTOR performed on	11-03-2016
Calibration Normalization FAM-ROX is expired	Yes
Calibration Normalization FAM-ROX performed on	01-19-2021
Calibration Normalization VIC-ROX is expired	Yes
Calibration Normalization VIC-ROX performed on	01-19-2021
Calibration Pure Dye CY3 is expired	Yes
Calibration Pure Dye CY3 performed on	01-19-2021
Calibration Pure Dye FAM is expired	Yes
Calibration Pure Dye FAM performed on	09-08-2022
Calibration Pure Dye MELTDOCTOR is expired	Yes
Calibration Pure Dye MELTDOCTOR performed on	11-03-2016
Calibration Pure Dye NED is expired	Yes
Calibration Pure Dye NED performed on	09-08-2022
Calibration Pure Dye ROX is expired	Yes
Calibration Pure Dye ROX performed on	09-08-2022
Calibration Pure Dye SYBR is expired	Yes
Calibration Pure Dye SYBR performed on	09-08-2022
Calibration Pure Dye TAMRA is expired	Yes
Calibration Pure Dye TAMRA performed on	09-09-2022
Calibration Pure Dye VIC is expired	Yes
Calibration Pure Dye VIC performed on	09-08-2022
Calibration ROI is expired	Yes
Calibration ROI performed on	09-08-2022
Calibration Uniformity is expired	Yes
Calibration Uniformity performed on	09-08-2022
Chemistry	SYBR_GREEN
Date Created	2023-07-13 03:00:06 AM PDT
Date Modified	2023-07-13 21:53:16 PM PDT
Experiment Barcode
Experiment Comment
Experiment File Name	D:\LY\A151R daochu\HELA HSV\New folder\2023-07-13 ifnb .eds
Experiment Name	2023-07-13 180003
Experiment Run Start Time	2023-07-13 11:25:46 AM PDT
Experiment Run Stop Time	2023-07-13 12:32:32 PM PDT
Experiment Type	Comparative Cт (ΔΔCт)
Instrument Name	278861502
Instrument Serial Number	278861502
Instrument Type	QuantStudio(TM) 6 Flex System
Passive Reference	ROX
Quantification Cycle Method	Ct
Signal Smoothing On	true
Stage/ Cycle where Analysis is performed	Stage 2, Step 2
User Name
Well	Well Position	Omit	Sample Name	Target Name	Task	Reporter	Quencher	Quantity	Quantity Mean	Quantity SD	RQ	RQ Min	RQ Max	CT	Ct Mean	Ct SD	Delta Ct	Delta Ct Mean	Delta Ct SE	Delta Delta Ct	Automatic Ct Threshold	Ct Threshold	Automatic Baseline	Baseline Start	Baseline End	Comments	Tm1	Tm2	Tm3	MTP	PRFDROP
1	A1	FALSE	NC	gapdh	UNKNOWN	SYBR	None							16.6605	16.4693	0.226803					TRUE	0.294419	TRUE	1	40		83.3148			N	N
2	A2	FALSE	NC	gapdh	UNKNOWN	SYBR	None							16.5287	16.4693	0.226803					TRUE	0.294419	TRUE	1	40		83.2177			N	N
3	A3	FALSE	NC	gapdh	UNKNOWN	SYBR	None							16.2187	16.4693	0.226803					TRUE	0.294419	TRUE	1	40		83.1207			N	N
4	A4	FALSE	SI 40-2	gapdh	UNKNOWN	SYBR	None							17.6564	17.6041	0.0881533					TRUE	0.294419	TRUE	1	40		83.1207			N	N
5	A5	FALSE	SI 40-2	gapdh	UNKNOWN	SYBR	None							17.5023	17.6041	0.0881533					TRUE	0.294419	TRUE	1	40		83.1207			N	N
6	A6	FALSE	SI 40-2	gapdh	UNKNOWN	SYBR	None							17.6536	17.6041	0.0881533					TRUE	0.294419	TRUE	1	40		83.3148			N	N
7	A7	FALSE	SI-40-3	gapdh	UNKNOWN	SYBR	None							17.9586	18.0024	0.100494					TRUE	0.294419	TRUE	1	40		83.3148			N	N
8	A8	FALSE	SI-40-3	gapdh	UNKNOWN	SYBR	None							17.9313	18.0024	0.100494					TRUE	0.294419	TRUE	1	40		83.2177			N	N
9	A9	FALSE	SI-40-3	gapdh	UNKNOWN	SYBR	None							18.1174	18.0024	0.100494					TRUE	0.294419	TRUE	1	40		83.2177			N	N
10	A10	FALSE	SI-N 1	gapdh	UNKNOWN	SYBR	None							16.0377	16.1683	0.184665					TRUE	0.294419	TRUE	1	40		83.2177			N	N
11	A11	FALSE	SI-N 1	gapdh	UNKNOWN	SYBR	None							16.2989	16.1683	0.184665					TRUE	0.294419	TRUE	1	40		83.3148			N	N
13	B1	FALSE	NC	ifnb	UNKNOWN	SYBR	None				1	0.725369	1.37861	31.9812	31.881	0.179064		15.4117	0.166837	0	TRUE	0.295534	TRUE	1	40		80.1131			N	N
14	B2	FALSE	NC	ifnb	UNKNOWN	SYBR	None				1	0.725369	1.37861	31.9876	31.881	0.179064		15.4117	0.166837	0	TRUE	0.295534	TRUE	1	40		79.9191			N	N
15	B3	FALSE	NC	ifnb	UNKNOWN	SYBR	None				1	0.725369	1.37861	31.6743	31.881	0.179064		15.4117	0.166837	0	TRUE	0.295534	TRUE	1	40		80.0161			N	N
16	B4	FALSE	SI 40-2	ifnb	UNKNOWN	SYBR	None				351.139	318.155	387.544	24.5509	24.5599	0.0105392		6.95581	0.0512578	-8.4559	TRUE	0.295534	TRUE	1	40		80.3072			N	N
17	B5	FALSE	SI 40-2	ifnb	UNKNOWN	SYBR	None				351.139	318.155	387.544	24.5574	24.5599	0.0105392		6.95581	0.0512578	-8.4559	TRUE	0.295534	TRUE	1	40		80.3072			N	N
18	B6	FALSE	SI 40-2	ifnb	UNKNOWN	SYBR	None				351.139	318.155	387.544	24.5715	24.5599	0.0105392		6.95581	0.0512578	-8.4559	TRUE	0.295534	TRUE	1	40		80.5012			N	Y
19	B7	FALSE	SI-40-3	ifnb	UNKNOWN	SYBR	None				524.639	468.97	586.915	24.382	24.3789	0.00962619		6.37653	0.058286	-9.03518	TRUE	0.295534	TRUE	1	40		80.4042			N	N
20	B8	FALSE	SI-40-3	ifnb	UNKNOWN	SYBR	None				524.639	468.97	586.915	24.3867	24.3789	0.00962619		6.37653	0.058286	-9.03518	TRUE	0.295534	TRUE	1	40		80.5012			N	N
21	B9	FALSE	SI-40-3	ifnb	UNKNOWN	SYBR	None				524.639	468.97	586.915	24.3682	24.3789	0.00962619		6.37653	0.058286	-9.03518	TRUE	0.295534	TRUE	1	40		80.4042			N	N
22	B10	FALSE	SI-N 1	ifnb	UNKNOWN	SYBR	None				5.55384	3.58639	8.60061	29.0398	29.1065	0.0943766		12.9382	0.146643	-2.47349	TRUE	0.295534	TRUE	1	40		80.2102	90.5912		Y	N
24	B12	FALSE	SI-N 1	ifnb	UNKNOWN	SYBR	None				5.55384	3.58639	8.60061	29.1733	29.1065	0.0943766		12.9382	0.146643	-2.47349	TRUE	0.295534	TRUE	1	40		80.4042			N	N
26	C2	FALSE	SI-N 2	gapdh	UNKNOWN	SYBR	None							17.1597	17.1285	0.0441308					TRUE	0.294419	TRUE	1	40		83.2177			N	N
27	C3	FALSE	SI-N 2	gapdh	UNKNOWN	SYBR	None							17.0973	17.1285	0.0441308					TRUE	0.294419	TRUE	1	40		83.1207			N	N
28	C4	FALSE	SI-N 3	gapdh	UNKNOWN	SYBR	None							17.0852	17.0127	0.0639869					TRUE	0.294419	TRUE	1	40		83.1207			N	N
29	C5	FALSE	SI-N 3	gapdh	UNKNOWN	SYBR	None							16.9643	17.0127	0.0639869					TRUE	0.294419	TRUE	1	40		83.1207			N	N
30	C6	FALSE	SI-N 3	gapdh	UNKNOWN	SYBR	None							16.9885	17.0127	0.0639869					TRUE	0.294419	TRUE	1	40		83.2177			N	Y
31	C7	FALSE	SI 40-1	gapdh	UNKNOWN	SYBR	None							17.2747	17.1933	0.0751134					TRUE	0.294419	TRUE	1	40		83.2177			N	N
32	C8	FALSE	SI 40-1	gapdh	UNKNOWN	SYBR	None							17.1266	17.1933	0.0751134					TRUE	0.294419	TRUE	1	40		83.3148			N	N
33	C9	FALSE	SI 40-1	gapdh	UNKNOWN	SYBR	None							17.1785	17.1933	0.0751134					TRUE	0.294419	TRUE	1	40		83.3148			N	N
38	D2	FALSE	SI-N 2	ifnb	UNKNOWN	SYBR	None				331.549	299.827	366.628	24.1799	24.1672	0.0180766		7.03863	0.0337216	-8.37308	TRUE	0.295534	TRUE	1	40		80.5012			N	N
39	D3	FALSE	SI-N 2	ifnb	UNKNOWN	SYBR	None				331.549	299.827	366.628	24.1544	24.1672	0.0180766		7.03863	0.0337216	-8.37308	TRUE	0.295534	TRUE	1	40		80.4042			N	N
40	D4	FALSE	SI-N 3	ifnb	UNKNOWN	SYBR	None				303.29	247.772	371.249	24.201	24.1798	0.170343		7.16715	0.105057	-8.24456	TRUE	0.295534	TRUE	1	40		80.4042			N	N
41	D5	FALSE	SI-N 3	ifnb	UNKNOWN	SYBR	None				303.29	247.772	371.249	23.9999	24.1798	0.170343		7.16715	0.105057	-8.24456	TRUE	0.295534	TRUE	1	40		80.3072			N	Y
42	D6	FALSE	SI-N 3	ifnb	UNKNOWN	SYBR	None				303.29	247.772	371.249	24.3386	24.1798	0.170343		7.16715	0.105057	-8.24456	TRUE	0.295534	TRUE	1	40		80.4042			N	N
43	D7	FALSE	SI 40-1	ifnb	UNKNOWN	SYBR	None				315.845	289.32	344.803	24.3033	24.3019	0.0243095		7.10863	0.0455813	-8.30307	TRUE	0.295534	TRUE	1	40		80.5012			N	N
44	D8	FALSE	SI 40-1	ifnb	UNKNOWN	SYBR	None				315.845	289.32	344.803	24.3255	24.3019	0.0243095		7.10863	0.0455813	-8.30307	TRUE	0.295534	TRUE	1	40		80.5012			N	N
45	D9	FALSE	SI 40-1	ifnb	UNKNOWN	SYBR	None				315.845	289.32	344.803	24.2769	24.3019	0.0243095		7.10863	0.0455813	-8.30307	TRUE	0.295534	TRUE	1	40		80.5012			N	N
50	E2	FALSE	SI 80-1	gapdh	UNKNOWN	SYBR	None							19.3898	19.1975	0.271961					TRUE	0.294419	TRUE	1	40		83.4118			N	N
51	E3	FALSE	SI 80-1	gapdh	UNKNOWN	SYBR	None							19.0052	19.1975	0.271961					TRUE	0.294419	TRUE	1	40		83.4118			N	N
52	E4	FALSE	SI 80-2	gapdh	UNKNOWN	SYBR	None							18.7777	18.7055	0.102074					TRUE	0.294419	TRUE	1	40		83.3148			N	N
54	E6	FALSE	SI 80-2	gapdh	UNKNOWN	SYBR	None							18.6333	18.7055	0.102074					TRUE	0.294419	TRUE	1	40		83.3148			N	N
55	E7	FALSE	SI80-3	gapdh	UNKNOWN	SYBR	None							17.8155	17.8157	0.00026974					TRUE	0.294419	TRUE	1	40		83.3148			N	N
56	E8	FALSE	SI80-3	gapdh	UNKNOWN	SYBR	None							17.8159	17.8157	0.00026974					TRUE	0.294419	TRUE	1	40		83.3148			N	N
62	F2	FALSE	SI 80-1	ifnb	UNKNOWN	SYBR	None				687.938	386.35	1224.95	25.162	25.183	0.0297847		5.98557	0.193455	-9.42614	TRUE	0.295534	TRUE	1	40		80.5982			N	N
63	F3	FALSE	SI 80-1	ifnb	UNKNOWN	SYBR	None				687.938	386.35	1224.95	25.2041	25.183	0.0297847		5.98557	0.193455	-9.42614	TRUE	0.295534	TRUE	1	40		80.5982			N	N
64	F4	FALSE	SI 80-2	ifnb	UNKNOWN	SYBR	None				418.777	334.404	524.437	25.3852	25.4072	0.0310336		6.70167	0.0754391	-8.71004	TRUE	0.295534	TRUE	1	40		80.5982			N	Y
65	F5	FALSE	SI 80-2	ifnb	UNKNOWN	SYBR	None				418.777	334.404	524.437	25.4291	25.4072	0.0310336		6.70167	0.0754391	-8.71004	TRUE	0.295534	TRUE	1	40		80.5012			N	N
67	F7	FALSE	SI80-3	ifnb	UNKNOWN	SYBR	None				405.644	394.94	416.639	24.5874	24.5633	0.0209956		6.74764	0.0121233	-8.66407	TRUE	0.295534	TRUE	1	40		80.4042			N	N
68	F8	FALSE	SI80-3	ifnb	UNKNOWN	SYBR	None				405.644	394.94	416.639	24.5537	24.5633	0.0209956		6.74764	0.0121233	-8.66407	TRUE	0.295534	TRUE	1	40		80.5982			N	Y
69	F9	FALSE	SI80-3	ifnb	UNKNOWN	SYBR	None				405.644	394.94	416.639	24.5489	24.5633	0.0209956		6.74764	0.0121233	-8.66407	TRUE	0.295534	TRUE	1	40		80.5012			N	N
74	G2	FALSE	SI 160-1	gapdh	UNKNOWN	SYBR	None							18.4525	18.2781	0.246701					TRUE	0.294419	TRUE	1	40		83.6058			N	N
75	G3	FALSE	SI 160-1	gapdh	UNKNOWN	SYBR	None							18.1036	18.2781	0.246701					TRUE	0.294419	TRUE	1	40		83.5088			N	N
76	G4	FALSE	SI160-2	gapdh	UNKNOWN	SYBR	None							18.2663	18.1924	0.0700033					TRUE	0.294419	TRUE	1	40		83.4118			N	N
77	G5	FALSE	SI160-2	gapdh	UNKNOWN	SYBR	None							18.1271	18.1924	0.0700033					TRUE	0.294419	TRUE	1	40		83.3148			N	N
78	G6	FALSE	SI160-2	gapdh	UNKNOWN	SYBR	None							18.1838	18.1924	0.0700033					TRUE	0.294419	TRUE	1	40		83.3148			N	N
79	G7	FALSE	SI160-3	gapdh	UNKNOWN	SYBR	None							18.3447	18.3568	0.0108165					TRUE	0.294419	TRUE	1	40		83.3148			N	N
80	G8	FALSE	SI160-3	gapdh	UNKNOWN	SYBR	None							18.3655	18.3568	0.0108165					TRUE	0.294419	TRUE	1	40		83.3148			N	N
81	G9	FALSE	SI160-3	gapdh	UNKNOWN	SYBR	None							18.36	18.3568	0.0108165					TRUE	0.294419	TRUE	1	40		83.3148			N	N
86	H2	FALSE	SI 160-1	ifnb	UNKNOWN	SYBR	None				695.606	410.015	1180.12	24.2163	24.2477	0.0443317		5.96958	0.177238	-9.44213	TRUE	0.295534	TRUE	1	40		80.8893			N	N
87	H3	FALSE	SI 160-1	ifnb	UNKNOWN	SYBR	None				695.606	410.015	1180.12	24.279	24.2477	0.0443317		5.96958	0.177238	-9.44213	TRUE	0.295534	TRUE	1	40		80.7923			N	N
88	H4	FALSE	SI160-2	ifnb	UNKNOWN	SYBR	None				515.778	472.172	563.411	24.6219	24.5935	0.0376805		6.4011	0.0458995	-9.01061	TRUE	0.295534	TRUE	1	40		80.5982			N	N
89	H5	FALSE	SI160-2	ifnb	UNKNOWN	SYBR	None				515.778	472.172	563.411	24.5508	24.5935	0.0376805		6.4011	0.0458995	-9.01061	TRUE	0.295534	TRUE	1	40		80.5982			N	N
90	H6	FALSE	SI160-2	ifnb	UNKNOWN	SYBR	None				515.778	472.172	563.411	24.6079	24.5935	0.0376805		6.4011	0.0458995	-9.01061	TRUE	0.295534	TRUE	1	40		80.5982			N	N
91	H7	FALSE	SI160-3	ifnb	UNKNOWN	SYBR	None				522.932	467.025	585.531	24.8262	24.738	0.101186		6.38123	0.0587524	-9.03048	TRUE	0.295534	TRUE	1	40		80.5982			N	N
92	H8	FALSE	SI160-3	ifnb	UNKNOWN	SYBR	None				522.932	467.025	585.531	24.6275	24.738	0.101186		6.38123	0.0587524	-9.03048	TRUE	0.295534	TRUE	1	40		80.5012			N	N
93	H9	FALSE	SI160-3	ifnb	UNKNOWN	SYBR	None				522.932	467.025	585.531	24.7602	24.738	0.101186		6.38123	0.0587524	-9.03048	TRUE	0.295534	TRUE	1	40		80.4042			N	N
Analysis Type	Singleplex
Endogenous Control	gapdh
RQ Min/Max Confidence Level	95.0
Reference Sample	NC

## Sheet: Melt Curve Raw Data
Block Type	Fast 96-Well Block (0.1mL)
Calibration Background is expired	Yes
Calibration Background performed on	09-09-2022
Calibration HRM MELTDOCTOR is expired	Yes
Calibration HRM MELTDOCTOR performed on	11-03-2016
Calibration Normalization FAM-ROX is expired	Yes
Calibration Normalization FAM-ROX performed on	01-19-2021
Calibration Normalization VIC-ROX is expired	Yes
Calibration Normalization VIC-ROX performed on	01-19-2021
Calibration Pure Dye CY3 is expired	Yes
Calibration Pure Dye CY3 performed on	01-19-2021
Calibration Pure Dye FAM is expired	Yes
Calibration Pure Dye FAM performed on	09-08-2022
Calibration Pure Dye MELTDOCTOR is expired	Yes
Calibration Pure Dye MELTDOCTOR performed on	11-03-2016
Calibration Pure Dye NED is expired	Yes
Calibration Pure Dye NED performed on	09-08-2022
Calibration Pure Dye ROX is expired	Yes
Calibration Pure Dye ROX performed on	09-08-2022
Calibration Pure Dye SYBR is expired	Yes
Calibration Pure Dye SYBR performed on	09-08-2022
Calibration Pure Dye TAMRA is expired	Yes
Calibration Pure Dye TAMRA performed on	09-09-2022
Calibration Pure Dye VIC is expired	Yes
Calibration Pure Dye VIC performed on	09-08-2022
Calibration ROI is expired	Yes
Calibration ROI performed on	09-08-2022
Calibration Uniformity is expired	Yes
Calibration Uniformity performed on	09-08-2022
Chemistry	SYBR_GREEN
Date Created	2023-07-13 03:00:06 AM PDT
Date Modified	2023-07-13 21:53:16 PM PDT
Experiment Barcode
Experiment Comment
Experiment File Name	D:\LY\A151R daochu\HELA HSV\New folder\2023-07-13 ifnb .eds
Experiment Name	2023-07-13 180003
Experiment Run Start Time	2023-07-13 11:25:46 AM PDT
Experiment Run Stop Time	2023-07-13 12:32:32 PM PDT
Experiment Type	Comparative Cт (ΔΔCт)
Instrument Name	278861502
Instrument Serial Number	278861502
Instrument Type	QuantStudio(TM) 6 Flex System
Passive Reference	ROX
Quantification Cycle Method	Ct
Signal Smoothing On	true
Stage/ Cycle where Analysis is performed	Stage 2, Step 2
User Name
Well	Well Position	Reading	Temperature	Fluorescence	Derivative
1	A1	1	60.1273	2.7829	0.119524
1	A1	2	60.3213	2.77915	0.120047
1	A1	3	60.5154	2.76507	0.120338
1	A1	4	60.7094	2.75368	0.120181
1	A1	5	60.9035	2.74198	0.11956
1	A1	6	61.0975	2.73018	0.118711
1	A1	7	61.2915	2.71692	0.118034
1	A1	8	61.4856	2.70789	0.11792
1	A1	9	61.6796	2.6963	0.118547
1	A1	10	61.8736	2.69156	0.119806
1	A1	11	62.0677	2.67285	0.121354
1	A1	12	62.2617	2.66093	0.122786
1	A1	13	62.4557	2.64878	0.123793
1	A1	14	62.6498	2.63935	0.124252
1	A1	15	62.8438	2.62438	0.124219
1	A1	16	63.0379	2.6096	0.123894
1	A1	17	63.2319	2.59987	0.123522
1	A1	18	63.4259	2.58898	0.123335
1	A1	19	63.62	2.57507	0.123472
1	A1	20	63.814	2.56574	0.123945
1	A1	21	64.008	2.55124	0.12465
1	A1	22	64.2021	2.53923	0.125397
1	A1	23	64.3961	2.52714	0.125949
1	A1	24	64.5902	2.51696	0.126085
1	A1	25	64.7842	2.50199	0.125692
1	A1	26	64.9782	2.48718	0.124857
1	A1	27	65.1723	2.47737	0.123892
1	A1	28	65.3663	2.46195	0.12322
1	A1	29	65.5603	2.45447	0.123171
1	A1	30	65.7544	2.44613	0.123786
1	A1	31	65.9484	2.42964	0.124809
1	A1	32	66.1425	2.41835	0.125837
1	A1	33	66.3365	2.40228	0.126565
1	A1	34	66.5305	2.39155	0.126926
1	A1	35	66.7246	2.37921	0.127041
1	A1	36	66.9186	2.36829	0.127054
1	A1	37	67.1126	2.3549	0.126979
1	A1	38	67.3067	2.34449	0.126691
1	A1	39	67.5007	2.32711	0.126045
1	A1	40	67.6948	2.31586	0.125049
1	A1	41	67.8888	2.30337	0.123917
1	A1	42	68.0828	2.29161	0.122996
1	A1	43	68.2769	2.28276	0.122583
1	A1	44	68.4709	2.26969	0.122766
1	A1	45	68.6649	2.2559	0.123367
1	A1	46	68.859	2.2461	0.12403
1	A1	47	69.053	2.23443	0.124381
1	A1	48	69.2471	2.21614	0.124216
1	A1	49	69.4411	2.20615	0.123588
1	A1	50	69.6351	2.19371	0.122773
1	A1	51	69.8292	2.18541	0.122132
1	A1	52	70.0232	2.17158	0.121937
1	A1	53	70.2172	2.15949	0.12226
1	A1	54	70.4113	2.14876	0.122964
1	A1	55	70.6053	2.13768	0.123767
1	A1	56	70.7994	2.12395	0.124362
1	A1	57	70.9934	2.10955	0.124533
1	A1	58	71.1874	2.09667	0.124222
1	A1	59	71.3815	2.0874	0.123534
1	A1	60	71.5755	2.07388	0.122691
1	A1	61	71.7695	2.06054	0.121947
1	A1	62	71.9636	2.04982	0.12152
1	A1	63	72.1576	2.03925	0.121505
1	A1	64	72.3517	2.02649	0.121832
1	A1	65	72.5457	2.0164	0.122252
1	A1	66	72.7397	2.00303	0.122426
1	A1	67	72.9338	1.98764	0.122069
1	A1	68	73.1278	1.97649	0.121098
1	A1	69	73.3218	1.9644	0.119686
1	A1	70	73.5159	1.95277	0.118183
1	A1	71	73.7099	1.94416	0.116961
1	A1	72	73.9039	1.93095	0.116266
1	A1	73	74.098	1.92139	0.116152
1	A1	74	74.292	1.90859	0.1165
1	A1	75	74.4861	1.89683	0.117108
1	A1	76	74.6801	1.88815	0.11776
1	A1	77	74.8741	1.87424	0.118272
1	A1	78	75.0682	1.86133	0.118509
1	A1	79	75.2622	1.85386	0.118399
1	A1	80	75.4563	1.8398	0.117954
1	A1	81	75.6503	1.82588	0.117286
1	A1	82	75.8443	1.8152	0.116584
1	A1	83	76.0384	1.80659	0.11604
1	A1	84	76.2324	1.79692	0.115758
1	A1	85	76.4264	1.78244	0.115717
1	A1	86	76.6205	1.77062	0.115804
1	A1	87	76.8145	1.76052	0.115895
1	A1	88	77.0085	1.74833	0.11591
1	A1	89	77.2026	1.7374	0.115808
1	A1	90	77.3966	1.72774	0.115548
1	A1	91	77.5907	1.7123	0.115077
1	A1	92	77.7847	1.70323	0.114366
1	A1	93	77.9787	1.69196	0.113471
1	A1	94	78.1728	1.68074	0.112564
1	A1	95	78.3668	1.66912	0.111884
1	A1	96	78.5608	1.65993	0.111643
1	A1	97	78.7549	1.65018	0.111916
1	A1	98	78.9489	1.64061	0.112602
1	A1	99	79.143	1.62555	0.113484
1	A1	100	79.337	1.61389	0.114382
1	A1	101	79.531	1.60277	0.115293
1	A1	102	79.7251	1.59416	0.116453
1	A1	103	79.9191	1.58017	0.118311
1	A1	104	80.1131	1.57141	0.121471
1	A1	105	80.3072	1.55774	0.126681
1	A1	106	80.5012	1.54897	0.134921
1	A1	107	80.6953	1.53537	0.147583
1	A1	108	80.8893	1.51879	0.166657
1	A1	109	81.0833	1.50646	0.194829
1	A1	110	81.2774	1.4897	0.235335
1	A1	111	81.4714	1.46947	0.291475
1	A1	112	81.6654	1.44279	0.365749
1	A1	113	81.8595	1.40957	0.458771
1	A1	114	82.0535	1.36365	0.568242
1	A1	115	82.2476	1.29892	0.68843
1	A1	116	82.4416	1.2086	0.810499
1	A1	117	82.6356	1.09986	0.923758
1	A1	118	82.8297	0.976812	1.01751
1	A1	119	83.0237	0.846671	1.08286
1	A1	120	83.2177	0.716365	1.11397
1	A1	121	83.4118	0.58983	1.10846
1	A1	122	83.6058	0.472043	1.06709
1	A1	123	83.7999	0.362795	0.993389
1	A1	124	83.9939	0.266613	0.893137
1	A1	125	84.1879	0.191593	0.774062
1	A1	126	84.382	0.134655	0.645275
1	A1	127	84.576	0.100686	0.516337
1	A1	128	84.77	0.0775237	0.395989
1	A1	129	84.9641	0.0673972	0.290911
1	A1	130	85.1581	0.060488	0.204896
1	A1	131	85.3522	0.056885	0.138742
1	A1	132	85.5462	0.0546264	0.0908079
1	A1	133	85.7402	0.0522369	0.0579637
1	A1	134	85.9343	0.0524759	0.0365717
1	A1	135	86.1283	0.051177	0.0232282
1	A1	136	86.3223	0.0506557	0.0151681
1	A1	137	86.5164	0.0496838	0.0103781
1	A1	138	86.7104	0.0494691	0.00753125
1	A1	139	86.9044	0.0483232	0.00584057
1	A1	140	87.0985	0.048898	0.00488834
1	A1	141	87.2925	0.0487207	0.00446339
1	A1	142	87.4866	0.0487455	0.00443195
1	A1	143	87.6806	0.0483796	0.00466337
1	A1	144	87.8746	0.0461144	0.00501439
1	A1	145	88.0687	0.0466626	0.00534771
1	A1	146	88.2627	0.045874	0.00555338
1	A1	147	88.4567	0.0464059	0.0055581
1	A1	148	88.6508	0.044117	0.00533135
1	A1	149	88.8448	0.0435859	0.00489774
1	A1	150	89.0389	0.0425748	0.00434454
1	A1	151	89.2329	0.0451644	0.00380254
1	A1	152	89.4269	0.0431651	0.00339747
1	A1	153	89.621	0.0417832	0.00319906
1	A1	154	89.815	0.0433591	0.00319921
1	A1	155	90.009	0.0423608	0.00332564
1	A1	156	90.2031	0.0424467	0.00347558
1	A1	157	90.3971	0.0408416	0.00355346
1	A1	158	90.5912	0.040358	0.00350734
1	A1	159	90.7852	0.0410286	0.0033557
1	A1	160	90.9792	0.0404025	0.00318691
1	A1	161	91.1733	0.0407619	0.00311961
1	A1	162	91.3673	0.0402611	0.00323865
1	A1	163	91.5613	0.0402218	0.00354222
1	A1	164	91.7554	0.0391107	0.00393325
1	A1	165	91.9494	0.0383664	0.00425989
1	A1	166	92.1435	0.0383195	0.00438183
1	A1	167	92.3375	0.0367216	0.00422855
1	A1	168	92.5315	0.0378167	0.00382455
1	A1	169	92.7256	0.0368136	0.0032767
1	A1	170	92.9196	0.0365834	0.00273442
1	A1	171	93.1136	0.0371307	0.00233846
1	A1	172	93.3077	0.0372127	0.00217394
1	A1	173	93.5017	0.0370661	0.0022411
1	A1	174	93.6958	0.0360893	0.0024559
1	A1	175	93.8898	0.0347919	0.00268256
1	A1	176	94.0838	0.0365476	0.00278506
1	A1	177	94.2779	0.0348528	0.0026748
1	A1	178	94.4719	0.0339952	0.00233618
1	A1	179	94.6659	0.0351965	0.00182477
1	A1	180	94.86	0.0345793	0.00124306
2	A2	1	60.1273	2.91957	0.143957
2	A2	2	60.3213	2.90053	0.143917
2	A2	3	60.5154	2.89118	0.144063
2	A2	4	60.7094	2.88357	0.144457
2	A2	5	60.9035	2.87119	0.145078
2	A2	6	61.0975	2.85384	0.145819
2	A2	7	61.2915	2.83611	0.146543
2	A2	8	61.4856	2.82659	0.147154
2	A2	9	61.6796	2.81289	0.147593
2	A2	10	61.8736	2.79947	0.147821
2	A2	11	62.0677	2.78374	0.147819
2	A2	12	62.2617	2.77017	0.147626
2	A2	13	62.4557	2.75215	0.147371
2	A2	14	62.6498	2.74417	0.147232
2	A2	15	62.8438	2.72735	0.147368
2	A2	16	63.0379	2.71475	0.147846
2	A2	17	63.2319	2.69827	0.148638
2	A2	18	63.4259	2.68514	0.149649
2	A2	19	63.62	2.67218	0.150742
2	A2	20	63.814	2.65609	0.151755
2	A2	21	64.008	2.64089	0.152498
2	A2	22	64.2021	2.63021	0.152809
2	A2	23	64.3961	2.6111	0.152609
2	A2	24	64.5902	2.59522	0.151974
2	A2	25	64.7842	2.58219	0.151103
2	A2	26	64.9782	2.57103	0.150274
2	A2	27	65.1723	2.55586	0.149745
2	A2	28	65.3663	2.53599	0.149684
2	A2	29	65.5603	2.52868	0.15012
2	A2	30	65.7544	2.51397	0.150935
2	A2	31	65.9484	2.499	0.15189
2	A2	32	66.1425	2.48182	0.152697
2	A2	33	66.3365	2.46807	0.153103
2	A2	34	66.5305	2.45347	0.152958
2	A2	35	66.7246	2.44097	0.152233
2	A2	36	66.9186	2.42295	0.151027
2	A2	37	67.1126	2.40773	0.149543
2	A2	38	67.3067	2.39644	0.148075
2	A2	39	67.5007	2.38073	0.14695
2	A2	40	67.6948	2.36896	0.14647
2	A2	41	67.8888	2.35248	0.146842
2	A2	42	68.0828	2.34197	0.14816
2	A2	43	68.2769	2.32812	0.150432
2	A2	44	68.4709	2.31342	0.153612
2	A2	45	68.6649	2.29405	0.157583
2	A2	46	68.859	2.28215	0.162039
2	A2	47	69.053	2.26602	0.166365
2	A2	48	69.2471	2.26577	0.169666
2	A2	49	69.4411	2.22085	0.171052
2	A2	50	69.6351	2.2105	0.170034
2	A2	51	69.8292	2.19681	0.166785
2	A2	52	70.0232	2.18328	0.162068
2	A2	53	70.2172	2.16589	0.156903
2	A2	54	70.4113	2.15228	0.152184
2	A2	55	70.6053	2.14036	0.148449
2	A2	56	70.7994	2.12521	0.145861
2	A2	57	70.9934	2.11448	0.14431
2	A2	58	71.1874	2.09994	0.143561
2	A2	59	71.3815	2.0814	0.143374
2	A2	60	71.5755	2.07204	0.143552
2	A2	61	71.7695	2.05937	0.143923
2	A2	62	71.9636	2.04403	0.144303
2	A2	63	72.1576	2.03012	0.144498
2	A2	64	72.3517	2.01453	0.144372
2	A2	65	72.5457	2.00143	0.143908
2	A2	66	72.7397	1.98695	0.143214
2	A2	67	72.9338	1.97433	0.14245
2	A2	68	73.1278	1.96377	0.141755
2	A2	69	73.3218	1.94504	0.141209
2	A2	70	73.5159	1.93239	0.140863
2	A2	71	73.7099	1.91954	0.140739
2	A2	72	73.9039	1.90936	0.140799
2	A2	73	74.098	1.89463	0.140903
2	A2	74	74.292	1.87948	0.140821
2	A2	75	74.4861	1.86583	0.140357
2	A2	76	74.6801	1.8524	0.139475
2	A2	77	74.8741	1.83866	0.13837
2	A2	78	75.0682	1.82805	0.137376
2	A2	79	75.2622	1.81511	0.136784
2	A2	80	75.4563	1.80387	0.136669
2	A2	81	75.6503	1.79023	0.136843
2	A2	82	75.8443	1.77569	0.136956
2	A2	83	76.0384	1.76082	0.136695
2	A2	84	76.2324	1.74876	0.135936
2	A2	85	76.4264	1.7361	0.134794
2	A2	86	76.6205	1.72382	0.133523
2	A2	87	76.8145	1.71136	0.132392
2	A2	88	77.0085	1.69991	0.131558
2	A2	89	77.2026	1.68551	0.131041
2	A2	90	77.3966	1.67538	0.130756
2	A2	91	77.5907	1.65974	0.13058
2	A2	92	77.7847	1.64938	0.13041
2	A2	93	77.9787	1.63711	0.130188
2	A2	94	78.1728	1.6249	0.129904
2	A2	95	78.3668	1.61109	0.129603
2	A2	96	78.5608	1.59888	0.129373
2	A2	97	78.7549	1.58812	0.129323
2	A2	98	78.9489	1.57735	0.129561
2	A2	99	79.143	1.56138	0.130172
2	A2	100	79.337	1.55066	0.131234
2	A2	101	79.531	1.53741	0.132844
2	A2	102	79.7251	1.52725	0.135179
2	A2	103	79.9191	1.51278	0.138562
2	A2	104	80.1131	1.49798	0.143556
2	A2	105	80.3072	1.4862	0.151081
2	A2	106	80.5012	1.47387	0.162524
2	A2	107	80.6953	1.45978	0.179834
2	A2	108	80.8893	1.44186	0.20558
2	A2	109	81.0833	1.4253	0.242906
2	A2	110	81.2774	1.4038	0.295275
2	A2	111	81.4714	1.37976	0.365858
2	A2	112	81.6654	1.34496	0.456546
2	A2	113	81.8595	1.30411	0.566745
2	A2	114	82.0535	1.24502	0.692369
2	A2	115	82.2476	1.16539	0.825536
2	A2	116	82.4416	1.05897	0.955303
2	A2	117	82.6356	0.933063	1.0694
2	A2	118	82.8297	0.795975	1.15647
2	A2	119	83.0237	0.657084	1.20799
2	A2	120	83.2177	0.518954	1.21938
2	A2	121	83.4118	0.38849	1.19013
2	A2	122	83.6058	0.270979	1.1232
2	A2	123	83.7999	0.160902	1.02437
2	A2	124	83.9939	0.0710596	0.901539
2	A2	125	84.1879	0.00484431	0.764217
2	A2	126	84.382	-0.0422987	0.622658
2	A2	127	84.576	-0.0718179	0.48673
2	A2	128	84.77	-0.0884184	0.36461
2	A2	129	84.9641	-0.0968704	0.261728
2	A2	130	85.1581	-0.100608	0.180316
2	A2	131	85.3522	-0.105089	0.119683
2	A2	132	85.5462	-0.106175	0.0770572
2	A2	133	85.7402	-0.107729	0.0486532
2	A2	134	85.9343	-0.108657	0.0306167
2	A2	135	86.1283	-0.109377	0.0196431
2	A2	136	86.3223	-0.110048	0.0132219
2	A2	137	86.5164	-0.109838	0.00960051
2	A2	138	86.7104	-0.11064	0.00761298
2	A2	139	86.9044	-0.111078	0.006499
2	A2	140	87.0985	-0.112533	0.00578113
2	A2	141	87.2925	-0.112787	0.00520141
2	A2	142	87.4866	-0.113514	0.00467959
2	A2	143	87.6806	-0.113197	0.00425524
2	A2	144	87.8746	-0.113051	0.00400629
2	A2	145	88.0687	-0.11306	0.00397018
2	A2	146	88.2627	-0.114288	0.0041036
2	A2	147	88.4567	-0.114857	0.00429673
2	A2	148	88.6508	-0.114588	0.00442745
2	A2	149	88.8448	-0.116332	0.00442147
2	A2	150	89.0389	-0.116287	0.00428612
2	A2	151	89.2329	-0.117015	0.00410122
2	A2	152	89.4269	-0.116106	0.00397183
2	A2	153	89.621	-0.116879	0.00396748
2	A2	154	89.815	-0.117156	0.00408365
2	A2	155	90.009	-0.118316	0.00425111
2	A2	156	90.2031	-0.119388	0.00438665
2	A2	157	90.3971	-0.118783	0.0044468
2	A2	158	90.5912	-0.119017	0.00444478
2	A2	159	90.7852	-0.119086	0.00442409
2	A2	160	90.9792	-0.120949	0.00441868
2	A2	161	91.1733	-0.12065	0.00443353
2	A2	162	91.3673	-0.121372	0.00445089
2	A2	163	91.5613	-0.12046	0.0044433
2	A2	164	91.7554	-0.122135	0.0043796
2	A2	165	91.9494	-0.1228	0.00423121
2	A2	166	92.1435	-0.1226	0.00398986
2	A2	167	92.3375	-0.1241	0.0036878
2	A2	168	92.5315	-0.122299	0.00339608
2	A2	169	92.7256	-0.122782	0.00319089
2	A2	170	92.9196	-0.124263	0.00310986
2	A2	171	93.1136	-0.124302	0.00313363
2	A2	172	93.3077	-0.124682	0.00320563
2	A2	173	93.5017	-0.124199	0.00326872
2	A2	174	93.6958	-0.125275	0.003286
2	A2	175	93.8898	-0.125805	0.00323479
2	A2	176	94.0838	-0.125026	0.00309032
2	A2	177	94.2779	-0.126326	0.00282307
2	A2	178	94.4719	-0.126848	0.00241696
2	A2	179	94.6659	-0.127004	0.00189367
2	A2	180	94.86	-0.125896	0.00131967
3	A3	1	60.1273	3.00738	0.127823
3	A3	2	60.3213	2.99976	0.127667
3	A3	3	60.5154	2.99163	0.127502
3	A3	4	60.7094	2.97805	0.12732
3	A3	5	60.9035	2.96442	0.127204
3	A3	6	61.0975	2.9495	0.127336
3	A3	7	61.2915	2.94324	0.127909
3	A3	8	61.4856	2.92551	0.129003
3	A3	9	61.6796	2.91754	0.1305
3	A3	10	61.8736	2.90568	0.132092
3	A3	11	62.0677	2.88656	0.133409
3	A3	12	62.2617	2.87683	0.134174
3	A3	13	62.4557	2.8607	0.134304
3	A3	14	62.6498	2.84814	0.133936
3	A3	15	62.8438	2.83628	0.133356
3	A3	16	63.0379	2.81842	0.132897
3	A3	17	63.2319	2.80874	0.132821
3	A3	18	63.4259	2.79603	0.133206
3	A3	19	63.62	2.78338	0.133923
3	A3	20	63.814	2.77113	0.134718
3	A3	21	64.008	2.75405	0.135365
3	A3	22	64.2021	2.74097	0.135802
3	A3	23	64.3961	2.7232	0.136129
3	A3	24	64.5902	2.71853	0.136481
3	A3	25	64.7842	2.70347	0.13689
3	A3	26	64.9782	2.68916	0.137265
3	A3	27	65.1723	2.66955	0.13748
3	A3	28	65.3663	2.65917	0.137499
3	A3	29	65.5603	2.64741	0.137397
3	A3	30	65.7544	2.63315	0.137293
3	A3	31	65.9484	2.61956	0.137269
3	A3	32	66.1425	2.60301	0.137333
3	A3	33	66.3365	2.59196	0.137428
3	A3	34	66.5305	2.57961	0.137467
3	A3	35	66.7246	2.56598	0.137379
3	A3	36	66.9186	2.54774	0.13715
3	A3	37	67.1126	2.53677	0.136845
3	A3	38	67.3067	2.52166	0.136568
3	A3	39	67.5007	2.51273	0.136389
3	A3	40	67.6948	2.49458	0.136275
3	A3	41	67.8888	2.48346	0.13612
3	A3	42	68.0828	2.46905	0.135816
3	A3	43	68.2769	2.45322	0.135353
3	A3	44	68.4709	2.4408	0.134848
3	A3	45	68.6649	2.42812	0.134477
3	A3	46	68.859	2.41677	0.134397
3	A3	47	69.053	2.40158	0.134665
3	A3	48	69.2471	2.3857	0.135235
3	A3	49	69.4411	2.37654	0.135967
3	A3	50	69.6351	2.36158	0.136673
3	A3	51	69.8292	2.34825	0.137157
3	A3	52	70.0232	2.33047	0.13728
3	A3	53	70.2172	2.3215	0.137014
3	A3	54	70.4113	2.30588	0.136457
3	A3	55	70.6053	2.29014	0.13579
3	A3	56	70.7994	2.28111	0.135173
3	A3	57	70.9934	2.26632	0.134665
3	A3	58	71.1874	2.25143	0.134205
3	A3	59	71.3815	2.24021	0.133679
3	A3	60	71.5755	2.22433	0.133024
3	A3	61	71.7695	2.20906	0.132298
3	A3	62	71.9636	2.19928	0.131666
3	A3	63	72.1576	2.18905	0.131306
3	A3	64	72.3517	2.17007	0.131293
3	A3	65	72.5457	2.16252	0.131558
3	A3	66	72.7397	2.14677	0.131917
3	A3	67	72.9338	2.13193	0.132166
3	A3	68	73.1278	2.12152	0.132172
3	A3	69	73.3218	2.10364	0.13192
3	A3	70	73.5159	2.09318	0.131482
3	A3	71	73.7099	2.08182	0.130951
3	A3	72	73.9039	2.06696	0.130376
3	A3	73	74.098	2.05415	0.12975
3	A3	74	74.292	2.04074	0.129053
3	A3	75	74.4861	2.02929	0.128313
3	A3	76	74.6801	2.0149	0.127626
3	A3	77	74.8741	2.00412	0.127108
3	A3	78	75.0682	1.99249	0.126827
3	A3	79	75.2622	1.98121	0.12675
3	A3	80	75.4563	1.96712	0.126775
3	A3	81	75.6503	1.95208	0.126807
3	A3	82	75.8443	1.93903	0.126822
3	A3	83	76.0384	1.93155	0.126857
3	A3	84	76.2324	1.91718	0.126935
3	A3	85	76.4264	1.90328	0.127012
3	A3	86	76.6205	1.89079	0.126988
3	A3	87	76.8145	1.87689	0.126775
3	A3	88	77.0085	1.86717	0.126367
3	A3	89	77.2026	1.85105	0.125851
3	A3	90	77.3966	1.84002	0.125345
3	A3	91	77.5907	1.82875	0.124936
3	A3	92	77.7847	1.81742	0.124639
3	A3	93	77.9787	1.80209	0.124402
3	A3	94	78.1728	1.79006	0.124156
3	A3	95	78.3668	1.77971	0.123861
3	A3	96	78.5608	1.76657	0.123519
3	A3	97	78.7549	1.75482	0.123185
3	A3	98	78.9489	1.74113	0.122955
3	A3	99	79.143	1.72986	0.122978
3	A3	100	79.337	1.71733	0.12345
3	A3	101	79.531	1.70615	0.124609
3	A3	102	79.7251	1.69506	0.12675
3	A3	103	79.9191	1.68044	0.130283
3	A3	104	80.1131	1.66678	0.135841
3	A3	105	80.3072	1.65633	0.144411
3	A3	106	80.5012	1.64385	0.157438
3	A3	107	80.6953	1.62775	0.176923
3	A3	108	80.8893	1.61104	0.205461
3	A3	109	81.0833	1.59428	0.246185
3	A3	110	81.2774	1.57073	0.302458
3	A3	111	81.4714	1.54254	0.377191
3	A3	112	81.6654	1.50729	0.471776
3	A3	113	81.8595	1.46287	0.584879
3	A3	114	82.0535	1.39832	0.711563
3	A3	115	82.2476	1.30607	0.843258
3	A3	116	82.4416	1.19085	0.968815
3	A3	117	82.6356	1.0614	1.0764
3	A3	118	82.8297	0.920239	1.1556
3	A3	119	83.0237	0.777031	1.19899
3	A3	120	83.2177	0.638064	1.20284
3	A3	121	83.4118	0.504328	1.16708
3	A3	122	83.6058	0.380755	1.09477
3	A3	123	83.7999	0.270733	0.991702
3	A3	124	83.9939	0.182649	0.865967
3	A3	125	84.1879	0.118275	0.727373
3	A3	126	84.382	0.0747925	0.586451
3	A3	127	84.576	0.0495009	0.453084
3	A3	128	84.77	0.0341378	0.335091
3	A3	129	84.9641	0.0263289	0.237257
3	A3	130	85.1581	0.0227112	0.161088
3	A3	131	85.3522	0.0202098	0.10531
3	A3	132	85.5462	0.0184351	0.0668198
3	A3	133	85.7402	0.018097	0.0417349
3	A3	134	85.9343	0.0174225	0.0262391
3	A3	135	86.1283	0.0159708	0.0171037
3	A3	136	86.3223	0.0150791	0.0118886
3	A3	137	86.5164	0.0152111	0.00891829
3	A3	138	86.7104	0.0141411	0.00714235
3	A3	139	86.9044	0.0133535	0.00596648
3	A3	140	87.0985	0.0129676	0.00510007
3	A3	141	87.2925	0.0125199	0.00443356
3	A3	142	87.4866	0.0128867	0.00394281
3	A3	143	87.6806	0.0128291	0.00361944
3	A3	144	87.8746	0.0118978	0.00343306
3	A3	145	88.0687	0.0113894	0.0033279
3	A3	146	88.2627	0.0113256	0.00324403
3	A3	147	88.4567	0.011087	0.00314295
3	A3	148	88.6508	0.0104749	0.00302059
3	A3	149	88.8448	0.0103512	0.00290273
3	A3	150	89.0389	0.0101288	0.00282873
3	A3	151	89.2329	0.00972616	0.00283232
3	A3	152	89.4269	0.00990844	0.00292637
3	A3	153	89.621	0.00906758	0.00309586
3	A3	154	89.815	0.0090093	0.00330056
3	A3	155	90.009	0.00815808	0.00348523
3	A3	156	90.2031	0.00840849	0.00359286
3	A3	157	90.3971	0.00720324	0.00357751
3	A3	158	90.5912	0.00729593	0.0034157
3	A3	159	90.7852	0.00653461	0.00311621
3	A3	160	90.9792	0.00673819	0.00272491
3	A3	161	91.1733	0.00656408	0.00231924
3	A3	162	91.3673	0.00651552	0.00198979
3	A3	163	91.5613	0.00635834	0.00181328
3	A3	164	91.7554	0.00678766	0.00182765
3	A3	165	91.9494	0.00604572	0.00202032
3	A3	166	92.1435	0.00593342	0.00233511
3	A3	167	92.3375	0.0051401	0.00269346
3	A3	168	92.5315	0.00520963	0.00301802
3	A3	169	92.7256	0.00487652	0.003248
3	A3	170	92.9196	0.00412422	0.00334378
3	A3	171	93.1136	0.0036303	0.00328697
3	A3	172	93.3077	0.00350587	0.00308147
3	A3	173	93.5017	0.00339163	0.00275418
3	A3	174	93.6958	0.00312492	0.00235031
3	A3	175	93.8898	0.00319966	0.0019222
3	A3	176	94.0838	0.0027636	0.00151629
3	A3	177	94.2779	0.00276184	0.00116424
3	A3	178	94.4719	0.00349268	0.00087955
3	A3	179	94.6659	0.0027561	0.000659156
3	A3	180	94.86	0.00237103	0.000488921
4	A4	1	60.1273	2.93934	0.12871
4	A4	2	60.3213	2.93128	0.128061
4	A4	3	60.5154	2.91655	0.127258
4	A4	4	60.7094	2.91185	0.126458
4	A4	5	60.9035	2.89599	0.125888
4	A4	6	61.0975	2.88232	0.125764
4	A4	7	61.2915	2.87248	0.126229
4	A4	8	61.4856	2.85961	0.127306
4	A4	9	61.6796	2.84926	0.128876
4	A4	10	61.8736	2.83631	0.130719
4	A4	11	62.0677	2.82086	0.132566
4	A4	12	62.2617	2.80702	0.134169
4	A4	13	62.4557	2.79888	0.135326
4	A4	14	62.6498	2.78029	0.135924
4	A4	15	62.8438	2.76738	0.135976
4	A4	16	63.0379	2.75277	0.135643
4	A4	17	63.2319	2.73838	0.135208
4	A4	18	63.4259	2.72812	0.134973
4	A4	19	63.62	2.71237	0.135113
4	A4	20	63.814	2.70209	0.135593
4	A4	21	64.008	2.69003	0.136173
4	A4	22	64.2021	2.67056	0.136551
4	A4	23	64.3961	2.66106	0.136524
4	A4	24	64.5902	2.64445	0.136116
4	A4	25	64.7842	2.63125	0.135563
4	A4	26	64.9782	2.61921	0.135188
4	A4	27	65.1723	2.60679	0.135239
4	A4	28	65.3663	2.59284	0.135784
4	A4	29	65.5603	2.5817	0.136711
4	A4	30	65.7544	2.56652	0.137814
4	A4	31	65.9484	2.54779	0.13889
4	A4	32	66.1425	2.54086	0.139779
4	A4	33	66.3365	2.52478	0.140356
4	A4	34	66.5305	2.5111	0.140518
4	A4	35	66.7246	2.49576	0.140212
4	A4	36	66.9186	2.47922	0.139488
4	A4	37	67.1126	2.47004	0.138501
4	A4	38	67.3067	2.45238	0.137453
4	A4	39	67.5007	2.44045	0.136508
4	A4	40	67.6948	2.43097	0.135739
4	A4	41	67.8888	2.4129	0.135159
4	A4	42	68.0828	2.39944	0.134808
4	A4	43	68.2769	2.3869	0.134777
4	A4	44	68.4709	2.37261	0.135134
4	A4	45	68.6649	2.36407	0.135807
4	A4	46	68.859	2.34898	0.136529
4	A4	47	69.053	2.33407	0.13695
4	A4	48	69.2471	2.31684	0.136821
4	A4	49	69.4411	2.30023	0.136154
4	A4	50	69.6351	2.29672	0.135195
4	A4	51	69.8292	2.27886	0.134264
4	A4	52	70.0232	2.26478	0.133568
4	A4	53	70.2172	2.25324	0.133119
4	A4	54	70.4113	2.24107	0.132771
4	A4	55	70.6053	2.22675	0.132339
4	A4	56	70.7994	2.21312	0.131711
4	A4	57	70.9934	2.19846	0.13091
4	A4	58	71.1874	2.18613	0.130071
4	A4	59	71.3815	2.17582	0.129359
4	A4	60	71.5755	2.16254	0.128886
4	A4	61	71.7695	2.14784	0.12868
4	A4	62	71.9636	2.13551	0.128709
4	A4	63	72.1576	2.12391	0.128931
4	A4	64	72.3517	2.11053	0.129306
4	A4	65	72.5457	2.09735	0.129788
4	A4	66	72.7397	2.08619	0.130295
4	A4	67	72.9338	2.0714	0.13072
4	A4	68	73.1278	2.05683	0.130958
4	A4	69	73.3218	2.04533	0.130928
4	A4	70	73.5159	2.03185	0.13059
4	A4	71	73.7099	2.01965	0.12995
4	A4	72	73.9039	2.00524	0.129059
4	A4	73	74.098	1.99218	0.128038
4	A4	74	74.292	1.97885	0.12707
4	A4	75	74.4861	1.97068	0.126351
4	A4	76	74.6801	1.95764	0.126003
4	A4	77	74.8741	1.94309	0.126015
4	A4	78	75.0682	1.93252	0.126236
4	A4	79	75.2622	1.92129	0.126435
4	A4	80	75.4563	1.90635	0.126392
4	A4	81	75.6503	1.89416	0.125999
4	A4	82	75.8443	1.87932	0.125302
4	A4	83	76.0384	1.86841	0.124487
4	A4	84	76.2324	1.86028	0.123782
4	A4	85	76.4264	1.84383	0.12335
4	A4	86	76.6205	1.8337	0.12322
4	A4	87	76.8145	1.82213	0.123282
4	A4	88	77.0085	1.80721	0.123364
4	A4	89	77.2026	1.79819	0.123301
4	A4	90	77.3966	1.78189	0.12301
4	A4	91	77.5907	1.77086	0.122513
4	A4	92	77.7847	1.76016	0.121914
4	A4	93	77.9787	1.74841	0.121361
4	A4	94	78.1728	1.73489	0.120978
4	A4	95	78.3668	1.72456	0.12083
4	A4	96	78.5608	1.71244	0.120906
4	A4	97	78.7549	1.702	0.121148
4	A4	98	78.9489	1.68772	0.121509
4	A4	99	79.143	1.67345	0.122011
4	A4	100	79.337	1.66608	0.122797
4	A4	101	79.531	1.65165	0.12413
4	A4	102	79.7251	1.63937	0.126378
4	A4	103	79.9191	1.62782	0.130001
4	A4	104	80.1131	1.61598	0.135595
4	A4	105	80.3072	1.60302	0.144019
4	A4	106	80.5012	1.58793	0.156569
4	A4	107	80.6953	1.57474	0.175176
4	A4	108	80.8893	1.55597	0.202507
4	A4	109	81.0833	1.54279	0.241876
4	A4	110	81.2774	1.51848	0.296831
4	A4	111	81.4714	1.49204	0.370368
4	A4	112	81.6654	1.45861	0.463841
4	A4	113	81.8595	1.41306	0.575787
4	A4	114	82.0535	1.34904	0.701133
4	A4	115	82.2476	1.25942	0.831185
4	A4	116	82.4416	1.14856	0.954656
4	A4	117	82.6356	1.01903	1.05953
4	A4	118	82.8297	0.878356	1.13517
4	A4	119	83.0237	0.739495	1.17404
4	A4	120	83.2177	0.602226	1.17252
4	A4	121	83.4118	0.472499	1.13097
4	A4	122	83.6058	0.355838	1.0532
4	A4	123	83.7999	0.252483	0.945921
4	A4	124	83.9939	0.170564	0.818044
4	A4	125	84.1879	0.11389	0.679919
4	A4	126	84.382	0.0767041	0.542159
4	A4	127	84.576	0.0556347	0.414233
4	A4	128	84.77	0.0428993	0.303161
4	A4	129	84.9641	0.0356648	0.212743
4	A4	130	85.1581	0.0329137	0.143557
4	A4	131	85.3522	0.0300382	0.093652
4	A4	132	85.5462	0.0283897	0.059593
4	A4	133	85.7402	0.0276306	0.0374972
4	A4	134	85.9343	0.0270664	0.0237909
4	A4	135	86.1283	0.0254183	0.0156067
4	A4	136	86.3223	0.0253701	0.0108701
4	A4	137	86.5164	0.0256002	0.00819262
4	A4	138	86.7104	0.0247718	0.00669229
4	A4	139	86.9044	0.0230091	0.00582686
4	A4	140	87.0985	0.0238029	0.00527421
4	A4	141	87.2925	0.0224294	0.00485692
4	A4	142	87.4866	0.0231717	0.00449214
4	A4	143	87.6806	0.0216936	0.00415365
4	A4	144	87.8746	0.0214693	0.00384395
4	A4	145	88.0687	0.0221873	0.00357732
4	A4	146	88.2627	0.0205645	0.0033715
4	A4	147	88.4567	0.0208854	0.00324247
4	A4	148	88.6508	0.0208837	0.00319805
4	A4	149	88.8448	0.0203637	0.003231
4	A4	150	89.0389	0.019653	0.00331584
4	A4	151	89.2329	0.019799	0.00341411
4	A4	152	89.4269	0.0184378	0.00348843
4	A4	153	89.621	0.0187667	0.00351861
4	A4	154	89.815	0.0180784	0.00350901
4	A4	155	90.009	0.0185895	0.00347953
4	A4	156	90.2031	0.0172909	0.00344495
4	A4	157	90.3971	0.017956	0.00339767
4	A4	158	90.5912	0.016535	0.00331024
4	A4	159	90.7852	0.0164661	0.00315911
4	A4	160	90.9792	0.0160651	0.00295313
4	A4	161	91.1733	0.0160027	0.00274245
4	A4	162	91.3673	0.0167733	0.00259638
4	A4	163	91.5613	0.0157153	0.00256335
4	A4	164	91.7554	0.0156482	0.00264247
4	A4	165	91.9494	0.0149618	0.00278822
4	A4	166	92.1435	0.0146626	0.00294249
4	A4	167	92.3375	0.0142645	0.00306566
4	A4	168	92.5315	0.0152414	0.00314321
4	A4	169	92.7256	0.0134063	0.00316839
4	A4	170	92.9196	0.0130968	0.00312338
4	A4	171	93.1136	0.0134581	0.00297982
4	A4	172	93.3077	0.012898	0.00271982
4	A4	173	93.5017	0.0123784	0.00236056
4	A4	174	93.6958	0.0119862	0.00196147
4	A4	175	93.8898	0.0131423	0.00160378
4	A4	176	94.0838	0.013108	0.00134962
4	A4	177	94.2779	0.0125847	0.00120574
4	A4	178	94.4719	0.0118114	0.00111898
4	A4	179	94.6659	0.0116174	0.00101141
4	A4	180	94.86	0.0116559	0.000831844
5	A5	1	60.1273	3.34666	0.175293
5	A5	2	60.3213	3.32892	0.177711
5	A5	3	60.5154	3.31559	0.179786
5	A5	4	60.7094	3.29425	0.180852
5	A5	5	60.9035	3.27994	0.18058
5	A5	6	61.0975	3.25878	0.179101
5	A5	7	61.2915	3.24455	0.176928
5	A5	8	61.4856	3.22764	0.174743
5	A5	9	61.6796	3.20962	0.173151
5	A5	10	61.8736	3.19962	0.172488
5	A5	11	62.0677	3.17836	0.172744
5	A5	12	62.2617	3.17082	0.173625
5	A5	13	62.4557	3.1456	0.174742
5	A5	14	62.6498	3.13134	0.175805
5	A5	15	62.8438	3.11262	0.176733
5	A5	16	63.0379	3.0961	0.177603
5	A5	17	63.2319	3.08356	0.178522
5	A5	18	63.4259	3.06156	0.179491
5	A5	19	63.62	3.04618	0.180371
5	A5	20	63.814	3.03022	0.180947
5	A5	21	64.008	3.01176	0.181047
5	A5	22	64.2021	2.99258	0.180629
5	A5	23	64.3961	2.97551	0.179795
5	A5	24	64.5902	2.95843	0.17874
5	A5	25	64.7842	2.94692	0.177651
5	A5	26	64.9782	2.92583	0.176671
5	A5	27	65.1723	2.9066	0.175884
5	A5	28	65.3663	2.8928	0.175327
5	A5	29	65.5603	2.87807	0.174973
5	A5	30	65.7544	2.86115	0.174732
5	A5	31	65.9484	2.84369	0.174504
5	A5	32	66.1425	2.82367	0.174237
5	A5	33	66.3365	2.8093	0.173978
5	A5	34	66.5305	2.79625	0.173832
5	A5	35	66.7246	2.77878	0.173877
5	A5	36	66.9186	2.75873	0.174109
5	A5	37	67.1126	2.74541	0.174435
5	A5	38	67.3067	2.72855	0.174743
5	A5	39	67.5007	2.71172	0.174978
5	A5	40	67.6948	2.69141	0.175169
5	A5	41	67.8888	2.6773	0.175395
5	A5	42	68.0828	2.66252	0.175702
5	A5	43	68.2769	2.6457	0.176023
5	A5	44	68.4709	2.62689	0.17618
5	A5	45	68.6649	2.61122	0.175958
5	A5	46	68.859	2.58858	0.175225
5	A5	47	69.053	2.58035	0.174009
5	A5	48	69.2471	2.55847	0.172515
5	A5	49	69.4411	2.54204	0.171059
5	A5	50	69.6351	2.52532	0.169954
5	A5	51	69.8292	2.51567	0.169384
5	A5	52	70.0232	2.49676	0.169309
5	A5	53	70.2172	2.47893	0.169458
5	A5	54	70.4113	2.4672	0.169464
5	A5	55	70.6053	2.44685	0.169047
5	A5	56	70.7994	2.42896	0.168155
5	A5	57	70.9934	2.41348	0.166976
5	A5	58	71.1874	2.40188	0.165823
5	A5	59	71.3815	2.38557	0.164972
5	A5	60	71.5755	2.3675	0.164561
5	A5	61	71.7695	2.34958	0.164563
5	A5	62	71.9636	2.34215	0.164819
5	A5	63	72.1576	2.32071	0.16511
5	A5	64	72.3517	2.30485	0.165204
5	A5	65	72.5457	2.28942	0.164939
5	A5	66	72.7397	2.27398	0.164278
5	A5	67	72.9338	2.25748	0.163325
5	A5	68	73.1278	2.24081	0.162278
5	A5	69	73.3218	2.22956	0.161348
5	A5	70	73.5159	2.21015	0.160687
5	A5	71	73.7099	2.19875	0.160342
5	A5	72	73.9039	2.18	0.160262
5	A5	73	74.098	2.16773	0.160329
5	A5	74	74.292	2.15089	0.160398
5	A5	75	74.4861	2.1374	0.160336
5	A5	76	74.6801	2.11958	0.160064
5	A5	77	74.8741	2.10548	0.159572
5	A5	78	75.0682	2.09235	0.158913
5	A5	79	75.2622	2.07744	0.158199
5	A5	80	75.4563	2.06039	0.157547
5	A5	81	75.6503	2.04485	0.157033
5	A5	82	75.8443	2.03264	0.156635
5	A5	83	76.0384	2.02129	0.156208
5	A5	84	76.2324	2.00114	0.155556
5	A5	85	76.4264	1.98477	0.154578
5	A5	86	76.6205	1.97037	0.153376
5	A5	87	76.8145	1.95914	0.15223
5	A5	88	77.0085	1.9452	0.151419
5	A5	89	77.2026	1.93236	0.151012
5	A5	90	77.3966	1.91683	0.150827
5	A5	91	77.5907	1.89818	0.150548
5	A5	92	77.7847	1.88628	0.149962
5	A5	93	77.9787	1.87178	0.1491
5	A5	94	78.1728	1.85927	0.148216
5	A5	95	78.3668	1.84508	0.147632
5	A5	96	78.5608	1.83174	0.147564
5	A5	97	78.7549	1.81886	0.14804
5	A5	98	78.9489	1.80364	0.148928
5	A5	99	79.143	1.78917	0.150058
5	A5	100	79.337	1.77426	0.151372
5	A5	101	79.531	1.75925	0.153031
5	A5	102	79.7251	1.74555	0.155451
5	A5	103	79.9191	1.73139	0.159287
5	A5	104	80.1131	1.71819	0.165393
5	A5	105	80.3072	1.70237	0.174865
5	A5	106	80.5012	1.68663	0.189181
5	A5	107	80.6953	1.66884	0.210412
5	A5	108	80.8893	1.64976	0.241402
5	A5	109	81.0833	1.63289	0.285772
5	A5	110	81.2774	1.60238	0.347564
5	A5	111	81.4714	1.57585	0.430434
5	A5	112	81.6654	1.53859	0.536386
5	A5	113	81.8595	1.48726	0.66433
5	A5	114	82.0535	1.41949	0.808966
5	A5	115	82.2476	1.32299	0.960603
5	A5	116	82.4416	1.20084	1.10625
5	A5	117	82.6356	1.05271	1.23183
5	A5	118	82.8297	0.897814	1.32476
5	A5	119	83.0237	0.743062	1.37603
5	A5	120	83.2177	0.587681	1.38129
5	A5	121	83.4118	0.441923	1.34069
5	A5	122	83.6058	0.308534	1.2582
5	A5	123	83.7999	0.190713	1.14079
5	A5	124	83.9939	0.0923208	0.997792
5	A5	125	84.1879	0.0196433	0.840188
5	A5	126	84.382	-0.0289773	0.679664
5	A5	127	84.576	-0.0584158	0.527235
5	A5	128	84.77	-0.0754947	0.391769
5	A5	129	84.9641	-0.083871	0.278855
5	A5	130	85.1581	-0.0888887	0.190437
5	A5	131	85.3522	-0.0918439	0.125254
5	A5	132	85.5462	-0.0938828	0.0798859
5	A5	133	85.7402	-0.0948888	0.0499524
5	A5	134	85.9343	-0.0957626	0.0311315
5	A5	135	86.1283	-0.0959603	0.0197863
5	A5	136	86.3223	-0.098062	0.013198
5	A5	137	86.5164	-0.0976669	0.00951267
5	A5	138	86.7104	-0.0967339	0.00754325
5	A5	139	86.9044	-0.0989383	0.00654981
5	A5	140	87.0985	-0.0988036	0.00607123
5	A5	141	87.2925	-0.100532	0.00582682
5	A5	142	87.4866	-0.0999655	0.00566322
5	A5	143	87.6806	-0.101118	0.00551115
5	A5	144	87.8746	-0.100277	0.00533857
5	A5	145	88.0687	-0.101617	0.00511511
5	A5	146	88.2627	-0.1026	0.00480763
5	A5	147	88.4567	-0.103803	0.0044041
5	A5	148	88.6508	-0.102307	0.00393845
5	A5	149	88.8448	-0.103265	0.00348984
5	A5	150	89.0389	-0.103901	0.00315293
5	A5	151	89.2329	-0.103406	0.00299854
5	A5	152	89.4269	-0.103659	0.00304776
5	A5	153	89.621	-0.104769	0.00326909
5	A5	154	89.815	-0.104535	0.00359346
5	A5	155	90.009	-0.105108	0.00393575
5	A5	156	90.2031	-0.105439	0.0042148
5	A5	157	90.3971	-0.106542	0.00436953
5	A5	158	90.5912	-0.107132	0.00437102
5	A5	159	90.7852	-0.106315	0.00422849
5	A5	160	90.9792	-0.107735	0.00398609
5	A5	161	91.1733	-0.107639	0.00371025
5	A5	162	91.3673	-0.108142	0.00347091
5	A5	163	91.5613	-0.108326	0.00332109
5	A5	164	91.7554	-0.107312	0.00327954
5	A5	165	91.9494	-0.109435	0.00332402
5	A5	166	92.1435	-0.108985	0.00340217
5	A5	167	92.3375	-0.109651	0.00345785
5	A5	168	92.5315	-0.110285	0.0034577
5	A5	169	92.7256	-0.109803	0.00340038
5	A5	170	92.9196	-0.109909	0.00330472
5	A5	171	93.1136	-0.111548	0.00319015
5	A5	172	93.3077	-0.111302	0.0030651
5	A5	173	93.5017	-0.110517	0.00292696
5	A5	174	93.6958	-0.111691	0.00276663
5	A5	175	93.8898	-0.112291	0.00257194
5	A5	176	94.0838	-0.111863	0.00233108
5	A5	177	94.2779	-0.112379	0.00203823
5	A5	178	94.4719	-0.112043	0.00169912
5	A5	179	94.6659	-0.11251	0.00133236
5	A5	180	94.86	-0.113004	0.000966001
6	A6	1	60.1273	2.80931	0.115891
6	A6	2	60.3213	2.80529	0.115996
6	A6	3	60.5154	2.79421	0.116351
6	A6	4	60.7094	2.78051	0.116936
6	A6	5	60.9035	2.77179	0.117669
6	A6	6	61.0975	2.76057	0.118407
6	A6	7	61.2915	2.74759	0.118977
6	A6	8	61.4856	2.73378	0.119261
6	A6	9	61.6796	2.71955	0.119245
6	A6	10	61.8736	2.71208	0.119025
6	A6	11	62.0677	2.70009	0.11876
6	A6	12	62.2617	2.68448	0.118609
6	A6	13	62.4557	2.67437	0.118667
6	A6	14	62.6498	2.6633	0.118944
6	A6	15	62.8438	2.65142	0.119376
6	A6	16	63.0379	2.63839	0.119863
6	A6	17	63.2319	2.62333	0.120309
6	A6	18	63.4259	2.6145	0.120666
6	A6	19	63.62	2.60132	0.120946
6	A6	20	63.814	2.58713	0.121191
6	A6	21	64.008	2.57741	0.121457
6	A6	22	64.2021	2.56396	0.12178
6	A6	23	64.3961	2.55032	0.122147
6	A6	24	64.5902	2.53961	0.122478
6	A6	25	64.7842	2.52828	0.122632
6	A6	26	64.9782	2.51437	0.122459
6	A6	27	65.1723	2.50044	0.121905
6	A6	28	65.3663	2.48708	0.121074
6	A6	29	65.5603	2.4751	0.120239
6	A6	30	65.7544	2.46623	0.119718
6	A6	31	65.9484	2.45242	0.119744
6	A6	32	66.1425	2.43961	0.120325
6	A6	33	66.3365	2.43011	0.121228
6	A6	34	66.5305	2.42043	0.122067
6	A6	35	66.7246	2.40022	0.122477
6	A6	36	66.9186	2.39049	0.12229
6	A6	37	67.1126	2.37628	0.121605
6	A6	38	67.3067	2.36435	0.120717
6	A6	39	67.5007	2.35438	0.119938
6	A6	40	67.6948	2.3414	0.119444
6	A6	41	67.8888	2.33151	0.119226
6	A6	42	68.0828	2.31615	0.119161
6	A6	43	68.2769	2.30286	0.11913
6	A6	44	68.4709	2.29394	0.119091
6	A6	45	68.6649	2.28035	0.119078
6	A6	46	68.859	2.26791	0.119146
6	A6	47	69.053	2.25651	0.119313
6	A6	48	69.2471	2.24354	0.119556
6	A6	49	69.4411	2.23207	0.119815
6	A6	50	69.6351	2.22007	0.120025
6	A6	51	69.8292	2.20559	0.120123
6	A6	52	70.0232	2.19595	0.120072
6	A6	53	70.2172	2.18293	0.119852
6	A6	54	70.4113	2.17037	0.119461
6	A6	55	70.6053	2.15752	0.118912
6	A6	56	70.7994	2.14735	0.118225
6	A6	57	70.9934	2.13301	0.117438
6	A6	58	71.1874	2.12363	0.116605
6	A6	59	71.3815	2.10864	0.115829
6	A6	60	71.5755	2.09669	0.115245
6	A6	61	71.7695	2.08922	0.115
6	A6	62	71.9636	2.07593	0.11519
6	A6	63	72.1576	2.06172	0.115811
6	A6	64	72.3517	2.05292	0.116723
6	A6	65	72.5457	2.04208	0.117671
6	A6	66	72.7397	2.02765	0.118359
6	A6	67	72.9338	2.01391	0.118574
6	A6	68	73.1278	2.00126	0.11829
6	A6	69	73.3218	1.98816	0.117682
6	A6	70	73.5159	1.97997	0.117044
6	A6	71	73.7099	1.96868	0.116625
6	A6	72	73.9039	1.95394	0.11652
6	A6	73	74.098	1.94328	0.116635
6	A6	74	74.292	1.93186	0.116755
6	A6	75	74.4861	1.9206	0.116653
6	A6	76	74.6801	1.9064	0.116184
6	A6	77	74.8741	1.89474	0.115347
6	A6	78	75.0682	1.88454	0.114283
6	A6	79	75.2622	1.87177	0.113211
6	A6	80	75.4563	1.86453	0.112334
6	A6	81	75.6503	1.84961	0.111767
6	A6	82	75.8443	1.83886	0.111519
6	A6	83	76.0384	1.82823	0.111515
6	A6	84	76.2324	1.81773	0.111638
6	A6	85	76.4264	1.80504	0.111765
6	A6	86	76.6205	1.794	0.111791
6	A6	87	76.8145	1.78241	0.111659
6	A6	88	77.0085	1.77022	0.111377
6	A6	89	77.2026	1.76037	0.111011
6	A6	90	77.3966	1.74736	0.110655
6	A6	91	77.5907	1.73694	0.110387
6	A6	92	77.7847	1.72678	0.110226
6	A6	93	77.9787	1.71629	0.110141
6	A6	94	78.1728	1.70306	0.110085
6	A6	95	78.3668	1.69075	0.110057
6	A6	96	78.5608	1.68227	0.110113
6	A6	97	78.7549	1.67055	0.110349
6	A6	98	78.9489	1.661	0.110844
6	A6	99	79.143	1.64706	0.111632
6	A6	100	79.337	1.63544	0.112729
6	A6	101	79.531	1.62574	0.114187
6	A6	102	79.7251	1.6135	0.116155
6	A6	103	79.9191	1.60135	0.118932
6	A6	104	80.1131	1.58898	0.12301
6	A6	105	80.3072	1.57796	0.129142
6	A6	106	80.5012	1.56602	0.138413
6	A6	107	80.6953	1.55143	0.152344
6	A6	108	80.8893	1.53774	0.172976
6	A6	109	81.0833	1.52335	0.202925
6	A6	110	81.2774	1.50086	0.245279
6	A6	111	81.4714	1.47963	0.30321
6	A6	112	81.6654	1.45154	0.379193
6	A6	113	81.8595	1.41623	0.473915
6	A6	114	82.0535	1.36723	0.585176
6	A6	115	82.2476	1.29551	0.707259
6	A6	116	82.4416	1.20282	0.831189
6	A6	117	82.6356	1.08789	0.945997
6	A6	118	82.8297	0.954507	1.04062
6	A6	119	83.0237	0.816874	1.10584
6	A6	120	83.2177	0.679104	1.13557
6	A6	121	83.4118	0.546104	1.12735
6	A6	122	83.6058	0.422492	1.08207
6	A6	123	83.7999	0.305535	1.00354
6	A6	124	83.9939	0.20581	0.898074
6	A6	125	84.1879	0.129928	0.774014
6	A6	126	84.382	0.0734818	0.641108
6	A6	127	84.576	0.039274	0.509379
6	A6	128	84.77	0.018843	0.387732
6	A6	129	84.9641	0.00751087	0.282673
6	A6	130	85.1581	0.00097495	0.197599
6	A6	131	85.3522	-0.00282789	0.132848
6	A6	132	85.5462	-0.00452665	0.0863943
6	A6	133	85.7402	-0.00569488	0.0548636
6	A6	134	85.9343	-0.00709278	0.0345087
6	A6	135	86.1283	-0.00798646	0.0219148
6	A6	136	86.3223	-0.0088887	0.0143659
6	A6	137	86.5164	-0.00893572	0.00992316
6	A6	138	86.7104	-0.00984662	0.00732531
6	A6	139	86.9044	-0.00982385	0.00581417
6	A6	140	87.0985	-0.0104054	0.00495964
6	A6	141	87.2925	-0.0111186	0.00451914
6	A6	142	87.4866	-0.0107001	0.00433978
6	A6	143	87.6806	-0.0114227	0.00430048
6	A6	144	87.8746	-0.011663	0.00429154
6	A6	145	88.0687	-0.012838	0.00422534
6	A6	146	88.2627	-0.0135541	0.00406188
6	A6	147	88.4567	-0.014006	0.00382373
6	A6	148	88.6508	-0.0129567	0.00358207
6	A6	149	88.8448	-0.01373	0.00341734
6	A6	150	89.0389	-0.0146927	0.00337744
6	A6	151	89.2329	-0.0144352	0.00345668
6	A6	152	89.4269	-0.0153253	0.00360272
6	A6	153	89.621	-0.0154295	0.00374251
6	A6	154	89.815	-0.0160532	0.0038128
6	A6	155	90.009	-0.0171781	0.00378343
6	A6	156	90.2031	-0.0162402	0.00366632
6	A6	157	90.3971	-0.0175453	0.0035068
6	A6	158	90.5912	-0.0171822	0.00336119
6	A6	159	90.7852	-0.0179516	0.00327113
6	A6	160	90.9792	-0.0175725	0.00324743
6	A6	161	91.1733	-0.0183774	0.00327081
6	A6	162	91.3673	-0.0194898	0.00330655
6	A6	163	91.5613	-0.0188284	0.00332168
6	A6	164	91.7554	-0.0190989	0.00329303
6	A6	165	91.9494	-0.0199874	0.0032033
6	A6	166	92.1435	-0.0197525	0.00303544
6	A6	167	92.3375	-0.0210358	0.0027777
6	A6	168	92.5315	-0.0206062	0.00244132
6	A6	169	92.7256	-0.0207119	0.00207657
6	A6	170	92.9196	-0.0211764	0.00176903
6	A6	171	93.1136	-0.0204747	0.00160971
6	A6	172	93.3077	-0.0203988	0.00165156
6	A6	173	93.5017	-0.0213145	0.00187671
6	A6	174	93.6958	-0.0214675	0.00219489
6	A6	175	93.8898	-0.0219567	0.00247646
6	A6	176	94.0838	-0.0226499	0.00260372
6	A6	177	94.2779	-0.0226807	0.00251468
6	A6	178	94.4719	-0.0229911	0.00221917
6	A6	179	94.6659	-0.0222697	0.00178432
6	A6	180	94.86	-0.0235499	0.00130185
7	A7	1	60.1273	2.95887	0.12606
7	A7	2	60.3213	2.95403	0.126777
7	A7	3	60.5154	2.94033	0.127475
7	A7	4	60.7094	2.92423	0.127937
7	A7	5	60.9035	2.91519	0.128047
7	A7	6	61.0975	2.90367	0.127831
7	A7	7	61.2915	2.88753	0.127445
7	A7	8	61.4856	2.87325	0.127102
7	A7	9	61.6796	2.86292	0.126986
7	A7	10	61.8736	2.85369	0.127171
7	A7	11	62.0677	2.84041	0.127602
7	A7	12	62.2617	2.8243	0.128137
7	A7	13	62.4557	2.81017	0.128641
7	A7	14	62.6498	2.80143	0.129028
7	A7	15	62.8438	2.78629	0.129266
7	A7	16	63.0379	2.77308	0.129368
7	A7	17	63.2319	2.75902	0.129377
7	A7	18	63.4259	2.74545	0.129378
7	A7	19	63.62	2.73366	0.129468
7	A7	20	63.814	2.72136	0.129708
7	A7	21	64.008	2.70771	0.130072
7	A7	22	64.2021	2.69448	0.130457
7	A7	23	64.3961	2.68152	0.130726
7	A7	24	64.5902	2.66882	0.130794
7	A7	25	64.7842	2.65177	0.130682
7	A7	26	64.9782	2.64288	0.130502
7	A7	27	65.1723	2.62707	0.130392
7	A7	28	65.3663	2.617	0.130429
7	A7	29	65.5603	2.60164	0.130589
7	A7	30	65.7544	2.58962	0.130756
7	A7	31	65.9484	2.57462	0.130783
7	A7	32	66.1425	2.56282	0.130572
7	A7	33	66.3365	2.55002	0.130141
7	A7	34	66.5305	2.53392	0.129616
7	A7	35	66.7246	2.52192	0.129187
7	A7	36	66.9186	2.51176	0.128991
7	A7	37	67.1126	2.49788	0.129037
7	A7	38	67.3067	2.48555	0.12919
7	A7	39	67.5007	2.46925	0.129249
7	A7	40	67.6948	2.45752	0.129075
7	A7	41	67.8888	2.44508	0.128681
7	A7	42	68.0828	2.4309	0.128229
7	A7	43	68.2769	2.41623	0.12794
7	A7	44	68.4709	2.40824	0.127959
7	A7	45	68.6649	2.39496	0.128267
7	A7	46	68.859	2.37827	0.128676
7	A7	47	69.053	2.36771	0.128927
7	A7	48	69.2471	2.35312	0.128824
7	A7	49	69.4411	2.33864	0.128331
7	A7	50	69.6351	2.32807	0.127587
7	A7	51	69.8292	2.31279	0.126827
7	A7	52	70.0232	2.30229	0.126269
7	A7	53	70.2172	2.29152	0.126024
7	A7	54	70.4113	2.27685	0.126056
7	A7	55	70.6053	2.26395	0.126219
7	A7	56	70.7994	2.25226	0.126333
7	A7	57	70.9934	2.23815	0.126265
7	A7	58	71.1874	2.22502	0.125968
7	A7	59	71.3815	2.21211	0.125483
7	A7	60	71.5755	2.19961	0.124883
7	A7	61	71.7695	2.18739	0.124243
7	A7	62	71.9636	2.17636	0.123616
7	A7	63	72.1576	2.16126	0.123056
7	A7	64	72.3517	2.14833	0.122662
7	A7	65	72.5457	2.13772	0.122552
7	A7	66	72.7397	2.12573	0.122806
7	A7	67	72.9338	2.11606	0.123388
7	A7	68	73.1278	2.09936	0.124121
7	A7	69	73.3218	2.08605	0.12475
7	A7	70	73.5159	2.07532	0.125048
7	A7	71	73.7099	2.0622	0.124888
7	A7	72	73.9039	2.04776	0.124277
7	A7	73	74.098	2.03527	0.123335
7	A7	74	74.292	2.02559	0.122247
7	A7	75	74.4861	2.01062	0.121218
7	A7	76	74.6801	1.99999	0.120423
7	A7	77	74.8741	1.99126	0.11997
7	A7	78	75.0682	1.97471	0.119878
7	A7	79	75.2622	1.96624	0.120071
7	A7	80	75.4563	1.95213	0.120396
7	A7	81	75.6503	1.944	0.120665
7	A7	82	75.8443	1.92534	0.120718
7	A7	83	76.0384	1.91404	0.120484
7	A7	84	76.2324	1.90556	0.120009
7	A7	85	76.4264	1.8915	0.119413
7	A7	86	76.6205	1.87867	0.118827
7	A7	87	76.8145	1.87027	0.118328
7	A7	88	77.0085	1.85476	0.117937
7	A7	89	77.2026	1.8434	0.117636
7	A7	90	77.3966	1.83339	0.117411
7	A7	91	77.5907	1.81896	0.117252
7	A7	92	77.7847	1.81012	0.117158
7	A7	93	77.9787	1.79662	0.117121
7	A7	94	78.1728	1.78388	0.117119
7	A7	95	78.3668	1.77506	0.117122
7	A7	96	78.5608	1.76229	0.117111
7	A7	97	78.7549	1.74733	0.117089
7	A7	98	78.9489	1.73975	0.117114
7	A7	99	79.143	1.72616	0.117305
7	A7	100	79.337	1.7128	0.117838
7	A7	101	79.531	1.7027	0.118919
7	A7	102	79.7251	1.69281	0.120763
7	A7	103	79.9191	1.67925	0.123629
7	A7	104	80.1131	1.66447	0.127888
7	A7	105	80.3072	1.65387	0.134164
7	A7	106	80.5012	1.64266	0.143474
7	A7	107	80.6953	1.62793	0.157367
7	A7	108	80.8893	1.60998	0.178025
7	A7	109	81.0833	1.59788	0.208278
7	A7	110	81.2774	1.57769	0.251443
7	A7	111	81.4714	1.55423	0.310875
7	A7	112	81.6654	1.52692	0.389173
7	A7	113	81.8595	1.48697	0.487106
7	A7	114	82.0535	1.4396	0.602519
7	A7	115	82.2476	1.36927	0.729673
7	A7	116	82.4416	1.27353	0.859423
7	A7	117	82.6356	1.154	0.980412
7	A7	118	82.8297	1.01842	1.081
7	A7	119	83.0237	0.876774	1.15128
7	A7	120	83.2177	0.732885	1.18455
7	A7	121	83.4118	0.593501	1.1779
7	A7	122	83.6058	0.465105	1.13206
7	A7	123	83.7999	0.345372	1.05095
7	A7	124	83.9939	0.240264	0.941181
7	A7	125	84.1879	0.162034	0.811586
7	A7	126	84.382	0.102137	0.672458
7	A7	127	84.576	0.0670488	0.534378
7	A7	128	84.77	0.0462716	0.40675
7	A7	129	84.9641	0.0337026	0.296468
7	A7	130	85.1581	0.0278713	0.20716
7	A7	131	85.3522	0.0234569	0.139233
7	A7	132	85.5462	0.0212824	0.090593
7	A7	133	85.7402	0.021019	0.0577048
7	A7	134	85.9343	0.0193875	0.0366104
7	A7	135	86.1283	0.0185465	0.0236747
7	A7	136	86.3223	0.0165396	0.0159895
7	A7	137	86.5164	0.0160333	0.0114822
7	A7	138	86.7104	0.0161777	0.00882214
7	A7	139	86.9044	0.015479	0.00722358
7	A7	140	87.0985	0.0152853	0.0062348
7	A7	141	87.2925	0.0141534	0.00557892
7	A7	142	87.4866	0.0139634	0.00507352
7	A7	143	87.6806	0.0131322	0.00461229
7	A7	144	87.8746	0.0119457	0.00416592
7	A7	145	88.0687	0.0132174	0.00376651
7	A7	146	88.2627	0.0127208	0.00346853
7	A7	147	88.4567	0.0124516	0.00330762
7	A7	148	88.6508	0.0115714	0.00328156
7	A7	149	88.8448	0.0112056	0.00335854
7	A7	150	89.0389	0.0111041	0.00349553
7	A7	151	89.2329	0.0110074	0.00364858
7	A7	152	89.4269	0.0097631	0.00377323
7	A7	153	89.621	0.00958295	0.00382776
7	A7	154	89.815	0.00916285	0.00378775
7	A7	155	90.009	0.00888971	0.00366369
7	A7	156	90.2031	0.00835007	0.00350368
7	A7	157	90.3971	0.00859002	0.00337245
7	A7	158	90.5912	0.00860894	0.00331679
7	A7	159	90.7852	0.00745227	0.00334023
7	A7	160	90.9792	0.00709507	0.00340392
7	A7	161	91.1733	0.00696183	0.00345255
7	A7	162	91.3673	0.00651065	0.00344641
7	A7	163	91.5613	0.0061797	0.00337899
7	A7	164	91.7554	0.00548098	0.00327151
7	A7	165	91.9494	0.00637139	0.00315267
7	A7	166	92.1435	0.00520335	0.00303991
7	A7	167	92.3375	0.00477288	0.00293473
7	A7	168	92.5315	0.00459652	0.00283124
7	A7	169	92.7256	0.00455328	0.00272651
7	A7	170	92.9196	0.00462571	0.00262184
7	A7	171	93.1136	0.00426359	0.00251661
7	A7	172	93.3077	0.00286372	0.00240675
7	A7	173	93.5017	0.00396099	0.00229347
7	A7	174	93.6958	0.00300461	0.00219199
7	A7	175	93.8898	0.00342613	0.0021236
7	A7	176	94.0838	0.00364988	0.00209042
7	A7	177	94.2779	0.00274028	0.00205476
7	A7	178	94.4719	0.00195335	0.00194862
7	A7	179	94.6659	0.00138756	0.00171455
7	A7	180	94.86	0.00208663	0.00134876
8	A8	1	60.1273	3.00445	0.131059
8	A8	2	60.3213	2.99965	0.130943
8	A8	3	60.5154	2.98341	0.130682
8	A8	4	60.7094	2.97257	0.130353
8	A8	5	60.9035	2.95981	0.130159
8	A8	6	61.0975	2.94632	0.130317
8	A8	7	61.2915	2.93475	0.130918
8	A8	8	61.4856	2.92554	0.131851
8	A8	9	61.6796	2.90966	0.132861
8	A8	10	61.8736	2.8939	0.133705
8	A8	11	62.0677	2.87929	0.134284
8	A8	12	62.2617	2.87075	0.134656
8	A8	13	62.4557	2.855	0.134955
8	A8	14	62.6498	2.84225	0.135297
8	A8	15	62.8438	2.82767	0.135715
8	A8	16	63.0379	2.8134	0.136175
8	A8	17	63.2319	2.80044	0.136595
8	A8	18	63.4259	2.78743	0.136891
8	A8	19	63.62	2.77389	0.137017
8	A8	20	63.814	2.75789	0.137007
8	A8	21	64.008	2.74133	0.13696
8	A8	22	64.2021	2.73483	0.136986
8	A8	23	64.3961	2.71868	0.13713
8	A8	24	64.5902	2.70472	0.137336
8	A8	25	64.7842	2.69073	0.1375
8	A8	26	64.9782	2.6756	0.13754
8	A8	27	65.1723	2.66187	0.137437
8	A8	28	65.3663	2.65129	0.137219
8	A8	29	65.5603	2.63455	0.136904
8	A8	30	65.7544	2.62236	0.136484
8	A8	31	65.9484	2.60536	0.135933
8	A8	32	66.1425	2.5966	0.135245
8	A8	33	66.3365	2.58118	0.134483
8	A8	34	66.5305	2.56576	0.133778
8	A8	35	66.7246	2.55323	0.133308
8	A8	36	66.9186	2.54222	0.133203
8	A8	37	67.1126	2.5288	0.133481
8	A8	38	67.3067	2.51597	0.134008
8	A8	39	67.5007	2.49949	0.134562
8	A8	40	67.6948	2.48854	0.13494
8	A8	41	67.8888	2.47219	0.135043
8	A8	42	68.0828	2.46005	0.134907
8	A8	43	68.2769	2.44682	0.13464
8	A8	44	68.4709	2.43148	0.13434
8	A8	45	68.6649	2.42076	0.134024
8	A8	46	68.859	2.40709	0.133631
8	A8	47	69.053	2.39151	0.133081
8	A8	48	69.2471	2.37739	0.132358
8	A8	49	69.4411	2.36481	0.131551
8	A8	50	69.6351	2.35468	0.130816
8	A8	51	69.8292	2.3384	0.130302
8	A8	52	70.0232	2.32701	0.130079
8	A8	53	70.2172	2.31555	0.1301
8	A8	54	70.4113	2.30061	0.130238
8	A8	55	70.6053	2.29038	0.130355
8	A8	56	70.7994	2.27197	0.130367
8	A8	57	70.9934	2.26204	0.130273
8	A8	58	71.1874	2.24887	0.130131
8	A8	59	71.3815	2.23617	0.129995
8	A8	60	71.5755	2.22194	0.129879
8	A8	61	71.7695	2.2095	0.129768
8	A8	62	71.9636	2.19566	0.129653
8	A8	63	72.1576	2.18355	0.129563
8	A8	64	72.3517	2.16916	0.129548
8	A8	65	72.5457	2.15811	0.129621
8	A8	66	72.7397	2.14527	0.129717
8	A8	67	72.9338	2.13209	0.129696
8	A8	68	73.1278	2.11633	0.12942
8	A8	69	73.3218	2.10262	0.128851
8	A8	70	73.5159	2.09326	0.128095
8	A8	71	73.7099	2.078	0.127371
8	A8	72	73.9039	2.06559	0.12689
8	A8	73	74.098	2.05469	0.126749
8	A8	74	74.292	2.04371	0.126866
8	A8	75	74.4861	2.02919	0.127032
8	A8	76	74.6801	2.01371	0.12702
8	A8	77	74.8741	2.00318	0.126708
8	A8	78	75.0682	1.99116	0.126119
8	A8	79	75.2622	1.97901	0.125373
8	A8	80	75.4563	1.96509	0.124597
8	A8	81	75.6503	1.95561	0.123865
8	A8	82	75.8443	1.94087	0.123214
8	A8	83	76.0384	1.92705	0.122695
8	A8	84	76.2324	1.91808	0.122405
8	A8	85	76.4264	1.9038	0.122435
8	A8	86	76.6205	1.89527	0.122795
8	A8	87	76.8145	1.88187	0.12335
8	A8	88	77.0085	1.86708	0.123851
8	A8	89	77.2026	1.85538	0.124045
8	A8	90	77.3966	1.84236	0.123808
8	A8	91	77.5907	1.82788	0.123197
8	A8	92	77.7847	1.81757	0.12239
8	A8	93	77.9787	1.80824	0.121576
8	A8	94	78.1728	1.79488	0.12086
8	A8	95	78.3668	1.78221	0.120265
8	A8	96	78.5608	1.76719	0.119821
8	A8	97	78.7549	1.75924	0.119619
8	A8	98	78.9489	1.74604	0.119797
8	A8	99	79.143	1.73752	0.120457
8	A8	100	79.337	1.72312	0.121611
8	A8	101	79.531	1.70884	0.123223
8	A8	102	79.7251	1.69767	0.125336
8	A8	103	79.9191	1.68504	0.128216
8	A8	104	80.1131	1.67413	0.132446
8	A8	105	80.3072	1.65825	0.138954
8	A8	106	80.5012	1.64868	0.149047
8	A8	107	80.6953	1.63477	0.164481
8	A8	108	80.8893	1.61657	0.187556
8	A8	109	81.0833	1.60193	0.22116
8	A8	110	81.2774	1.58129	0.268622
8	A8	111	81.4714	1.55538	0.333217
8	A8	112	81.6654	1.52817	0.417281
8	A8	113	81.8595	1.48493	0.521052
8	A8	114	82.0535	1.43164	0.641596
8	A8	115	82.2476	1.3566	0.772286
8	A8	116	82.4416	1.25296	0.903233
8	A8	117	82.6356	1.13023	1.02271
8	A8	118	82.8297	0.990079	1.1192
8	A8	119	83.0237	0.846546	1.18334
8	A8	120	83.2177	0.702699	1.20918
8	A8	121	83.4118	0.564091	1.19461
8	A8	122	83.6058	0.435652	1.14103
8	A8	123	83.7999	0.315667	1.05286
8	A8	124	83.9939	0.214973	0.937158
8	A8	125	84.1879	0.137838	0.803071
8	A8	126	84.382	0.0829689	0.661107
8	A8	127	84.576	0.0493969	0.521874
8	A8	128	84.77	0.0299629	0.394592
8	A8	129	84.9641	0.01923	0.285779
8	A8	130	85.1581	0.0129887	0.198587
8	A8	131	85.3522	0.0101203	0.132939
8	A8	132	85.5462	0.00794073	0.0863433
8	A8	133	85.7402	0.00617715	0.0550053
8	A8	134	85.9343	0.00485277	0.0348731
8	A8	135	86.1283	0.00327526	0.0223723
8	A8	136	86.3223	0.0031751	0.0147544
8	A8	137	86.5164	0.00267866	0.0101257
8	A8	138	86.7104	0.00209512	0.00728827
8	A8	139	86.9044	0.00246993	0.00552564
8	A8	140	87.0985	0.000980137	0.00442055
8	A8	141	87.2925	0.00158557	0.00373707
8	A8	142	87.4866	0.00065407	0.00335281
8	A8	143	87.6806	0.0008133	0.0032114
8	A8	144	87.8746	0.000550716	0.00327622
8	A8	145	88.0687	0.00114359	0.00348959
8	A8	146	88.2627	-9.67117e-05	0.00375602
8	A8	147	88.4567	-0.00106915	0.00396196
8	A8	148	88.6508	-0.00148372	0.00402172
8	A8	149	88.8448	-0.0016997	0.00391955
8	A8	150	89.0389	-0.00261208	0.00371788
8	A8	151	89.2329	-0.00186618	0.00352338
8	A8	152	89.4269	-0.00244979	0.00342983
8	A8	153	89.621	-0.00303231	0.00347046
8	A8	154	89.815	-0.00335855	0.00360513
8	A8	155	90.009	-0.00358175	0.00374629
8	A8	156	90.2031	-0.00467219	0.00380817
8	A8	157	90.3971	-0.0048982	0.00375326
8	A8	158	90.5912	-0.0054824	0.00361229
8	A8	159	90.7852	-0.00503165	0.00346562
8	A8	160	90.9792	-0.0048563	0.00339451
8	A8	161	91.1733	-0.00570814	0.00343007
8	A8	162	91.3673	-0.00713449	0.00353227
8	A8	163	91.5613	-0.00630731	0.00361294
8	A8	164	91.7554	-0.00700019	0.00358755
8	A8	165	91.9494	-0.00842025	0.00342241
8	A8	166	92.1435	-0.00757861	0.00314958
8	A8	167	92.3375	-0.00751185	0.00284441
8	A8	168	92.5315	-0.00843899	0.00258266
8	A8	169	92.7256	-0.00810462	0.00240395
8	A8	170	92.9196	-0.00845365	0.00230109
8	A8	171	93.1136	-0.00930739	0.00223653
8	A8	172	93.3077	-0.00902032	0.00216983
8	A8	173	93.5017	-0.00928977	0.00207623
8	A8	174	93.6958	-0.00872192	0.00194842
8	A8	175	93.8898	-0.0104272	0.00178862
8	A8	176	94.0838	-0.00977728	0.00160226
8	A8	177	94.2779	-0.00988672	0.00139648
8	A8	178	94.4719	-0.00928038	0.00117935
8	A8	179	94.6659	-0.0103139	0.000957336
8	A8	180	94.86	-0.0109117	0.000734782
9	A9	1	60.1273	2.96448	0.134821
9	A9	2	60.3213	2.95389	0.134527
9	A9	3	60.5154	2.94071	0.134187
9	A9	4	60.7094	2.93326	0.133947
9	A9	5	60.9035	2.91539	0.134024
9	A9	6	61.0975	2.90617	0.134621
9	A9	7	61.2915	2.89052	0.135789
9	A9	8	61.4856	2.88156	0.137354
9	A9	9	61.6796	2.86656	0.138954
9	A9	10	61.8736	2.85266	0.140164
9	A9	11	62.0677	2.83719	0.140685
9	A9	12	62.2617	2.82188	0.140465
9	A9	13	62.4557	2.80924	0.139714
9	A9	14	62.6498	2.7949	0.1388
9	A9	15	62.8438	2.78464	0.138092
9	A9	16	63.0379	2.76574	0.137858
9	A9	17	63.2319	2.7569	0.138185
9	A9	18	63.4259	2.74145	0.13897
9	A9	19	63.62	2.72952	0.139969
9	A9	20	63.814	2.71489	0.140874
9	A9	21	64.008	2.70111	0.141434
9	A9	22	64.2021	2.68308	0.141555
9	A9	23	64.3961	2.67274	0.141318
9	A9	24	64.5902	2.65705	0.140899
9	A9	25	64.7842	2.64481	0.140452
9	A9	26	64.9782	2.63228	0.14003
9	A9	27	65.1723	2.61767	0.139612
9	A9	28	65.3663	2.60058	0.139194
9	A9	29	65.5603	2.5894	0.13884
9	A9	30	65.7544	2.57411	0.138634
9	A9	31	65.9484	2.56536	0.13858
9	A9	32	66.1425	2.54926	0.138538
9	A9	33	66.3365	2.53541	0.138279
9	A9	34	66.5305	2.52081	0.13764
9	A9	35	66.7246	2.5062	0.136661
9	A9	36	66.9186	2.49292	0.135599
9	A9	37	67.1126	2.48117	0.13483
9	A9	38	67.3067	2.46987	0.134651
9	A9	39	67.5007	2.45421	0.13516
9	A9	40	67.6948	2.44253	0.136206
9	A9	41	67.8888	2.42993	0.137463
9	A9	42	68.0828	2.41574	0.138551
9	A9	43	68.2769	2.399	0.139164
9	A9	44	68.4709	2.38563	0.139158
9	A9	45	68.6649	2.37349	0.138558
9	A9	46	68.859	2.35867	0.137521
9	A9	47	69.053	2.34243	0.136264
9	A9	48	69.2471	2.33372	0.13499
9	A9	49	69.4411	2.31802	0.133847
9	A9	50	69.6351	2.30659	0.132904
9	A9	51	69.8292	2.29239	0.13218
9	A9	52	70.0232	2.27943	0.131663
9	A9	53	70.2172	2.26798	0.13132
9	A9	54	70.4113	2.25386	0.131101
9	A9	55	70.6053	2.24369	0.130941
9	A9	56	70.7994	2.22827	0.130795
9	A9	57	70.9934	2.2144	0.130685
9	A9	58	71.1874	2.20222	0.130706
9	A9	59	71.3815	2.18976	0.130988
9	A9	60	71.5755	2.17991	0.131586
9	A9	61	71.7695	2.16205	0.13242
9	A9	62	71.9636	2.15233	0.133254
9	A9	63	72.1576	2.13865	0.133782
9	A9	64	72.3517	2.12301	0.133758
9	A9	65	72.5457	2.10846	0.133094
9	A9	66	72.7397	2.09755	0.131899
9	A9	67	72.9338	2.0844	0.130433
9	A9	68	73.1278	2.07105	0.129019
9	A9	69	73.3218	2.05886	0.127955
9	A9	70	73.5159	2.04534	0.127426
9	A9	71	73.7099	2.03687	0.127462
9	A9	72	73.9039	2.02236	0.127929
9	A9	73	74.098	2.00878	0.128569
9	A9	74	74.292	1.99773	0.129106
9	A9	75	74.4861	1.98127	0.129354
9	A9	76	74.6801	1.97134	0.129273
9	A9	77	74.8741	1.95871	0.128946
9	A9	78	75.0682	1.94673	0.128501
9	A9	79	75.2622	1.93194	0.128019
9	A9	80	75.4563	1.92414	0.127496
9	A9	81	75.6503	1.90762	0.126873
9	A9	82	75.8443	1.89494	0.126104
9	A9	83	76.0384	1.88319	0.125229
9	A9	84	76.2324	1.8712	0.124374
9	A9	85	76.4264	1.86017	0.123694
9	A9	86	76.6205	1.84752	0.12328
9	A9	87	76.8145	1.8375	0.123109
9	A9	88	77.0085	1.82232	0.123053
9	A9	89	77.2026	1.81044	0.122946
9	A9	90	77.3966	1.80083	0.122665
9	A9	91	77.5907	1.78426	0.122184
9	A9	92	77.7847	1.77518	0.121584
9	A9	93	77.9787	1.76345	0.121024
9	A9	94	78.1728	1.75189	0.120691
9	A9	95	78.3668	1.73868	0.120729
9	A9	96	78.5608	1.72862	0.121184
9	A9	97	78.7549	1.71876	0.121973
9	A9	98	78.9489	1.70428	0.122911
9	A9	99	79.143	1.69051	0.12379
9	A9	100	79.337	1.67933	0.12451
9	A9	101	79.531	1.66663	0.125176
9	A9	102	79.7251	1.6537	0.126144
9	A9	103	79.9191	1.64317	0.128018
9	A9	104	80.1131	1.63022	0.131612
9	A9	105	80.3072	1.61865	0.137948
9	A9	106	80.5012	1.60757	0.148305
9	A9	107	80.6953	1.59203	0.164327
9	A9	108	80.8893	1.57822	0.188159
9	A9	109	81.0833	1.56143	0.222529
9	A9	110	81.2774	1.53916	0.270622
9	A9	111	81.4714	1.51645	0.33561
9	A9	112	81.6654	1.48532	0.419752
9	A9	113	81.8595	1.44725	0.523188
9	A9	114	82.0535	1.39112	0.642827
9	A9	115	82.2476	1.3192	0.771826
9	A9	116	82.4416	1.2151	0.900095
9	A9	117	82.6356	1.09494	1.01586
9	A9	118	82.8297	0.956799	1.1078
9	A9	119	83.0237	0.818335	1.16705
9	A9	120	83.2177	0.681531	1.18837
9	A9	121	83.4118	0.548337	1.17033
9	A9	122	83.6058	0.425397	1.11486
9	A9	123	83.7999	0.311566	1.02665
9	A9	124	83.9939	0.21656	0.912623
9	A9	125	84.1879	0.142549	0.781541
9	A9	126	84.382	0.089161	0.643331
9	A9	127	84.576	0.0568437	0.508
9	A9	128	84.77	0.0383246	0.384269
9	A9	129	84.9641	0.0281752	0.278347
9	A9	130	85.1581	0.0220205	0.19328
9	A9	131	85.3522	0.018927	0.129057
9	A9	132	85.5462	0.0174252	0.0833605
9	A9	133	85.7402	0.015772	0.0526218
9	A9	134	85.9343	0.0145577	0.0329997
9	A9	135	86.1283	0.0138267	0.021057
9	A9	136	86.3223	0.0147118	0.0140742
9	A9	137	86.5164	0.0128961	0.0100864
9	A9	138	86.7104	0.0117326	0.0077802
9	A9	139	86.9044	0.0114754	0.00635297
9	A9	140	87.0985	0.0109643	0.00537585
9	A9	141	87.2925	0.0107843	0.00466546
9	A9	142	87.4866	0.011197	0.00416421
9	A9	143	87.6806	0.0101862	0.00384624
9	A9	144	87.8746	0.0103453	0.00366907
9	A9	145	88.0687	0.0093185	0.00357301
9	A9	146	88.2627	0.00891608	0.00350695
9	A9	147	88.4567	0.00890219	0.0034494
9	A9	148	88.6508	0.00876676	0.00340671
9	A9	149	88.8448	0.00853497	0.00339254
9	A9	150	89.0389	0.00759786	0.00340704
9	A9	151	89.2329	0.00752352	0.00343108
9	A9	152	89.4269	0.00663781	0.0034362
9	A9	153	89.621	0.00719539	0.00340078
9	A9	154	89.815	0.00603552	0.00332115
9	A9	155	90.009	0.0061243	0.00321319
9	A9	156	90.2031	0.00573449	0.00310457
9	A9	157	90.3971	0.00579394	0.00302126
9	A9	158	90.5912	0.00534486	0.00297414
9	A9	159	90.7852	0.00493609	0.00295315
9	A9	160	90.9792	0.00452708	0.00293367
9	A9	161	91.1733	0.00427304	0.00289205
9	A9	162	91.3673	0.00415737	0.00282079
9	A9	163	91.5613	0.00370152	0.00273408
9	A9	164	91.7554	0.00368519	0.00266181
9	A9	165	91.9494	0.00347331	0.00263672
9	A9	166	92.1435	0.00306842	0.00268103
9	A9	167	92.3375	0.00306646	0.00279663
9	A9	168	92.5315	0.00269442	0.00296132
9	A9	169	92.7256	0.00196244	0.00313356
9	A9	170	92.9196	0.00208834	0.00326658
9	A9	171	93.1136	0.00109151	0.00332722
9	A9	172	93.3077	0.000654987	0.00330893
9	A9	173	93.5017	0.0016344	0.00322867
9	A9	174	93.6958	0.000478249	0.00310785
9	A9	175	93.8898	-9.09614e-05	0.00295007
9	A9	176	94.0838	0.000253447	0.00273389
9	A9	177	94.2779	-0.000383938	0.00242814
9	A9	178	94.4719	-0.00106368	0.00202028
9	A9	179	94.6659	-0.000803792	0.00153697
9	A9	180	94.86	-4.88635e-05	0.00104107
10	A10	1	60.1273	2.9449	0.13467
10	A10	2	60.3213	2.9284	0.134889
10	A10	3	60.5154	2.91822	0.135136
10	A10	4	60.7094	2.91153	0.135388
10	A10	5	60.9035	2.89463	0.13563
10	A10	6	61.0975	2.8819	0.135826
10	A10	7	61.2915	2.86805	0.135946
10	A10	8	61.4856	2.85518	0.135991
10	A10	9	61.6796	2.84262	0.136006
10	A10	10	61.8736	2.82936	0.136076
10	A10	11	62.0677	2.81459	0.136284
10	A10	12	62.2617	2.80513	0.13666
10	A10	13	62.4557	2.78996	0.137177
10	A10	14	62.6498	2.77563	0.137754
10	A10	15	62.8438	2.76231	0.138275
10	A10	16	63.0379	2.75098	0.138635
10	A10	17	63.2319	2.73304	0.138773
10	A10	18	63.4259	2.72222	0.138694
10	A10	19	63.62	2.70698	0.13848
10	A10	20	63.814	2.69414	0.138268
10	A10	21	64.008	2.68026	0.138187
10	A10	22	64.2021	2.66951	0.138331
10	A10	23	64.3961	2.65344	0.138723
10	A10	24	64.5902	2.64025	0.139314
10	A10	25	64.7842	2.62805	0.139997
10	A10	26	64.9782	2.61424	0.140623
10	A10	27	65.1723	2.59967	0.141044
10	A10	28	65.3663	2.58537	0.141144
10	A10	29	65.5603	2.57049	0.140889
10	A10	30	65.7544	2.55931	0.140323
10	A10	31	65.9484	2.54254	0.139554
10	A10	32	66.1425	2.53015	0.138704
10	A10	33	66.3365	2.51805	0.137874
10	A10	34	66.5305	2.5055	0.137144
10	A10	35	66.7246	2.48857	0.136573
10	A10	36	66.9186	2.47605	0.136204
10	A10	37	67.1126	2.46669	0.136039
10	A10	38	67.3067	2.45111	0.136031
10	A10	39	67.5007	2.43705	0.136071
10	A10	40	67.6948	2.42293	0.136044
10	A10	41	67.8888	2.41192	0.135856
10	A10	42	68.0828	2.39775	0.135473
10	A10	43	68.2769	2.38333	0.13493
10	A10	44	68.4709	2.37058	0.13433
10	A10	45	68.6649	2.35701	0.133823
10	A10	46	68.859	2.34603	0.133554
10	A10	47	69.053	2.33012	0.1336
10	A10	48	69.2471	2.31931	0.13391
10	A10	49	69.4411	2.30891	0.134315
10	A10	50	69.6351	2.29107	0.134595
10	A10	51	69.8292	2.27877	0.134598
10	A10	52	70.0232	2.26204	0.134313
10	A10	53	70.2172	2.25729	0.13385
10	A10	54	70.4113	2.23885	0.133344
10	A10	55	70.6053	2.22716	0.132858
10	A10	56	70.7994	2.21459	0.132353
10	A10	57	70.9934	2.20225	0.131752
10	A10	58	71.1874	2.18768	0.131054
10	A10	59	71.3815	2.17234	0.130402
10	A10	60	71.5755	2.16239	0.130052
10	A10	61	71.7695	2.15175	0.130222
10	A10	62	71.9636	2.13817	0.13093
10	A10	63	72.1576	2.12637	0.131909
10	A10	64	72.3517	2.11351	0.132702
10	A10	65	72.5457	2.09598	0.132866
10	A10	66	72.7397	2.08315	0.132186
10	A10	67	72.9338	2.07077	0.130764
10	A10	68	73.1278	2.05919	0.128945
10	A10	69	73.3218	2.04537	0.127166
10	A10	70	73.5159	2.0355	0.125791
10	A10	71	73.7099	2.02246	0.125037
10	A10	72	73.9039	2.00956	0.124953
10	A10	73	74.098	1.99906	0.12543
10	A10	74	74.292	1.98734	0.126235
10	A10	75	74.4861	1.97578	0.127054
10	A10	76	74.6801	1.96061	0.127596
10	A10	77	74.8741	1.94642	0.127687
10	A10	78	75.0682	1.93577	0.127321
10	A10	79	75.2622	1.92759	0.126632
10	A10	80	75.4563	1.91096	0.1258
10	A10	81	75.6503	1.89754	0.124978
10	A10	82	75.8443	1.88999	0.124242
10	A10	83	76.0384	1.87467	0.123602
10	A10	84	76.2324	1.86512	0.123033
10	A10	85	76.4264	1.8514	0.12252
10	A10	86	76.6205	1.83879	0.122097
10	A10	87	76.8145	1.82809	0.121846
10	A10	88	77.0085	1.81664	0.121845
10	A10	89	77.2026	1.8062	0.122081
10	A10	90	77.3966	1.79243	0.122419
10	A10	91	77.5907	1.78111	0.122646
10	A10	92	77.7847	1.7663	0.122574
10	A10	93	77.9787	1.75545	0.122136
10	A10	94	78.1728	1.74533	0.121405
10	A10	95	78.3668	1.73322	0.120547
10	A10	96	78.5608	1.72077	0.119749
10	A10	97	78.7549	1.70924	0.119192
10	A10	98	78.9489	1.69883	0.119038
10	A10	99	79.143	1.68631	0.11943
10	A10	100	79.337	1.67544	0.120484
10	A10	101	79.531	1.66571	0.122283
10	A10	102	79.7251	1.65131	0.124915
10	A10	103	79.9191	1.63731	0.128566
10	A10	104	80.1131	1.62933	0.133619
10	A10	105	80.3072	1.61392	0.140789
10	A10	106	80.5012	1.60171	0.151214
10	A10	107	80.6953	1.58736	0.16658
10	A10	108	80.8893	1.57142	0.189197
10	A10	109	81.0833	1.5569	0.221988
10	A10	110	81.2774	1.53453	0.268274
10	A10	111	81.4714	1.51445	0.331241
10	A10	112	81.6654	1.48084	0.413072
10	A10	113	81.8595	1.44484	0.513865
10	A10	114	82.0535	1.38903	0.630644
10	A10	115	82.2476	1.31955	0.756921
10	A10	116	82.4416	1.22025	0.883153
10	A10	117	82.6356	1.10425	0.998147
10	A10	118	82.8297	0.967876	1.09103
10	A10	119	83.0237	0.835681	1.15307
10	A10	120	83.2177	0.699956	1.17884
10	A10	121	83.4118	0.568799	1.1664
10	A10	122	83.6058	0.445487	1.11695
10	A10	123	83.7999	0.330605	1.03439
10	A10	124	83.9939	0.234219	0.92496
10	A10	125	84.1879	0.158022	0.796952
10	A10	126	84.382	0.101747	0.660118
10	A10	127	84.576	0.0684817	0.524581
10	A10	128	84.77	0.0477281	0.399405
10	A10	129	84.9641	0.0369878	0.291264
10	A10	130	85.1581	0.0307488	0.20367
10	A10	131	85.3522	0.0274728	0.136984
10	A10	132	85.5462	0.0243353	0.089111
10	A10	133	85.7402	0.023572	0.056555
10	A10	134	85.9343	0.0228403	0.0354433
10	A10	135	86.1283	0.0218038	0.0222736
10	A10	136	86.3223	0.0200189	0.0142947
10	A10	137	86.5164	0.0207409	0.00957524
10	A10	138	86.7104	0.0205593	0.00687387
10	A10	139	86.9044	0.0206111	0.00542776
10	A10	140	87.0985	0.0195053	0.00475449
10	A10	141	87.2925	0.0195568	0.00451938
10	A10	142	87.4866	0.0191195	0.00447745
10	A10	143	87.6806	0.0177602	0.00446381
10	A10	144	87.8746	0.0175717	0.00439507
10	A10	145	88.0687	0.0174966	0.00425646
10	A10	146	88.2627	0.017835	0.0040743
10	A10	147	88.4567	0.0161319	0.00388899
10	A10	148	88.6508	0.0162818	0.00374077
10	A10	149	88.8448	0.0158734	0.00366572
10	A10	150	89.0389	0.015983	0.00368956
10	A10	151	89.2329	0.0150357	0.00381351
10	A10	152	89.4269	0.0153305	0.00400146
10	A10	153	89.621	0.0143046	0.004184
10	A10	154	89.815	0.0130722	0.00428374
10	A10	155	90.009	0.0136214	0.00424924
10	A10	156	90.2031	0.013115	0.00407724
10	A10	157	90.3971	0.0119739	0.00381195
10	A10	158	90.5912	0.0129349	0.00352563
10	A10	159	90.7852	0.0114487	0.00329251
10	A10	160	90.9792	0.0123916	0.00316609
10	A10	161	91.1733	0.0115306	0.00316444
10	A10	162	91.3673	0.011594	0.00326608
10	A10	163	91.5613	0.0102891	0.00341928
10	A10	164	91.7554	0.0106189	0.00356288
10	A10	165	91.9494	0.0102723	0.00364997
10	A10	166	92.1435	0.00926662	0.0036629
10	A10	167	92.3375	0.00941	0.00361324
10	A10	168	92.5315	0.00934769	0.00352905
10	A10	169	92.7256	0.00861194	0.00343847
10	A10	170	92.9196	0.0079963	0.00335818
10	A10	171	93.1136	0.00888369	0.00329079
10	A10	172	93.3077	0.00703602	0.00322862
10	A10	173	93.5017	0.00769698	0.00315864
10	A10	174	93.6958	0.00719343	0.00306442
10	A10	175	93.8898	0.00719365	0.00292603
10	A10	176	94.0838	0.00618608	0.00272259
10	A10	177	94.2779	0.00601415	0.00244017
10	A10	178	94.4719	0.00666749	0.00208163
10	A10	179	94.6659	0.00591415	0.00167109
10	A10	180	94.86	0.00568419	0.00124871
11	A11	1	60.1273	3.12622	0.152561
11	A11	2	60.3213	3.11892	0.153618
11	A11	3	60.5154	3.10874	0.154617
11	A11	4	60.7094	3.08867	0.155195
11	A11	5	60.9035	3.07338	0.155199
11	A11	6	61.0975	3.0584	0.154772
11	A11	7	61.2915	3.04704	0.15425
11	A11	8	61.4856	3.02937	0.153972
11	A11	9	61.6796	3.01919	0.154106
11	A11	10	61.8736	3.00241	0.154599
11	A11	11	62.0677	2.98873	0.155243
11	A11	12	62.2617	2.97256	0.155802
11	A11	13	62.4557	2.95732	0.156089
11	A11	14	62.6498	2.94297	0.156002
11	A11	15	62.8438	2.92728	0.155514
11	A11	16	63.0379	2.91381	0.154679
11	A11	17	63.2319	2.89457	0.153649
11	A11	18	63.4259	2.88211	0.152679
11	A11	19	63.62	2.86765	0.152048
11	A11	20	63.814	2.85463	0.151938
11	A11	21	64.008	2.8393	0.152319
11	A11	22	64.2021	2.82684	0.152956
11	A11	23	64.3961	2.81318	0.153526
11	A11	24	64.5902	2.79255	0.153788
11	A11	25	64.7842	2.77801	0.153697
11	A11	26	64.9782	2.76624	0.153353
11	A11	27	65.1723	2.75232	0.152857
11	A11	28	65.3663	2.7386	0.152213
11	A11	29	65.5603	2.72104	0.15136
11	A11	30	65.7544	2.70521	0.150299
11	A11	31	65.9484	2.69256	0.149197
11	A11	32	66.1425	2.67719	0.148352
11	A11	33	66.3365	2.66488	0.148016
11	A11	34	66.5305	2.65369	0.14823
11	A11	35	66.7246	2.63997	0.148779
11	A11	36	66.9186	2.62083	0.149304
11	A11	37	67.1126	2.60596	0.149512
11	A11	38	67.3067	2.59552	0.149305
11	A11	39	67.5007	2.57725	0.148799
11	A11	40	67.6948	2.56277	0.148217
11	A11	41	67.8888	2.55333	0.147746
11	A11	42	68.0828	2.53557	0.147441
11	A11	43	68.2769	2.52369	0.147236
11	A11	44	68.4709	2.50932	0.147024
11	A11	45	68.6649	2.49108	0.146761
11	A11	46	68.859	2.47913	0.146507
11	A11	47	69.053	2.46637	0.146361
11	A11	48	69.2471	2.4533	0.146366
11	A11	49	69.4411	2.43802	0.146456
11	A11	50	69.6351	2.42391	0.146486
11	A11	51	69.8292	2.40876	0.146341
11	A11	52	70.0232	2.39393	0.145995
11	A11	53	70.2172	2.38261	0.145512
11	A11	54	70.4113	2.36868	0.144967
11	A11	55	70.6053	2.35508	0.1444
11	A11	56	70.7994	2.33885	0.143808
11	A11	57	70.9934	2.32662	0.143199
11	A11	58	71.1874	2.31186	0.142617
11	A11	59	71.3815	2.29908	0.14213
11	A11	60	71.5755	2.28505	0.141775
11	A11	61	71.7695	2.27306	0.141513
11	A11	62	71.9636	2.25771	0.14124
11	A11	63	72.1576	2.2435	0.140851
11	A11	64	72.3517	2.23211	0.14033
11	A11	65	72.5457	2.21597	0.139777
11	A11	66	72.7397	2.20197	0.139368
11	A11	67	72.9338	2.19348	0.139246
11	A11	68	73.1278	2.17788	0.139414
11	A11	69	73.3218	2.16536	0.139729
11	A11	70	73.5159	2.14843	0.139972
11	A11	71	73.7099	2.13612	0.139975
11	A11	72	73.9039	2.12294	0.139693
11	A11	73	74.098	2.11044	0.139192
11	A11	74	74.292	2.09609	0.138571
11	A11	75	74.4861	2.08401	0.137891
11	A11	76	74.6801	2.07066	0.137165
11	A11	77	74.8741	2.05752	0.136385
11	A11	78	75.0682	2.04473	0.135575
11	A11	79	75.2622	2.03269	0.134819
11	A11	80	75.4563	2.01879	0.134245
11	A11	81	75.6503	2.00624	0.133974
11	A11	82	75.8443	1.99585	0.134048
11	A11	83	76.0384	1.98119	0.134376
11	A11	84	76.2324	1.9679	0.134735
11	A11	85	76.4264	1.95798	0.134835
11	A11	86	76.6205	1.94074	0.134445
11	A11	87	76.8145	1.9279	0.133503
11	A11	88	77.0085	1.91464	0.132166
11	A11	89	77.2026	1.90577	0.130733
11	A11	90	77.3966	1.8901	0.1295
11	A11	91	77.5907	1.87972	0.128622
11	A11	92	77.7847	1.87113	0.128072
11	A11	93	77.9787	1.85301	0.127713
11	A11	94	78.1728	1.84175	0.12744
11	A11	95	78.3668	1.83086	0.127262
11	A11	96	78.5608	1.81842	0.127289
11	A11	97	78.7549	1.80921	0.127636
11	A11	98	78.9489	1.79598	0.128331
11	A11	99	79.143	1.78068	0.12932
11	A11	100	79.337	1.76963	0.130547
11	A11	101	79.531	1.75701	0.132068
11	A11	102	79.7251	1.74492	0.134099
11	A11	103	79.9191	1.73235	0.137044
11	A11	104	80.1131	1.71878	0.141489
11	A11	105	80.3072	1.70492	0.148243
11	A11	106	80.5012	1.69408	0.158425
11	A11	107	80.6953	1.68016	0.173593
11	A11	108	80.8893	1.66096	0.195898
11	A11	109	81.0833	1.6451	0.228186
11	A11	110	81.2774	1.62523	0.273883
11	A11	111	81.4714	1.60102	0.336527
11	A11	112	81.6654	1.57351	0.418862
11	A11	113	81.8595	1.53527	0.521634
11	A11	114	82.0535	1.48204	0.64245
11	A11	115	82.2476	1.4124	0.775161
11	A11	116	82.4416	1.31446	0.91019
11	A11	117	82.6356	1.19796	1.03587
11	A11	118	82.8297	1.06114	1.14045
11	A11	119	83.0237	0.919863	1.21413
11	A11	120	83.2177	0.776991	1.25044
11	A11	121	83.4118	0.640333	1.24668
11	A11	122	83.6058	0.511371	1.20357
11	A11	123	83.7999	0.389414	1.12471
11	A11	124	83.9939	0.283639	1.01606
11	A11	125	84.1879	0.198876	0.885666
11	A11	126	84.382	0.132574	0.74317
11	A11	127	84.576	0.0906202	0.598954
11	A11	128	84.77	0.0659186	0.462822
11	A11	129	84.9641	0.0514421	0.342581
11	A11	130	85.1581	0.0433964	0.243012
11	A11	131	85.3522	0.0401754	0.165571
11	A11	132	85.5462	0.0361153	0.108867
11	A11	133	85.7402	0.0352474	0.0696468
11	A11	134	85.9343	0.0338665	0.0438893
11	A11	135	86.1283	0.0334823	0.0277015
11	A11	136	86.3223	0.032338	0.0178504
11	A11	137	86.5164	0.0304472	0.0119534
11	A11	138	86.7104	0.0314976	0.00842693
11	A11	139	86.9044	0.0310981	0.00631017
11	A11	140	87.0985	0.0308091	0.005058
11	A11	141	87.2925	0.0294732	0.00436472
11	A11	142	87.4866	0.0304307	0.00404548
11	A11	143	87.6806	0.0296069	0.00397293
11	A11	144	87.8746	0.0294359	0.00405017
11	A11	145	88.0687	0.0282719	0.00420045
11	A11	146	88.2627	0.0287549	0.00436151
11	A11	147	88.4567	0.0276752	0.00448136
11	A11	148	88.6508	0.0276048	0.00451716
11	A11	149	88.8448	0.02706	0.00444128
11	A11	150	89.0389	0.0256685	0.00425299
11	A11	151	89.2329	0.0259824	0.00398696
11	A11	152	89.4269	0.0254604	0.00370457
[truncated: 10,108 more rows]
