# Supplementary material for: ASFV pA151R negatively regulates type I IFN production via degrading E3 ligase TRAF6
Source: Front Immunol. 2024 Feb 21;15:1339510. doi: 10.3389/fimmu.2024.1339510 (PMC10914938; doi:10.3389/fimmu.2024.1339510)
Supplement: Supplementary file 8 [file DataSheet_8.zip › fig 8/2023-07-13 FIG8F P72.xls]

## Sheet: Sample Setup
Block Type	Fast 96-Well Block (0.1mL)
Calibration Background is expired	Yes
Calibration Background performed on	09-09-2022
Calibration HRM MELTDOCTOR is expired	Yes
Calibration HRM MELTDOCTOR performed on	11-03-2016
Calibration Normalization FAM-ROX is expired	Yes
Calibration Normalization FAM-ROX performed on	01-19-2021
Calibration Normalization VIC-ROX is expired	Yes
Calibration Normalization VIC-ROX performed on	01-19-2021
Calibration Pure Dye CY3 is expired	Yes
Calibration Pure Dye CY3 performed on	01-19-2021
Calibration Pure Dye FAM is expired	Yes
Calibration Pure Dye FAM performed on	09-08-2022
Calibration Pure Dye MELTDOCTOR is expired	Yes
Calibration Pure Dye MELTDOCTOR performed on	11-03-2016
Calibration Pure Dye NED is expired	Yes
Calibration Pure Dye NED performed on	09-08-2022
Calibration Pure Dye ROX is expired	Yes
Calibration Pure Dye ROX performed on	09-08-2022
Calibration Pure Dye SYBR is expired	Yes
Calibration Pure Dye SYBR performed on	09-08-2022
Calibration Pure Dye TAMRA is expired	Yes
Calibration Pure Dye TAMRA performed on	09-09-2022
Calibration Pure Dye VIC is expired	Yes
Calibration Pure Dye VIC performed on	09-08-2022
Calibration ROI is expired	Yes
Calibration ROI performed on	09-08-2022
Calibration Uniformity is expired	Yes
Calibration Uniformity performed on	09-08-2022
Chemistry	SYBR_GREEN
Date Created	2023-07-13 04:14:21 AM PDT
Date Modified	2023-07-13 21:53:22 PM PDT
Experiment Barcode
Experiment Comment
Experiment File Name	D:\LY\A151R daochu\HELA HSV\New folder\2023-07-13 p72.eds
Experiment Name	2023-07-13 191420
Experiment Run Start Time	2023-07-13 12:40:08 PM PDT
Experiment Run Stop Time	2023-07-13 13:46:52 PM PDT
Experiment Type	Comparative Cт (ΔΔCт)
Instrument Name	278861502
Instrument Serial Number	278861502
Instrument Type	QuantStudio(TM) 6 Flex System
Passive Reference	ROX
Quantification Cycle Method	Ct
Signal Smoothing On	true
Stage/ Cycle where Analysis is performed	Stage 2, Step 2
User Name
Well	Well Position	Sample Name	Sample Color	Biogroup Name	Biogroup Color	Target Name	Target Color	Task	Reporter	Quencher	Quantity	Comments
1	A1	Sample 1	RGB(176,23,31)			gapdh	RGB(176,23,31)	UNKNOWN	SYBR	None
2	A2	Sample 1	RGB(176,23,31)			gapdh	RGB(176,23,31)	UNKNOWN	SYBR	None
3	A3	Sample 1	RGB(176,23,31)			gapdh	RGB(176,23,31)	UNKNOWN	SYBR	None
4	A4	SI-NS 3	RGB(238,121,66)			gapdh	RGB(176,23,31)	UNKNOWN	SYBR	None
5	A5	SI-NS 3	RGB(238,121,66)			gapdh	RGB(176,23,31)	UNKNOWN	SYBR	None
6	A6	SI-NS 3	RGB(238,121,66)			gapdh	RGB(176,23,31)	UNKNOWN	SYBR	None
7	A7	SI-40 1	RGB(142,56,142)			gapdh	RGB(176,23,31)	UNKNOWN	SYBR	None
8	A8	SI-40 1	RGB(142,56,142)			gapdh	RGB(176,23,31)	UNKNOWN	SYBR	None
9	A9	SI-40 1	RGB(142,56,142)			gapdh	RGB(176,23,31)	UNKNOWN	SYBR	None
10	A10	Sample 2	RGB(0,0,255)			gapdh	RGB(176,23,31)	UNKNOWN	SYBR	None
11	A11	Sample 2	RGB(0,0,255)			gapdh	RGB(176,23,31)	UNKNOWN	SYBR	None
12	A12	Sample 2	RGB(0,0,255)			gapdh	RGB(176,23,31)	UNKNOWN	SYBR	None
13	B1	Sample 1	RGB(176,23,31)			b646l	RGB(0,0,255)	UNKNOWN	SYBR	None
14	B2	Sample 1	RGB(176,23,31)			b646l	RGB(0,0,255)	UNKNOWN	SYBR	None
15	B3	Sample 1	RGB(176,23,31)			b646l	RGB(0,0,255)	UNKNOWN	SYBR	None
16	B4	SI-NS 3	RGB(238,121,66)			b646l	RGB(0,0,255)	UNKNOWN	SYBR	None
17	B5	SI-NS 3	RGB(238,121,66)			b646l	RGB(0,0,255)	UNKNOWN	SYBR	None
18	B6	SI-NS 3	RGB(238,121,66)			b646l	RGB(0,0,255)	UNKNOWN	SYBR	None
19	B7	SI-40 1	RGB(142,56,142)			b646l	RGB(0,0,255)	UNKNOWN	SYBR	None
20	B8	SI-40 1	RGB(142,56,142)			b646l	RGB(0,0,255)	UNKNOWN	SYBR	None
21	B9	SI-40 1	RGB(142,56,142)			b646l	RGB(0,0,255)	UNKNOWN	SYBR	None
22	B10	Sample 2	RGB(0,0,255)			b646l	RGB(0,0,255)	UNKNOWN	SYBR	None
23	B11	Sample 2	RGB(0,0,255)			b646l	RGB(0,0,255)	UNKNOWN	SYBR	None
24	B12	Sample 2	RGB(0,0,255)			b646l	RGB(0,0,255)	UNKNOWN	SYBR	None
25	C1	Sample 3	RGB(0,139,69)			gapdh	RGB(176,23,31)	UNKNOWN	SYBR	None
26	C2	Sample 3	RGB(0,139,69)			gapdh	RGB(176,23,31)	UNKNOWN	SYBR	None
27	C3	Sample 3	RGB(0,139,69)			gapdh	RGB(176,23,31)	UNKNOWN	SYBR	None
28	C4	SI-NC 1	RGB(255,127,0)			gapdh	RGB(176,23,31)	UNKNOWN	SYBR	None
29	C5	SI-NC 1	RGB(255,127,0)			gapdh	RGB(176,23,31)	UNKNOWN	SYBR	None
30	C6	SI-NC 1	RGB(255,127,0)			gapdh	RGB(176,23,31)	UNKNOWN	SYBR	None
31	C7	SI-NC 2	RGB(139,137,112)			gapdh	RGB(176,23,31)	UNKNOWN	SYBR	None
32	C8	SI-NC 2	RGB(139,137,112)			gapdh	RGB(176,23,31)	UNKNOWN	SYBR	None
33	C9	SI-NC 2	RGB(139,137,112)			gapdh	RGB(176,23,31)	UNKNOWN	SYBR	None
34	C10
35	C11
36	C12
37	D1	Sample 3	RGB(0,139,69)			b646l	RGB(0,0,255)	UNKNOWN	SYBR	None
38	D2	Sample 3	RGB(0,139,69)			b646l	RGB(0,0,255)	UNKNOWN	SYBR	None
39	D3	Sample 3	RGB(0,139,69)			b646l	RGB(0,0,255)	UNKNOWN	SYBR	None
40	D4	SI-NC 1	RGB(255,127,0)			b646l	RGB(0,0,255)	UNKNOWN	SYBR	None
41	D5	SI-NC 1	RGB(255,127,0)			b646l	RGB(0,0,255)	UNKNOWN	SYBR	None
42	D6	SI-NC 1	RGB(255,127,0)			b646l	RGB(0,0,255)	UNKNOWN	SYBR	None
43	D7	SI-NC 2	RGB(139,137,112)			b646l	RGB(0,0,255)	UNKNOWN	SYBR	None
44	D8	SI-NC 2	RGB(139,137,112)			b646l	RGB(0,0,255)	UNKNOWN	SYBR	None
45	D9	SI-NC 2	RGB(139,137,112)			b646l	RGB(0,0,255)	UNKNOWN	SYBR	None
46	D10
47	D11
48	D12
49	E1	SI-40 2	RGB(198,113,113)			gapdh	RGB(176,23,31)	UNKNOWN	SYBR	None
50	E2	SI-40 2	RGB(198,113,113)			gapdh	RGB(176,23,31)	UNKNOWN	SYBR	None
51	E3	SI-40 2	RGB(198,113,113)			gapdh	RGB(176,23,31)	UNKNOWN	SYBR	None
52	E4	SI-40 3	RGB(0,245,255)			gapdh	RGB(176,23,31)	UNKNOWN	SYBR	None
53	E5	SI-40 3	RGB(0,245,255)			gapdh	RGB(176,23,31)	UNKNOWN	SYBR	None
54	E6	SI-40 3	RGB(0,245,255)			gapdh	RGB(176,23,31)	UNKNOWN	SYBR	None
55	E7	SI-80 1	RGB(238,220,130)			gapdh	RGB(176,23,31)	UNKNOWN	SYBR	None
56	E8	SI-80 1	RGB(238,220,130)			gapdh	RGB(176,23,31)	UNKNOWN	SYBR	None
57	E9	SI-80 1	RGB(238,220,130)			gapdh	RGB(176,23,31)	UNKNOWN	SYBR	None
58	E10
59	E11
60	E12
61	F1	SI-40 2	RGB(198,113,113)			b646l	RGB(0,0,255)	UNKNOWN	SYBR	None
62	F2	SI-40 2	RGB(198,113,113)			b646l	RGB(0,0,255)	UNKNOWN	SYBR	None
63	F3	SI-40 2	RGB(198,113,113)			b646l	RGB(0,0,255)	UNKNOWN	SYBR	None
64	F4	SI-40 3	RGB(0,245,255)			b646l	RGB(0,0,255)	UNKNOWN	SYBR	None
65	F5	SI-40 3	RGB(0,245,255)			b646l	RGB(0,0,255)	UNKNOWN	SYBR	None
66	F6	SI-40 3	RGB(0,245,255)			b646l	RGB(0,0,255)	UNKNOWN	SYBR	None
67	F7	SI-80 1	RGB(238,220,130)			b646l	RGB(0,0,255)	UNKNOWN	SYBR	None
68	F8	SI-80 1	RGB(238,220,130)			b646l	RGB(0,0,255)	UNKNOWN	SYBR	None
69	F9	SI-80 1	RGB(238,220,130)			b646l	RGB(0,0,255)	UNKNOWN	SYBR	None
70	F10
71	F11
72	F12
73	G1	SI-80 2	RGB(238,238,0)			gapdh	RGB(176,23,31)	UNKNOWN	SYBR	None
74	G2	SI-80 2	RGB(238,238,0)			gapdh	RGB(176,23,31)	UNKNOWN	SYBR	None
75	G3	SI-80 2	RGB(238,238,0)			gapdh	RGB(176,23,31)	UNKNOWN	SYBR	None
76	G4	SI160-1	RGB(142,142,56)			gapdh	RGB(176,23,31)	UNKNOWN	SYBR	None
77	G5	SI160-1	RGB(142,142,56)			gapdh	RGB(176,23,31)	UNKNOWN	SYBR	None
78	G6	SI160-1	RGB(142,142,56)			gapdh	RGB(176,23,31)	UNKNOWN	SYBR	None
79	G7	SI160-2	RGB(238,44,44)			gapdh	RGB(176,23,31)	UNKNOWN	SYBR	None
80	G8	SI160-2	RGB(238,44,44)			gapdh	RGB(176,23,31)	UNKNOWN	SYBR	None
81	G9	SI160-2	RGB(238,44,44)			gapdh	RGB(176,23,31)	UNKNOWN	SYBR	None
82	G10
83	G11
84	G12
85	H1	SI-80 2	RGB(238,238,0)			b646l	RGB(0,0,255)	UNKNOWN	SYBR	None
86	H2	SI-80 2	RGB(238,238,0)			b646l	RGB(0,0,255)	UNKNOWN	SYBR	None
87	H3	SI-80 2	RGB(238,238,0)			b646l	RGB(0,0,255)	UNKNOWN	SYBR	None
88	H4	SI160-1	RGB(142,142,56)			b646l	RGB(0,0,255)	UNKNOWN	SYBR	None
89	H5	SI160-1	RGB(142,142,56)			b646l	RGB(0,0,255)	UNKNOWN	SYBR	None
90	H6	SI160-1	RGB(142,142,56)			b646l	RGB(0,0,255)	UNKNOWN	SYBR	None
91	H7	SI160-2	RGB(238,44,44)			b646l	RGB(0,0,255)	UNKNOWN	SYBR	None
92	H8	SI160-2	RGB(238,44,44)			b646l	RGB(0,0,255)	UNKNOWN	SYBR	None
93	H9	SI160-2	RGB(238,44,44)			b646l	RGB(0,0,255)	UNKNOWN	SYBR	None
94	H10
95	H11
96	H12

## Sheet: Amplification Data
Block Type	Fast 96-Well Block (0.1mL)
Calibration Background is expired	Yes
Calibration Background performed on	09-09-2022
Calibration HRM MELTDOCTOR is expired	Yes
Calibration HRM MELTDOCTOR performed on	11-03-2016
Calibration Normalization FAM-ROX is expired	Yes
Calibration Normalization FAM-ROX performed on	01-19-2021
Calibration Normalization VIC-ROX is expired	Yes
Calibration Normalization VIC-ROX performed on	01-19-2021
Calibration Pure Dye CY3 is expired	Yes
Calibration Pure Dye CY3 performed on	01-19-2021
Calibration Pure Dye FAM is expired	Yes
Calibration Pure Dye FAM performed on	09-08-2022
Calibration Pure Dye MELTDOCTOR is expired	Yes
Calibration Pure Dye MELTDOCTOR performed on	11-03-2016
Calibration Pure Dye NED is expired	Yes
Calibration Pure Dye NED performed on	09-08-2022
Calibration Pure Dye ROX is expired	Yes
Calibration Pure Dye ROX performed on	09-08-2022
Calibration Pure Dye SYBR is expired	Yes
Calibration Pure Dye SYBR performed on	09-08-2022
Calibration Pure Dye TAMRA is expired	Yes
Calibration Pure Dye TAMRA performed on	09-09-2022
Calibration Pure Dye VIC is expired	Yes
Calibration Pure Dye VIC performed on	09-08-2022
Calibration ROI is expired	Yes
Calibration ROI performed on	09-08-2022
Calibration Uniformity is expired	Yes
Calibration Uniformity performed on	09-08-2022
Chemistry	SYBR_GREEN
Date Created	2023-07-13 04:14:21 AM PDT
Date Modified	2023-07-13 21:53:22 PM PDT
Experiment Barcode
Experiment Comment
Experiment File Name	D:\LY\A151R daochu\HELA HSV\New folder\2023-07-13 p72.eds
Experiment Name	2023-07-13 191420
Experiment Run Start Time	2023-07-13 12:40:08 PM PDT
Experiment Run Stop Time	2023-07-13 13:46:52 PM PDT
Experiment Type	Comparative Cт (ΔΔCт)
Instrument Name	278861502
Instrument Serial Number	278861502
Instrument Type	QuantStudio(TM) 6 Flex System
Passive Reference	ROX
Quantification Cycle Method	Ct
Signal Smoothing On	true
Stage/ Cycle where Analysis is performed	Stage 2, Step 2
User Name
Well	Cycle	Target Name	Rn	Delta Rn
1	1	gapdh	0.184865	-0.00200775
1	2	gapdh	0.185982	-0.00128802
1	3	gapdh	0.18728	-0.000387534
1	4	gapdh	0.188025	-3.99745e-05
1	5	gapdh	0.188901	0.000438179
1	6	gapdh	0.189239	0.000378803
1	7	gapdh	0.189344	8.59861e-05
1	8	gapdh	0.18944	-0.000215042
1	9	gapdh	0.189471	-0.000581396
1	10	gapdh	0.190771	0.000320978
1	11	gapdh	0.195272	0.00442433
1	12	gapdh	0.203611	0.0123659
1	13	gapdh	0.21722	0.0255775
1	14	gapdh	0.247846	0.0558055
1	15	gapdh	0.305652	0.113214
1	16	gapdh	0.413915	0.22108
1	17	gapdh	0.604976	0.411743
1	18	gapdh	0.904753	0.711123
1	19	gapdh	1.3104	1.11637
1	20	gapdh	1.74565	1.55123
1	21	gapdh	2.10098	1.90615
1	22	gapdh	2.3308	2.13558
1	23	gapdh	2.46308	2.26746
1	24	gapdh	2.55177	2.35575
1	25	gapdh	2.61338	2.41697
1	26	gapdh	2.65761	2.4608
1	27	gapdh	2.69183	2.49462
1	28	gapdh	2.71707	2.51946
1	29	gapdh	2.73757	2.53956
1	30	gapdh	2.75235	2.55395
1	31	gapdh	2.76287	2.56407
1	32	gapdh	2.77053	2.57134
1	33	gapdh	2.7757	2.5761
1	34	gapdh	2.78097	2.58098
1	35	gapdh	2.78624	2.58585
1	36	gapdh	2.7878	2.58702
1	37	gapdh	2.78864	2.58746
1	38	gapdh	2.78974	2.58816
1	39	gapdh	2.78778	2.5858
1	40	gapdh	2.78727	2.58489
2	1	gapdh	0.0237369	-0.0033704
2	2	gapdh	0.0253255	-0.00305663
2	3	gapdh	0.0291272	-0.000529637
2	4	gapdh	0.0315688	0.000637163
2	5	gapdh	0.0332752	0.00106889
2	6	gapdh	0.0337663	0.000285225
2	7	gapdh	0.0342567	-0.000499196
2	8	gapdh	0.035184	-0.000846659
2	9	gapdh	0.0358206	-0.00148474
2	10	gapdh	0.0380239	-0.000556238
2	11	gapdh	0.0417801	0.0019252
2	12	gapdh	0.0505565	0.00942687
2	13	gapdh	0.066692	0.0242876
2	14	gapdh	0.0978107	0.0541316
2	15	gapdh	0.156203	0.111249
2	16	gapdh	0.26616	0.219932
2	17	gapdh	0.464768	0.417265
2	18	gapdh	0.786907	0.738129
2	19	gapdh	1.23787	1.18781
2	20	gapdh	1.7479	1.69658
2	21	gapdh	2.18468	2.13207
2	22	gapdh	2.46506	2.41118
2	23	gapdh	2.6263	2.57114
2	24	gapdh	2.73433	2.6779
2	25	gapdh	2.80332	2.74562
2	26	gapdh	2.84985	2.79087
2	27	gapdh	2.89006	2.82981
2	28	gapdh	2.91771	2.85618
2	29	gapdh	2.9319	2.86909
2	30	gapdh	2.93793	2.87386
2	31	gapdh	2.94963	2.88428
2	32	gapdh	2.95984	2.89321
2	33	gapdh	2.96246	2.89456
2	34	gapdh	2.96824	2.89906
2	35	gapdh	2.97277	2.90232
2	36	gapdh	2.97385	2.90212
2	37	gapdh	2.97326	2.90026
2	38	gapdh	2.9698	2.89553
2	39	gapdh	2.97171	2.89617
2	40	gapdh	2.97029	2.89347
3	1	gapdh	0.152597	-0.00272173
3	2	gapdh	0.153408	-0.00337467
3	3	gapdh	0.157554	-0.000691728
3	4	gapdh	0.160267	0.000557055
3	5	gapdh	0.161849	0.000675093
3	6	gapdh	0.163129	0.000491502
3	7	gapdh	0.163882	-0.000219187
3	8	gapdh	0.164366	-0.00119871
3	9	gapdh	0.166242	-0.00078673
3	10	gapdh	0.169665	0.0011727
3	11	gapdh	0.175477	0.00552039
3	12	gapdh	0.185881	0.0144612
3	13	gapdh	0.20596	0.0330757
3	14	gapdh	0.243798	0.0694502
3	15	gapdh	0.315943	0.140131
3	16	gapdh	0.450962	0.273687
3	17	gapdh	0.686062	0.507323
3	18	gapdh	1.04602	0.865817
3	19	gapdh	1.5179	1.33623
3	20	gapdh	2.00315	1.82002
3	21	gapdh	2.38298	2.19838
3	22	gapdh	2.61463	2.42858
3	23	gapdh	2.74769	2.56017
3	24	gapdh	2.83699	2.648
3	25	gapdh	2.89795	2.7075
3	26	gapdh	2.93883	2.74691
3	27	gapdh	2.96732	2.77395
3	28	gapdh	2.98968	2.79484
3	29	gapdh	3.00624	2.80994
3	30	gapdh	3.02108	2.82331
3	31	gapdh	3.02868	2.82945
3	32	gapdh	3.03401	2.83331
3	33	gapdh	3.03848	2.83632
3	34	gapdh	3.042	2.83838
3	35	gapdh	3.04562	2.84054
3	36	gapdh	3.04326	2.83671
3	37	gapdh	3.0431	2.83509
3	38	gapdh	3.04291	2.83343
3	39	gapdh	3.04039	2.82945
3	40	gapdh	3.03711	2.8247
4	1	gapdh	0.131336	-0.00373153
4	2	gapdh	0.132402	-0.00366562
4	3	gapdh	0.136533	-0.000534884
4	4	gapdh	0.138585	0.000517556
4	5	gapdh	0.139654	0.000586028
4	6	gapdh	0.140641	0.00057299
4	7	gapdh	0.141293	0.000225079
4	8	gapdh	0.141603	-0.000464412
4	9	gapdh	0.141837	-0.00123042
4	10	gapdh	0.143015	-0.00105268
4	11	gapdh	0.14473	-0.00033775
4	12	gapdh	0.147786	0.00171849
4	13	gapdh	0.155082	0.00801474
4	14	gapdh	0.168803	0.0207357
4	15	gapdh	0.196412	0.0473446
4	16	gapdh	0.248737	0.0986689
4	17	gapdh	0.346298	0.19523
4	18	gapdh	0.520621	0.368554
4	19	gapdh	0.809645	0.656577
4	20	gapdh	1.22632	1.07225
4	21	gapdh	1.71049	1.55542
4	22	gapdh	2.14754	1.99147
4	23	gapdh	2.44643	2.28936
4	24	gapdh	2.6195	2.46143
4	25	gapdh	2.72056	2.56149
4	26	gapdh	2.79077	2.63071
4	27	gapdh	2.83978	2.67871
4	28	gapdh	2.87444	2.71237
4	29	gapdh	2.89955	2.73649
4	30	gapdh	2.92257	2.7585
4	31	gapdh	2.93669	2.77162
4	32	gapdh	2.94973	2.78367
4	33	gapdh	2.95513	2.78806
4	34	gapdh	2.95902	2.79095
4	35	gapdh	2.96311	2.79404
4	36	gapdh	2.96512	2.79505
4	37	gapdh	2.96674	2.79568
4	38	gapdh	2.96764	2.79557
4	39	gapdh	2.96415	2.79108
4	40	gapdh	2.96232	2.78825
5	1	gapdh	0.0701871	-0.00564694
5	2	gapdh	0.0720495	-0.00445328
5	3	gapdh	0.0762261	-0.000945467
5	4	gapdh	0.0790002	0.00115986
5	5	gapdh	0.0797112	0.00120211
5	6	gapdh	0.0799019	0.000724065
5	7	gapdh	0.079801	-4.56504e-05
5	8	gapdh	0.0793723	-0.0011431
5	9	gapdh	0.0793495	-0.0018347
5	10	gapdh	0.0803452	-0.00150776
5	11	gapdh	0.0823132	-0.00020854
5	12	gapdh	0.0857896	0.00259919
5	13	gapdh	0.0930866	0.0092274
5	14	gapdh	0.106848	0.0223201
5	15	gapdh	0.135413	0.0502159
5	16	gapdh	0.189819	0.103954
5	17	gapdh	0.294181	0.207646
5	18	gapdh	0.483938	0.396735
5	19	gapdh	0.803691	0.715819
5	20	gapdh	1.27397	1.18542
5	21	gapdh	1.82731	1.7381
5	22	gapdh	2.33534	2.24546
5	23	gapdh	2.68482	2.59427
5	24	gapdh	2.89493	2.80371
5	25	gapdh	3.01474	2.92285
5	26	gapdh	3.09914	3.00659
5	27	gapdh	3.16227	3.06905
5	28	gapdh	3.20232	3.10843
5	29	gapdh	3.23243	3.13787
5	30	gapdh	3.25871	3.16348
5	31	gapdh	3.27527	3.17937
5	32	gapdh	3.29138	3.19481
5	33	gapdh	3.29459	3.19736
5	34	gapdh	3.3002	3.2023
5	35	gapdh	3.30572	3.20715
5	36	gapdh	3.30864	3.2094
5	37	gapdh	3.31071	3.2108
5	38	gapdh	3.31095	3.21037
5	39	gapdh	3.30951	3.20826
5	40	gapdh	3.30858	3.20667
6	1	gapdh	0.123222	-0.00440784
6	2	gapdh	0.124554	-0.00409407
6	3	gapdh	0.128794	-0.00087166
6	4	gapdh	0.131378	0.000694085
6	5	gapdh	0.132711	0.00100977
6	6	gapdh	0.133833	0.00111331
6	7	gapdh	0.133641	-9.6628e-05
6	8	gapdh	0.133669	-0.00108682
6	9	gapdh	0.134356	-0.0014175
6	10	gapdh	0.135542	-0.00124966
6	11	gapdh	0.137936	0.000126242
6	12	gapdh	0.140606	0.00177886
6	13	gapdh	0.148101	0.00825561
6	14	gapdh	0.161063	0.0201999
6	15	gapdh	0.186976	0.0450949
6	16	gapdh	0.237018	0.0941182
6	17	gapdh	0.330893	0.186976
6	18	gapdh	0.498209	0.353274
6	19	gapdh	0.7739	0.627947
6	20	gapdh	1.1666	1.01962
6	21	gapdh	1.61768	1.46969
6	22	gapdh	2.02135	1.87235
6	23	gapdh	2.29742	2.14739
6	24	gapdh	2.45858	2.30754
6	25	gapdh	2.5512	2.39914
6	26	gapdh	2.61147	2.45839
6	27	gapdh	2.65602	2.50192
6	28	gapdh	2.68939	2.53427
6	29	gapdh	2.7122	2.55606
6	30	gapdh	2.73024	2.57309
6	31	gapdh	2.74108	2.58291
6	32	gapdh	2.74942	2.59023
6	33	gapdh	2.7545	2.59429
6	34	gapdh	2.7601	2.59887
6	35	gapdh	2.76514	2.6029
6	36	gapdh	2.76743	2.60417
6	37	gapdh	2.7698	2.60552
6	38	gapdh	2.76832	2.60302
6	39	gapdh	2.76736	2.60105
6	40	gapdh	2.76903	2.6017
7	1	gapdh	0.139847	-0.00440729
7	2	gapdh	0.141481	-0.00410968
7	3	gapdh	0.146074	-0.000852072
7	4	gapdh	0.14849	0.000226971
7	5	gapdh	0.150462	0.000863031
7	6	gapdh	0.152068	0.0011334
7	7	gapdh	0.152667	0.000395665
7	8	gapdh	0.152976	-0.000630856
7	9	gapdh	0.15374	-0.00120367
7	10	gapdh	0.155222	-0.00105757
7	11	gapdh	0.156898	-0.000717508
7	12	gapdh	0.160794	0.00184261
7	13	gapdh	0.165848	0.00555956
7	14	gapdh	0.175784	0.0141596
7	15	gapdh	0.196948	0.0339877
7	16	gapdh	0.23864	0.0743435
7	17	gapdh	0.316302	0.150669
7	18	gapdh	0.458861	0.291892
7	19	gapdh	0.702482	0.534177
7	20	gapdh	1.07004	0.900396
7	21	gapdh	1.53219	1.36121
7	22	gapdh	1.99167	1.81936
7	23	gapdh	2.33919	2.16554
7	24	gapdh	2.5487	2.37371
7	25	gapdh	2.66588	2.48956
7	26	gapdh	2.73912	2.56147
7	27	gapdh	2.79267	2.61368
7	28	gapdh	2.83215	2.65182
7	29	gapdh	2.85961	2.67794
7	30	gapdh	2.88092	2.69792
7	31	gapdh	2.8964	2.71207
7	32	gapdh	2.90978	2.72411
7	33	gapdh	2.91448	2.72747
7	34	gapdh	2.9192	2.73085
7	35	gapdh	2.92332	2.73364
7	36	gapdh	2.92609	2.73507
7	37	gapdh	2.92643	2.73408
7	38	gapdh	2.927	2.73331
7	39	gapdh	2.92559	2.73056
7	40	gapdh	2.92637	2.73001
8	1	gapdh	0.132412	-0.0051584
8	2	gapdh	0.13389	-0.0048929
8	3	gapdh	0.138344	-0.00165056
8	4	gapdh	0.141883	0.000676479
8	5	gapdh	0.143722	0.00130362
8	6	gapdh	0.144818	0.00118796
8	7	gapdh	0.145241	0.000398525
8	8	gapdh	0.145737	-0.000317731
8	9	gapdh	0.145979	-0.00128769
8	10	gapdh	0.146919	-0.00155913
8	11	gapdh	0.14914	-0.000550266
8	12	gapdh	0.152701	0.0017988
8	13	gapdh	0.158659	0.00654495
8	14	gapdh	0.169438	0.0161123
8	15	gapdh	0.191961	0.0374231
8	16	gapdh	0.233886	0.0781358
8	17	gapdh	0.313689	0.156727
8	18	gapdh	0.459132	0.300958
8	19	gapdh	0.706378	0.546992
8	20	gapdh	1.08188	0.92128
8	21	gapdh	1.55273	1.39092
8	22	gapdh	2.01547	1.85245
8	23	gapdh	2.36817	2.20393
8	24	gapdh	2.58177	2.41632
8	25	gapdh	2.70159	2.53493
8	26	gapdh	2.77687	2.609
8	27	gapdh	2.83122	2.66214
8	28	gapdh	2.87066	2.70036
8	29	gapdh	2.89955	2.72805
8	30	gapdh	2.91804	2.74532
8	31	gapdh	2.93239	2.75846
8	32	gapdh	2.94737	2.77223
8	33	gapdh	2.95286	2.77651
8	34	gapdh	2.95812	2.78056
8	35	gapdh	2.96104	2.78227
8	36	gapdh	2.96566	2.78567
8	37	gapdh	2.96616	2.78496
8	38	gapdh	2.96463	2.78222
8	39	gapdh	2.96312	2.77949
8	40	gapdh	2.96422	2.77938
9	1
9	2
9	3
9	4
9	5
9	6
9	7
9	8
9	9
9	10
9	11
9	12
9	13
9	14
9	15
9	16
9	17
9	18
9	19
9	20
9	21
9	22
9	23
9	24
9	25
9	26
9	27
9	28
9	29
9	30
9	31
9	32
9	33
9	34
9	35
9	36
9	37
9	38
9	39
9	40
10	1	gapdh	0.167073	0.00867377
10	2	gapdh	0.164181	0.00415948
10	3	gapdh	0.162135	0.000491247
10	4	gapdh	0.164183	0.00091602
10	5	gapdh	0.164761	-0.000128417
10	6	gapdh	0.165255	-0.00125582
10	7	gapdh	0.167561	-0.000572277
10	8	gapdh	0.168897	-0.000858587
10	9	gapdh	0.171543	0.000164542
10	10	gapdh	0.174244	0.0012433
10	11	gapdh	0.180442	0.00581904
10	12	gapdh	0.193038	0.0167927
10	13	gapdh	0.218142	0.0402742
10	14	gapdh	0.255586	0.0760957
10	15	gapdh	0.326796	0.145683
10	16	gapdh	0.462666	0.279931
10	17	gapdh	0.699482	0.515124
10	18	gapdh	1.06302	0.877042
10	19	gapdh	1.50651	1.31891
10	20	gapdh	1.94821	1.75898
10	21	gapdh	2.28985	2.099
10	22	gapdh	2.50078	2.30831
10	23	gapdh	2.62094	2.42685
10	24	gapdh	2.6952	2.49948
10	25	gapdh	2.74486	2.54753
10	26	gapdh	2.77834	2.57938
10	27	gapdh	2.80191	2.60133
10	28	gapdh	2.81971	2.61751
10	29	gapdh	2.83326	2.62943
10	30	gapdh	2.8431	2.63765
10	31	gapdh	2.85	2.64293
10	32	gapdh	2.85643	2.64773
10	33	gapdh	2.85619	2.64588
10	34	gapdh	2.85684	2.6449
10	35	gapdh	2.85634	2.64278
10	36	gapdh	2.85511	2.63992
10	37	gapdh	2.85227	2.63546
10	38	gapdh	2.84948	2.63106
10	39	gapdh	2.85036	2.63031
10	40	gapdh	2.84848	2.62681
11	1	gapdh	0.177302	0.00712329
11	2	gapdh	0.175476	0.00449115
11	3	gapdh	0.173279	0.00148941
11	4	gapdh	0.172644	4.77811e-05
11	5	gapdh	0.173612	0.000210233
11	6	gapdh	0.173943	-0.000263953
11	7	gapdh	0.173836	-0.00117687
11	8	gapdh	0.174207	-0.00161129
11	9	gapdh	0.175348	-0.00127649
11	10	gapdh	0.177333	-9.70344e-05
11	11	gapdh	0.180914	0.00267822
11	12	gapdh	0.188373	0.00933169
11	13	gapdh	0.204326	0.0244795
11	14	gapdh	0.234353	0.0537003
11	15	gapdh	0.290756	0.109298
11	16	gapdh	0.396577	0.214313
11	17	gapdh	0.582341	0.399272
11	18	gapdh	0.876679	0.692803
11	19	gapdh	1.27539	1.09071
11	20	gapdh	1.70278	1.51729
11	21	gapdh	2.05947	1.87318
11	22	gapdh	2.29534	2.10825
11	23	gapdh	2.42951	2.24161
11	24	gapdh	2.5117	2.32299
11	25	gapdh	2.56402	2.3745
11	26	gapdh	2.59978	2.40946
11	27	gapdh	2.62765	2.43652
11	28	gapdh	2.64945	2.45752
11	29	gapdh	2.66371	2.47098
11	30	gapdh	2.67594	2.4824
11	31	gapdh	2.68043	2.48608
11	32	gapdh	2.68749	2.49233
11	33	gapdh	2.68926	2.4933
11	34	gapdh	2.68899	2.49223
11	35	gapdh	2.68932	2.49175
11	36	gapdh	2.68811	2.48973
11	37	gapdh	2.68688	2.4877
11	38	gapdh	2.68359	2.4836
11	39	gapdh	2.68116	2.48036
11	40	gapdh	2.6799	2.4783
12	1	gapdh	-0.14741	-0.000161795
12	2	gapdh	-0.147577	-0.000817791
12	3	gapdh	-0.146604	-0.000334593
12	4	gapdh	-0.144545	0.00123536
12	5	gapdh	-0.144425	0.000866048
12	6	gapdh	-0.144784	1.79614e-05
12	7	gapdh	-0.144945	-0.000632
12	8	gapdh	-0.145671	-0.00184648
12	9	gapdh	-0.145368	-0.00203262
12	10	gapdh	-0.14197	0.000875797
12	11	gapdh	-0.140506	0.00185052
12	12	gapdh	-0.134643	0.00722501
12	13	gapdh	-0.119544	0.0218347
12	14	gapdh	-0.0920169	0.0488726
12	15	gapdh	-0.0388093	0.101591
12	16	gapdh	0.0588229	0.198734
12	17	gapdh	0.233708	0.37313
12	18	gapdh	0.512622	0.651555
12	19	gapdh	0.894723	1.03317
12	20	gapdh	1.31104	1.44899
12	21	gapdh	1.66683	1.8043
12	22	gapdh	1.90652	2.04349
12	23	gapdh	2.04032	2.17681
12	24	gapdh	2.11625	2.25225
12	25	gapdh	2.16306	2.29857
12	26	gapdh	2.19528	2.3303
12	27	gapdh	2.21857	2.3531
12	28	gapdh	2.23316	2.3672
12	29	gapdh	2.24444	2.37799
12	30	gapdh	2.25669	2.38976
12	31	gapdh	2.26233	2.3949
12	32	gapdh	2.26585	2.39794
12	33	gapdh	2.26977	2.40136
12	34	gapdh	2.27144	2.40254
12	35	gapdh	2.2707	2.40132
12	36	gapdh	2.26958	2.39971
12	37	gapdh	2.27009	2.39973
12	38	gapdh	2.26904	2.39819
12	39	gapdh	2.26695	2.39561
12	40	gapdh	2.2671	2.39527
13	1	b646l	0.203821	-0.00325843
13	2	b646l	0.204175	-0.00282607
13	3	b646l	0.206023	-0.000900332
13	4	b646l	0.207476	0.000630541
13	5	b646l	0.208561	0.00179403
13	6	b646l	0.207492	0.000803698
13	7	b646l	0.206906	0.000295244
13	8	b646l	0.206903	0.00037087
13	9	b646l	0.20634	-0.00011425
13	10	b646l	0.206263	-0.000112891
13	11	b646l	0.206263	-3.47018e-05
13	12	b646l	0.205787	-0.000432649
13	13	b646l	0.205749	-0.000391937
13	14	b646l	0.205914	-0.000149373
13	15	b646l	0.204544	-0.00144048
13	16	b646l	0.204267	-0.0016395
13	17	b646l	0.20454	-0.00128783
13	18	b646l	0.204677	-0.00107341
13	19	b646l	0.205266	-0.000405614
13	20	b646l	0.205568	-2.60642e-05
13	21	b646l	0.20567	0.000154317
13	22	b646l	0.206214	0.000776816
13	23	b646l	0.208542	0.00318352
13	24	b646l	0.213314	0.00803279
13	25	b646l	0.219833	0.01463
13	26	b646l	0.234721	0.029597
13	27	b646l	0.262238	0.0571921
13	28	b646l	0.315558	0.11059
13	29	b646l	0.414211	0.209322
13	30	b646l	0.588568	0.383757
13	31	b646l	0.873904	0.669171
13	32	b646l	1.27399	1.06934
13	33	b646l	1.71793	1.51335
13	34	b646l	2.08411	1.87961
13	35	b646l	2.32107	2.11665
13	36	b646l	2.457	2.25265
13	37	b646l	2.53607	2.33181
13	38	b646l	2.58721	2.38302
13	39	b646l	2.61925	2.41515
13	40	b646l	2.63881	2.43478
14	1	b646l	0.227913	-0.00956589
14	2	b646l	0.229502	-0.00841754
14	3	b646l	0.233413	-0.00494739
14	4	b646l	0.237112	-0.00168952
14	5	b646l	0.238564	-0.000678864
14	6	b646l	0.240832	0.00114831
14	7	b646l	0.241724	0.00159995
14	8	b646l	0.242412	0.00184649
14	9	b646l	0.243196	0.00218957
14	10	b646l	0.243485	0.00203779
14	11	b646l	0.243236	0.00134828
14	12	b646l	0.243318	0.000989515
14	13	b646l	0.243709	0.000938774
14	14	b646l	0.24369	0.000478729
14	15	b646l	0.243921	0.000269112
14	16	b646l	0.244305	0.000212739
14	17	b646l	0.244263	-0.000270329
14	18	b646l	0.243932	-0.00104235
14	19	b646l	0.243593	-0.00182274
14	20	b646l	0.24345	-0.00240648
14	21	b646l	0.244104	-0.00219303
14	22	b646l	0.244919	-0.00181891
14	23	b646l	0.247441	0.000262107
14	24	b646l	0.251169	0.00354824
14	25	b646l	0.258639	0.0105774
14	26	b646l	0.273374	0.0248722
14	27	b646l	0.302358	0.0534144
14	28	b646l	0.357969	0.108585
14	29	b646l	0.460873	0.211048
14	30	b646l	0.642472	0.392206
14	31	b646l	0.935386	0.684679
14	32	b646l	1.34333	1.09218
14	33	b646l	1.78786	1.53627
14	34	b646l	2.15143	1.8994
14	35	b646l	2.38353	2.13106
14	36	b646l	2.51667	2.26375
14	37	b646l	2.59734	2.34398
14	38	b646l	2.64457	2.39078
14	39	b646l	2.67369	2.41946
14	40	b646l	2.69073	2.43606
15	1	b646l	0.0945791	-0.00840325
15	2	b646l	0.0959771	-0.00755511
15	3	b646l	0.100402	-0.00367957
15	4	b646l	0.104011	-0.000620774
15	5	b646l	0.106472	0.00128991
15	6	b646l	0.107558	0.00182668
15	7	b646l	0.108229	0.00194724
15	8	b646l	0.107793	0.000962129
15	9	b646l	0.107837	0.000455468
15	10	b646l	0.108719	0.000788533
15	11	b646l	0.108854	0.000373
15	12	b646l	0.109222	0.000191155
15	13	b646l	0.109334	-0.00024661
15	14	b646l	0.109858	-0.000271822
15	15	b646l	0.110153	-0.000527278
15	16	b646l	0.110153	-0.00107673
15	17	b646l	0.110852	-0.000927581
15	18	b646l	0.111061	-0.00126895
15	19	b646l	0.11157	-0.00130939
15	20	b646l	0.112385	-0.00104451
15	21	b646l	0.113028	-0.000950703
15	22	b646l	0.1157	0.00117072
15	23	b646l	0.117998	0.00291908
15	24	b646l	0.122221	0.00659282
15	25	b646l	0.130712	0.0145338
15	26	b646l	0.146336	0.0296074
15	27	b646l	0.176827	0.0595484
15	28	b646l	0.236315	0.118487
15	29	b646l	0.346456	0.228079
15	30	b646l	0.541393	0.422466
15	31	b646l	0.858913	0.739436
15	32	b646l	1.31059	1.19056
15	33	b646l	1.81621	1.69563
15	34	b646l	2.24327	2.12214
15	35	b646l	2.52026	2.39858
15	36	b646l	2.67755	2.55532
15	37	b646l	2.77199	2.64921
15	38	b646l	2.82818	2.70485
15	39	b646l	2.86188	2.738
15	40	b646l	2.88142	2.75699
16	1	b646l	0.133941	-0.00208777
16	2	b646l	0.135939	-0.00221074
16	3	b646l	0.140063	-0.000207557
16	4	b646l	0.143622	0.0012296
16	5	b646l	0.145024	0.000510057
16	6	b646l	0.146199	-0.000435957
16	7	b646l	0.14781	-0.00094623
16	8	b646l	0.149313	-0.00156492
16	9	b646l	0.152236	-0.00076263
16	10	b646l	0.157298	0.00217764
16	11	b646l	0.166753	0.00951177
16	12	b646l	0.184044	0.024681
16	13	b646l	0.216001	0.0545171
16	14	b646l	0.276623	0.113017
16	15	b646l	0.38835	0.222623
16	16	b646l	0.586543	0.418695
16	17	b646l	0.911937	0.741967
16	18	b646l	1.37302	1.20093
16	19	b646l	1.90492	1.73071
16	20	b646l	2.37284	2.19651
16	21	b646l	2.67099	2.49254
16	22	b646l	2.82603	2.64545
16	23	b646l	2.92525	2.74255
16	24	b646l	3.00755	2.82273
16	25	b646l	3.05904	2.8721
16	26	b646l	3.09807	2.90901
16	27	b646l	3.12675	2.93557
16	28	b646l	3.14899	2.95568
16	29	b646l	3.16671	2.97128
16	30	b646l	3.18119	2.98364
16	31	b646l	3.19226	2.99259
16	32	b646l	3.20075	2.99896
16	33	b646l	3.20194	2.99803
16	34	b646l	3.20664	3.00061
16	35	b646l	3.20972	3.00157
16	36	b646l	3.21245	3.00217
16	37	b646l	3.21448	3.00209
16	38	b646l	3.21646	3.00195
16	39	b646l	3.21607	2.99943
16	40	b646l	3.21857	2.99981
17	1	b646l	0.137029	-0.00383794
17	2	b646l	0.139397	-0.00328436
17	3	b646l	0.144033	-0.000462967
17	4	b646l	0.147291	0.000980923
17	5	b646l	0.148725	0.000600389
17	6	b646l	0.149799	-0.000140157
17	7	b646l	0.15136	-0.000393033
17	8	b646l	0.15211	-0.00145802
17	9	b646l	0.154391	-0.000990948
17	10	b646l	0.15906	0.00186381
17	11	b646l	0.168079	0.00906772
17	12	b646l	0.185319	0.0244938
17	13	b646l	0.216667	0.054028
17	14	b646l	0.276079	0.111626
17	15	b646l	0.386652	0.220383
17	16	b646l	0.582817	0.414735
17	17	b646l	0.905561	0.735664
17	18	b646l	1.35924	1.18753
17	19	b646l	1.87813	1.7046
17	20	b646l	2.33189	2.15655
17	21	b646l	2.62646	2.44931
17	22	b646l	2.77846	2.59949
17	23	b646l	2.87345	2.69267
17	24	b646l	2.95336	2.77076
17	25	b646l	3.00915	2.82474
17	26	b646l	3.04599	2.85976
17	27	b646l	3.07605	2.88801
17	28	b646l	3.0992	2.90935
17	29	b646l	3.11678	2.92511
17	30	b646l	3.12743	2.93395
17	31	b646l	3.13477	2.93947
17	32	b646l	3.1462	2.94909
17	33	b646l	3.15084	2.95191
17	34	b646l	3.15609	2.95535
17	35	b646l	3.15964	2.95708
17	36	b646l	3.15849	2.95412
17	37	b646l	3.16166	2.95548
17	38	b646l	3.1638	2.9558
17	39	b646l	3.16135	2.95153
17	40	b646l	3.1628	2.95118
18	1	b646l	-0.00184255	-0.00671184
18	2	b646l	0.000843169	-0.00667812
18	3	b646l	0.00808219	-0.00209109
18	4	b646l	0.0139161	0.00109081
18	5	b646l	0.0170332	0.00155592
18	6	b646l	0.0191651	0.00103581
18	7	b646l	0.0207563	-2.49917e-05
18	8	b646l	0.0220176	-0.00141569
18	9	b646l	0.0251615	-0.000923751
18	10	b646l	0.0295102	0.000772977
18	11	b646l	0.0385745	0.00718531
18	12	b646l	0.0563077	0.0222665
18	13	b646l	0.0875754	0.0508822
18	14	b646l	0.148768	0.109423
18	15	b646l	0.261329	0.219332
18	16	b646l	0.455534	0.410884
18	17	b646l	0.765918	0.718617
18	18	b646l	1.19096	1.14101
18	19	b646l	1.65642	1.60382
18	20	b646l	2.04513	1.98987
18	21	b646l	2.2869	2.229
18	22	b646l	2.41048	2.34992
18	23	b646l	2.48372	2.42051
18	24	b646l	2.54307	2.4772
18	25	b646l	2.58778	2.51926
18	26	b646l	2.61769	2.54652
18	27	b646l	2.63834	2.56452
18	28	b646l	2.65231	2.57584
18	29	b646l	2.66432	2.58519
18	30	b646l	2.67804	2.59626
18	31	b646l	2.68496	2.60053
18	32	b646l	2.68922	2.60214
18	33	b646l	2.69014	2.6004
18	34	b646l	2.69413	2.60174
18	35	b646l	2.69815	2.60311
18	36	b646l	2.70087	2.60318
18	37	b646l	2.70286	2.60251
18	38	b646l	2.70419	2.60119
18	39	b646l	2.70273	2.59708
18	40	b646l	2.70244	2.59415
19	1	b646l	0.113284	-0.00406034
19	2	b646l	0.115319	-0.00423022
19	3	b646l	0.120865	-0.000888873
19	4	b646l	0.125181	0.00122309
19	5	b646l	0.12723	0.0010671
19	6	b646l	0.129094	0.000726623
19	7	b646l	0.129727	-0.000845662
19	8	b646l	0.131526	-0.00125083
19	9	b646l	0.133016	-0.00196552
19	10	b646l	0.136766	-0.000420233
19	11	b646l	0.141746	0.0023543
19	12	b646l	0.150434	0.00883836
19	13	b646l	0.16794	0.0241392
19	14	b646l	0.201397	0.0553915
19	15	b646l	0.263441	0.115231
19	16	b646l	0.378218	0.227803
19	17	b646l	0.580987	0.428367
19	18	b646l	0.908224	0.7534
19	19	b646l	1.36607	1.20904
19	20	b646l	1.88156	1.72233
19	21	b646l	2.31938	2.15794
19	22	b646l	2.58993	2.42629
19	23	b646l	2.73286	2.56702
19	24	b646l	2.82817	2.66012
19	25	b646l	2.89734	2.72708
19	26	b646l	2.94794	2.77548
19	27	b646l	2.98491	2.81024
19	28	b646l	3.01241	2.83553
19	29	b646l	3.01699	2.83791
19	30	b646l	2.97637	2.79509
19	31	b646l	3.0191	2.83562
19	32	b646l	3.05091	2.86522
19	33	b646l	3.05965	2.87175
19	34	b646l	3.06643	2.87633
19	35	b646l	3.07261	2.8803
19	36	b646l	3.07497	2.88046
19	37	b646l	3.07666	2.87995
19	38	b646l	3.07721	2.87829
19	39	b646l	3.0745	2.87337
19	40	b646l	3.07382	2.87049
20	1	b646l	0.082473	-0.00620377
20	2	b646l	0.085251	-0.00528407
20	3	b646l	0.0908153	-0.00157803
20	4	b646l	0.0948199	0.000568286
20	5	b646l	0.0977679	0.00165796
20	6	b646l	0.0994111	0.00144284
20	7	b646l	0.100094	0.000267755
20	8	b646l	0.100301	-0.00138351
20	9	b646l	0.101443	-0.00210049
20	10	b646l	0.104166	-0.00123526
20	11	b646l	0.10962	0.00236044
20	12	b646l	0.119376	0.0102576
20	13	b646l	0.137281	0.0263044
20	14	b646l	0.170835	0.0580006
20	15	b646l	0.233783	0.11909
20	16	b646l	0.348533	0.231982
20	17	b646l	0.551683	0.433273
20	18	b646l	0.87723	0.756962
20	19	b646l	1.3281	1.20597
20	20	b646l	1.82566	1.70168
20	21	b646l	2.24248	2.11664
20	22	b646l	2.50183	2.37413
20	23	b646l	2.63616	2.5066
20	24	b646l	2.72247	2.59105
20	25	b646l	2.78703	2.65376
20	26	b646l	2.83452	2.69938
20	27	b646l	2.86968	2.73269
20	28	b646l	2.89468	2.75583
20	29	b646l	2.91377	2.77306
20	30	b646l	2.92867	2.7861
20	31	b646l	2.93721	2.79279
20	32	b646l	2.94332	2.79704
20	33	b646l	2.94987	2.80173
20	34	b646l	2.95405	2.80405
20	35	b646l	2.96088	2.80902
20	36	b646l	2.96424	2.81053
20	37	b646l	2.96637	2.81079
20	38	b646l	2.96716	2.80973
20	39	b646l	2.96658	2.80729
20	40	b646l	2.96539	2.80424
21	1	b646l	0.13779	-0.00263847
21	2	b646l	0.139235	-0.00301868
21	3	b646l	0.143432	-0.000647917
21	4	b646l	0.146375	0.000469554
21	5	b646l	0.148141	0.000410518
21	6	b646l	0.149822	0.000266115
21	7	b646l	0.151262	-0.00012021
21	8	b646l	0.152971	-0.000236108
21	9	b646l	0.154467	-0.000566106
21	10	b646l	0.157283	0.000424154
21	11	b646l	0.162258	0.0035737
21	12	b646l	0.172087	0.0115769
21	13	b646l	0.190095	0.0277594
21	14	b646l	0.223417	0.0592561
21	15	b646l	0.285501	0.119515
21	16	b646l	0.399711	0.231899
21	17	b646l	0.60266	0.433023
21	18	b646l	0.933028	0.761564
21	19	b646l	1.39822	1.22493
21	20	b646l	1.92235	1.74724
21	21	b646l	2.37095	2.19401
21	22	b646l	2.65519	2.47642
21	23	b646l	2.80446	2.62387
21	24	b646l	2.9007	2.71828
21	25	b646l	2.97417	2.78992
21	26	b646l	3.02913	2.84306
21	27	b646l	3.06583	2.87794
21	28	b646l	3.09203	2.90231
21	29	b646l	3.11197	2.92043
21	30	b646l	3.12953	2.93616
21	31	b646l	3.1394	2.9442
21	32	b646l	3.1504	2.95338
21	33	b646l	3.15666	2.95781
21	34	b646l	3.1604	2.95973
21	35	b646l	3.16704	2.96454
21	36	b646l	3.17313	2.9688
21	37	b646l	3.17523	2.96908
21	38	b646l	3.17353	2.96556
21	39	b646l	3.1734	2.96359
21	40	b646l	3.17453	2.9629
22	1	b646l	0.0753795	0.000924913
22	2	b646l	0.0755048	0.000387226
22	3	b646l	0.0758571	7.66396e-05
22	4	b646l	0.0769477	0.000504309
22	5	b646l	0.0776111	0.000504695
22	6	b646l	0.0781071	0.000337741
22	7	b646l	0.0789536	0.000521352
22	8	b646l	0.0794407	0.00034551
22	9	b646l	0.0799848	0.000226664
22	10	b646l	0.0807711	0.00034997
22	11	b646l	0.0809849	-9.91149e-05
22	12	b646l	0.0816069	-0.000140094
22	13	b646l	0.0819392	-0.000470715
22	14	b646l	0.0827149	-0.000357959
22	15	b646l	0.0828808	-0.000855026
22	16	b646l	0.0834787	-0.000920041
22	17	b646l	0.084221	-0.000840686
22	18	b646l	0.0844836	-0.00124105
22	19	b646l	0.0854918	-0.000895838
22	20	b646l	0.0864301	-0.000620466
22	21	b646l	0.0867938	-0.00091972
22	22	b646l	0.0878558	-0.000520631
22	23	b646l	0.0898598	0.000820391
22	24	b646l	0.0938964	0.00419407
22	25	b646l	0.0988747	0.00850944
22	26	b646l	0.109778	0.01875
22	27	b646l	0.133459	0.041768
22	28	b646l	0.177835	0.0854809
22	29	b646l	0.261042	0.168025
22	30	b646l	0.408574	0.314894
22	31	b646l	0.655264	0.560921
22	32	b646l	1.01793	0.922924
22	33	b646l	1.45283	1.35716
22	34	b646l	1.85084	1.75451
22	35	b646l	2.12693	2.02993
22	36	b646l	2.28294	2.18528
22	37	b646l	2.37091	2.27259
22	38	b646l	2.42337	2.32438
22	39	b646l	2.45369	2.35404
22	40	b646l	2.46949	2.36918
23	1	b646l	0.0687067	0.000407807
23	2	b646l	0.0684394	-0.000458203
23	3	b646l	0.0685784	-0.000917858
23	4	b646l	0.070875	0.000779959
23	5	b646l	0.0712746	0.00058091
23	6	b646l	0.0714928	0.000200387
23	7	b646l	0.0725139	0.000622807
23	8	b646l	0.0726767	0.000186934
23	9	b646l	0.0728092	-0.000279278
23	10	b646l	0.0738193	0.000132092
23	11	b646l	0.0751944	0.000908496
23	12	b646l	0.0760504	0.00116573
23	13	b646l	0.0756905	0.000207137
23	14	b646l	0.0755449	-0.000537167
23	15	b646l	0.076006	-0.000674719
23	16	b646l	0.0761449	-0.00113451
23	17	b646l	0.0767469	-0.00113125
23	18	b646l	0.0768101	-0.00166674
23	19	b646l	0.0774084	-0.00166721
23	20	b646l	0.0790884	-0.000585873
23	21	b646l	0.0798592	-0.000413809
23	22	b646l	0.0803242	-0.000547449
23	23	b646l	0.0826408	0.00117043
23	24	b646l	0.0856701	0.00360099
23	25	b646l	0.0903206	0.00765282
23	26	b646l	0.101028	0.0177612
23	27	b646l	0.123352	0.039487
23	28	b646l	0.164134	0.0796699
23	29	b646l	0.242095	0.157032
23	30	b646l	0.382882	0.29722
23	31	b646l	0.620147	0.533887
23	32	b646l	0.978337	0.891478
23	33	b646l	1.42156	1.3341
23	34	b646l	1.84432	1.75626
23	35	b646l	2.14624	2.05758
23	36	b646l	2.32054	2.23128
23	37	b646l	2.41779	2.32794
23	38	b646l	2.47548	2.38503
23	39	b646l	2.50975	2.4187
23	40	b646l	2.52981	2.43816
24	1	b646l	0.120932	-0.00108396
24	2	b646l	0.12019	-0.00238069
24	3	b646l	0.121327	-0.00179954
24	4	b646l	0.123621	-6.10723e-05
24	5	b646l	0.124355	0.000116652
24	6	b646l	0.125774	0.00098012
24	7	b646l	0.126238	0.000889289
24	8	b646l	0.126364	0.000459455
24	9	b646l	0.126876	0.000415413
24	10	b646l	0.12786	0.000843783
24	11	b646l	0.12777	0.000198672
24	12	b646l	0.127807	-0.000319808
24	13	b646l	0.129185	0.000502742
24	14	b646l	0.129478	0.000239996
24	15	b646l	0.129524	-0.000269946
24	16	b646l	0.129605	-0.000744453
24	17	b646l	0.130556	-0.00034903
24	18	b646l	0.130861	-0.000599349
24	19	b646l	0.131153	-0.000863392
24	20	b646l	0.131547	-0.00102439
24	21	b646l	0.132005	-0.00112254
24	22	b646l	0.13261	-0.00107278
24	23	b646l	0.134555	0.000316818
24	24	b646l	0.138058	0.00326336
24	25	b646l	0.143738	0.00838862
24	26	b646l	0.156181	0.020276
24	27	b646l	0.178795	0.0423341
24	28	b646l	0.221842	0.0848249
24	29	b646l	0.302707	0.165135
24	30	b646l	0.449847	0.311719
24	31	b646l	0.696693	0.55801
24	32	b646l	1.06549	0.926249
24	33	b646l	1.51385	1.37405
24	34	b646l	1.93047	1.79012
24	35	b646l	2.22081	2.0799
24	36	b646l	2.38826	2.2468
24	37	b646l	2.48151	2.3395
24	38	b646l	2.54036	2.39779
24	39	b646l	2.57341	2.43028
24	40	b646l	2.59351	2.44983
25	1
25	2
25	3
25	4
25	5
25	6
25	7
25	8
25	9
25	10
25	11
25	12
25	13
25	14
25	15
25	16
25	17
25	18
25	19
25	20
25	21
25	22
25	23
25	24
25	25
25	26
25	27
25	28
25	29
25	30
25	31
25	32
25	33
25	34
25	35
25	36
25	37
25	38
25	39
25	40
26	1
26	2
26	3
26	4
26	5
26	6
26	7
26	8
26	9
26	10
26	11
26	12
26	13
26	14
26	15
26	16
26	17
26	18
26	19
26	20
26	21
26	22
26	23
26	24
26	25
26	26
26	27
26	28
26	29
26	30
26	31
26	32
26	33
26	34
26	35
26	36
26	37
26	38
26	39
26	40
27	1
27	2
27	3
27	4
27	5
27	6
27	7
27	8
27	9
27	10
27	11
27	12
27	13
27	14
27	15
27	16
27	17
27	18
27	19
27	20
27	21
27	22
27	23
27	24
27	25
27	26
27	27
27	28
27	29
27	30
27	31
27	32
27	33
27	34
27	35
27	36
27	37
27	38
27	39
27	40
28	1	gapdh	0.697436	0.0366037
28	2	gapdh	0.686678	0.017756
28	3	gapdh	0.680034	0.00302163
28	4	gapdh	0.684949	-0.000154153
28	5	gapdh	0.699162	0.00596845
28	6	gapdh	0.736412	0.0351287
28	7	gapdh	0.688861	-0.020513
28	8	gapdh	0.680224	-0.03724
28	9	gapdh	0.708155	-0.0173996
28	10	gapdh	0.739783	0.00613858
28	11	gapdh	0.755156	0.0134211
28	12	gapdh	0.760966	0.011141
28	13	gapdh	0.758403	0.000487265
28	14	gapdh	0.762136	-0.00386946
28	15	gapdh	0.788431	0.0143351
28	16	gapdh	0.841036	0.058849
28	17	gapdh	0.938015	0.147738
28	18	gapdh	1.08013	0.281767
28	19	gapdh	1.27737	0.470916
28	20	gapdh	1.52121	0.706665
28	21	gapdh	1.73174	0.909101
28	22	gapdh	1.89457	1.06384
28	23	gapdh	1.97489	1.13607
28	24	gapdh	2.04311	1.1962
28	25	gapdh	2.08121	1.22621
28	26	gapdh	2.11164	1.24855
28	27	gapdh	2.13699	1.26581
28	28	gapdh	2.1553	1.27603
28	29	gapdh	2.17214	1.28478
28	30	gapdh	2.1875	1.29205
28	31	gapdh	2.19753	1.29399
28	32	gapdh	2.20716	1.29553
28	33	gapdh	2.21418	1.29446
28	34	gapdh	2.22013	1.29232
28	35	gapdh	2.22525	1.28935
28	36	gapdh	2.2295	1.28551
28	37	gapdh	2.23119	1.2791
28	38	gapdh	2.23299	1.27282
28	39	gapdh	2.23507	1.26681
28	40	gapdh	2.23619	1.25984
29	1	gapdh	0.117473	-0.00537331
29	2	gapdh	0.12036	-0.00508251
29	3	gapdh	0.126776	-0.00126185
29	4	gapdh	0.131266	0.000632128
29	5	gapdh	0.135077	0.0018483
29	6	gapdh	0.136984	0.00115923
29	7	gapdh	0.138634	0.000213597
29	8	gapdh	0.139671	-0.00134493
29	9	gapdh	0.141527	-0.00208504
29	10	gapdh	0.144911	-0.00129616
29	11	gapdh	0.148369	-0.000434592
29	12	gapdh	0.153968	0.00256933
29	13	gapdh	0.164662	0.0106672
29	14	gapdh	0.186398	0.0298074
29	15	gapdh	0.227897	0.0687109
29	16	gapdh	0.307972	0.14619
29	17	gapdh	0.454982	0.290605
29	18	gapdh	0.703131	0.536158
29	19	gapdh	1.07892	0.909353
29	20	gapdh	1.5612	1.38904
29	21	gapdh	2.04496	1.8702
29	22	gapdh	2.41568	2.23832
29	23	gapdh	2.63875	2.4588
29	24	gapdh	2.77213	2.58958
29	25	gapdh	2.85515	2.67001
29	26	gapdh	2.91494	2.72721
29	27	gapdh	2.95882	2.76849
29	28	gapdh	2.99301	2.80008
29	29	gapdh	3.01876	2.82323
29	30	gapdh	3.04145	2.84333
29	31	gapdh	3.05186	2.85114
29	32	gapdh	3.06326	2.85995
29	33	gapdh	3.06821	2.8623
29	34	gapdh	3.06961	2.86111
29	35	gapdh	3.07279	2.86169
29	36	gapdh	3.07645	2.86275
29	37	gapdh	3.07961	2.86332
29	38	gapdh	3.0773	2.85842
29	39	gapdh	3.07469	2.85321
29	40	gapdh	3.07384	2.84976
30	1	gapdh	-0.108416	-0.0225163
30	2	gapdh	-0.104193	-0.0196113
30	3	gapdh	-0.0905016	-0.00723873
30	4	gapdh	-0.0812988	0.000645462
30	5	gapdh	-0.0769641	0.00366146
30	6	gapdh	-0.0747229	0.00458404
30	7	gapdh	-0.0735913	0.00439704
30	8	gapdh	-0.0767744	-0.000104629
30	9	gapdh	-0.0778211	-0.00247
30	10	gapdh	-0.0766052	-0.00257276
30	11	gapdh	-0.0748745	-0.00216068
30	12	gapdh	-0.0701364	0.00125881
30	13	gapdh	-0.061133	0.00894361
30	14	gapdh	-0.0425666	0.0261914
30	15	gapdh	-0.0012991	0.0661402
30	16	gapdh	0.0793935	0.145514
30	17	gapdh	0.225705	0.290507
30	18	gapdh	0.469245	0.532728
30	19	gapdh	0.828377	0.890542
30	20	gapdh	1.26416	1.32501
30	21	gapdh	1.67897	1.7385
30	22	gapdh	1.97926	2.03747
30	23	gapdh	2.15615	2.21305
30	24	gapdh	2.26023	2.3158
30	25	gapdh	2.32276	2.37701
30	26	gapdh	2.36927	2.4222
30	27	gapdh	2.39864	2.45026
30	28	gapdh	2.42039	2.47069
30	29	gapdh	2.43745	2.48643
30	30	gapdh	2.45341	2.50107
30	31	gapdh	2.4603	2.50664
30	32	gapdh	2.46469	2.50971
30	33	gapdh	2.46885	2.51255
30	34	gapdh	2.47268	2.51506
30	35	gapdh	2.47888	2.51994
30	36	gapdh	2.48095	2.5207
30	37	gapdh	2.47772	2.51615
30	38	gapdh	2.47886	2.51597
30	39	gapdh	2.47888	2.51467
30	40	gapdh	2.4738	2.50827
31	1	gapdh	-0.349709	-0.0252259
31	2	gapdh	-0.342819	-0.019797
31	3	gapdh	-0.32889	-0.00732961
31	4	gapdh	-0.319522	0.000577421
31	5	gapdh	-0.314569	0.00406897
31	6	gapdh	-0.313238	0.00393879
31	7	gapdh	-0.313006	0.00270896
31	8	gapdh	-0.313665	0.000588705
31	9	gapdh	-0.313716	-0.000923974
31	10	gapdh	-0.312364	-0.00103293
31	11	gapdh	-0.311699	-0.00183024
31	12	gapdh	-0.309174	-0.00076609
31	13	gapdh	-0.302495	0.00445185
31	14	gapdh	-0.285194	0.0202913
31	15	gapdh	-0.252112	0.0519111
31	16	gapdh	-0.188173	0.114389
31	17	gapdh	-0.0693947	0.231706
31	18	gapdh	0.140138	0.439778
31	19	gapdh	0.475207	0.773385
31	20	gapdh	0.930289	1.22701
31	21	gapdh	1.41154	1.70679
31	22	gapdh	1.80683	2.10062
31	23	gapdh	2.05951	2.35185
31	24	gapdh	2.20907	2.49994
31	25	gapdh	2.29768	2.58709
31	26	gapdh	2.36516	2.65311
31	27	gapdh	2.41241	2.69889
31	28	gapdh	2.44534	2.73037
31	29	gapdh	2.47058	2.75414
31	30	gapdh	2.49715	2.77925
31	31	gapdh	2.50933	2.78997
31	32	gapdh	2.52232	2.8015
31	33	gapdh	2.52518	2.8029
31	34	gapdh	2.52773	2.80399
31	35	gapdh	2.53518	2.80998
31	36	gapdh	2.53665	2.80998
31	37	gapdh	2.54011	2.81198
31	38	gapdh	2.54053	2.81094
31	39	gapdh	2.53641	2.80536
31	40	gapdh	2.53699	2.80448
32	1	gapdh	0.116113	-0.00391588
32	2	gapdh	0.117957	-0.00378004
32	3	gapdh	0.12275	-0.000695054
32	4	gapdh	0.126223	0.00107034
32	5	gapdh	0.128067	0.00120694
32	6	gapdh	0.128788	0.000220018
32	7	gapdh	0.13027	-5.40921e-06
32	8	gapdh	0.130757	-0.00122586
32	9	gapdh	0.132008	-0.00168297
32	10	gapdh	0.134531	-0.000866958
32	11	gapdh	0.136743	-0.000362631
32	12	gapdh	0.141155	0.00234158
32	13	gapdh	0.150856	0.0103343
32	14	gapdh	0.169855	0.0276261
32	15	gapdh	0.20646	0.0625228
32	16	gapdh	0.275297	0.129653
32	17	gapdh	0.404206	0.256854
32	18	gapdh	0.627114	0.478055
32	19	gapdh	0.976942	0.826174
32	20	gapdh	1.4344	1.28193
32	21	gapdh	1.90899	1.7548
32	22	gapdh	2.28891	2.13302
32	23	gapdh	2.52341	2.36581
32	24	gapdh	2.66131	2.50201
32	25	gapdh	2.74654	2.58553
32	26	gapdh	2.80304	2.64032
32	27	gapdh	2.84561	2.68118
32	28	gapdh	2.87617	2.71003
32	29	gapdh	2.89618	2.72834
32	30	gapdh	2.91757	2.74802
32	31	gapdh	2.93022	2.75897
32	32	gapdh	2.93456	2.7616
32	33	gapdh	2.93813	2.76345
32	34	gapdh	2.94291	2.76652
32	35	gapdh	2.94671	2.76862
32	36	gapdh	2.95194	2.77215
32	37	gapdh	2.95168	2.77017
32	38	gapdh	2.94613	2.76292
32	39	gapdh	2.94794	2.76302
32	40	gapdh	2.95188	2.76525
33	1	gapdh	0.0924135	-0.00505538
33	2	gapdh	0.0939942	-0.00516558
33	3	gapdh	0.0995082	-0.00134255
33	4	gapdh	0.103226	0.000684037
33	5	gapdh	0.10544	0.00120686
33	6	gapdh	0.106771	0.000847555
33	7	gapdh	0.108075	0.000460688
33	8	gapdh	0.10872	-0.000585631
33	9	gapdh	0.109689	-0.00130776
33	10	gapdh	0.111576	-0.00111131
33	11	gapdh	0.113641	-0.000737708
33	12	gapdh	0.117955	0.00188582
33	13	gapdh	0.12786	0.0100998
33	14	gapdh	0.145112	0.0256604
33	15	gapdh	0.178158	0.0570157
33	16	gapdh	0.241281	0.118448
33	17	gapdh	0.36014	0.235616
33	18	gapdh	0.569287	0.443071
33	19	gapdh	0.906093	0.778187
33	20	gapdh	1.37354	1.24394
33	21	gapdh	1.8866	1.75531
33	22	gapdh	2.32037	2.18739
33	23	gapdh	2.60256	2.46789
33	24	gapdh	2.76636	2.63
33	25	gapdh	2.86619	2.72814
33	26	gapdh	2.93352	2.79377
33	27	gapdh	2.98331	2.84187
33	28	gapdh	3.02001	2.87688
33	29	gapdh	3.04313	2.89832
33	30	gapdh	3.06234	2.91583
33	31	gapdh	3.07455	2.92635
33	32	gapdh	3.08544	2.93555
33	33	gapdh	3.09061	2.93903
33	34	gapdh	3.09811	2.94484
33	35	gapdh	3.10301	2.94805
33	36	gapdh	3.1042	2.94755
33	37	gapdh	3.10491	2.94656
33	38	gapdh	3.10622	2.94618
33	39	gapdh	3.10456	2.94284
33	40	gapdh	3.10138	2.93796
34	1
34	2
34	3
34	4
34	5
34	6
34	7
34	8
34	9
34	10
34	11
34	12
34	13
34	14
34	15
34	16
34	17
34	18
34	19
34	20
34	21
34	22
34	23
34	24
34	25
34	26
34	27
34	28
34	29
34	30
34	31
34	32
34	33
34	34
34	35
34	36
34	37
34	38
34	39
34	40
35	1
35	2
35	3
35	4
35	5
35	6
35	7
35	8
35	9
35	10
35	11
35	12
35	13
35	14
35	15
35	16
35	17
35	18
35	19
35	20
35	21
35	22
35	23
35	24
35	25
35	26
35	27
35	28
35	29
35	30
35	31
35	32
35	33
35	34
35	35
35	36
35	37
35	38
35	39
35	40
36	1
36	2
36	3
36	4
36	5
36	6
36	7
36	8
36	9
36	10
36	11
36	12
36	13
36	14
36	15
36	16
36	17
36	18
36	19
36	20
36	21
36	22
36	23
36	24
36	25
36	26
36	27
36	28
36	29
36	30
36	31
36	32
36	33
36	34
36	35
36	36
36	37
36	38
36	39
36	40
37	1
37	2
37	3
37	4
37	5
37	6
37	7
37	8
37	9
37	10
37	11
37	12
37	13
37	14
37	15
37	16
37	17
37	18
37	19
37	20
37	21
37	22
37	23
37	24
37	25
37	26
37	27
37	28
37	29
37	30
37	31
37	32
37	33
37	34
37	35
37	36
37	37
37	38
37	39
37	40
38	1
38	2
38	3
38	4
38	5
38	6
38	7
38	8
38	9
38	10
38	11
38	12
38	13
38	14
38	15
38	16
38	17
38	18
38	19
38	20
38	21
38	22
38	23
38	24
38	25
38	26
38	27
38	28
38	29
38	30
38	31
38	32
38	33
38	34
38	35
38	36
38	37
38	38
38	39
38	40
39	1
39	2
39	3
39	4
39	5
39	6
39	7
39	8
39	9
39	10
39	11
39	12
39	13
39	14
39	15
39	16
39	17
39	18
39	19
39	20
39	21
39	22
39	23
39	24
39	25
39	26
39	27
39	28
39	29
39	30
39	31
39	32
39	33
39	34
39	35
39	36
39	37
39	38
39	39
39	40
40	1	b646l	0.0960016	-0.0067271
40	2	b646l	0.0994833	-0.00660385
40	3	b646l	0.109095	-0.000351091
40	4	b646l	0.113672	0.000868003
40	5	b646l	0.116292	0.000129404
40	6	b646l	0.119723	0.000202345
40	7	b646l	0.123001	0.000121223
40	8	b646l	0.124481	-0.001757
40	9	b646l	0.12854	-0.00105645
40	10	b646l	0.134799	0.00184356
40	11	b646l	0.143896	0.00758237
40	12	b646l	0.161919	0.0222474
40	13	b646l	0.195381	0.0523504
40	14	b646l	0.258365	0.111976
40	15	b646l	0.37625	0.226503
40	16	b646l	0.582721	0.429615
40	17	b646l	0.913579	0.757115
40	18	b646l	1.36735	1.20753
40	19	b646l	1.87417	1.71099
40	20	b646l	2.29764	2.1311
40	21	b646l	2.55411	2.38421
40	22	b646l	2.69149	2.51823
40	23	b646l	2.78478	2.60816
40	24	b646l	2.86297	2.683
40	25	b646l	2.91966	2.73632
40	26	b646l	2.96503	2.77834
40	27	b646l	2.99776	2.80771
40	28	b646l	3.02771	2.8343
40	29	b646l	3.05237	2.8556
40	30	b646l	3.07216	2.87204
40	31	b646l	3.08429	2.88081
40	32	b646l	3.09595	2.88911
40	33	b646l	3.10408	2.89388
40	34	b646l	3.11404	2.90048
40	35	b646l	3.12648	2.90956
40	36	b646l	3.13548	2.9152
40	37	b646l	3.14256	2.91892
40	38	b646l	3.1438	2.91681
40	39	b646l	3.14536	2.91501
40	40	b646l	3.14892	2.91521
41	1	b646l	0.167522	-0.00373577
41	2	b646l	0.169064	-0.00479188
41	3	b646l	0.175224	-0.00123081
41	4	b646l	0.180226	0.00117255
41	5	b646l	0.183137	0.00148506
41	6	b646l	0.185191	0.000940403
41	7	b646l	0.185347	-0.0015014
41	8	b646l	0.187493	-0.00195398
41	9	b646l	0.190852	-0.00119437
41	10	b646l	0.196927	0.00228255
41	11	b646l	0.208229	0.0109854
41	12	b646l	0.230353	0.0305117
41	13	b646l	0.273701	0.0712606
41	14	b646l	0.352307	0.147268
41	15	b646l	0.500905	0.293268
41	16	b646l	0.770483	0.560247
41	17	b646l	1.21853	1.00569
41	18	b646l	1.86296	1.64753
41	19	b646l	2.59787	2.37984
41	20	b646l	3.22272	3.00209
41	21	b646l	3.61103	3.3878
41	22	b646l	3.81773	3.59191
41	23	b646l	3.96277	3.73434
41	24	b646l	4.08111	3.85008
41	25	b646l	4.15888	3.92526
41	26	b646l	4.21421	3.97799
41	27	b646l	4.25596	4.01714
41	28	b646l	4.29469	4.05327
41	29	b646l	4.32192	4.0779
41	30	b646l	4.3409	4.09428
41	31	b646l	4.35518	4.10596
41	32	b646l	4.36968	4.11787
41	33	b646l	4.3742	4.11979
41	34	b646l	4.38077	4.12376
41	35	b646l	4.39126	4.13165
41	36	b646l	4.40071	4.1385
41	37	b646l	4.40228	4.13747
41	38	b646l	4.39996	4.13255
41	39	b646l	4.39185	4.12185
41	40	b646l	4.39081	4.11821
42	1	b646l	0.100298	-0.00315854
42	2	b646l	0.102556	-0.00333411
42	3	b646l	0.107584	-0.000739126
42	4	b646l	0.111873	0.00111636
42	5	b646l	0.113661	0.000470237
42	6	b646l	0.116134	0.000510101
42	7	b646l	0.117246	-0.000811911
42	8	b646l	0.119036	-0.00145506
42	9	b646l	0.122355	-0.000570044
42	10	b646l	0.126838	0.00147944
42	11	b646l	0.13576	0.00796849
42	12	b646l	0.151711	0.021486
42	13	b646l	0.184132	0.0514731
42	14	b646l	0.244044	0.108952
42	15	b646l	0.354543	0.217017
42	16	b646l	0.548263	0.408304
42	17	b646l	0.861061	0.718668
42	18	b646l	1.30054	1.15571
42	19	b646l	1.79466	1.6474
42	20	b646l	2.22059	2.07089
42	21	b646l	2.48505	2.33292
42	22	b646l	2.6274	2.47284
42	23	b646l	2.71317	2.55618
42	24	b646l	2.78167	2.62225
42	25	b646l	2.83089	2.66903
42	26	b646l	2.86746	2.70316
42	27	b646l	2.89284	2.72611
42	28	b646l	2.91126	2.7421
42	29	b646l	2.92582	2.75422
42	30	b646l	2.93867	2.76464
42	31	b646l	2.94757	2.7711
42	32	b646l	2.95602	2.77713
42	33	b646l	2.95758	2.77625
42	34	b646l	2.9633	2.77954
42	35	b646l	2.96441	2.77822
42	36	b646l	2.96745	2.77882
42	37	b646l	2.96887	2.77781
42	38	b646l	2.96877	2.77528
42	39	b646l	2.96674	2.77081
42	40	b646l	2.96906	2.77069
43	1	b646l	0.585633	0.000814995
43	2	b646l	0.583295	-0.00177489
43	3	b646l	0.581478	-0.00384318
43	4	b646l	0.58458	-0.000993076
43	5	b646l	0.591191	0.00536596
43	6	b646l	0.590193	0.00411646
43	7	b646l	0.585361	-0.00096735
43	8	b646l	0.583861	-0.00271973
43	9	b646l	0.584739	-0.00209336
43	10	b646l	0.588219	0.00113429
43	11	b646l	0.595716	0.00837988
43	12	b646l	0.610599	0.0230107
43	13	b646l	0.640362	0.052522
43	14	b646l	0.698255	0.110163
43	15	b646l	0.808237	0.219894
43	16	b646l	1.0045	0.415903
43	17	b646l	1.31686	0.728011
43	18	b646l	1.74932	1.16023
43	19	b646l	2.22435	1.635
43	20	b646l	2.62405	2.03444
43	21	b646l	2.87104	2.28118
43	22	b646l	2.99474	2.40463
43	23	b646l	3.0751	2.48474
43	24	b646l	3.14119	2.55058
43	25	b646l	3.1862	2.59534
43	26	b646l	3.21917	2.62805
43	27	b646l	3.24296	2.65159
43	28	b646l	3.25967	2.66806
43	29	b646l	3.27242	2.68055
43	30	b646l	3.28543	2.69331
43	31	b646l	3.29497	2.70259
43	32	b646l	3.30134	2.70872
43	33	b646l	3.30183	2.70895
43	34	b646l	3.30223	2.7091
43	35	b646l	3.30997	2.71659
43	36	b646l	3.31193	2.7183
43	37	b646l	3.31319	2.71931
43	38	b646l	3.3177	2.72357
43	39	b646l	3.31613	2.72175
43	40	b646l	3.31432	2.71969
44	1	b646l	0.0963911	-0.00182824
44	2	b646l	0.0981507	-0.00242943
44	3	b646l	0.102564	-0.00037646
44	4	b646l	0.106142	0.000840118
44	5	b646l	0.108102	0.000439578
44	6	b646l	0.110481	0.00045776
44	7	b646l	0.111502	-0.000882061
44	8	b646l	0.113004	-0.00174045
44	9	b646l	0.116798	-0.00030734
44	10	b646l	0.121035	0.00156885
44	11	b646l	0.130572	0.00874515
44	12	b646l	0.148286	0.0240977
44	13	b646l	0.180404	0.0538552
44	14	b646l	0.238251	0.109341
44	15	b646l	0.347378	0.216108
44	16	b646l	0.539602	0.405971
44	17	b646l	0.85161	0.715618
44	18	b646l	1.28762	1.14927
44	19	b646l	1.77374	1.63303
44	20	b646l	2.18417	2.04109
44	21	b646l	2.4424	2.29696
44	22	b646l	2.57546	2.42766
44	23	b646l	2.66004	2.50988
44	24	b646l	2.72958	2.57706
44	25	b646l	2.77485	2.61998
44	26	b646l	2.80812	2.65089
44	27	b646l	2.83439	2.67479
44	28	b646l	2.85443	2.69247
44	29	b646l	2.8657	2.70138
44	30	b646l	2.87691	2.71023
44	31	b646l	2.88338	2.71434
44	32	b646l	2.89261	2.7212
44	33	b646l	2.89678	2.72302
44	34	b646l	2.9013	2.72517
44	35	b646l	2.90693	2.72845
44	36	b646l	2.9104	2.72955
44	37	b646l	2.90838	2.72517
44	38	b646l	2.90621	2.72064
44	39	b646l	2.90746	2.71953
44	40	b646l	2.90872	2.71843
45	1	b646l	0.112772	-0.00314853
45	2	b646l	0.115279	-0.00292062
45	3	b646l	0.119759	-0.000720359
45	4	b646l	0.123786	0.00102693
45	5	b646l	0.12595	0.000911112
45	6	b646l	0.127288	-3.1076e-05
45	7	b646l	0.128888	-0.000710706
45	8	b646l	0.130602	-0.00127603
45	9	b646l	0.133291	-0.00086613
45	10	b646l	0.138103	0.00166626
45	11	b646l	0.147543	0.00882615
45	12	b646l	0.164982	0.0239861
45	13	b646l	0.19966	0.0563836
45	14	b646l	0.262619	0.117063
45	15	b646l	0.378743	0.230908
45	16	b646l	0.583762	0.433647
45	17	b646l	0.914238	0.761844
45	18	b646l	1.37084	1.21616
45	19	b646l	1.87498	1.71803
45	20	b646l	2.29717	2.13793
45	21	b646l	2.55744	2.39593
45	22	b646l	2.69123	2.52744
45	23	b646l	2.78302	2.61695
45	24	b646l	2.8582	2.68985
45	25	b646l	2.90714	2.7365
45	26	b646l	2.94011	2.7672
45	27	b646l	2.96801	2.79281
45	28	b646l	2.98826	2.81079
45	29	b646l	3.00245	2.8227
45	30	b646l	3.01584	2.83381
45	31	b646l	3.02522	2.84091
45	32	b646l	3.03167	2.84508
45	33	b646l	3.03264	2.84377
45	34	b646l	3.03572	2.84458
45	35	b646l	3.04164	2.84821
45	36	b646l	3.04608	2.85037
45	37	b646l	3.04757	2.84958
45	38	b646l	3.04942	2.84915
45	39	b646l	3.05223	2.84969
45	40	b646l	3.0529	2.84807
46	1
46	2
46	3
46	4
46	5
46	6
46	7
46	8
46	9
46	10
46	11
46	12
46	13
46	14
46	15
46	16
46	17
46	18
46	19
46	20
46	21
46	22
46	23
46	24
46	25
46	26
46	27
46	28
46	29
46	30
46	31
46	32
46	33
46	34
46	35
46	36
46	37
46	38
46	39
46	40
47	1
47	2
47	3
47	4
47	5
47	6
47	7
47	8
47	9
47	10
47	11
47	12
47	13
47	14
47	15
47	16
47	17
47	18
47	19
47	20
47	21
47	22
47	23
47	24
47	25
47	26
47	27
47	28
47	29
47	30
47	31
47	32
47	33
47	34
47	35
47	36
47	37
47	38
47	39
47	40
48	1
48	2
48	3
48	4
48	5
48	6
48	7
48	8
48	9
48	10
48	11
48	12
48	13
48	14
48	15
48	16
48	17
48	18
48	19
48	20
48	21
48	22
48	23
48	24
48	25
48	26
48	27
48	28
48	29
48	30
48	31
48	32
48	33
48	34
48	35
48	36
48	37
48	38
48	39
48	40
49	1
49	2
49	3
49	4
49	5
49	6
49	7
49	8
49	9
49	10
49	11
49	12
49	13
49	14
49	15
49	16
49	17
49	18
49	19
49	20
49	21
49	22
49	23
49	24
49	25
49	26
49	27
49	28
49	29
49	30
49	31
49	32
[truncated: 1,888 more rows]

## Sheet: Results
Block Type	Fast 96-Well Block (0.1mL)
Calibration Background is expired	Yes
Calibration Background performed on	09-09-2022
Calibration HRM MELTDOCTOR is expired	Yes
Calibration HRM MELTDOCTOR performed on	11-03-2016
Calibration Normalization FAM-ROX is expired	Yes
Calibration Normalization FAM-ROX performed on	01-19-2021
Calibration Normalization VIC-ROX is expired	Yes
Calibration Normalization VIC-ROX performed on	01-19-2021
Calibration Pure Dye CY3 is expired	Yes
Calibration Pure Dye CY3 performed on	01-19-2021
Calibration Pure Dye FAM is expired	Yes
Calibration Pure Dye FAM performed on	09-08-2022
Calibration Pure Dye MELTDOCTOR is expired	Yes
Calibration Pure Dye MELTDOCTOR performed on	11-03-2016
Calibration Pure Dye NED is expired	Yes
Calibration Pure Dye NED performed on	09-08-2022
Calibration Pure Dye ROX is expired	Yes
Calibration Pure Dye ROX performed on	09-08-2022
Calibration Pure Dye SYBR is expired	Yes
Calibration Pure Dye SYBR performed on	09-08-2022
Calibration Pure Dye TAMRA is expired	Yes
Calibration Pure Dye TAMRA performed on	09-09-2022
Calibration Pure Dye VIC is expired	Yes
Calibration Pure Dye VIC performed on	09-08-2022
Calibration ROI is expired	Yes
Calibration ROI performed on	09-08-2022
Calibration Uniformity is expired	Yes
Calibration Uniformity performed on	09-08-2022
Chemistry	SYBR_GREEN
Date Created	2023-07-13 04:14:21 AM PDT
Date Modified	2023-07-13 21:53:22 PM PDT
Experiment Barcode
Experiment Comment
Experiment File Name	D:\LY\A151R daochu\HELA HSV\New folder\2023-07-13 p72.eds
Experiment Name	2023-07-13 191420
Experiment Run Start Time	2023-07-13 12:40:08 PM PDT
Experiment Run Stop Time	2023-07-13 13:46:52 PM PDT
Experiment Type	Comparative Cт (ΔΔCт)
Instrument Name	278861502
Instrument Serial Number	278861502
Instrument Type	QuantStudio(TM) 6 Flex System
Passive Reference	ROX
Quantification Cycle Method	Ct
Signal Smoothing On	true
Stage/ Cycle where Analysis is performed	Stage 2, Step 2
User Name
Well	Well Position	Omit	Sample Name	Target Name	Task	Reporter	Quencher	Quantity	Quantity Mean	Quantity SD	RQ	RQ Min	RQ Max	CT	Ct Mean	Ct SD	Delta Ct	Delta Ct Mean	Delta Ct SE	Delta Delta Ct	Automatic Ct Threshold	Ct Threshold	Automatic Baseline	Baseline Start	Baseline End	Comments	Tm1	Tm2	Tm3	HIGHSD	PRFDROP	OUTLIERRG
1	A1	FALSE	Sample 1	gapdh	UNKNOWN	SYBR	None							15.1582	15.0637	0.195382					TRUE	0.123739	TRUE	1	40		83.2073			N	N	N
2	A2	FALSE	Sample 1	gapdh	UNKNOWN	SYBR	None							15.194	15.0637	0.195382					TRUE	0.123739	TRUE	1	40		83.2073			N	N	N
3	A3	FALSE	Sample 1	gapdh	UNKNOWN	SYBR	None							14.8391	15.0637	0.195382					TRUE	0.123739	TRUE	1	40		83.2073			N	N	N
4	A4	FALSE	SI-NS 3	gapdh	UNKNOWN	SYBR	None							16.3652	16.3618	0.0641912					TRUE	0.123739	TRUE	1	40		83.2073			N	N	N
5	A5	FALSE	SI-NS 3	gapdh	UNKNOWN	SYBR	None							16.296	16.3618	0.0641912					TRUE	0.123739	TRUE	1	40		83.2073			N	N	N
6	A6	FALSE	SI-NS 3	gapdh	UNKNOWN	SYBR	None							16.4243	16.3618	0.0641912					TRUE	0.123739	TRUE	1	40		83.3047			N	N	N
7	A7	FALSE	SI-40 1	gapdh	UNKNOWN	SYBR	None							16.7396	16.7101	0.0416869					TRUE	0.123739	TRUE	1	40		83.3047			N	N	N
8	A8	FALSE	SI-40 1	gapdh	UNKNOWN	SYBR	None							16.6806	16.7101	0.0416869					TRUE	0.123739	TRUE	1	40		83.3047			N	N	N
10	A10	FALSE	Sample 2	gapdh	UNKNOWN	SYBR	None							14.7708	15.0982	0.288963					TRUE	0.123739	TRUE	1	40		83.2073			N	N	N
11	A11	FALSE	Sample 2	gapdh	UNKNOWN	SYBR	None							15.2064	15.0982	0.288963					TRUE	0.123739	TRUE	1	40		83.2073			N	N	N
12	A12	FALSE	Sample 2	gapdh	UNKNOWN	SYBR	None							15.3175	15.0982	0.288963					TRUE	0.123739	TRUE	1	40		83.4021			N	Y	N
13	B1	FALSE	Sample 1	b646l	UNKNOWN	SYBR	None				1	0.792057	1.26254	29.5579	29.4999	0.0764634		14.4361	0.121135	0	TRUE	0.297841	TRUE	1	40		74.2469			N	N	N
14	B2	FALSE	Sample 1	b646l	UNKNOWN	SYBR	None				1	0.792057	1.26254	29.5285	29.4999	0.0764634		14.4361	0.121135	0	TRUE	0.297841	TRUE	1	40		74.5391			N	N	N
15	B3	FALSE	Sample 1	b646l	UNKNOWN	SYBR	None				1	0.792057	1.26254	29.4132	29.4999	0.0764634		14.4361	0.121135	0	TRUE	0.297841	TRUE	1	40		74.4417			N	N	N
16	B4	FALSE	SI-NS 3	b646l	UNKNOWN	SYBR	None				41745.5	38841.4	44866.7	15.4381	15.4486	0.00952296		-0.91319	0.0374664	-15.3493	TRUE	0.297841	TRUE	1	40		82.6229			N	N	N
17	B5	FALSE	SI-NS 3	b646l	UNKNOWN	SYBR	None				41745.5	38841.4	44866.7	15.4512	15.4486	0.00952296		-0.91319	0.0374664	-15.3493	TRUE	0.297841	TRUE	1	40		82.6229			N	N	N
18	B6	FALSE	SI-NS 3	b646l	UNKNOWN	SYBR	None				41745.5	38841.4	44866.7	15.4566	15.4486	0.00952296		-0.91319	0.0374664	-15.3493	TRUE	0.297841	TRUE	1	40		82.7203			N	Y	N
19	B7	FALSE	SI-40 1	b646l	UNKNOWN	SYBR	None				27828.7	26012.8	29771.3	16.3979	16.382	0.0141651		-0.328141	0.0305906	-14.7643	TRUE	0.297841	TRUE	1	40		82.7203			N	N	N
20	B8	FALSE	SI-40 1	b646l	UNKNOWN	SYBR	None				27828.7	26012.8	29771.3	16.3708	16.382	0.0141651		-0.328141	0.0305906	-14.7643	TRUE	0.297841	TRUE	1	40		82.7203			N	N	N
21	B9	FALSE	SI-40 1	b646l	UNKNOWN	SYBR	None				27828.7	26012.8	29771.3	16.3771	16.382	0.0141651		-0.328141	0.0305906	-14.7643	TRUE	0.297841	TRUE	1	40		82.7203			N	N	N
22	B10	FALSE	Sample 2	b646l	UNKNOWN	SYBR	None				0.761275	0.550999	1.0518	29.8991	29.9279	0.0338426		14.8297	0.167973	0.393511	TRUE	0.297841	TRUE	1	40		74.8313			N	N	N
23	B11	FALSE	Sample 2	b646l	UNKNOWN	SYBR	None				0.761275	0.550999	1.0518	29.9651	29.9279	0.0338426		14.8297	0.167973	0.393511	TRUE	0.297841	TRUE	1	40		74.6365			N	N	N
24	B12	FALSE	Sample 2	b646l	UNKNOWN	SYBR	None				0.761275	0.550999	1.0518	29.9194	29.9279	0.0338426		14.8297	0.167973	0.393511	TRUE	0.297841	TRUE	1	40		74.7339			N	N	N
28	C4	FALSE	SI-NC 1	gapdh	UNKNOWN	SYBR	None							16.7733	16.1192	0.566472					TRUE	0.123739	TRUE	1	40		82.9151			Y	N	Y
29	C5	FALSE	SI-NC 1	gapdh	UNKNOWN	SYBR	None							15.7872	16.1192	0.566472					TRUE	0.123739	TRUE	1	40		83.2073			Y	N	N
30	C6	FALSE	SI-NC 1	gapdh	UNKNOWN	SYBR	None							15.7971	16.1192	0.566472					TRUE	0.123739	TRUE	1	40		83.3047			Y	Y	N
31	C7	FALSE	SI-NC 2	gapdh	UNKNOWN	SYBR	None							16.1432	16.0619	0.105211					TRUE	0.123739	TRUE	1	40		83.2073			N	N	N
32	C8	FALSE	SI-NC 2	gapdh	UNKNOWN	SYBR	None							15.9431	16.0619	0.105211					TRUE	0.123739	TRUE	1	40		83.3047			N	N	N
33	C9	FALSE	SI-NC 2	gapdh	UNKNOWN	SYBR	None							16.0994	16.0619	0.105211					TRUE	0.123739	TRUE	1	40		83.3047			N	N	N
40	D4	FALSE	SI-NC 1	b646l	UNKNOWN	SYBR	None				39205.2	19760.7	77783.2	15.3953	15.2966	0.24355		-0.822615	0.356	-15.2588	TRUE	0.297841	TRUE	1	40		82.7203			N	N	N
41	D5	FALSE	SI-NC 1	b646l	UNKNOWN	SYBR	None				39205.2	19760.7	77783.2	15.0192	15.2966	0.24355		-0.822615	0.356	-15.2588	TRUE	0.297841	TRUE	1	40		82.6229			N	Y	N
42	D6	FALSE	SI-NC 1	b646l	UNKNOWN	SYBR	None				39205.2	19760.7	77783.2	15.4753	15.2966	0.24355		-0.822615	0.356	-15.2588	TRUE	0.297841	TRUE	1	40		82.7203			N	N	N
43	D7	FALSE	SI-NC 2	b646l	UNKNOWN	SYBR	None				34272.7	30041.6	39099.7	15.4441	15.4333	0.0547207		-0.62863	0.068468	-15.0648	TRUE	0.297841	TRUE	1	40		82.7203			N	N	N
44	D8	FALSE	SI-NC 2	b646l	UNKNOWN	SYBR	None				34272.7	30041.6	39099.7	15.4818	15.4333	0.0547207		-0.62863	0.068468	-15.0648	TRUE	0.297841	TRUE	1	40		82.8177			N	N	N
45	D9	FALSE	SI-NC 2	b646l	UNKNOWN	SYBR	None				34272.7	30041.6	39099.7	15.3739	15.4333	0.0547207		-0.62863	0.068468	-15.0648	TRUE	0.297841	TRUE	1	40		82.8177			N	N	N
50	E2	FALSE	SI-40 2	gapdh	UNKNOWN	SYBR	None							18.164	17.9562	0.293894					TRUE	0.123739	TRUE	1	40		83.4021			N	N	N
51	E3	FALSE	SI-40 2	gapdh	UNKNOWN	SYBR	None							17.7484	17.9562	0.293894					TRUE	0.123739	TRUE	1	40		83.4021			N	N	N
52	E4	FALSE	SI-40 3	gapdh	UNKNOWN	SYBR	None							17.5141	17.5076	0.00921701					TRUE	0.123739	TRUE	1	40		83.3047			N	N	N
54	E6	FALSE	SI-40 3	gapdh	UNKNOWN	SYBR	None							17.501	17.5076	0.00921701					TRUE	0.123739	TRUE	1	40		83.2073			N	N	N
55	E7	FALSE	SI-80 1	gapdh	UNKNOWN	SYBR	None							16.5993	16.6613	0.0552805					TRUE	0.123739	TRUE	1	40		83.3047			N	N	N
56	E8	FALSE	SI-80 1	gapdh	UNKNOWN	SYBR	None							16.7055	16.6613	0.0552805					TRUE	0.123739	TRUE	1	40		83.3047			N	N	N
57	E9	FALSE	SI-80 1	gapdh	UNKNOWN	SYBR	None							16.6789	16.6613	0.0552805					TRUE	0.123739	TRUE	1	40		83.4021			N	N	N
61	F1	FALSE	SI-40 2	b646l	UNKNOWN	SYBR	None				57242.7	36179.8	90567.9	16.5708	16.5875	0.014692		-1.36866	0.207987	-15.8048	TRUE	0.297841	TRUE	1	40		83.0125			N	N	N
62	F2	FALSE	SI-40 2	b646l	UNKNOWN	SYBR	None				57242.7	36179.8	90567.9	16.5934	16.5875	0.014692		-1.36866	0.207987	-15.8048	TRUE	0.297841	TRUE	1	40		82.9151			N	N	N
63	F3	FALSE	SI-40 2	b646l	UNKNOWN	SYBR	None				57242.7	36179.8	90567.9	16.5984	16.5875	0.014692		-1.36866	0.207987	-15.8048	TRUE	0.297841	TRUE	1	40		82.8177			N	N	N
64	F4	FALSE	SI-40 3	b646l	UNKNOWN	SYBR	None				38476.8	34371.2	43072.7	16.6468	16.712	0.087874		-0.795557	0.051151	-15.2317	TRUE	0.297841	TRUE	1	40		82.8177			N	Y	N
65	F5	FALSE	SI-40 3	b646l	UNKNOWN	SYBR	None				38476.8	34371.2	43072.7	16.8119	16.712	0.087874		-0.795557	0.051151	-15.2317	TRUE	0.297841	TRUE	1	40		82.7203			N	N	N
66	F6	FALSE	SI-40 3	b646l	UNKNOWN	SYBR	None				38476.8	34371.2	43072.7	16.6772	16.712	0.087874		-0.795557	0.051151	-15.2317	TRUE	0.297841	TRUE	1	40		82.7203			N	N	N
67	F7	FALSE	SI-80 1	b646l	UNKNOWN	SYBR	None				27515.1	25800.9	29343.3	16.3381	16.3495	0.0171986		-0.311796	0.0334251	-14.7479	TRUE	0.297841	TRUE	1	40		82.7203			N	N	N
68	F8	FALSE	SI-80 1	b646l	UNKNOWN	SYBR	None				27515.1	25800.9	29343.3	16.3692	16.3495	0.0171986		-0.311796	0.0334251	-14.7479	TRUE	0.297841	TRUE	1	40		82.8177			N	Y	N
69	F9	FALSE	SI-80 1	b646l	UNKNOWN	SYBR	None				27515.1	25800.9	29343.3	16.341	16.3495	0.0171986		-0.311796	0.0334251	-14.7479	TRUE	0.297841	TRUE	1	40		82.8177			N	N	N
74	G2	FALSE	SI-80 2	gapdh	UNKNOWN	SYBR	None							17.2499	16.9971	0.35747					TRUE	0.123739	TRUE	1	40		83.5969			N	N	N
75	G3	FALSE	SI-80 2	gapdh	UNKNOWN	SYBR	None							16.7443	16.9971	0.35747					TRUE	0.123739	TRUE	1	40		83.4995			N	N	N
77	G5	FALSE	SI160-1	gapdh	UNKNOWN	SYBR	None							16.8523	16.8929	0.0574438					TRUE	0.123739	TRUE	1	40		83.3047			N	N	N
78	G6	FALSE	SI160-1	gapdh	UNKNOWN	SYBR	None							16.9336	16.8929	0.0574438					TRUE	0.123739	TRUE	1	40		83.3047			N	N	N
79	G7	FALSE	SI160-2	gapdh	UNKNOWN	SYBR	None							17.0558	17.1128	0.0517341					TRUE	0.123739	TRUE	1	40		83.3047			N	N	N
80	G8	FALSE	SI160-2	gapdh	UNKNOWN	SYBR	None							17.1261	17.1128	0.0517341					TRUE	0.123739	TRUE	1	40		83.3047			N	N	N
81	G9	FALSE	SI160-2	gapdh	UNKNOWN	SYBR	None							17.1567	17.1128	0.0517341					TRUE	0.123739	TRUE	1	40		83.3047			N	N	N
85	H1	FALSE	SI-80 2	b646l	UNKNOWN	SYBR	None				30447	14098.3	65754	16.5917	16.5392	0.074223		-0.457871	0.258161	-14.894	TRUE	0.297841	TRUE	1	40		83.3047			N	N	N
87	H3	FALSE	SI-80 2	b646l	UNKNOWN	SYBR	None				30447	14098.3	65754	16.4867	16.5392	0.074223		-0.457871	0.258161	-14.894	TRUE	0.297841	TRUE	1	40		83.0125			N	N	N
88	H4	FALSE	SI160-1	b646l	UNKNOWN	SYBR	None				28206.9	24855.3	32010.4	16.5331	16.5453	0.017266		-0.347618	0.0424141	-14.7838	TRUE	0.297841	TRUE	1	40		82.9151			N	N	N
90	H6	FALSE	SI160-1	b646l	UNKNOWN	SYBR	None				28206.9	24855.3	32010.4	16.5575	16.5453	0.017266		-0.347618	0.0424141	-14.7838	TRUE	0.297841	TRUE	1	40		82.8177			N	N	N
91	H7	FALSE	SI160-2	b646l	UNKNOWN	SYBR	None				17336.9	15972.9	18817.4	17.5093	17.4674	0.0525614		0.354586	0.0425798	-14.0816	TRUE	0.297841	TRUE	1	40		82.8177			N	N	N
92	H8	FALSE	SI160-2	b646l	UNKNOWN	SYBR	None				17336.9	15972.9	18817.4	17.4084	17.4674	0.0525614		0.354586	0.0425798	-14.0816	TRUE	0.297841	TRUE	1	40		82.7203			N	N	N
93	H9	FALSE	SI160-2	b646l	UNKNOWN	SYBR	None				17336.9	15972.9	18817.4	17.4846	17.4674	0.0525614		0.354586	0.0425798	-14.0816	TRUE	0.297841	TRUE	1	40		82.7203			N	N	N
Analysis Type	Singleplex
Endogenous Control	gapdh
RQ Min/Max Confidence Level	95.0
Reference Sample	Sample 1

## Sheet: Melt Curve Raw Data
Block Type	Fast 96-Well Block (0.1mL)
Calibration Background is expired	Yes
Calibration Background performed on	09-09-2022
Calibration HRM MELTDOCTOR is expired	Yes
Calibration HRM MELTDOCTOR performed on	11-03-2016
Calibration Normalization FAM-ROX is expired	Yes
Calibration Normalization FAM-ROX performed on	01-19-2021
Calibration Normalization VIC-ROX is expired	Yes
Calibration Normalization VIC-ROX performed on	01-19-2021
Calibration Pure Dye CY3 is expired	Yes
Calibration Pure Dye CY3 performed on	01-19-2021
Calibration Pure Dye FAM is expired	Yes
Calibration Pure Dye FAM performed on	09-08-2022
Calibration Pure Dye MELTDOCTOR is expired	Yes
Calibration Pure Dye MELTDOCTOR performed on	11-03-2016
Calibration Pure Dye NED is expired	Yes
Calibration Pure Dye NED performed on	09-08-2022
Calibration Pure Dye ROX is expired	Yes
Calibration Pure Dye ROX performed on	09-08-2022
Calibration Pure Dye SYBR is expired	Yes
Calibration Pure Dye SYBR performed on	09-08-2022
Calibration Pure Dye TAMRA is expired	Yes
Calibration Pure Dye TAMRA performed on	09-09-2022
Calibration Pure Dye VIC is expired	Yes
Calibration Pure Dye VIC performed on	09-08-2022
Calibration ROI is expired	Yes
Calibration ROI performed on	09-08-2022
Calibration Uniformity is expired	Yes
Calibration Uniformity performed on	09-08-2022
Chemistry	SYBR_GREEN
Date Created	2023-07-13 04:14:21 AM PDT
Date Modified	2023-07-13 21:53:22 PM PDT
Experiment Barcode
Experiment Comment
Experiment File Name	D:\LY\A151R daochu\HELA HSV\New folder\2023-07-13 p72.eds
Experiment Name	2023-07-13 191420
Experiment Run Start Time	2023-07-13 12:40:08 PM PDT
Experiment Run Stop Time	2023-07-13 13:46:52 PM PDT
Experiment Type	Comparative Cт (ΔΔCт)
Instrument Name	278861502
Instrument Serial Number	278861502
Instrument Type	QuantStudio(TM) 6 Flex System
Passive Reference	ROX
Quantification Cycle Method	Ct
Signal Smoothing On	true
Stage/ Cycle where Analysis is performed	Stage 2, Step 2
User Name
Well	Well Position	Reading	Temperature	Fluorescence	Derivative
1	A1	1	60.1245	2.74045	0.114501
1	A1	2	60.3193	2.7324	0.113926
1	A1	3	60.5141	2.72716	0.113599
1	A1	4	60.7089	2.71333	0.113714
1	A1	5	60.9037	2.70464	0.114381
1	A1	6	61.0985	2.69205	0.115553
1	A1	7	61.2932	2.682	0.116992
1	A1	8	61.488	2.67266	0.11835
1	A1	9	61.6828	2.65615	0.119287
1	A1	10	61.8776	2.64583	0.119632
1	A1	11	62.0724	2.63357	0.119465
1	A1	12	62.2672	2.61892	0.119057
1	A1	13	62.462	2.61117	0.118726
1	A1	14	62.6568	2.60173	0.118689
1	A1	15	62.8516	2.58499	0.118981
1	A1	16	63.0464	2.57632	0.119481
1	A1	17	63.2412	2.56452	0.12
1	A1	18	63.436	2.54925	0.120367
1	A1	19	63.6307	2.54159	0.120491
1	A1	20	63.8255	2.52782	0.120391
1	A1	21	64.0203	2.51424	0.120193
1	A1	22	64.2151	2.50037	0.120077
1	A1	23	64.4099	2.49411	0.120184
1	A1	24	64.6047	2.48043	0.120545
1	A1	25	64.7995	2.46827	0.12106
1	A1	26	64.9943	2.45492	0.121579
1	A1	27	65.1891	2.44485	0.122011
1	A1	28	65.3839	2.42976	0.122377
1	A1	29	65.5787	2.42051	0.122807
1	A1	30	65.7735	2.4057	0.123426
1	A1	31	65.9682	2.39773	0.124262
1	A1	32	66.163	2.38517	0.125204
1	A1	33	66.3578	2.36857	0.126039
1	A1	34	66.5526	2.36015	0.126533
1	A1	35	66.7474	2.34468	0.126525
1	A1	36	66.9422	2.33079	0.125974
1	A1	37	67.137	2.32123	0.124965
1	A1	38	67.3318	2.30558	0.123687
1	A1	39	67.5266	2.29354	0.122394
1	A1	40	67.7214	2.28322	0.121334
1	A1	41	67.9162	2.27087	0.120678
1	A1	42	68.111	2.26005	0.120455
1	A1	43	68.3057	2.24763	0.120545
1	A1	44	68.5005	2.2367	0.120736
1	A1	45	68.6953	2.22312	0.120833
1	A1	46	68.8901	2.2121	0.120754
1	A1	47	69.0849	2.19703	0.12058
1	A1	48	69.2797	2.18667	0.120475
1	A1	49	69.4745	2.17701	0.120586
1	A1	50	69.6693	2.16506	0.120927
1	A1	51	69.8641	2.15418	0.121371
1	A1	52	70.0589	2.13655	0.121724
1	A1	53	70.2537	2.12934	0.121827
1	A1	54	70.4485	2.11746	0.121625
1	A1	55	70.6432	2.1016	0.121181
1	A1	56	70.838	2.08945	0.120632
1	A1	57	71.0328	2.08138	0.120121
1	A1	58	71.2276	2.06716	0.119744
1	A1	59	71.4224	2.05659	0.119517
1	A1	60	71.6172	2.04082	0.119391
1	A1	61	71.812	2.03435	0.119284
1	A1	62	72.0068	2.02064	0.119128
1	A1	63	72.2016	2.00857	0.118905
1	A1	64	72.3964	1.99348	0.118662
1	A1	65	72.5912	1.98572	0.118484
1	A1	66	72.7859	1.97358	0.118426
1	A1	67	72.9807	1.96114	0.118471
1	A1	68	73.1755	1.94905	0.11852
1	A1	69	73.3703	1.93668	0.118451
1	A1	70	73.5651	1.92665	0.118196
1	A1	71	73.7599	1.91227	0.117781
1	A1	72	73.9547	1.9	0.117297
1	A1	73	74.1495	1.89125	0.116828
1	A1	74	74.3443	1.87908	0.116395
1	A1	75	74.5391	1.86942	0.115954
1	A1	76	74.7339	1.85442	0.115472
1	A1	77	74.9287	1.84247	0.114997
1	A1	78	75.1235	1.83304	0.114652
1	A1	79	75.3182	1.82265	0.114551
1	A1	80	75.513	1.81237	0.114689
1	A1	81	75.7078	1.79755	0.114911
1	A1	82	75.9026	1.78757	0.114989
1	A1	83	76.0974	1.77723	0.114756
1	A1	84	76.2922	1.76303	0.114217
1	A1	85	76.487	1.74777	0.113555
1	A1	86	76.6818	1.74445	0.113011
1	A1	87	76.8766	1.73109	0.112728
1	A1	88	77.0714	1.72101	0.112668
1	A1	89	77.2662	1.70744	0.112652
1	A1	90	77.461	1.69517	0.112504
1	A1	91	77.6557	1.68641	0.112182
1	A1	92	77.8505	1.6728	0.111794
1	A1	93	78.0453	1.66136	0.111512
1	A1	94	78.2401	1.65516	0.111439
1	A1	95	78.4349	1.64209	0.111531
1	A1	96	78.6297	1.63119	0.111638
1	A1	97	78.8245	1.6151	0.111616
1	A1	98	79.0193	1.61024	0.111449
1	A1	99	79.2141	1.59396	0.111292
1	A1	100	79.4089	1.58657	0.111439
1	A1	101	79.6037	1.57417	0.112244
1	A1	102	79.7984	1.56544	0.114071
1	A1	103	79.9932	1.55325	0.117289
1	A1	104	80.188	1.54255	0.122332
1	A1	105	80.3828	1.53117	0.129826
1	A1	106	80.5776	1.51877	0.140769
1	A1	107	80.7724	1.50668	0.156747
1	A1	108	80.9672	1.49069	0.180096
1	A1	109	81.162	1.47465	0.213877
1	A1	110	81.3568	1.45843	0.261536
1	A1	111	81.5516	1.44095	0.326158
1	A1	112	81.7464	1.41488	0.409441
1	A1	113	81.9412	1.37667	0.510583
1	A1	114	82.1359	1.33084	0.625494
1	A1	115	82.3307	1.26832	0.746686
1	A1	116	82.5255	1.18003	0.864092
1	A1	117	82.7203	1.06477	0.966684
1	A1	118	82.9151	0.942402	1.0444
1	A1	119	83.1099	0.813177	1.08974
1	A1	120	83.3047	0.683571	1.09861
1	A1	121	83.4995	0.556278	1.07037
1	A1	122	83.6943	0.436987	1.00752
1	A1	123	83.8891	0.329747	0.915238
1	A1	124	84.0839	0.236999	0.801012
1	A1	125	84.2787	0.162856	0.674033
1	A1	126	84.4734	0.111792	0.544258
1	A1	127	84.6682	0.0801195	0.421079
1	A1	128	84.863	0.0626891	0.311957
1	A1	129	85.0578	0.0517814	0.22145
1	A1	130	85.2526	0.0463068	0.150977
1	A1	131	85.4474	0.0416084	0.0993077
1	A1	132	85.6422	0.0404096	0.0635086
1	A1	133	85.837	0.0404543	0.0399653
1	A1	134	86.0318	0.0377315	0.0251861
1	A1	135	86.2266	0.0376537	0.0162702
1	A1	136	86.4214	0.0371806	0.0110643
1	A1	137	86.6161	0.0356665	0.0081066
1	A1	138	86.8109	0.0367791	0.00646672
1	A1	139	87.0057	0.036002	0.00556896
1	A1	140	87.2005	0.0346177	0.00505492
1	A1	141	87.3953	0.0344952	0.0047021
1	A1	142	87.5901	0.0345914	0.00438665
1	A1	143	87.7849	0.0332364	0.00406636
1	A1	144	87.9797	0.033124	0.00376292
1	A1	145	88.1745	0.0328775	0.00353442
1	A1	146	88.3693	0.0329484	0.00344017
1	A1	147	88.5641	0.0328885	0.0035079
1	A1	148	88.7589	0.0319093	0.00371495
1	A1	149	88.9537	0.0319228	0.00398993
1	A1	150	89.1484	0.0312204	0.00423369
1	A1	151	89.3432	0.0297625	0.00435214
1	A1	152	89.538	0.0312121	0.00429065
1	A1	153	89.7328	0.0286501	0.00405816
1	A1	154	89.9276	0.0282825	0.00372973
1	A1	155	90.1224	0.0302483	0.00342057
1	A1	156	90.3172	0.0284052	0.00323753
1	A1	157	90.512	0.0285959	0.00322903
1	A1	158	90.7068	0.0287529	0.00336037
1	A1	159	90.9016	0.0283066	0.00353106
1	A1	160	91.0964	0.0266776	0.00362664
1	A1	161	91.2912	0.0262911	0.00357679
1	A1	162	91.4859	0.0271956	0.00338679
1	A1	163	91.6807	0.0257796	0.00312655
1	A1	164	91.8755	0.0263716	0.00288877
1	A1	165	92.0703	0.0256785	0.00274308
1	A1	166	92.2651	0.0262433	0.00270985
1	A1	167	92.4599	0.025006	0.00276025
1	A1	168	92.6547	0.0256453	0.00283603
1	A1	169	92.8495	0.0241161	0.00287616
1	A1	170	93.0443	0.0245626	0.00283879
1	A1	171	93.2391	0.024196	0.00271123
1	A1	172	93.4339	0.0235102	0.00250703
1	A1	173	93.6286	0.0234872	0.00225521
1	A1	174	93.8234	0.024389	0.00198868
1	A1	175	94.0182	0.0222398	0.00173503
1	A1	176	94.213	0.0233937	0.00150979
1	A1	177	94.4078	0.0235826	0.00131148
1	A1	178	94.6026	0.0234815	0.00112283
1	A1	179	94.7974	0.0217199	0.000921954
2	A2	1	60.1245	2.89085	0.144834
2	A2	2	60.3193	2.88113	0.144113
2	A2	3	60.5141	2.86881	0.14304
2	A2	4	60.7089	2.85351	0.141892
2	A2	5	60.9037	2.84233	0.141116
2	A2	6	61.0985	2.8292	0.141134
2	A2	7	61.2932	2.82006	0.142134
2	A2	8	61.488	2.80445	0.143977
2	A2	9	61.6828	2.79054	0.146256
2	A2	10	61.8776	2.77658	0.148455
2	A2	11	62.0724	2.76364	0.150137
2	A2	12	62.2672	2.7463	0.151061
2	A2	13	62.462	2.73352	0.151236
2	A2	14	62.6568	2.71762	0.150892
2	A2	15	62.8516	2.70185	0.150373
2	A2	16	63.0464	2.68922	0.149988
2	A2	17	63.2412	2.6755	0.149854
2	A2	18	63.436	2.66423	0.14986
2	A2	19	63.6307	2.64752	0.149764
2	A2	20	63.8255	2.63206	0.149393
2	A2	21	64.0203	2.61521	0.14878
2	A2	22	64.2151	2.60258	0.14817
2	A2	23	64.4099	2.58858	0.147845
2	A2	24	64.6047	2.58047	0.147974
2	A2	25	64.7995	2.56292	0.148539
2	A2	26	64.9943	2.54364	0.149413
2	A2	27	65.1891	2.53338	0.150437
2	A2	28	65.3839	2.52153	0.151472
2	A2	29	65.5787	2.50597	0.152412
2	A2	30	65.7735	2.49058	0.153167
2	A2	31	65.9682	2.47345	0.153678
2	A2	32	66.163	2.459	0.153911
2	A2	33	66.3578	2.45033	0.153818
2	A2	34	66.5526	2.43224	0.153339
2	A2	35	66.7474	2.41477	0.152443
2	A2	36	66.9422	2.39973	0.151193
2	A2	37	67.137	2.3874	0.14977
2	A2	38	67.3318	2.37279	0.148429
2	A2	39	67.5266	2.36063	0.147434
2	A2	40	67.7214	2.34087	0.14697
2	A2	41	67.9162	2.3332	0.147081
2	A2	42	68.111	2.31803	0.147626
2	A2	43	68.3057	2.30474	0.148299
2	A2	44	68.5005	2.28949	0.148732
2	A2	45	68.6953	2.2756	0.148683
2	A2	46	68.8901	2.25752	0.148167
2	A2	47	69.0849	2.24441	0.147465
2	A2	48	69.2797	2.23136	0.14695
2	A2	49	69.4745	2.218	0.146842
2	A2	50	69.6693	2.21116	0.147067
2	A2	51	69.8641	2.18985	0.147319
2	A2	52	70.0589	2.17471	0.147271
2	A2	53	70.2537	2.16146	0.146781
2	A2	54	70.4485	2.1479	0.145952
2	A2	55	70.6432	2.1348	0.145023
2	A2	56	70.838	2.11947	0.144225
2	A2	57	71.0328	2.10852	0.143678
2	A2	58	71.2276	2.093	0.143387
2	A2	59	71.4224	2.07793	0.1433
2	A2	60	71.6172	2.06621	0.14334
2	A2	61	71.812	2.05312	0.143417
2	A2	62	72.0068	2.03793	0.143405
2	A2	63	72.2016	2.02428	0.143175
2	A2	64	72.3964	2.013	0.14266
2	A2	65	72.5912	1.99708	0.14192
2	A2	66	72.7859	1.97749	0.141148
2	A2	67	72.9807	1.9721	0.140568
2	A2	68	73.1755	1.95908	0.140289
2	A2	69	73.3703	1.94136	0.140223
2	A2	70	73.5651	1.9323	0.14014
2	A2	71	73.7599	1.91571	0.139831
2	A2	72	73.9547	1.90001	0.139255
2	A2	73	74.1495	1.88828	0.138561
2	A2	74	74.3443	1.87734	0.137977
2	A2	75	74.5391	1.86433	0.13765
2	A2	76	74.7339	1.85033	0.137564
2	A2	77	74.9287	1.83847	0.137556
2	A2	78	75.1235	1.8236	0.137436
2	A2	79	75.3182	1.81131	0.137086
2	A2	80	75.513	1.79655	0.1365
2	A2	81	75.7078	1.78374	0.135746
2	A2	82	75.9026	1.77164	0.134897
2	A2	83	76.0974	1.75887	0.133989
2	A2	84	76.2922	1.74641	0.133038
2	A2	85	76.487	1.73089	0.132086
2	A2	86	76.6818	1.71953	0.131243
2	A2	87	76.8766	1.70811	0.130657
2	A2	88	77.0714	1.69734	0.13044
2	A2	89	77.2662	1.68105	0.130595
2	A2	90	77.461	1.67215	0.130993
2	A2	91	77.6557	1.65918	0.131408
2	A2	92	77.8505	1.64485	0.131604
2	A2	93	78.0453	1.63089	0.131422
2	A2	94	78.2401	1.62161	0.130828
2	A2	95	78.4349	1.60683	0.129942
2	A2	96	78.6297	1.59275	0.128995
2	A2	97	78.8245	1.58216	0.128259
2	A2	98	79.0193	1.57319	0.127981
2	A2	99	79.2141	1.55769	0.128342
2	A2	100	79.4089	1.54578	0.129469
2	A2	101	79.6037	1.53596	0.131491
2	A2	102	79.7984	1.52141	0.134602
2	A2	103	79.9932	1.5107	0.139137
2	A2	104	80.188	1.49791	0.145654
2	A2	105	80.3828	1.48277	0.155066
2	A2	106	80.5776	1.46967	0.168797
2	A2	107	80.7724	1.45552	0.188944
2	A2	108	80.9672	1.44019	0.218354
2	A2	109	81.162	1.4196	0.260493
2	A2	110	81.3568	1.40081	0.31898
2	A2	111	81.5516	1.37835	0.39671
2	A2	112	81.7464	1.34627	0.494682
2	A2	113	81.9412	1.30606	0.61085
2	A2	114	82.1359	1.24676	0.739453
2	A2	115	82.3307	1.16997	0.871238
2	A2	116	82.5255	1.06985	0.994697
2	A2	117	82.7203	0.945334	1.09803
2	A2	118	82.9151	0.80885	1.1712
2	A2	119	83.1099	0.673132	1.20742
2	A2	120	83.3047	0.538085	1.20374
2	A2	121	83.4995	0.405695	1.16081
2	A2	122	83.6943	0.282897	1.08237
2	A2	123	83.8891	0.174984	0.974686
2	A2	124	84.0839	0.0810384	0.846122
2	A2	125	84.2787	0.0087818	0.706554
2	A2	126	84.4734	-0.0416558	0.566368
2	A2	127	84.6682	-0.0710404	0.435125
2	A2	128	84.863	-0.0898216	0.320199
2	A2	129	85.0578	-0.0986033	0.225866
2	A2	130	85.2526	-0.104626	0.153136
2	A2	131	85.4474	-0.107198	0.100323
2	A2	132	85.6422	-0.109306	0.0640706
2	A2	133	85.837	-0.111115	0.0404285
2	A2	134	86.0318	-0.112214	0.0256892
2	A2	135	86.2266	-0.1121	0.0168466
2	A2	136	86.4214	-0.113311	0.0117141
2	A2	137	86.6161	-0.114058	0.00882516
2	A2	138	86.8109	-0.114631	0.0072447
2	A2	139	87.0057	-0.113839	0.00638674
2	A2	140	87.2005	-0.115443	0.00588674
2	A2	141	87.3953	-0.11642	0.00553389
2	A2	142	87.5901	-0.116472	0.00523747
2	A2	143	87.7849	-0.117727	0.00499285
2	A2	144	87.9797	-0.117049	0.0048301
2	A2	145	88.1745	-0.117198	0.00476016
2	A2	146	88.3693	-0.11757	0.00474891
2	A2	147	88.5641	-0.119433	0.00473423
2	A2	148	88.7589	-0.119533	0.00466746
2	A2	149	88.9537	-0.119776	0.00454258
2	A2	150	89.1484	-0.120273	0.0043896
2	A2	151	89.3432	-0.120731	0.00424165
2	A2	152	89.538	-0.120333	0.004107
2	A2	153	89.7328	-0.12168	0.00397107
2	A2	154	89.9276	-0.122276	0.00382501
2	A2	155	90.1224	-0.12229	0.00369227
2	A2	156	90.3172	-0.122408	0.00362451
2	A2	157	90.512	-0.122196	0.00366485
2	A2	158	90.7068	-0.122453	0.00380776
2	A2	159	90.9016	-0.123852	0.00399133
2	A2	160	91.0964	-0.123824	0.00413094
2	A2	161	91.2912	-0.125029	0.00416764
2	A2	162	91.4859	-0.124709	0.00409308
2	A2	163	91.6807	-0.124636	0.00393609
2	A2	164	91.8755	-0.125696	0.00373096
2	A2	165	92.0703	-0.125609	0.00349973
2	A2	166	92.2651	-0.126875	0.00326077
2	A2	167	92.4599	-0.126505	0.00304579
2	A2	168	92.6547	-0.126351	0.00289901
2	A2	169	92.8495	-0.126567	0.00285209
2	A2	170	93.0443	-0.126751	0.00289549
2	A2	171	93.2391	-0.127765	0.00297257
2	A2	172	93.4339	-0.127918	0.00300328
2	A2	173	93.6286	-0.128219	0.00292064
2	A2	174	93.8234	-0.128135	0.00269694
2	A2	175	94.0182	-0.12897	0.00234856
2	A2	176	94.213	-0.129343	0.00192354
2	A2	177	94.4078	-0.12819	0.0014814
2	A2	178	94.6026	-0.129161	0.00107407
2	A2	179	94.7974	-0.129024	0.000733894
3	A3	1	60.1245	2.98897	0.127052
3	A3	2	60.3193	2.98379	0.126375
3	A3	3	60.5141	2.97141	0.126003
3	A3	4	60.7089	2.96171	0.126161
3	A3	5	60.9037	2.94797	0.126912
3	A3	6	61.0985	2.94166	0.12807
3	A3	7	61.2932	2.92463	0.129276
3	A3	8	61.488	2.91171	0.13018
3	A3	9	61.6828	2.89599	0.130639
3	A3	10	61.8776	2.88389	0.130775
3	A3	11	62.0724	2.87416	0.130879
3	A3	12	62.2672	2.86187	0.131212
3	A3	13	62.462	2.84506	0.131857
3	A3	14	62.6568	2.83821	0.132689
3	A3	15	62.8516	2.82147	0.133487
3	A3	16	63.0464	2.80753	0.134092
3	A3	17	63.2412	2.79329	0.134494
3	A3	18	63.436	2.78018	0.134826
3	A3	19	63.6307	2.76951	0.135226
3	A3	20	63.8255	2.75506	0.135719
3	A3	21	64.0203	2.74345	0.136172
3	A3	22	64.2151	2.72692	0.136382
3	A3	23	64.4099	2.7142	0.136228
3	A3	24	64.6047	2.69986	0.13577
3	A3	25	64.7995	2.6841	0.135226
3	A3	26	64.9943	2.67344	0.134832
3	A3	27	65.1891	2.66328	0.134704
3	A3	28	65.3839	2.65058	0.134811
3	A3	29	65.5787	2.63345	0.135069
3	A3	30	65.7735	2.61615	0.135459
3	A3	31	65.9682	2.61068	0.13606
3	A3	32	66.163	2.5959	0.136963
3	A3	33	66.3578	2.58076	0.138156
3	A3	34	66.5526	2.56898	0.13947
3	A3	35	66.7474	2.55477	0.140625
3	A3	36	66.9422	2.53893	0.141348
3	A3	37	67.137	2.52548	0.141476
3	A3	38	67.3318	2.50969	0.141005
3	A3	39	67.5266	2.49501	0.140067
3	A3	40	67.7214	2.48489	0.138875
3	A3	41	67.9162	2.46815	0.137643
3	A3	42	68.111	2.4557	0.136523
3	A3	43	68.3057	2.44123	0.135584
3	A3	44	68.5005	2.43098	0.134805
3	A3	45	68.6953	2.41669	0.134141
3	A3	46	68.8901	2.40297	0.133591
3	A3	47	69.0849	2.38652	0.133256
3	A3	48	69.2797	2.37667	0.133289
3	A3	49	69.4745	2.36407	0.133775
3	A3	50	69.6693	2.35428	0.134624
3	A3	51	69.8641	2.33793	0.135566
3	A3	52	70.0589	2.32366	0.136264
3	A3	53	70.2537	2.31044	0.136467
3	A3	54	70.4485	2.29642	0.136111
3	A3	55	70.6432	2.28191	0.135287
3	A3	56	70.838	2.27021	0.134172
3	A3	57	71.0328	2.25708	0.132944
3	A3	58	71.2276	2.24317	0.131765
3	A3	59	71.4224	2.22711	0.13077
3	A3	60	71.6172	2.22015	0.130081
3	A3	61	71.812	2.20483	0.12979
3	A3	62	72.0068	2.19195	0.129936
3	A3	63	72.2016	2.17872	0.130487
3	A3	64	72.3964	2.16891	0.131335
3	A3	65	72.5912	2.15341	0.132307
3	A3	66	72.7859	2.14092	0.133205
3	A3	67	72.9807	2.12737	0.133861
3	A3	68	73.1755	2.11261	0.13419
3	A3	69	73.3703	2.09905	0.13419
3	A3	70	73.5651	2.08717	0.133906
3	A3	71	73.7599	2.07199	0.133371
3	A3	72	73.9547	2.06326	0.132577
3	A3	73	74.1495	2.04411	0.131513
3	A3	74	74.3443	2.03407	0.130219
3	A3	75	74.5391	2.02032	0.128833
3	A3	76	74.7339	2.00863	0.127564
3	A3	77	74.9287	1.99549	0.12662
3	A3	78	75.1235	1.9859	0.126119
3	A3	79	75.3182	1.97147	0.126043
3	A3	80	75.513	1.95911	0.126249
3	A3	81	75.7078	1.94806	0.12654
3	A3	82	75.9026	1.93422	0.126756
3	A3	83	76.0974	1.91882	0.126829
3	A3	84	76.2922	1.90824	0.126762
3	A3	85	76.487	1.89631	0.126562
3	A3	86	76.6818	1.88571	0.126188
3	A3	87	76.8766	1.87085	0.125562
3	A3	88	77.0714	1.85756	0.124665
3	A3	89	77.2662	1.84246	0.12361
3	A3	90	77.461	1.83397	0.122619
3	A3	91	77.6557	1.82379	0.121921
3	A3	92	77.8505	1.81044	0.121634
3	A3	93	78.0453	1.79695	0.121722
3	A3	94	78.2401	1.78586	0.122032
3	A3	95	78.4349	1.7775	0.122393
3	A3	96	78.6297	1.75844	0.122697
3	A3	97	78.8245	1.7488	0.122943
3	A3	98	79.0193	1.73891	0.123235
3	A3	99	79.2141	1.72521	0.123763
3	A3	100	79.4089	1.71096	0.12477
3	A3	101	79.6037	1.70228	0.126541
3	A3	102	79.7984	1.68917	0.129401
3	A3	103	79.9932	1.67731	0.133761
3	A3	104	80.188	1.66394	0.140227
3	A3	105	80.3828	1.65078	0.14976
3	A3	106	80.5776	1.63674	0.163863
3	A3	107	80.7724	1.62213	0.184743
3	A3	108	80.9672	1.60681	0.215338
3	A3	109	81.162	1.58787	0.259118
3	A3	110	81.3568	1.56951	0.319584
3	A3	111	81.5516	1.54279	0.399383
3	A3	112	81.7464	1.51067	0.499183
3	A3	113	81.9412	1.46673	0.616577
3	A3	114	82.1359	1.407	0.745466
3	A3	115	82.3307	1.326	0.87634
3	A3	116	82.5255	1.21822	0.997587
3	A3	117	82.7203	1.08917	1.09752
3	A3	118	82.9151	0.949335	1.16645
3	A3	119	83.1099	0.808551	1.19806
3	A3	120	83.3047	0.673371	1.18986
3	A3	121	83.4995	0.536743	1.1429
3	A3	122	83.6943	0.412434	1.0612
3	A3	123	83.8891	0.30238	0.951259
3	A3	124	84.0839	0.209104	0.821634
3	A3	125	84.2787	0.137469	0.682322
3	A3	126	84.4734	0.0901118	0.543688
3	A3	127	84.6682	0.0604371	0.415058
3	A3	128	84.863	0.0446171	0.303386
3	A3	129	85.0578	0.0353613	0.212441
3	A3	130	85.2526	0.0289491	0.142794
3	A3	131	85.4474	0.0270028	0.0925023
3	A3	132	85.6422	0.0248539	0.0581565
3	A3	133	85.837	0.024488	0.0359109
3	A3	134	86.0318	0.023144	0.0222203
3	A3	135	86.2266	0.0229179	0.0142136
3	A3	136	86.4214	0.0226601	0.00977115
3	A3	137	86.6161	0.0227036	0.00743096
3	A3	138	86.8109	0.0205821	0.00623867
3	A3	139	87.0057	0.0212277	0.00560455
3	A3	140	87.2005	0.0203773	0.00519005
3	A3	141	87.3953	0.0192775	0.0048222
3	A3	142	87.5901	0.0197615	0.00443121
3	A3	143	87.7849	0.0188939	0.00400933
3	A3	144	87.9797	0.0179813	0.00358673
3	A3	145	88.1745	0.0185695	0.00321636
3	A3	146	88.3693	0.0176624	0.00295776
3	A3	147	88.5641	0.0185588	0.00285557
3	A3	148	88.7589	0.0167126	0.00291729
3	A3	149	88.9537	0.0180888	0.00310185
3	A3	150	89.1484	0.0170647	0.00332963
3	A3	151	89.3432	0.0155894	0.00351367
3	A3	152	89.538	0.0162451	0.00359721
3	A3	153	89.7328	0.0155311	0.00357635
3	A3	154	89.9276	0.0151953	0.00349372
3	A3	155	90.1224	0.0149079	0.00340759
3	A3	156	90.3172	0.0150644	0.00335548
3	A3	157	90.512	0.0143178	0.00333315
3	A3	158	90.7068	0.0140874	0.00329971
3	A3	159	90.9016	0.0136154	0.00320447
3	A3	160	91.0964	0.0128043	0.00301943
3	A3	161	91.2912	0.0132955	0.00275909
3	A3	162	91.4859	0.0123501	0.00247768
3	A3	163	91.6807	0.0133377	0.00224664
3	A3	164	91.8755	0.0119933	0.00212432
3	A3	165	92.0703	0.0126492	0.00213057
3	A3	166	92.2651	0.0125802	0.00223628
3	A3	167	92.4599	0.011877	0.00237386
3	A3	168	92.6547	0.0116092	0.00246642
3	A3	169	92.8495	0.0107237	0.00246246
3	A3	170	93.0443	0.0106448	0.00235556
3	A3	171	93.2391	0.0119392	0.00217798
3	A3	172	93.4339	0.0100455	0.00197615
3	A3	173	93.6286	0.0104883	0.00178813
3	A3	174	93.8234	0.0102082	0.00163456
3	A3	175	94.0182	0.0102908	0.00151807
3	A3	176	94.213	0.010257	0.00142202
3	A3	177	94.4078	0.0104668	0.00131109
3	A3	178	94.6026	0.00948383	0.00114425
3	A3	179	94.7974	0.00867352	0.000900304
4	A4	1	60.1245	2.93061	0.127613
4	A4	2	60.3193	2.92396	0.126849
4	A4	3	60.5141	2.91246	0.125936
4	A4	4	60.7089	2.89855	0.125144
4	A4	5	60.9037	2.88819	0.124769
4	A4	6	61.0985	2.87757	0.124969
4	A4	7	61.2932	2.8686	0.125671
4	A4	8	61.488	2.85167	0.126612
4	A4	9	61.6828	2.83928	0.127516
4	A4	10	61.8776	2.82608	0.128262
4	A4	11	62.0724	2.81493	0.128949
4	A4	12	62.2672	2.80218	0.129818
4	A4	13	62.462	2.7879	0.131076
4	A4	14	62.6568	2.77815	0.132735
4	A4	15	62.8516	2.76392	0.134556
4	A4	16	63.0464	2.75258	0.136128
4	A4	17	63.2412	2.73533	0.137076
4	A4	18	63.436	2.71987	0.137272
4	A4	19	63.6307	2.70866	0.136906
4	A4	20	63.8255	2.69116	0.136383
4	A4	21	64.0203	2.67985	0.136068
4	A4	22	64.2151	2.67218	0.136062
4	A4	23	64.4099	2.6547	0.136165
4	A4	24	64.6047	2.64262	0.136045
4	A4	25	64.7995	2.62291	0.13549
4	A4	26	64.9943	2.61077	0.134558
4	A4	27	65.1891	2.59974	0.133522
4	A4	28	65.3839	2.58955	0.1327
4	A4	29	65.5787	2.57431	0.132293
4	A4	30	65.7735	2.55945	0.132337
4	A4	31	65.9682	2.54825	0.132751
4	A4	32	66.163	2.53787	0.133403
4	A4	33	66.3578	2.52076	0.134161
4	A4	34	66.5526	2.50741	0.134917
4	A4	35	66.7474	2.49908	0.135612
4	A4	36	66.9422	2.47861	0.136234
4	A4	37	67.137	2.46649	0.136811
4	A4	38	67.3318	2.45588	0.137347
4	A4	39	67.5266	2.44062	0.137782
4	A4	40	67.7214	2.42653	0.137987
4	A4	41	67.9162	2.41288	0.1378
4	A4	42	68.111	2.39814	0.137125
4	A4	43	68.3057	2.38625	0.135976
4	A4	44	68.5005	2.36845	0.134517
4	A4	45	68.6953	2.35952	0.133022
4	A4	46	68.8901	2.34465	0.131799
4	A4	47	69.0849	2.33158	0.131103
4	A4	48	69.2797	2.32038	0.131041
4	A4	49	69.4745	2.30718	0.131515
4	A4	50	69.6693	2.29529	0.132243
4	A4	51	69.8641	2.28417	0.132871
4	A4	52	70.0589	2.26552	0.133127
4	A4	53	70.2537	2.2527	0.132936
4	A4	54	70.4485	2.24033	0.132414
4	A4	55	70.6432	2.22782	0.131763
4	A4	56	70.838	2.21707	0.131148
4	A4	57	71.0328	2.20021	0.130637
4	A4	58	71.2276	2.18802	0.130235
4	A4	59	71.4224	2.17637	0.12994
4	A4	60	71.6172	2.16212	0.129775
4	A4	61	71.812	2.15008	0.129771
4	A4	62	72.0068	2.13812	0.129932
4	A4	63	72.2016	2.12371	0.130222
4	A4	64	72.3964	2.1134	0.130566
4	A4	65	72.5912	2.09602	0.130884
4	A4	66	72.7859	2.08642	0.131111
4	A4	67	72.9807	2.07242	0.13121
4	A4	68	73.1755	2.05842	0.131164
4	A4	69	73.3703	2.0434	0.130959
4	A4	70	73.5651	2.03363	0.130561
4	A4	71	73.7599	2.02135	0.129913
4	A4	72	73.9547	2.00485	0.128964
4	A4	73	74.1495	1.99269	0.127716
4	A4	74	74.3443	1.97992	0.126262
4	A4	75	74.5391	1.96956	0.124781
4	A4	76	74.7339	1.95525	0.123508
4	A4	77	74.9287	1.9439	0.12267
4	A4	78	75.1235	1.93453	0.122426
4	A4	79	75.3182	1.91783	0.122803
4	A4	80	75.513	1.91016	0.12365
4	A4	81	75.7078	1.8986	0.124665
4	A4	82	75.9026	1.88317	0.125489
4	A4	83	76.0974	1.86893	0.12585
4	A4	84	76.2922	1.85544	0.125663
4	A4	85	76.487	1.84456	0.125024
4	A4	86	76.6818	1.83509	0.124127
4	A4	87	76.8766	1.81911	0.123169
4	A4	88	77.0714	1.80693	0.122299
4	A4	89	77.2662	1.79473	0.121621
4	A4	90	77.461	1.78571	0.121193
4	A4	91	77.6557	1.77158	0.121012
4	A4	92	77.8505	1.75966	0.12101
4	A4	93	78.0453	1.74776	0.121072
4	A4	94	78.2401	1.73761	0.121078
4	A4	95	78.4349	1.72181	0.120953
4	A4	96	78.6297	1.712	0.120699
4	A4	97	78.8245	1.69883	0.12039
4	A4	98	79.0193	1.68749	0.120169
4	A4	99	79.2141	1.67604	0.120224
4	A4	100	79.4089	1.6633	0.120784
4	A4	101	79.6037	1.65219	0.122141
4	A4	102	79.7984	1.64062	0.124674
4	A4	103	79.9932	1.62935	0.128889
4	A4	104	80.188	1.61705	0.135476
4	A4	105	80.3828	1.60223	0.14541
4	A4	106	80.5776	1.59319	0.160077
4	A4	107	80.7724	1.57629	0.181431
4	A4	108	80.9672	1.55955	0.212108
4	A4	109	81.162	1.54248	0.255351
4	A4	110	81.3568	1.52197	0.314607
4	A4	111	81.5516	1.49531	0.392669
4	A4	112	81.7464	1.46376	0.49047
4	A4	113	81.9412	1.42418	0.605858
4	A4	114	82.1359	1.36375	0.732895
4	A4	115	82.3307	1.28325	0.862132
4	A4	116	82.5255	1.17551	0.981982
4	A4	117	82.7203	1.04694	1.08078
4	A4	118	82.9151	0.910375	1.14886
4	A4	119	83.1099	0.772655	1.17987
4	A4	120	83.3047	0.634961	1.17123
4	A4	121	83.4995	0.500077	1.12389
4	A4	122	83.6943	0.376849	1.04186
4	A4	123	83.8891	0.26817	0.931745
4	A4	124	84.0839	0.17721	0.802286
4	A4	125	84.2787	0.106964	0.663664
4	A4	126	84.4734	0.0622083	0.526324
4	A4	127	84.6682	0.0346711	0.399553
4	A4	128	84.863	0.0186707	0.290159
4	A4	129	85.0578	0.0106518	0.201718
4	A4	130	85.2526	0.00650434	0.134604
4	A4	131	85.4474	0.0034233	0.0866893
4	A4	132	85.6422	0.00289663	0.0544144
4	A4	133	85.837	0.000929816	0.0338179
4	A4	134	86.0318	0.000202372	0.0212942
4	A4	135	86.2266	-0.000200668	0.0139791
4	A4	136	86.4214	-0.000709133	0.00982703
4	A4	137	86.6161	-0.00163712	0.00749978
4	A4	138	86.8109	-0.00251518	0.00618429
4	A4	139	87.0057	-0.001918	0.00541478
4	A4	140	87.2005	-0.00305432	0.00493423
4	A4	141	87.3953	-0.00366201	0.00460132
4	A4	142	87.5901	-0.00357974	0.00433499
4	A4	143	87.7849	-0.00448832	0.00408486
4	A4	144	87.9797	-0.00465958	0.00381785
4	A4	145	88.1745	-0.00482485	0.0035168
4	A4	146	88.3693	-0.00543738	0.00318795
4	A4	147	88.5641	-0.00615056	0.00286903
4	A4	148	88.7589	-0.00578767	0.00262483
4	A4	149	88.9537	-0.00646836	0.00252184
4	A4	150	89.1484	-0.0052369	0.00259023
4	A4	151	89.3432	-0.00660743	0.00279649
4	A4	152	89.538	-0.00732081	0.00304916
4	A4	153	89.7328	-0.00694034	0.00323884
4	A4	154	89.9276	-0.00821521	0.00329017
4	A4	155	90.1224	-0.00837137	0.00319519
4	A4	156	90.3172	-0.00831703	0.00301049
4	A4	157	90.512	-0.00852056	0.00282261
4	A4	158	90.7068	-0.00886593	0.00270326
4	A4	159	90.9016	-0.00887046	0.0026779
4	A4	160	91.0964	-0.00881874	0.00272218
4	A4	161	91.2912	-0.0101051	0.00278429
4	A4	162	91.4859	-0.0100477	0.00281736
4	A4	163	91.6807	-0.0104203	0.00280133
4	A4	164	91.8755	-0.0101511	0.00274308
4	A4	165	92.0703	-0.0108037	0.00265921
4	A4	166	92.2651	-0.0112545	0.00255767
4	A4	167	92.4599	-0.0110659	0.00243224
4	A4	168	92.6547	-0.0113535	0.00227274
4	A4	169	92.8495	-0.0121656	0.00208118
4	A4	170	93.0443	-0.0120508	0.00187901
4	A4	171	93.2391	-0.0118261	0.00169728
4	A4	172	93.4339	-0.0118734	0.0015553
4	A4	173	93.6286	-0.011946	0.0014457
4	A4	174	93.8234	-0.0128669	0.00134013
4	A4	175	94.0182	-0.0131858	0.00121118
4	A4	176	94.213	-0.0122706	0.00105093
4	A4	177	94.4078	-0.01236	0.000870824
4	A4	178	94.6026	-0.0129299	0.000687504
4	A4	179	94.7974	-0.0132282	0.000511527
5	A5	1	60.1245	3.29671	0.174125
5	A5	2	60.3193	3.28111	0.174847
5	A5	3	60.5141	3.26805	0.175104
5	A5	4	60.7089	3.2492	0.174733
5	A5	5	60.9037	3.23058	0.173903
5	A5	6	61.0985	3.22204	0.173052
5	A5	7	61.2932	3.19839	0.17268
5	A5	8	61.488	3.18484	0.173095
5	A5	9	61.6828	3.17344	0.174251
5	A5	10	61.8776	3.16191	0.175782
5	A5	11	62.0724	3.13402	0.177198
5	A5	12	62.2672	3.11768	0.178118
5	A5	13	62.462	3.10533	0.178376
5	A5	14	62.6568	3.08999	0.178045
5	A5	15	62.8516	3.06848	0.177338
5	A5	16	63.0464	3.05185	0.176538
5	A5	17	63.2412	3.03416	0.175906
5	A5	18	63.436	3.02383	0.175605
5	A5	19	63.6307	3.00432	0.175649
5	A5	20	63.8255	2.98956	0.175941
5	A5	21	64.0203	2.96894	0.176348
5	A5	22	64.2151	2.95234	0.176763
5	A5	23	64.4099	2.93815	0.177119
5	A5	24	64.6047	2.92511	0.177373
5	A5	25	64.7995	2.90122	0.177512
5	A5	26	64.9943	2.88467	0.177572
5	A5	27	65.1891	2.87196	0.177628
5	A5	28	65.3839	2.85285	0.177704
5	A5	29	65.5787	2.83846	0.177704
5	A5	30	65.7735	2.82351	0.177444
5	A5	31	65.9682	2.80373	0.176782
5	A5	32	66.163	2.78262	0.175765
5	A5	33	66.3578	2.77028	0.174649
5	A5	34	66.5526	2.75365	0.173766
5	A5	35	66.7474	2.74084	0.173352
5	A5	36	66.9422	2.72182	0.17345
5	A5	37	67.137	2.70588	0.173945
5	A5	38	67.3318	2.68524	0.174648
5	A5	39	67.5266	2.67381	0.175352
5	A5	40	67.7214	2.65852	0.175846
5	A5	41	67.9162	2.63799	0.17594
5	A5	42	68.111	2.62101	0.175517
5	A5	43	68.3057	2.60624	0.174623
5	A5	44	68.5005	2.58553	0.173438
5	A5	45	68.6953	2.57372	0.17222
5	A5	46	68.8901	2.55768	0.171173
5	A5	47	69.0849	2.5393	0.170389
5	A5	48	69.2797	2.52699	0.169863
5	A5	49	69.4745	2.50523	0.169542
5	A5	50	69.6693	2.49556	0.169376
5	A5	51	69.8641	2.47713	0.16931
5	A5	52	70.0589	2.46092	0.169268
5	A5	53	70.2537	2.44442	0.169121
5	A5	54	70.4485	2.43247	0.168728
5	A5	55	70.6432	2.41255	0.167993
5	A5	56	70.838	2.39482	0.166935
5	A5	57	71.0328	2.38246	0.165702
5	A5	58	71.2276	2.3635	0.164529
5	A5	59	71.4224	2.35086	0.163619
5	A5	60	71.6172	2.3358	0.163087
5	A5	61	71.812	2.32109	0.16294
5	A5	62	72.0068	2.30362	0.163129
5	A5	63	72.2016	2.2875	0.163579
5	A5	64	72.3964	2.27564	0.164179
5	A5	65	72.5912	2.25838	0.164735
5	A5	66	72.7859	2.24537	0.164989
5	A5	67	72.9807	2.22416	0.164693
5	A5	68	73.1755	2.20914	0.163736
5	A5	69	73.3703	2.19483	0.162215
5	A5	70	73.5651	2.18043	0.160417
5	A5	71	73.7599	2.15996	0.158702
5	A5	72	73.9547	2.15139	0.157362
5	A5	73	74.1495	2.13661	0.156518
5	A5	74	74.3443	2.12186	0.156119
5	A5	75	74.5391	2.10367	0.156026
5	A5	76	74.7339	2.09236	0.15611
5	A5	77	74.9287	2.0756	0.156285
5	A5	78	75.1235	2.06443	0.156486
5	A5	79	75.3182	2.04637	0.156622
5	A5	80	75.513	2.03348	0.156575
5	A5	81	75.7078	2.01668	0.15625
5	A5	82	75.9026	2.00071	0.155632
5	A5	83	76.0974	1.98652	0.154805
5	A5	84	76.2922	1.97374	0.153927
5	A5	85	76.487	1.95828	0.153167
5	A5	86	76.6818	1.94301	0.152658
5	A5	87	76.8766	1.9304	0.152461
5	A5	88	77.0714	1.91439	0.15253
5	A5	89	77.2662	1.9019	0.152694
5	A5	90	77.461	1.88718	0.152676
5	A5	91	77.6557	1.87109	0.152198
5	A5	92	77.8505	1.85803	0.151129
5	A5	93	78.0453	1.84032	0.149603
5	A5	94	78.2401	1.82499	0.148005
5	A5	95	78.4349	1.81587	0.146803
5	A5	96	78.6297	1.80326	0.146318
5	A5	97	78.8245	1.79009	0.146601
5	A5	98	79.0193	1.77347	0.14748
5	A5	99	79.2141	1.75809	0.148732
5	A5	100	79.4089	1.74601	0.150271
5	A5	101	79.6037	1.73255	0.152232
5	A5	102	79.7984	1.71896	0.154983
5	A5	103	79.9932	1.70238	0.159127
5	A5	104	80.188	1.68922	0.165558
5	A5	105	80.3828	1.67373	0.175556
5	A5	106	80.5776	1.66032	0.190889
5	A5	107	80.7724	1.64347	0.213939
5	A5	108	80.9672	1.62579	0.247757
5	A5	109	81.162	1.60553	0.295997
5	A5	110	81.3568	1.58212	0.362509
5	A5	111	81.5516	1.55424	0.450483
5	A5	112	81.7464	1.51994	0.561159
5	A5	113	81.9412	1.47424	0.692442
5	A5	114	82.1359	1.40966	0.83797
5	A5	115	82.3307	1.32621	0.987213
5	A5	116	82.5255	1.21241	1.12686
5	A5	117	82.7203	1.06864	1.24315
5	A5	118	82.9151	0.919132	1.32445
5	A5	119	83.1099	0.765333	1.36299
5	A5	120	83.3047	0.615558	1.35562
5	A5	121	83.4995	0.467702	1.30351
5	A5	122	83.6943	0.332156	1.21137
5	A5	123	83.8891	0.212966	1.08681
5	A5	124	84.0839	0.11194	0.939677
5	A5	125	84.2787	0.0325551	0.781338
5	A5	126	84.4734	-0.0203681	0.623503
5	A5	127	84.6682	-0.0524906	0.476732
5	A5	128	84.863	-0.0711366	0.348984
5	A5	129	85.0578	-0.081215	0.244695
5	A5	130	85.2526	-0.087028	0.164691
5	A5	131	85.4474	-0.0898055	0.106884
5	A5	132	85.6422	-0.0919479	0.0674284
5	A5	133	85.837	-0.0930251	0.0418829
5	A5	134	86.0318	-0.0939281	0.0261017
5	A5	135	86.2266	-0.0939814	0.0167181
5	A5	136	86.4214	-0.0957154	0.0112814
5	A5	137	86.6161	-0.0960268	0.00816734
5	A5	138	86.8109	-0.0967341	0.00638312
5	A5	139	87.0057	-0.0957937	0.00535861
5	A5	140	87.2005	-0.096685	0.00477779
5	A5	141	87.3953	-0.0983275	0.00446982
5	A5	142	87.5901	-0.0977721	0.00434832
5	A5	143	87.7849	-0.097927	0.0043723
5	A5	144	87.9797	-0.0983892	0.00451122
5	A5	145	88.1745	-0.0989027	0.00471559
5	A5	146	88.3693	-0.0994291	0.00490626
5	A5	147	88.5641	-0.0997703	0.00499022
5	A5	148	88.7589	-0.100408	0.00489692
5	A5	149	88.9537	-0.102099	0.00461621
5	A5	150	89.1484	-0.101574	0.00421593
5	A5	151	89.3432	-0.102354	0.00382375
5	A5	152	89.538	-0.102013	0.00357536
5	A5	153	89.7328	-0.101968	0.00355122
5	A5	154	89.9276	-0.102291	0.00373523
5	A5	155	90.1224	-0.102903	0.00402028
5	A5	156	90.3172	-0.104295	0.00425924
5	A5	157	90.512	-0.103865	0.00433371
5	A5	158	90.7068	-0.105239	0.00420351
5	A5	159	90.9016	-0.104842	0.00391481
5	A5	160	91.0964	-0.105693	0.00357091
5	A5	161	91.2912	-0.104916	0.00328678
5	A5	162	91.4859	-0.106234	0.0031497
5	A5	163	91.6807	-0.10578	0.00319637
5	A5	164	91.8755	-0.105987	0.00340671
5	A5	165	92.0703	-0.106472	0.00371184
5	A5	166	92.2651	-0.106789	0.00401611
5	A5	167	92.4599	-0.108049	0.00423086
5	A5	168	92.6547	-0.108096	0.00430796
5	A5	169	92.8495	-0.108639	0.00425549
5	A5	170	93.0443	-0.10886	0.00412455
5	A5	171	93.2391	-0.108508	0.00397482
5	A5	172	93.4339	-0.110273	0.00384015
5	A5	173	93.6286	-0.109493	0.0037134
5	A5	174	93.8234	-0.109916	0.00355532
5	A5	175	94.0182	-0.111317	0.00331825
5	A5	176	94.213	-0.110561	0.00297076
5	A5	177	94.4078	-0.111572	0.00251298
5	A5	178	94.6026	-0.110911	0.00197872
5	A5	179	94.7974	-0.111985	0.0014256
6	A6	1	60.1245	2.78519	0.116018
6	A6	2	60.3193	2.7762	0.11654
6	A6	3	60.5141	2.76508	0.11691
6	A6	4	60.7089	2.75322	0.117009
6	A6	5	60.9037	2.74185	0.116849
6	A6	6	61.0985	2.7279	0.116545
6	A6	7	61.2932	2.71928	0.116236
6	A6	8	61.488	2.70731	0.116015
6	A6	9	61.6828	2.6962	0.115923
6	A6	10	61.8776	2.68104	0.116007
6	A6	11	62.0724	2.67298	0.116328
6	A6	12	62.2672	2.65791	0.116931
6	A6	13	62.462	2.65115	0.117778
6	A6	14	62.6568	2.63929	0.11871
6	A6	15	62.8516	2.62302	0.11951
6	A6	16	63.0464	2.60994	0.120009
6	A6	17	63.2412	2.60177	0.120171
6	A6	18	63.436	2.58577	0.120101
6	A6	19	63.6307	2.5749	0.119982
6	A6	20	63.8255	2.56495	0.119997
6	A6	21	64.0203	2.54847	0.120248
6	A6	22	64.2151	2.53985	0.12071
6	A6	23	64.4099	2.5286	0.121237
6	A6	24	64.6047	2.51257	0.121616
6	A6	25	64.7995	2.50349	0.121674
6	A6	26	64.9943	2.4867	0.121384
6	A6	27	65.1891	2.4763	0.120879
6	A6	28	65.3839	2.46268	0.120387
6	A6	29	65.5787	2.45313	0.1201
6	A6	30	65.7735	2.44314	0.12007
6	A6	31	65.9682	2.42776	0.120222
6	A6	32	66.163	2.41759	0.120426
6	A6	33	66.3578	2.40121	0.120593
6	A6	34	66.5526	2.39152	0.12069
6	A6	35	66.7474	2.38231	0.120713
6	A6	36	66.9422	2.36518	0.120638
6	A6	37	67.137	2.35634	0.120449
6	A6	38	67.3318	2.3403	0.120173
6	A6	39	67.5266	2.32794	0.119901
6	A6	40	67.7214	2.32025	0.119725
6	A6	41	67.9162	2.30421	0.119651
6	A6	42	68.111	2.29553	0.119557
6	A6	43	68.3057	2.28138	0.119255
6	A6	44	68.5005	2.27156	0.11863
6	A6	45	68.6953	2.25176	0.117753
6	A6	46	68.8901	2.24362	0.116875
6	A6	47	69.0849	2.23506	0.11629
6	A6	48	69.2797	2.22254	0.116166
6	A6	49	69.4745	2.21104	0.116474
6	A6	50	69.6693	2.20019	0.11704
6	A6	51	69.8641	2.18599	0.117679
6	A6	52	70.0589	2.17074	0.118283
6	A6	53	70.2537	2.16607	0.118808
6	A6	54	70.4485	2.15211	0.119205
6	A6	55	70.6432	2.13707	0.119391
6	A6	56	70.838	2.12688	0.119278
6	A6	57	71.0328	2.11176	0.118848
6	A6	58	71.2276	2.10178	0.118189
6	A6	59	71.4224	2.08869	0.117472
6	A6	60	71.6172	2.078	0.116873
6	A6	61	71.812	2.06469	0.116504
6	A6	62	72.0068	2.05443	0.116365
6	A6	63	72.2016	2.04503	0.116377
6	A6	64	72.3964	2.02926	0.116436
6	A6	65	72.5912	2.0174	0.116477
6	A6	66	72.7859	2.00553	0.116475
6	A6	67	72.9807	1.99675	0.116408
6	A6	68	73.1755	1.98208	0.116214
6	A6	69	73.3703	1.96989	0.115794
6	A6	70	73.5651	1.96021	0.115087
6	A6	71	73.7599	1.94483	0.114148
6	A6	72	73.9547	1.93459	0.113182
6	A6	73	74.1495	1.92322	0.112479
6	A6	74	74.3443	1.91264	0.112289
6	A6	75	74.5391	1.90257	0.112682
6	A6	76	74.7339	1.8925	0.113487
6	A6	77	74.9287	1.87902	0.114353
6	A6	78	75.1235	1.868	0.114895
6	A6	79	75.3182	1.85496	0.114867
6	A6	80	75.513	1.84116	0.114259
6	A6	81	75.7078	1.82924	0.113282
6	A6	82	75.9026	1.82107	0.112254
6	A6	83	76.0974	1.80833	0.111463
6	A6	84	76.2922	1.79656	0.111076
6	A6	85	76.487	1.78682	0.111111
6	A6	86	76.6818	1.77443	0.111465
6	A6	87	76.8766	1.76418	0.111965
6	A6	88	77.0714	1.75242	0.112414
6	A6	89	77.2662	1.74013	0.112649
6	A6	90	77.461	1.72781	0.112578
6	A6	91	77.6557	1.7157	0.112198
6	A6	92	77.8505	1.70727	0.111578
6	A6	93	78.0453	1.69245	0.110829
6	A6	94	78.2401	1.68425	0.110061
6	A6	95	78.4349	1.67019	0.109373
6	A6	96	78.6297	1.66089	0.108835
6	A6	97	78.8245	1.65097	0.108498
6	A6	98	79.0193	1.6379	0.108407
6	A6	99	79.2141	1.62792	0.108638
6	A6	100	79.4089	1.61538	0.109324
6	A6	101	79.6037	1.60795	0.11067
6	A6	102	79.7984	1.59379	0.112943
6	A6	103	79.9932	1.58535	0.116477
6	A6	104	80.188	1.57233	0.12171
6	A6	105	80.3828	1.56162	0.129286
6	A6	106	80.5776	1.54808	0.14021
6	A6	107	80.7724	1.53647	0.15603
6	A6	108	80.9672	1.51921	0.178974
6	A6	109	81.162	1.50461	0.21195
6	A6	110	81.3568	1.48912	0.258286
6	A6	111	81.5516	1.46564	0.321132
6	A6	112	81.7464	1.43962	0.402525
6	A6	113	81.9412	1.40688	0.502277
6	A6	114	82.1359	1.35888	0.617041
6	A6	115	82.3307	1.29617	0.739979
6	A6	116	82.5255	1.20881	0.861375
6	A6	117	82.7203	1.09627	0.970144
6	A6	118	82.9151	0.964743	1.05577
6	A6	119	83.1099	0.832725	1.11003
6	A6	120	83.3047	0.697247	1.12796
6	A6	121	83.4995	0.561892	1.10806
6	A6	122	83.6943	0.433947	1.052
6	A6	123	83.8891	0.318214	0.964292
6	A6	124	84.0839	0.216807	0.851914
6	A6	125	84.2787	0.132736	0.723859
6	A6	126	84.4734	0.073992	0.59027
6	A6	127	84.6682	0.035423	0.46114
6	A6	128	84.863	0.0143063	0.344838
6	A6	129	85.0578	0.00215239	0.246932
6	A6	130	85.2526	-0.00434485	0.169689
6	A6	131	85.4474	-0.00835924	0.1124
6	A6	132	85.6422	-0.0107499	0.0722881
6	A6	133	85.837	-0.013184	0.0456333
6	A6	134	86.0318	-0.0135673	0.0287193
6	A6	135	86.2266	-0.0148235	0.018409
6	A6	136	86.4214	-0.0148896	0.0123412
6	A6	137	86.6161	-0.0153234	0.00887422
6	A6	138	86.8109	-0.0160656	0.00692459
6	A6	139	87.0057	-0.0169217	0.00580704
6	A6	140	87.2005	-0.0170752	0.0051138
6	A6	141	87.3953	-0.0178634	0.0046277
6	A6	142	87.5901	-0.0183979	0.00425161
6	A6	143	87.7849	-0.0185498	0.00394838
6	A6	144	87.9797	-0.0179543	0.00369991
6	A6	145	88.1745	-0.0192777	0.00349435
6	A6	146	88.3693	-0.0204473	0.00333485
6	A6	147	88.5641	-0.0196045	0.0032469
6	A6	148	88.7589	-0.0203094	0.00326389
6	A6	149	88.9537	-0.0200072	0.0033936
6	A6	150	89.1484	-0.0206616	0.00359265
6	A6	151	89.3432	-0.0212185	0.00377631
6	A6	152	89.538	-0.0224717	0.00386391
6	A6	153	89.7328	-0.0229686	0.00382864
6	A6	154	89.9276	-0.0220843	0.00371345
6	A6	155	90.1224	-0.0232353	0.00359967
6	A6	156	90.3172	-0.0226339	0.00355109
6	A6	157	90.512	-0.0234736	0.0035734
6	A6	158	90.7068	-0.0244465	0.00361453
6	A6	159	90.9016	-0.0240791	0.00360041
6	A6	160	91.0964	-0.0253018	0.00347929
6	A6	161	91.2912	-0.025107	0.00324795
6	A6	162	91.4859	-0.0256948	0.00295017
6	A6	163	91.6807	-0.025753	0.0026541
6	A6	164	91.8755	-0.0258062	0.00242352
6	A6	165	92.0703	-0.0255332	0.00229645
6	A6	166	92.2651	-0.0267929	0.00227776
6	A6	167	92.4599	-0.0263549	0.0023444
6	A6	168	92.6547	-0.0266523	0.00245686
6	A6	169	92.8495	-0.0265329	0.00257245
6	A6	170	93.0443	-0.0276489	0.00265848
6	A6	171	93.2391	-0.0282457	0.00270312
6	A6	172	93.4339	-0.027132	0.00271754
6	A6	173	93.6286	-0.0286455	0.0027239
6	A6	174	93.8234	-0.0281291	0.00273291
6	A6	175	94.0182	-0.0287999	0.00272426
6	A6	176	94.213	-0.0287422	0.00264573
6	A6	177	94.4078	-0.0294994	0.00243649
6	A6	178	94.6026	-0.0299782	0.00206459
6	A6	179	94.7974	-0.0307009	0.00155604
7	A7	1	60.1245	2.94668	0.125841
7	A7	2	60.3193	2.93949	0.126161
7	A7	3	60.5141	2.92739	0.126174
7	A7	4	60.7089	2.91188	0.125822
7	A7	5	60.9037	2.90029	0.125273
7	A7	6	61.0985	2.88914	0.12485
7	A7	7	61.2932	2.87542	0.124853
7	A7	8	61.488	2.86864	0.125381
7	A7	9	61.6828	2.85228	0.126288
7	A7	10	61.8776	2.83983	0.127273
7	A7	11	62.0724	2.83039	0.128054
7	A7	12	62.2672	2.80969	0.128498
7	A7	13	62.462	2.80225	0.12865
7	A7	14	62.6568	2.78993	0.128673
7	A7	15	62.8516	2.77416	0.128746
7	A7	16	63.0464	2.76186	0.128992
7	A7	17	63.2412	2.75149	0.12945
7	A7	18	63.436	2.73577	0.130064
7	A7	19	63.6307	2.72477	0.130703
7	A7	20	63.8255	2.71051	0.131208
7	A7	21	64.0203	2.69943	0.131456
7	A7	22	64.2151	2.6811	0.131429
7	A7	23	64.4099	2.67028	0.131229
7	A7	24	64.6047	2.65589	0.13103
7	A7	25	64.7995	2.64594	0.130969
7	A7	26	64.9943	2.63129	0.131071
7	A7	27	65.1891	2.6181	0.13124
7	A7	28	65.3839	2.60561	0.131305
7	A7	29	65.5787	2.59189	0.131131
7	A7	30	65.7735	2.57801	0.130674
7	A7	31	65.9682	2.56412	0.130012
7	A7	32	66.163	2.55388	0.129297
7	A7	33	66.3578	2.5395	0.128712
7	A7	34	66.5526	2.52521	0.128399
7	A7	35	66.7474	2.51526	0.128428
7	A7	36	66.9422	2.50266	0.12879
7	A7	37	67.137	2.48722	0.129403
7	A7	38	67.3318	2.47438	0.130134
7	A7	39	67.5266	2.46305	0.130804
7	A7	40	67.7214	2.44958	0.13121
7	A7	41	67.9162	2.43499	0.131163
7	A7	42	68.111	2.42163	0.130562
7	A7	43	68.3057	2.40977	0.129474
7	A7	44	68.5005	2.39243	0.128153
7	A7	45	68.6953	2.38244	0.126973
7	A7	46	68.8901	2.37107	0.126285
7	A7	47	69.0849	2.35781	0.126265
7	A7	48	69.2797	2.34799	0.12683
7	A7	49	69.4745	2.33308	0.127683
7	A7	50	69.6693	2.32197	0.12845
7	A7	51	69.8641	2.3064	0.128835
7	A7	52	70.0589	2.29261	0.128721
7	A7	53	70.2537	2.28121	0.128184
7	A7	54	70.4485	2.26911	0.127425
7	A7	55	70.6432	2.25499	0.126681
7	A7	56	70.838	2.24156	0.126138
7	A7	57	71.0328	2.22944	0.125863
7	A7	58	71.2276	2.21985	0.125784
7	A7	59	71.4224	2.20634	0.125745
7	A7	60	71.6172	2.19134	0.125604
7	A7	61	71.812	2.17691	0.12534
7	A7	62	72.0068	2.16735	0.125067
7	A7	63	72.2016	2.15428	0.124963
7	A7	64	72.3964	2.14342	0.125144
7	A7	65	72.5912	2.12984	0.125583
7	A7	66	72.7859	2.11548	0.1261
7	A7	67	72.9807	2.1056	0.126431
7	A7	68	73.1755	2.09168	0.126345
7	A7	69	73.3703	2.07599	0.125747
7	A7	70	73.5651	2.06427	0.124744
7	A7	71	73.7599	2.05092	0.123599
7	A7	72	73.9547	2.03971	0.122613
7	A7	73	74.1495	2.02992	0.121981
7	A7	74	74.3443	2.01699	0.12171
7	A7	75	74.5391	2.0037	0.121651
7	A7	76	74.7339	1.9906	0.121589
7	A7	77	74.9287	1.98079	0.121344
7	A7	78	75.1235	1.96793	0.120859
7	A7	79	75.3182	1.95483	0.120207
7	A7	80	75.513	1.94071	0.119573
7	A7	81	75.7078	1.93062	0.119156
7	A7	82	75.9026	1.91977	0.119063
7	A7	83	76.0974	1.90902	0.119245
7	A7	84	76.2922	1.89528	0.119521
7	A7	85	76.487	1.88289	0.119699
7	A7	86	76.6818	1.86784	0.119681
7	A7	87	76.8766	1.85994	0.119485
7	A7	88	77.0714	1.84633	0.119183
7	A7	89	77.2662	1.83461	0.118812
7	A7	90	77.461	1.82411	0.118349
7	A7	91	77.6557	1.80943	0.117762
7	A7	92	77.8505	1.7963	0.11708
7	A7	93	78.0453	1.78758	0.116415
7	A7	94	78.2401	1.77677	0.115927
7	A7	95	78.4349	1.76306	0.115762
7	A7	96	78.6297	1.75204	0.115993
7	A7	97	78.8245	1.74143	0.1166
7	A7	98	79.0193	1.72914	0.117485
7	A7	99	79.2141	1.71747	0.118516
7	A7	100	79.4089	1.70598	0.119597
7	A7	101	79.6037	1.69191	0.120779
7	A7	102	79.7984	1.68168	0.122333
7	A7	103	79.9932	1.66693	0.124781
7	A7	104	80.188	1.65653	0.12886
7	A7	105	80.3828	1.64789	0.13549
7	A7	106	80.5776	1.63245	0.145822
7	A7	107	80.7724	1.62028	0.161416
7	A7	108	80.9672	1.60255	0.184445
7	A7	109	81.162	1.58706	0.217795
7	A7	110	81.3568	1.57143	0.264847
7	A7	111	81.5516	1.55036	0.32889
7	A7	112	81.7464	1.5212	0.41215
7	A7	113	81.9412	1.48843	0.514667
7	A7	114	82.1359	1.4406	0.633321
7	A7	115	82.3307	1.37795	0.761438
7	A7	116	82.5255	1.28892	0.889293
7	A7	117	82.7203	1.17631	1.00551
7	A7	118	82.9151	1.04437	1.09901
7	A7	119	83.1099	0.906032	1.16077
7	A7	120	83.3047	0.764891	1.18504
7	A7	121	83.4995	0.622156	1.16969
7	A7	122	83.6943	0.490453	1.11602
7	A7	123	83.8891	0.369785	1.02839
7	A7	124	84.0839	0.259353	0.913789
7	A7	125	84.2787	0.171074	0.781396
7	A7	126	84.4734	0.105715	0.641674
7	A7	127	84.6682	0.0630671	0.505109
7	A7	128	84.863	0.0377432	0.380707
7	A7	129	85.0578	0.0241484	0.274731
7	A7	130	85.2526	0.0157476	0.190089
7	A7	131	85.4474	0.0115411	0.126536
7	A7	132	85.6422	0.00944217	0.0815223
7	A7	133	85.837	0.00720283	0.0513121
7	A7	134	86.0318	0.00622669	0.0319996
7	A7	135	86.2266	0.0050802	0.0201802
7	A7	136	86.4214	0.00461586	0.0132336
7	A7	137	86.6161	0.00474975	0.0093108
7	A7	138	86.8109	0.00421748	0.00717456
7	A7	139	87.0057	0.00323521	0.00602122
7	A7	140	87.2005	0.00295836	0.0053506
7	A7	141	87.3953	0.00215845	0.00488764
7	A7	142	87.5901	0.000866355	0.00452435
7	A7	143	87.7849	0.00157345	0.00425417
7	A7	144	87.9797	0.00128668	0.00409819
7	A7	145	88.1745	0.00149606	0.00404811
7	A7	146	88.3693	9.12385e-05	0.00405104
7	A7	147	88.5641	-0.000308735	0.00403643
7	A7	148	88.7589	-0.000748582	0.00395749
7	A7	149	88.9537	-0.00145432	0.00381236
7	A7	150	89.1484	-0.00154638	0.00363117
7	A7	151	89.3432	-0.00120824	0.00344477
7	A7	152	89.538	-0.00256142	0.00326477
7	A7	153	89.7328	-0.00247283	0.00309092
7	A7	154	89.9276	-0.00348702	0.00293388
7	A7	155	90.1224	-0.00256611	0.00282657
7	A7	156	90.3172	-0.00322958	0.0028086
7	A7	157	90.512	-0.00306127	0.00289593
7	A7	158	90.7068	-0.00360833	0.00306305
7	A7	159	90.9016	-0.0045918	0.00325413
7	A7	160	91.0964	-0.0043438	0.00341341
7	A7	161	91.2912	-0.00543791	0.00351014
7	A7	162	91.4859	-0.00463602	0.00354221
7	A7	163	91.6807	-0.00582226	0.00352348
7	A7	164	91.8755	-0.00634897	0.00347082
7	A7	165	92.0703	-0.00627151	0.00339988
7	A7	166	92.2651	-0.00705074	0.00332573
7	A7	167	92.4599	-0.00631255	0.00326126
7	A7	168	92.6547	-0.00751234	0.00321302
7	A7	169	92.8495	-0.00809894	0.00317868
7	A7	170	93.0443	-0.00768808	0.00314709
7	A7	171	93.2391	-0.00816643	0.00309813
7	A7	172	93.4339	-0.00842844	0.00300331
7	A7	173	93.6286	-0.00916865	0.00283308
7	A7	174	93.8234	-0.00949146	0.00257164
7	A7	175	94.0182	-0.00982424	0.00222963
7	A7	176	94.213	-0.00917495	0.00184169
7	A7	177	94.4078	-0.00951128	0.00144907
7	A7	178	94.6026	-0.0098047	0.00108168
7	A7	179	94.7974	-0.0102979	0.000753762
8	A8	1	60.1245	2.97544	0.128292
8	A8	2	60.3193	2.96394	0.128556
8	A8	3	60.5141	2.95428	0.128798
8	A8	4	60.7089	2.94178	0.128943
8	A8	5	60.9037	2.92871	0.128969
8	A8	6	61.0985	2.91847	0.128924
8	A8	7	61.2932	2.90059	0.128908
8	A8	8	61.488	2.88875	0.129035
8	A8	9	61.6828	2.88092	0.129372
8	A8	10	61.8776	2.86706	0.129905
8	A8	11	62.0724	2.85146	0.13054
8	A8	12	62.2672	2.83865	0.131153
8	A8	13	62.462	2.82777	0.131637
8	A8	14	62.6568	2.81435	0.13195
8	A8	15	62.8516	2.79988	0.132144
8	A8	16	63.0464	2.7843	0.132351
8	A8	17	63.2412	2.77391	0.132742
8	A8	18	63.436	2.76105	0.133432
8	A8	19	63.6307	2.74939	0.134412
8	A8	20	63.8255	2.73337	0.135528
8	A8	21	64.0203	2.72105	0.136544
8	A8	22	64.2151	2.70654	0.137221
8	A8	23	64.4099	2.69189	0.137423
8	A8	24	64.6047	2.67897	0.137148
8	A8	25	64.7995	2.66308	0.136522
8	A8	26	64.9943	2.64968	0.135751
8	A8	27	65.1891	2.63973	0.135041
8	A8	28	65.3839	2.62442	0.134537
8	A8	29	65.5787	2.6089	0.13428
8	A8	30	65.7735	2.59918	0.134192
8	A8	31	65.9682	2.58666	0.134127
8	A8	32	66.163	2.57073	0.133947
8	A8	33	66.3578	2.55849	0.133625
8	A8	34	66.5526	2.54141	0.133279
8	A8	35	66.7474	2.5313	0.13311
8	A8	36	66.9422	2.51853	0.133252
8	A8	37	67.137	2.50557	0.133654
8	A8	38	67.3318	2.49338	0.134105
8	A8	39	67.5266	2.47758	0.134355
8	A8	40	67.7214	2.46116	0.134275
8	A8	41	67.9162	2.44969	0.133919
8	A8	42	68.111	2.4377	0.133431
8	A8	43	68.3057	2.42448	0.132923
8	A8	44	68.5005	2.41269	0.132387
8	A8	45	68.6953	2.39551	0.131737
8	A8	46	68.8901	2.38467	0.130929
8	A8	47	69.0849	2.37024	0.130049
8	A8	48	69.2797	2.35804	0.129303
8	A8	49	69.4745	2.34371	0.128918
8	A8	50	69.6693	2.33467	0.129018
8	A8	51	69.8641	2.32329	0.129556
8	A8	52	70.0589	2.30687	0.130357
8	A8	53	70.2537	2.29501	0.131207
8	A8	54	70.4485	2.27913	0.131935
8	A8	55	70.6432	2.27043	0.132419
8	A8	56	70.838	2.25574	0.132578
8	A8	57	71.0328	2.2392	0.132341
8	A8	58	71.2276	2.22718	0.131678
8	A8	59	71.4224	2.21659	0.130647
8	A8	60	71.6172	2.19914	0.129416
8	A8	61	71.812	2.18687	0.128238
8	A8	62	72.0068	2.17673	0.127357
8	A8	63	72.2016	2.16296	0.126913
8	A8	64	72.3964	2.15275	0.126885
8	A8	65	72.5912	2.14068	0.127124
8	A8	66	72.7859	2.12148	0.12744
8	A8	67	72.9807	2.11271	0.127673
8	A8	68	73.1755	2.10146	0.127719
8	A8	69	73.3703	2.08564	0.127519
8	A8	70	73.5651	2.07377	0.127056
8	A8	71	73.7599	2.06097	0.126388
8	A8	72	73.9547	2.04647	0.12565
8	A8	73	74.1495	2.03548	0.125026
8	A8	74	74.3443	2.02464	0.12466
8	A8	75	74.5391	2.01079	0.124584
8	A8	76	74.7339	2.00106	0.124713
8	A8	77	74.9287	1.98607	0.124898
8	A8	78	75.1235	1.97335	0.125025
8	A8	79	75.3182	1.96311	0.12506
8	A8	80	75.513	1.94597	0.125031
8	A8	81	75.7078	1.93695	0.124947
8	A8	82	75.9026	1.92522	0.124753
8	A8	83	76.0974	1.91236	0.124348
8	A8	84	76.2922	1.89572	0.12367
8	A8	85	76.487	1.88429	0.122767
8	A8	86	76.6818	1.87415	0.121802
8	A8	87	76.8766	1.86206	0.12096
8	A8	88	77.0714	1.85074	0.120361
8	A8	89	77.2662	1.83668	0.120017
8	A8	90	77.461	1.82474	0.119859
8	A8	91	77.6557	1.81509	0.119792
8	A8	92	77.8505	1.80181	0.119752
8	A8	93	78.0453	1.78885	0.11973
8	A8	94	78.2401	1.77776	0.119763
8	A8	95	78.4349	1.76433	0.119912
8	A8	96	78.6297	1.75664	0.120209
8	A8	97	78.8245	1.74076	0.120639
8	A8	98	79.0193	1.72945	0.121155
8	A8	99	79.2141	1.71738	0.121739
8	A8	100	79.4089	1.70532	0.122469
8	A8	101	79.6037	1.69284	0.123547
8	A8	102	79.7984	1.68015	0.12532
8	A8	103	79.9932	1.6711	0.128276
8	A8	104	80.188	1.65477	0.133064
8	A8	105	80.3828	1.64492	0.140581
8	A8	106	80.5776	1.63324	0.152114
8	A8	107	80.7724	1.6154	0.169519
8	A8	108	80.9672	1.60252	0.195356
8	A8	109	81.162	1.58533	0.232843
8	A8	110	81.3568	1.5681	0.285513
8	A8	111	81.5516	1.54388	0.356503
8	A8	112	81.7464	1.51684	0.447498
8	A8	113	81.9412	1.4766	0.557587
8	A8	114	82.1359	1.42554	0.682376
8	A8	115	82.3307	1.35514	0.813836
8	A8	116	82.5255	1.2583	0.941163
8	A8	117	82.7203	1.13564	1.05252
8	A8	118	82.9151	0.998047	1.13711
8	A8	119	83.1099	0.856749	1.18694
8	A8	120	83.3047	0.718176	1.1976
8	A8	121	83.4995	0.576578	1.16836
8	A8	122	83.6943	0.446358	1.10174
8	A8	123	83.8891	0.327879	1.00309
8	A8	124	84.0839	0.224941	0.880216
8	A8	125	84.2787	0.141792	0.742854
8	A8	126	84.4734	0.0852866	0.601694
8	A8	127	84.6682	0.048366	0.466972
8	A8	128	84.863	0.0284767	0.346965
8	A8	129	85.0578	0.0161529	0.246881
8	A8	130	85.2526	0.00896666	0.168531
8	A8	131	85.4474	0.00590378	0.110798
8	A8	132	85.6422	0.0037629	0.0706269
8	A8	133	85.837	0.00220342	0.0441417
8	A8	134	86.0318	0.00109556	0.0275347
8	A8	135	86.2266	0.00104483	0.0175941
8	A8	136	86.4214	0.000302018	0.0118858
8	A8	137	86.6161	-0.000639518	0.00871017
8	A8	138	86.8109	-0.000878024	0.00695757
8	A8	139	87.0057	-0.00171372	0.00594885
8	A8	140	87.2005	-0.00203393	0.00529921
8	A8	141	87.3953	-0.00320051	0.0048131
8	A8	142	87.5901	-0.00263211	0.00440647
8	A8	143	87.7849	-0.00343544	0.00405177
8	A8	144	87.9797	-0.00419876	0.00374337
8	A8	145	88.1745	-0.00390945	0.00348066
8	A8	146	88.3693	-0.00423149	0.00326394
8	A8	147	88.5641	-0.00516226	0.00309639
8	A8	148	88.7589	-0.00495533	0.00298533
8	A8	149	88.9537	-0.00540631	0.00293876
8	A8	150	89.1484	-0.00561663	0.00295822
8	A8	151	89.3432	-0.0060123	0.00303297
8	A8	152	89.538	-0.00594761	0.00314017
8	A8	153	89.7328	-0.00735172	0.00325138
8	A8	154	89.9276	-0.00662308	0.00334112
8	A8	155	90.1224	-0.00699956	0.00339334
8	A8	156	90.3172	-0.00834772	0.00340433
8	A8	157	90.512	-0.00796032	0.00338245
8	A8	158	90.7068	-0.00815619	0.0033446
8	A8	159	90.9016	-0.00887029	0.00330971
8	A8	160	91.0964	-0.00899169	0.00329114
8	A8	161	91.2912	-0.00927879	0.00329098
8	A8	162	91.4859	-0.00993013	0.00329802
8	A8	163	91.6807	-0.00984168	0.0032909
8	A8	164	91.8755	-0.0100312	0.00324753
8	A8	165	92.0703	-0.011361	0.00315867
8	A8	166	92.2651	-0.0107682	0.00303731
8	A8	167	92.4599	-0.011891	0.00291289
8	A8	168	92.6547	-0.0107014	0.00280962
8	A8	169	92.8495	-0.0113987	0.00272473
8	A8	170	93.0443	-0.0122735	0.00262804
8	A8	171	93.2391	-0.0133616	0.00248677
8	A8	172	93.4339	-0.0121987	0.00229492
8	A8	173	93.6286	-0.0126342	0.00208004
8	A8	174	93.8234	-0.0130223	0.00188082
8	A8	175	94.0182	-0.0128471	0.00171496
8	A8	176	94.213	-0.0135472	0.00156427
8	A8	177	94.4078	-0.0128687	0.00138781
8	A8	178	94.6026	-0.0141901	0.00115216
8	A8	179	94.7974	-0.0139975	0.000856937
10	A10	1	60.1245	2.86835	0.130746
10	A10	2	60.3193	2.85929	0.131582
10	A10	3	60.5141	2.84631	0.13244
10	A10	4	60.7089	2.83569	0.133097
10	A10	5	60.9037	2.82121	0.133387
10	A10	6	61.0985	2.80775	0.133235
10	A10	7	61.2932	2.79465	0.132663
10	A10	8	61.488	2.78368	0.131784
10	A10	9	61.6828	2.76677	0.130808
10	A10	10	61.8776	2.75847	0.130023
10	A10	11	62.0724	2.74207	0.129738
10	A10	12	62.2672	2.73256	0.130159
10	A10	13	62.462	2.71993	0.131284
10	A10	14	62.6568	2.71201	0.13286
10	A10	15	62.8516	2.69227	0.134487
10	A10	16	63.0464	2.67974	0.135762
10	A10	17	63.2412	2.66653	0.136423
10	A10	18	63.436	2.65318	0.136412
10	A10	19	63.6307	2.6406	0.135866
10	A10	20	63.8255	2.62528	0.135056
10	A10	21	64.0203	2.61125	0.134309
10	A10	22	64.2151	2.59777	0.133884
10	A10	23	64.4099	2.59156	0.13387
10	A10	24	64.6047	2.57314	0.134146
10	A10	25	64.7995	2.56215	0.134454
10	A10	26	64.9943	2.54455	0.134503
10	A10	27	65.1891	2.53459	0.134107
10	A10	28	65.3839	2.52205	0.133232
10	A10	29	65.5787	2.50774	0.132014
10	A10	30	65.7735	2.49235	0.130723
10	A10	31	65.9682	2.48094	0.129697
10	A10	32	66.163	2.47228	0.129233
10	A10	33	66.3578	2.45733	0.129476
10	A10	34	66.5526	2.44516	0.130349
10	A10	35	66.7474	2.43338	0.131575
10	A10	36	66.9422	2.42122	0.132762
10	A10	37	67.137	2.40562	0.133554
10	A10	38	67.3318	2.39028	0.13374
10	A10	39	67.5266	2.3795	0.133311
10	A10	40	67.7214	2.36465	0.132434
10	A10	41	67.9162	2.35357	0.131379
10	A10	42	68.111	2.33838	0.130421
10	A10	43	68.3057	2.32774	0.129758
10	A10	44	68.5005	2.31496	0.129462
10	A10	45	68.6953	2.30347	0.12947
10	A10	46	68.8901	2.28919	0.129632
10	A10	47	69.0849	2.27831	0.129783
10	A10	48	69.2797	2.26167	0.129817
10	A10	49	69.4745	2.25224	0.129706
10	A10	50	69.6693	2.23951	0.129483
10	A10	51	69.8641	2.22446	0.129179
10	A10	52	70.0589	2.21392	0.128802
10	A10	53	70.2537	2.2032	0.128332
10	A10	54	70.4485	2.18626	0.127756
10	A10	55	70.6432	2.17503	0.127103
10	A10	56	70.838	2.16305	0.126434
10	A10	57	71.0328	2.15174	0.125822
10	A10	58	71.2276	2.13796	0.125323
10	A10	59	71.4224	2.12483	0.124974
10	A10	60	71.6172	2.11474	0.1248
10	A10	61	71.812	2.1018	0.124816
10	A10	62	72.0068	2.08925	0.125014
10	A10	63	72.2016	2.07654	0.125341
10	A10	64	72.3964	2.0664	0.125693
10	A10	65	72.5912	2.05358	0.125942
10	A10	66	72.7859	2.03958	0.125991
10	A10	67	72.9807	2.02434	0.125804
10	A10	68	73.1755	2.01589	0.125415
10	A10	69	73.3703	2.0036	0.124906
10	A10	70	73.5651	1.99005	0.12437
10	A10	71	73.7599	1.975	0.123887
10	A10	72	73.9547	1.96634	0.123512
10	A10	73	74.1495	1.95511	0.123248
10	A10	74	74.3443	1.94269	0.123058
10	A10	75	74.5391	1.92801	0.122877
10	A10	76	74.7339	1.91651	0.122669
10	A10	77	74.9287	1.90752	0.12243
10	A10	78	75.1235	1.89319	0.122176
10	A10	79	75.3182	1.8817	0.12192
10	A10	80	75.513	1.87062	0.121661
10	A10	81	75.7078	1.85616	0.121388
10	A10	82	75.9026	1.84436	0.121081
10	A10	83	76.0974	1.83472	0.120681
10	A10	84	76.2922	1.82239	0.120112
10	A10	85	76.487	1.80908	0.11931
10	A10	86	76.6818	1.79759	0.118315
10	A10	87	76.8766	1.78504	0.117297
10	A10	88	77.0714	1.77299	0.116513
10	A10	89	77.2662	1.76437	0.116158
10	A10	90	77.461	1.75457	0.116249
10	A10	91	77.6557	1.74168	0.116598
10	A10	92	77.8505	1.72981	0.116932
10	A10	93	78.0453	1.71502	0.117054
10	A10	94	78.2401	1.70609	0.116939
10	A10	95	78.4349	1.69476	0.116713
10	A10	96	78.6297	1.68316	0.116545
10	A10	97	78.8245	1.6727	0.116564
10	A10	98	79.0193	1.66036	0.116835
10	A10	99	79.2141	1.64679	0.117405
10	A10	100	79.4089	1.638	0.118351
10	A10	101	79.6037	1.62763	0.119805
10	A10	102	79.7984	1.61386	0.122001
10	A10	103	79.9932	1.60314	0.125317
10	A10	104	80.188	1.59008	0.130373
10	A10	105	80.3828	1.5784	0.138118
10	A10	106	80.5776	1.56739	0.149922
10	A10	107	80.7724	1.55346	0.167659
10	A10	108	80.9672	1.53842	0.193779
10	A10	109	81.162	1.52244	0.231258
10	A10	110	81.3568	1.50346	0.283329
10	A10	111	81.5516	1.48178	0.352835
10	A10	112	81.7464	1.45227	0.441241
10	A10	113	81.9412	1.41639	0.547509
10	A10	114	82.1359	1.36439	0.667243
10	A10	115	82.3307	1.2971	0.792583
10	A10	116	82.5255	1.20348	0.913098
10	A10	117	82.7203	1.08572	1.01753
10	A10	118	82.9151	0.956501	1.09582
10	A10	119	83.1099	0.82313	1.14066
10	A10	120	83.3047	0.692245	1.14825
10	A10	121	83.4995	0.559991	1.11824
10	A10	122	83.6943	0.438724	1.0532
10	A10	123	83.8891	0.327853	0.958263
10	A10	124	84.0839	0.23012	0.840744
10	A10	125	84.2787	0.154272	0.709717
10	A10	126	84.4734	0.099055	0.575165
10	A10	127	84.6682	0.0649984	0.44671
10	A10	128	84.863	0.0450254	0.332209
10	A10	129	85.0578	0.0340961	0.236682
10	A10	130	85.2526	0.0285722	0.161935
10	A10	131	85.4474	0.0243964	0.106959
10	A10	132	85.6422	0.0222817	0.0688362
10	A10	133	85.837	0.0214201	0.0438063
10	A10	134	86.0318	0.0199688	0.0281484
10	A10	135	86.2266	0.0188504	0.0187227
10	A10	136	86.4214	0.018324	0.0131769
10	A10	137	86.6161	0.0170983	0.00991623
10	A10	138	86.8109	0.0162173	0.00795483
10	A10	139	87.0057	0.0169584	0.00673489
10	A10	140	87.2005	0.0151838	0.00596446
10	A10	141	87.3953	0.0145664	0.00549178
10	A10	142	87.5901	0.0154484	0.00521976
10	A10	143	87.7849	0.0144448	0.00506013
10	A10	144	87.9797	0.0137223	0.00492519
10	A10	145	88.1745	0.012915	0.00474726
10	A10	146	88.3693	0.0126528	0.00450484
10	A10	147	88.5641	0.0116768	0.00423157
10	A10	148	88.7589	0.0121098	0.00399651
10	A10	149	88.9537	0.0116718	0.00386551
10	A10	150	89.1484	0.0110807	0.00386591
10	A10	151	89.3432	0.0110518	0.00397321
10	A10	152	89.538	0.00991668	0.00412289
10	A10	153	89.7328	0.0101823	0.00423709
10	A10	154	89.9276	0.00922707	0.00425269
10	A10	155	90.1224	0.00884342	0.00414129
10	A10	156	90.3172	0.00821737	0.00391683
10	A10	157	90.512	0.00838028	0.00362965
10	A10	158	90.7068	0.00761446	0.00334823
10	A10	159	90.9016	0.007721	0.00313417
10	A10	160	91.0964	0.00785668	0.00302019
10	A10	161	91.2912	0.00680091	0.00300128
10	A10	162	91.4859	0.00730268	0.00304339
10	A10	163	91.6807	0.00608763	0.00310391
10	A10	164	91.8755	0.00577059	0.00315183
10	A10	165	92.0703	0.00625351	0.00317717
10	A10	166	92.2651	0.00611168	0.00318811
10	A10	167	92.4599	0.00429543	0.00320077
10	A10	168	92.6547	0.00473763	0.00322718
10	A10	169	92.8495	0.00585422	0.00326602
10	A10	170	93.0443	0.00412473	0.00330108
10	A10	171	93.2391	0.003006	0.00331075
10	A10	172	93.4339	0.0038222	0.00328204
10	A10	173	93.6286	0.00345619	0.00321491
10	A10	174	93.8234	0.00275117	0.00310924
10	A10	175	94.0182	0.00303575	0.00294661
10	A10	176	94.213	0.00258412	0.00268928
10	A10	177	94.4078	0.000922408	0.0023051
10	A10	178	94.6026	0.00215348	0.00180125
10	A10	179	94.7974	0.00148453	0.0012376
11	A11	1	60.1245	2.7397	0.124837
11	A11	2	60.3193	2.72658	0.125261
11	A11	3	60.5141	2.71512	0.125458
11	A11	4	60.7089	2.70363	0.125407
11	A11	5	60.9037	2.69097	0.125244
11	A11	6	61.0985	2.6788	0.125156
11	A11	7	61.2932	2.66778	0.125252
11	A11	8	61.488	2.65693	0.125485
11	A11	9	61.6828	2.64188	0.125713
11	A11	10	61.8776	2.62909	0.125799
11	A11	11	62.0724	2.61748	0.125729
11	A11	12	62.2672	2.60556	0.125621
11	A11	13	62.462	2.59022	0.125639
11	A11	14	62.6568	2.58246	0.125887
11	A11	15	62.8516	2.56844	0.126328
11	A11	16	63.0464	2.55417	0.126804
11	A11	17	63.2412	2.54477	0.127131
11	A11	18	63.436	2.52818	0.127203
11	A11	19	63.6307	2.51497	0.127044
11	A11	20	63.8255	2.50527	0.12678
11	A11	21	64.0203	2.49148	0.126547
11	A11	22	64.2151	2.47966	0.126413
11	A11	23	64.4099	2.46461	0.126357
11	A11	24	64.6047	2.45578	0.126297
11	A11	25	64.7995	2.44099	0.126162
11	A11	26	64.9943	2.42676	0.125939
11	A11	27	65.1891	2.41601	0.125667
11	A11	28	65.3839	2.40343	0.125383
11	A11	29	65.5787	2.39096	0.125062
11	A11	30	65.7735	2.3807	0.124614
11	A11	31	65.9682	2.36696	0.123956
11	A11	32	66.163	2.35133	0.123112
11	A11	33	66.3578	2.34103	0.122258
11	A11	34	66.5526	2.33011	0.121671
11	A11	35	66.7474	2.31677	0.121583
11	A11	36	66.9422	2.30701	0.122062
11	A11	37	67.137	2.29461	0.12295
11	A11	38	67.3318	2.28255	0.123938
11	A11	39	67.5266	2.26651	0.124685
11	A11	40	67.7214	2.25693	0.124948
11	A11	41	67.9162	2.24356	0.124661
11	A11	42	68.111	2.22946	0.12393
11	A11	43	68.3057	2.21785	0.122984
11	A11	44	68.5005	2.20492	0.122084
11	A11	45	68.6953	2.19564	0.121431
11	A11	46	68.8901	2.18281	0.121123
11	A11	47	69.0849	2.16963	0.121152
11	A11	48	69.2797	2.15813	0.12143
11	A11	49	69.4745	2.14614	0.121837
11	A11	50	69.6693	2.13747	0.122248
11	A11	51	69.8641	2.11996	0.122546
11	A11	52	70.0589	2.10871	0.122625
11	A11	53	70.2537	2.09777	0.122399
11	A11	54	70.4485	2.08921	0.121822
11	A11	55	70.6432	2.0704	0.120929
11	A11	56	70.838	2.05817	0.119857
11	A11	57	71.0328	2.04856	0.118806
11	A11	58	71.2276	2.03808	0.117966
11	A11	59	71.4224	2.02742	0.117433
11	A11	60	71.6172	2.01185	0.117199
11	A11	61	71.812	2.00175	0.117194
11	A11	62	72.0068	1.991	0.117328
11	A11	63	72.2016	1.98048	0.117522
11	A11	64	72.3964	1.96568	0.117702
11	A11	65	72.5912	1.95632	0.117817
11	A11	66	72.7859	1.94262	0.117836
11	A11	67	72.9807	1.93069	0.117761
11	A11	68	73.1755	1.9206	0.117617
11	A11	69	73.3703	1.90687	0.117432
11	A11	70	73.5651	1.89601	0.117217
11	A11	71	73.7599	1.8844	0.11696
11	A11	72	73.9547	1.87197	0.116621
11	A11	73	74.1495	1.86133	0.116151
11	A11	74	74.3443	1.85028	0.115521
11	A11	75	74.5391	1.83622	0.114779
11	A11	76	74.7339	1.82579	0.114047
11	A11	77	74.9287	1.8151	0.113492
11	A11	78	75.1235	1.8048	0.11324
11	A11	79	75.3182	1.793	0.113295
11	A11	80	75.513	1.78338	0.113516
11	A11	81	75.7078	1.77012	0.113684
11	A11	82	75.9026	1.75669	0.113602
11	A11	83	76.0974	1.74675	0.113168
11	A11	84	76.2922	1.73567	0.112407
11	A11	85	76.487	1.72442	0.111449
11	A11	86	76.6818	1.71205	0.110483
11	A11	87	76.8766	1.70199	0.109706
11	A11	88	77.0714	1.69091	0.109259
11	A11	89	77.2662	1.68159	0.109169
11	A11	90	77.461	1.67015	0.109331
11	A11	91	77.6557	1.6595	0.109543
11	A11	92	77.8505	1.64823	0.109611
11	A11	93	78.0453	1.63506	0.109445
11	A11	94	78.2401	1.62369	0.109094
11	A11	95	78.4349	1.61658	0.108701
11	A11	96	78.6297	1.60511	0.108422
11	A11	97	78.8245	1.59174	0.108376
11	A11	98	79.0193	1.58191	0.108638
11	A11	99	79.2141	1.57241	0.109279
11	A11	100	79.4089	1.5618	0.110387
11	A11	101	79.6037	1.54858	0.112089
11	A11	102	79.7984	1.54005	0.11456
11	A11	103	79.9932	1.52888	0.118076
11	A11	104	80.188	1.51667	0.123096
11	A11	105	80.3828	1.50503	0.130388
11	A11	106	80.5776	1.49092	0.141167
11	A11	107	80.7724	1.48028	0.157216
11	A11	108	80.9672	1.46767	0.180951
11	A11	109	81.162	1.44959	0.215365
11	A11	110	81.3568	1.43281	0.263763
11	A11	111	81.5516	1.41247	0.329153
11	A11	112	81.7464	1.38547	0.413287
11	A11	113	81.9412	1.35111	0.515497
11	A11	114	82.1359	1.30329	0.631739
11	A11	115	82.3307	1.24012	0.754315
11	A11	116	82.5255	1.14907	0.872639
11	A11	117	82.7203	1.03511	0.974933
11	A11	118	82.9151	0.906274	1.05038
11	A11	119	83.1099	0.774217	1.09096
11	A11	120	83.3047	0.644498	1.09256
11	A11	121	83.4995	0.514189	1.05509
11	A11	122	83.6943	0.397058	0.982196
11	A11	123	83.8891	0.293721	0.88055
11	A11	124	84.0839	0.206279	0.759126
11	A11	125	84.2787	0.141634	0.628228
11	A11	126	84.4734	0.097556	0.498241
11	A11	127	84.6682	0.0712572	0.378236
11	A11	128	84.863	0.0580049	0.274758
11	A11	129	85.0578	0.0490024	0.191181
11	A11	130	85.2526	0.0446372	0.127799
11	A11	131	85.4474	0.0425614	0.0825508
11	A11	132	85.6422	0.0408005	0.0520431
11	A11	133	85.837	0.0396006	0.032532
11	A11	134	86.0318	0.0393051	0.0206179
11	A11	135	86.2266	0.0386282	0.0136
11	A11	136	86.4214	0.0369513	0.00955146
11	A11	137	86.6161	0.0373159	0.00722548
11	A11	138	86.8109	0.0364385	0.00588764
11	A11	139	87.0057	0.0360973	0.00513628
11	A11	140	87.2005	0.0354823	0.00474824
11	A11	141	87.3953	0.0363246	0.00457263
11	A11	142	87.5901	0.0350865	0.00448271
11	A11	143	87.7849	0.0342025	0.00437697
11	A11	144	87.9797	0.0333115	0.00420197
11	A11	145	88.1745	0.033457	0.00396365
11	A11	146	88.3693	0.033441	0.00370979
11	A11	147	88.5641	0.0327956	0.0034925
11	A11	148	88.7589	0.0327496	0.00333447
11	A11	149	88.9537	0.031993	0.00321918
11	A11	150	89.1484	0.0321295	0.00310691
11	A11	151	89.3432	0.0307503	0.00296447
11	A11	152	89.538	0.0316225	0.0027903
11	A11	153	89.7328	0.0304439	0.00262177
11	A11	154	89.9276	0.0308516	0.0025195
11	A11	155	90.1224	0.0307817	0.00253489
11	A11	156	90.3172	0.0303124	0.00267649
11	A11	157	90.512	0.0306496	0.00289491
11	A11	158	90.7068	0.0294626	0.00309936
11	A11	159	90.9016	0.0295133	0.00320118
11	A11	160	91.0964	0.0275113	0.00315959
11	A11	161	91.2912	0.0289815	0.00299891
11	A11	162	91.4859	0.0285607	0.00278466
11	A11	163	91.6807	0.0284965	0.00257767
11	A11	164	91.8755	0.0272948	0.00240213
11	A11	165	92.0703	0.0282036	0.00225096
11	A11	166	92.2651	0.0268755	0.00211871
11	A11	167	92.4599	0.0270086	0.00202833
11	A11	168	92.6547	0.0270709	0.00202467
11	A11	169	92.8495	0.0276088	0.00213744
11	A11	170	93.0443	0.0277211	0.00234624
11	A11	171	93.2391	0.0252993	0.00257983
11	A11	172	93.4339	0.0259021	0.00275202
11	A11	173	93.6286	0.0257507	0.00280319
11	A11	174	93.8234	0.0254125	0.00271472
11	A11	175	94.0182	0.0258939	0.00249374
11	A11	176	94.213	0.0244919	0.00215467
11	A11	177	94.4078	0.0239769	0.00172006
11	A11	178	94.6026	0.0247147	0.00123403
11	A11	179	94.7974	0.0249974	0.000763998
12	A12	1	60.1245	2.33899	0.0918765
12	A12	2	60.3193	2.32872	0.0922914
12	A12	3	60.5141	2.32017	0.0926758
12	A12	4	60.7089	2.31211	0.0929525
12	A12	5	60.9037	2.30018	0.0930953
12	A12	6	61.0985	2.29297	0.0931221
12	A12	7	61.2932	2.28036	0.0930642
12	A12	8	61.488	2.27022	0.092947
12	A12	9	61.6828	2.26282	0.0927874
12	A12	10	61.8776	2.25082	0.0926066
12	A12	11	62.0724	2.24385	0.0924392
12	A12	12	62.2672	2.22833	0.0923418
12	A12	13	62.462	2.22332	0.0923702
12	A12	14	62.6568	2.214	0.0925597
12	A12	15	62.8516	2.20074	0.0928982
12	A12	16	63.0464	2.19203	0.0933206
12	A12	17	63.2412	2.18281	0.0937347
12	A12	18	63.436	2.1732	0.0940501
12	A12	19	63.6307	2.16093	0.0942196
12	A12	20	63.8255	2.15018	0.0942601
12	A12	21	64.0203	2.14256	0.094244
12	A12	22	64.2151	2.13055	0.0942713
12	A12	23	64.4099	2.12068	0.0944194
12	A12	24	64.6047	2.11079	0.0947106
12	A12	25	64.7995	2.1009	0.0950871
12	A12	26	64.9943	2.09152	0.0954423
12	A12	27	65.1891	2.07987	0.0956601
12	A12	28	65.3839	2.06883	0.0956716
12	A12	29	65.5787	2.05922	0.0954938
12	A12	30	65.7735	2.05011	0.0952254
12	A12	31	65.9682	2.03715	0.0949999
12	A12	32	66.163	2.02925	0.0949231
12	A12	33	66.3578	2.01853	0.0950247
12	A12	34	66.5526	2.01121	0.0952602
12	A12	35	66.7474	1.99753	0.0955491
12	A12	36	66.9422	1.98684	0.0958273
12	A12	37	67.137	1.97514	0.0960595
12	A12	38	67.3318	1.97017	0.0962204
12	A12	39	67.5266	1.95657	0.0962785
12	A12	40	67.7214	1.945	0.0962076
12	A12	41	67.9162	1.93406	0.0960158
12	A12	42	68.111	1.92505	0.0957574
12	A12	43	68.3057	1.91669	0.0955025
12	A12	44	68.5005	1.90417	0.0953033
12	A12	45	68.6953	1.89325	0.0951668
12	A12	46	68.8901	1.885	0.095068
12	A12	47	69.0849	1.87359	0.0949668
12	A12	48	69.2797	1.86571	0.0948375
12	A12	49	69.4745	1.85033	0.0946873
12	A12	50	69.6693	1.8448	0.0945502
12	A12	51	69.8641	1.83339	0.0944712
12	A12	52	70.0589	1.82309	0.0944738
12	A12	53	70.2537	1.81341	0.094545
12	A12	54	70.4485	1.80348	0.0946562
12	A12	55	70.6432	1.79236	0.0947787
12	A12	56	70.838	1.78182	0.0949026
12	A12	57	71.0328	1.77165	0.0950311
12	A12	58	71.2276	1.76281	0.0951666
12	A12	59	71.4224	1.75217	0.095308
12	A12	60	71.6172	1.73908	0.0954498
12	A12	61	71.812	1.73138	0.0955897
12	A12	62	72.0068	1.72074	0.0957154
12	A12	63	72.2016	1.71123	0.0957999
12	A12	64	72.3964	1.69974	0.0958118
12	A12	65	72.5912	1.68812	0.0957421
12	A12	66	72.7859	1.67945	0.0956185
12	A12	67	72.9807	1.66808	0.0955032
12	A12	68	73.1755	1.65845	0.0954622
12	A12	69	73.3703	1.64756	0.0955353
12	A12	70	73.5651	1.63689	0.0957212
12	A12	71	73.7599	1.62823	0.0959827
12	A12	72	73.9547	1.61804	0.0962725
12	A12	73	74.1495	1.60393	0.0965572
12	A12	74	74.3443	1.59586	0.0968115
12	A12	75	74.5391	1.58638	0.0969957
12	A12	76	74.7339	1.57688	0.0970429
12	A12	77	74.9287	1.5638	0.0968692
12	A12	78	75.1235	1.55308	0.0964342
12	A12	79	75.3182	1.54384	0.0957831
12	A12	80	75.513	1.53325	0.0950588
12	A12	81	75.7078	1.52101	0.0944461
12	A12	82	75.9026	1.51237	0.0940971
12	A12	83	76.0974	1.50466	0.0940654
12	A12	84	76.2922	1.49286	0.0942951
12	A12	85	76.487	1.48215	0.0946688
12	A12	86	76.6818	1.47094	0.0950667
12	A12	87	76.8766	1.46219	0.0954104
12	A12	88	77.0714	1.45229	0.0956607
12	A12	89	77.2662	1.43959	0.0958005
12	A12	90	77.461	1.43071	0.0958281
12	A12	91	77.6557	1.42017	0.0957737
12	A12	92	77.8505	1.41053	0.0957103
12	A12	93	78.0453	1.39583	0.095733
12	A12	94	78.2401	1.38983	0.0958953
12	A12	95	78.4349	1.38151	0.0961479
12	A12	96	78.6297	1.36923	0.0963453
12	A12	97	78.8245	1.35665	0.0963431
12	A12	98	79.0193	1.34398	0.0961215
12	A12	99	79.2141	1.33794	0.095858
12	A12	100	79.4089	1.32608	0.0958917
12	A12	101	79.6037	1.31558	0.0966108
12	A12	102	79.7984	1.30766	0.0983437
12	A12	103	79.9932	1.29844	0.101335
12	A12	104	80.188	1.2859	0.105829
12	A12	105	80.3828	1.27395	0.112231
12	A12	106	80.5776	1.2642	0.121303
12	A12	107	80.7724	1.25119	0.134337
12	A12	108	80.9672	1.2377	0.153268
12	A12	109	81.162	1.22301	0.180675
12	A12	110	81.3568	1.20772	0.219607
12	A12	111	81.5516	1.19017	0.273148
12	A12	112	81.7464	1.16436	0.343677
12	A12	113	81.9412	1.13357	0.431924
12	A12	114	82.1359	1.0952	0.536041
12	A12	115	82.3307	1.03828	0.651098
12	A12	116	82.5255	0.959736	0.769322
12	A12	117	82.7203	0.856339	0.881149
12	A12	118	82.9151	0.731757	0.976769
12	A12	119	83.1099	0.602139	1.04761
12	A12	120	83.3047	0.466372	1.08734
12	A12	121	83.4995	0.325784	1.09227
12	A12	122	83.6943	0.188051	1.06141
12	A12	123	83.8891	0.0601676	0.996575
12	A12	124	84.0839	-0.056988	0.902401
12	A12	125	84.2787	-0.158545	0.786291
12	A12	126	84.4734	-0.233227	0.6578
12	A12	127	84.6682	-0.285999	0.527408
12	A12	128	84.863	-0.316704	0.404882
12	A12	129	85.0578	-0.334061	0.297719
12	A12	130	85.2526	-0.34421	0.210183
12	A12	131	85.4474	-0.351106	0.143195
12	A12	132	85.6422	-0.352994	0.0949929
12	A12	133	85.837	-0.356731	0.0622071
12	A12	134	86.0318	-0.357635	0.0409518
12	A12	135	86.2266	-0.359825	0.0276503
12	A12	136	86.4214	-0.362346	0.0194824
12	A12	137	86.6161	-0.363433	0.0144899
12	A12	138	86.8109	-0.362778	0.0114537
12	A12	139	87.0057	-0.364666	0.00967002
12	A12	140	87.2005	-0.364359	0.00873124
12	A12	141	87.3953	-0.365946	0.0083701
12	A12	142	87.5901	-0.366785	0.00837462
12	A12	143	87.7849	-0.367139	0.00855481
12	A12	144	87.9797	-0.368124	0.00873955
12	A12	145	88.1745	-0.369615	0.00879271
12	A12	146	88.3693	-0.370782	0.00863938
12	A12	147	88.5641	-0.372783	0.00828543
12	A12	148	88.7589	-0.372215	0.00781144
12	A12	149	88.9537	-0.373869	0.00733539
12	A12	150	89.1484	-0.373754	0.00696082
12	A12	151	89.3432	-0.375055	0.00673752
12	A12	152	89.538	-0.375577	0.00665345
12	A12	153	89.7328	-0.376125	0.00665676
12	A12	154	89.9276	-0.376827	0.00668989
12	A12	155	90.1224	-0.378866	0.00671645
12	A12	156	90.3172	-0.377771	0.00672981
12	A12	157	90.512	-0.378736	0.00674592
12	A12	158	90.7068	-0.381068	0.00678944
12	A12	159	90.9016	-0.380644	0.00688065
12	A12	160	91.0964	-0.380322	0.00702688
12	A12	161	91.2912	-0.382643	0.00722129
12	A12	162	91.4859	-0.382877	0.00745031
[truncated: 9,683 more rows]
