# Supplementary material for: ASFV pA151R negatively regulates type I IFN production via degrading E3 ligase TRAF6
Source: Front Immunol. 2024 Feb 21;15:1339510. doi: 10.3389/fimmu.2024.1339510 (PMC10914938; doi:10.3389/fimmu.2024.1339510)
Supplement: Supplementary file 8 [file DataSheet_8.zip › fig 8/2023-07-13 FIG8F SIA.xls]

## Sheet: Sample Setup
Block Type	Fast 96-Well Block (0.1mL)
Calibration Background is expired	Yes
Calibration Background performed on	09-09-2022
Calibration HRM MELTDOCTOR is expired	Yes
Calibration HRM MELTDOCTOR performed on	11-03-2016
Calibration Normalization FAM-ROX is expired	Yes
Calibration Normalization FAM-ROX performed on	01-19-2021
Calibration Normalization VIC-ROX is expired	Yes
Calibration Normalization VIC-ROX performed on	01-19-2021
Calibration Pure Dye CY3 is expired	Yes
Calibration Pure Dye CY3 performed on	01-19-2021
Calibration Pure Dye FAM is expired	Yes
Calibration Pure Dye FAM performed on	09-08-2022
Calibration Pure Dye MELTDOCTOR is expired	Yes
Calibration Pure Dye MELTDOCTOR performed on	11-03-2016
Calibration Pure Dye NED is expired	Yes
Calibration Pure Dye NED performed on	09-08-2022
Calibration Pure Dye ROX is expired	Yes
Calibration Pure Dye ROX performed on	09-08-2022
Calibration Pure Dye SYBR is expired	Yes
Calibration Pure Dye SYBR performed on	09-08-2022
Calibration Pure Dye TAMRA is expired	Yes
Calibration Pure Dye TAMRA performed on	09-09-2022
Calibration Pure Dye VIC is expired	Yes
Calibration Pure Dye VIC performed on	09-08-2022
Calibration ROI is expired	Yes
Calibration ROI performed on	09-08-2022
Calibration Uniformity is expired	Yes
Calibration Uniformity performed on	09-08-2022
Chemistry	SYBR_GREEN
Date Created	2023-07-13 05:33:16 AM PDT
Date Modified	2023-07-13 21:53:24 PM PDT
Experiment Barcode
Experiment Comment
Experiment File Name	D:\LY\A151R daochu\HELA HSV\New folder\2023-07-13 A151R.eds
Experiment Name	2023-07-13 203314
Experiment Run Start Time	2023-07-13 13:59:42 PM PDT
Experiment Run Stop Time	2023-07-13 15:06:29 PM PDT
Experiment Type	Comparative Cт (ΔΔCт)
Instrument Name	278861502
Instrument Serial Number	278861502
Instrument Type	QuantStudio(TM) 6 Flex System
Passive Reference	ROX
Quantification Cycle Method	Ct
Signal Smoothing On	true
Stage/ Cycle where Analysis is performed	Stage 2, Step 2
User Name
Well	Well Position	Sample Name	Sample Color	Biogroup Name	Biogroup Color	Target Name	Target Color	Task	Reporter	Quencher	Quantity	Comments
1	A1	NC	RGB(176,23,31)			gapdh	RGB(176,23,31)	UNKNOWN	SYBR	None
2	A2	NC	RGB(176,23,31)			gapdh	RGB(176,23,31)	UNKNOWN	SYBR	None
3	A3	NC	RGB(176,23,31)			gapdh	RGB(176,23,31)	UNKNOWN	SYBR	None
4	A4	SI40-1	RGB(139,137,112)			gapdh	RGB(176,23,31)	UNKNOWN	SYBR	None
5	A5	SI40-1	RGB(139,137,112)			gapdh	RGB(176,23,31)	UNKNOWN	SYBR	None
6	A6	SI40-1	RGB(139,137,112)			gapdh	RGB(176,23,31)	UNKNOWN	SYBR	None
7	A7	SI40-2	RGB(238,121,66)			gapdh	RGB(176,23,31)	UNKNOWN	SYBR	None
8	A8	SI40-2	RGB(238,121,66)			gapdh	RGB(176,23,31)	UNKNOWN	SYBR	None
9	A9	SI40-2	RGB(238,121,66)			gapdh	RGB(176,23,31)	UNKNOWN	SYBR	None
10	A10
11	A11
12	A12
13	B1	NC	RGB(176,23,31)			a151r	RGB(0,0,255)	UNKNOWN	SYBR	None
14	B2	NC	RGB(176,23,31)			a151r	RGB(0,0,255)	UNKNOWN	SYBR	None
15	B3	NC	RGB(176,23,31)			a151r	RGB(0,0,255)	UNKNOWN	SYBR	None
16	B4	SI40-1	RGB(139,137,112)			a151r	RGB(0,0,255)	UNKNOWN	SYBR	None
17	B5	SI40-1	RGB(139,137,112)			a151r	RGB(0,0,255)	UNKNOWN	SYBR	None
18	B6	SI40-1	RGB(139,137,112)			a151r	RGB(0,0,255)	UNKNOWN	SYBR	None
19	B7	SI40-2	RGB(238,121,66)			a151r	RGB(0,0,255)	UNKNOWN	SYBR	None
20	B8	SI40-2	RGB(238,121,66)			a151r	RGB(0,0,255)	UNKNOWN	SYBR	None
21	B9	SI40-2	RGB(238,121,66)			a151r	RGB(0,0,255)	UNKNOWN	SYBR	None
22	B10
23	B11
24	B12
25	C1	SI-NC1	RGB(0,0,255)			gapdh	RGB(176,23,31)	UNKNOWN	SYBR	None
26	C2	SI-NC1	RGB(0,0,255)			gapdh	RGB(176,23,31)	UNKNOWN	SYBR	None
27	C3	SI-NC1	RGB(0,0,255)			gapdh	RGB(176,23,31)	UNKNOWN	SYBR	None
28	C4	SI-NC2	RGB(0,139,69)			gapdh	RGB(176,23,31)	UNKNOWN	SYBR	None
29	C5	SI-NC2	RGB(0,139,69)			gapdh	RGB(176,23,31)	UNKNOWN	SYBR	None
30	C6	SI-NC2	RGB(0,139,69)			gapdh	RGB(176,23,31)	UNKNOWN	SYBR	None
31	C7	SI-NC3	RGB(255,127,0)			gapdh	RGB(176,23,31)	UNKNOWN	SYBR	None
32	C8	SI-NC3	RGB(255,127,0)			gapdh	RGB(176,23,31)	UNKNOWN	SYBR	None
33	C9	SI-NC3	RGB(255,127,0)			gapdh	RGB(176,23,31)	UNKNOWN	SYBR	None
34	C10
35	C11
36	C12
37	D1	SI-NC1	RGB(0,0,255)			a151r	RGB(0,0,255)	UNKNOWN	SYBR	None
38	D2	SI-NC1	RGB(0,0,255)			a151r	RGB(0,0,255)	UNKNOWN	SYBR	None
39	D3	SI-NC1	RGB(0,0,255)			a151r	RGB(0,0,255)	UNKNOWN	SYBR	None
40	D4	SI-NC2	RGB(0,139,69)			a151r	RGB(0,0,255)	UNKNOWN	SYBR	None
41	D5	SI-NC2	RGB(0,139,69)			a151r	RGB(0,0,255)	UNKNOWN	SYBR	None
42	D6	SI-NC2	RGB(0,139,69)			a151r	RGB(0,0,255)	UNKNOWN	SYBR	None
43	D7	SI-NC3	RGB(255,127,0)			a151r	RGB(0,0,255)	UNKNOWN	SYBR	None
44	D8	SI-NC3	RGB(255,127,0)			a151r	RGB(0,0,255)	UNKNOWN	SYBR	None
45	D9	SI-NC3	RGB(255,127,0)			a151r	RGB(0,0,255)	UNKNOWN	SYBR	None
46	D10
47	D11
48	D12
49	E1	SI40-3	RGB(142,56,142)			gapdh	RGB(176,23,31)	UNKNOWN	SYBR	None
50	E2	SI40-3	RGB(142,56,142)			gapdh	RGB(176,23,31)	UNKNOWN	SYBR	None
51	E3	SI40-3	RGB(142,56,142)			gapdh	RGB(176,23,31)	UNKNOWN	SYBR	None
52	E4	SI80-1	RGB(198,113,113)			gapdh	RGB(176,23,31)	UNKNOWN	SYBR	None
53	E5	SI80-1	RGB(198,113,113)			gapdh	RGB(176,23,31)	UNKNOWN	SYBR	None
54	E6	SI80-1	RGB(198,113,113)			gapdh	RGB(176,23,31)	UNKNOWN	SYBR	None
55	E7	SI80-2	RGB(0,245,255)			gapdh	RGB(176,23,31)	UNKNOWN	SYBR	None
56	E8	SI80-2	RGB(0,245,255)			gapdh	RGB(176,23,31)	UNKNOWN	SYBR	None
57	E9	SI80-2	RGB(0,245,255)			gapdh	RGB(176,23,31)	UNKNOWN	SYBR	None
58	E10
59	E11
60	E12
61	F1	SI40-3	RGB(142,56,142)			a151r	RGB(0,0,255)	UNKNOWN	SYBR	None
62	F2	SI40-3	RGB(142,56,142)			a151r	RGB(0,0,255)	UNKNOWN	SYBR	None
63	F3	SI40-3	RGB(142,56,142)			a151r	RGB(0,0,255)	UNKNOWN	SYBR	None
64	F4	SI80-1	RGB(198,113,113)			a151r	RGB(0,0,255)	UNKNOWN	SYBR	None
65	F5	SI80-1	RGB(198,113,113)			a151r	RGB(0,0,255)	UNKNOWN	SYBR	None
66	F6	SI80-1	RGB(198,113,113)			a151r	RGB(0,0,255)	UNKNOWN	SYBR	None
67	F7	SI80-2	RGB(0,245,255)			a151r	RGB(0,0,255)	UNKNOWN	SYBR	None
68	F8	SI80-2	RGB(0,245,255)			a151r	RGB(0,0,255)	UNKNOWN	SYBR	None
69	F9	SI80-2	RGB(0,245,255)			a151r	RGB(0,0,255)	UNKNOWN	SYBR	None
70	F10
71	F11
72	F12
73	G1	SI80-3	RGB(238,220,130)			gapdh	RGB(176,23,31)	UNKNOWN	SYBR	None
74	G2	SI80-3	RGB(238,220,130)			gapdh	RGB(176,23,31)	UNKNOWN	SYBR	None
75	G3	SI80-3	RGB(238,220,130)			gapdh	RGB(176,23,31)	UNKNOWN	SYBR	None
76	G4	SI160-1	RGB(238,238,0)			gapdh	RGB(176,23,31)	UNKNOWN	SYBR	None
77	G5	SI160-1	RGB(238,238,0)			gapdh	RGB(176,23,31)	UNKNOWN	SYBR	None
78	G6	SI160-1	RGB(238,238,0)			gapdh	RGB(176,23,31)	UNKNOWN	SYBR	None
79	G7	SI160-2	RGB(142,142,56)			gapdh	RGB(176,23,31)	UNKNOWN	SYBR	None
80	G8	SI160-2	RGB(142,142,56)			gapdh	RGB(176,23,31)	UNKNOWN	SYBR	None
81	G9	SI160-2	RGB(142,142,56)			gapdh	RGB(176,23,31)	UNKNOWN	SYBR	None
82	G10
83	G11
84	G12
85	H1	SI80-3	RGB(238,220,130)			a151r	RGB(0,0,255)	UNKNOWN	SYBR	None
86	H2	SI80-3	RGB(238,220,130)			a151r	RGB(0,0,255)	UNKNOWN	SYBR	None
87	H3	SI80-3	RGB(238,220,130)			a151r	RGB(0,0,255)	UNKNOWN	SYBR	None
88	H4	SI160-1	RGB(238,238,0)			a151r	RGB(0,0,255)	UNKNOWN	SYBR	None
89	H5	SI160-1	RGB(238,238,0)			a151r	RGB(0,0,255)	UNKNOWN	SYBR	None
90	H6	SI160-1	RGB(238,238,0)			a151r	RGB(0,0,255)	UNKNOWN	SYBR	None
91	H7	SI160-2	RGB(142,142,56)			a151r	RGB(0,0,255)	UNKNOWN	SYBR	None
92	H8	SI160-2	RGB(142,142,56)			a151r	RGB(0,0,255)	UNKNOWN	SYBR	None
93	H9	SI160-2	RGB(142,142,56)			a151r	RGB(0,0,255)	UNKNOWN	SYBR	None
94	H10
95	H11
96	H12

## Sheet: Amplification Data
Block Type	Fast 96-Well Block (0.1mL)
Calibration Background is expired	Yes
Calibration Background performed on	09-09-2022
Calibration HRM MELTDOCTOR is expired	Yes
Calibration HRM MELTDOCTOR performed on	11-03-2016
Calibration Normalization FAM-ROX is expired	Yes
Calibration Normalization FAM-ROX performed on	01-19-2021
Calibration Normalization VIC-ROX is expired	Yes
Calibration Normalization VIC-ROX performed on	01-19-2021
Calibration Pure Dye CY3 is expired	Yes
Calibration Pure Dye CY3 performed on	01-19-2021
Calibration Pure Dye FAM is expired	Yes
Calibration Pure Dye FAM performed on	09-08-2022
Calibration Pure Dye MELTDOCTOR is expired	Yes
Calibration Pure Dye MELTDOCTOR performed on	11-03-2016
Calibration Pure Dye NED is expired	Yes
Calibration Pure Dye NED performed on	09-08-2022
Calibration Pure Dye ROX is expired	Yes
Calibration Pure Dye ROX performed on	09-08-2022
Calibration Pure Dye SYBR is expired	Yes
Calibration Pure Dye SYBR performed on	09-08-2022
Calibration Pure Dye TAMRA is expired	Yes
Calibration Pure Dye TAMRA performed on	09-09-2022
Calibration Pure Dye VIC is expired	Yes
Calibration Pure Dye VIC performed on	09-08-2022
Calibration ROI is expired	Yes
Calibration ROI performed on	09-08-2022
Calibration Uniformity is expired	Yes
Calibration Uniformity performed on	09-08-2022
Chemistry	SYBR_GREEN
Date Created	2023-07-13 05:33:16 AM PDT
Date Modified	2023-07-13 21:53:24 PM PDT
Experiment Barcode
Experiment Comment
Experiment File Name	D:\LY\A151R daochu\HELA HSV\New folder\2023-07-13 A151R.eds
Experiment Name	2023-07-13 203314
Experiment Run Start Time	2023-07-13 13:59:42 PM PDT
Experiment Run Stop Time	2023-07-13 15:06:29 PM PDT
Experiment Type	Comparative Cт (ΔΔCт)
Instrument Name	278861502
Instrument Serial Number	278861502
Instrument Type	QuantStudio(TM) 6 Flex System
Passive Reference	ROX
Quantification Cycle Method	Ct
Signal Smoothing On	true
Stage/ Cycle where Analysis is performed	Stage 2, Step 2
User Name
Well	Cycle	Target Name	Rn	Delta Rn
1	1
1	2
1	3
1	4
1	5
1	6
1	7
1	8
1	9
1	10
1	11
1	12
1	13
1	14
1	15
1	16
1	17
1	18
1	19
1	20
1	21
1	22
1	23
1	24
1	25
1	26
1	27
1	28
1	29
1	30
1	31
1	32
1	33
1	34
1	35
1	36
1	37
1	38
1	39
1	40
2	1	gapdh	0.014324	-0.00191962
2	2	gapdh	0.015478	-0.00219953
2	3	gapdh	0.0185393	-0.000572159
2	4	gapdh	0.0200602	-0.000485186
2	5	gapdh	0.0229808	0.00100148
2	6	gapdh	0.0241899	0.000776627
2	7	gapdh	0.0249784	0.000131205
2	8	gapdh	0.0258636	-0.000417537
2	9	gapdh	0.0269589	-0.000756239
2	10	gapdh	0.0294708	0.000321805
2	11	gapdh	0.0343212	0.00373825
2	12	gapdh	0.0442508	0.0122339
2	13	gapdh	0.0623781	0.0289272
2	14	gapdh	0.09736	0.0624752
2	15	gapdh	0.165747	0.129429
2	16	gapdh	0.293217	0.255465
2	17	gapdh	0.518414	0.479227
2	18	gapdh	0.876442	0.835822
2	19	gapdh	1.35777	1.31572
2	20	gapdh	1.86873	1.82524
2	21	gapdh	2.29066	2.24574
2	22	gapdh	2.56276	2.5164
2	23	gapdh	2.71666	2.66887
2	24	gapdh	2.8087	2.75947
2	25	gapdh	2.87358	2.82292
2	26	gapdh	2.91763	2.86554
2	27	gapdh	2.95234	2.89881
2	28	gapdh	2.97685	2.92189
2	29	gapdh	2.99514	2.93875
2	30	gapdh	3.01086	2.95303
2	31	gapdh	3.02148	2.96221
2	32	gapdh	3.02795	2.96725
2	33	gapdh	3.03279	2.97066
2	34	gapdh	3.03629	2.97273
2	35	gapdh	3.03629	2.97129
2	36	gapdh	3.03822	2.97179
2	37	gapdh	3.03674	2.96887
2	38	gapdh	3.0347	2.9654
2	39	gapdh	3.03345	2.96272
2	40	gapdh	3.02953	2.95736
3	1	gapdh	0.159642	-0.00108781
3	2	gapdh	0.160454	-0.00201655
3	3	gapdh	0.163537	-0.000672673
3	4	gapdh	0.166432	0.000482377
3	5	gapdh	0.168722	0.00103181
3	6	gapdh	0.169757	0.000326856
3	7	gapdh	0.170691	-0.000478967
3	8	gapdh	0.171624	-0.00128592
3	9	gapdh	0.174007	-0.000643294
3	10	gapdh	0.17763	0.00123981
3	11	gapdh	0.183876	0.00574612
3	12	gapdh	0.195226	0.0153559
3	13	gapdh	0.217555	0.0359449
3	14	gapdh	0.260017	0.0766668
3	15	gapdh	0.341364	0.156274
3	16	gapdh	0.488719	0.301889
3	17	gapdh	0.743524	0.554954
3	18	gapdh	1.12902	0.938709
3	19	gapdh	1.61844	1.42639
3	20	gapdh	2.10484	1.91105
3	21	gapdh	2.47796	2.28243
3	22	gapdh	2.70588	2.50861
3	23	gapdh	2.83605	2.63704
3	24	gapdh	2.9167	2.71595
3	25	gapdh	2.97335	2.77086
3	26	gapdh	3.01454	2.81031
3	27	gapdh	3.04496	2.83899
3	28	gapdh	3.06633	2.85862
3	29	gapdh	3.08381	2.87436
3	30	gapdh	3.09505	2.88386
3	31	gapdh	3.09967	2.88674
3	32	gapdh	3.10556	2.89089
3	33	gapdh	3.10733	2.89092
3	34	gapdh	3.11373	2.89558
3	35	gapdh	3.11659	2.8967
3	36	gapdh	3.11579	2.89416
3	37	gapdh	3.11553	2.89216
3	38	gapdh	3.11351	2.8884
3	39	gapdh	3.11082	2.88397
3	40	gapdh	3.11177	2.88318
4	1	gapdh	0.143152	3.28739e-05
4	2	gapdh	0.144177	-0.000544727
4	3	gapdh	0.146843	0.000518529
4	4	gapdh	0.148518	0.000590619
4	5	gapdh	0.150433	0.000903377
4	6	gapdh	0.15079	-0.000342198
4	7	gapdh	0.152019	-0.000716442
4	8	gapdh	0.15314	-0.00119844
4	9	gapdh	0.154657	-0.00128357
4	10	gapdh	0.156865	-0.000678018
4	11	gapdh	0.159066	-7.94552e-05
4	12	gapdh	0.163034	0.0022856
4	13	gapdh	0.170206	0.00785468
4	14	gapdh	0.183984	0.0200297
4	15	gapdh	0.210413	0.0448569
4	16	gapdh	0.260947	0.0937876
4	17	gapdh	0.354625	0.185863
4	18	gapdh	0.524449	0.354085
4	19	gapdh	0.806838	0.634871
4	20	gapdh	1.21637	1.0428
4	21	gapdh	1.70386	1.52869
4	22	gapdh	2.15412	1.97734
4	23	gapdh	2.48319	2.30481
4	24	gapdh	2.67434	2.49436
4	25	gapdh	2.78404	2.60246
4	26	gapdh	2.85635	2.67316
4	27	gapdh	2.90808	2.7233
4	28	gapdh	2.94419	2.7578
4	29	gapdh	2.96921	2.78122
4	30	gapdh	2.98909	2.7995
4	31	gapdh	3.00289	2.8117
4	32	gapdh	3.01178	2.81897
4	33	gapdh	3.01819	2.82379
4	34	gapdh	3.02513	2.82913
4	35	gapdh	3.02906	2.83145
4	36	gapdh	3.03096	2.83175
4	37	gapdh	3.03226	2.83144
4	38	gapdh	3.02949	2.82707
4	39	gapdh	3.028	2.82398
4	40	gapdh	3.02676	2.82114
5	1	gapdh	0.0987585	-0.004103
5	2	gapdh	0.100246	-0.00306587
5	3	gapdh	0.103501	-0.000260295
5	4	gapdh	0.105342	0.00113035
5	5	gapdh	0.105322	0.0006611
5	6	gapdh	0.10513	1.91344e-05
5	7	gapdh	0.105065	-0.000496805
5	8	gapdh	0.10526	-0.00075105
5	9	gapdh	0.105361	-0.00110025
5	10	gapdh	0.10567	-0.00124159
5	11	gapdh	0.107191	-0.00017046
5	12	gapdh	0.110021	0.00220987
5	13	gapdh	0.11735	0.00908894
5	14	gapdh	0.131329	0.0226174
5	15	gapdh	0.158037	0.0488759
5	16	gapdh	0.20978	0.100169
5	17	gapdh	0.308589	0.198528
5	18	gapdh	0.48867	0.378159
5	19	gapdh	0.794723	0.683762
5	20	gapdh	1.24978	1.13837
5	21	gapdh	1.80118	1.68932
5	22	gapdh	2.32055	2.20824
5	23	gapdh	2.69853	2.58577
5	24	gapdh	2.92418	2.81097
5	25	gapdh	3.05692	2.94326
5	26	gapdh	3.14216	3.02805
5	27	gapdh	3.20263	3.08807
5	28	gapdh	3.24506	3.13005
5	29	gapdh	3.2742	3.15873
5	30	gapdh	3.2983	3.18239
5	31	gapdh	3.31361	3.19725
5	32	gapdh	3.32594	3.20913
5	33	gapdh	3.33397	3.21671
5	34	gapdh	3.34059	3.22288
5	35	gapdh	3.34375	3.22559
5	36	gapdh	3.34679	3.22818
5	37	gapdh	3.34865	3.22959
5	38	gapdh	3.34687	3.22736
5	39	gapdh	3.34269	3.22273
5	40	gapdh	3.34086	3.22045
6	1	gapdh	0.148547	-0.00321071
6	2	gapdh	0.150472	-0.00265575
6	3	gapdh	0.153913	-0.000585751
6	4	gapdh	0.156483	0.000613144
6	5	gapdh	0.157885	0.00064495
6	6	gapdh	0.158933	0.000322064
6	7	gapdh	0.160427	0.00044511
6	8	gapdh	0.160797	-0.000555927
6	9	gapdh	0.161507	-0.00121622
6	10	gapdh	0.162978	-0.00111681
6	11	gapdh	0.165265	-0.000199991
6	12	gapdh	0.168485	0.00164943
6	13	gapdh	0.174937	0.00673073
6	14	gapdh	0.187296	0.0177186
6	15	gapdh	0.211407	0.0404587
6	16	gapdh	0.25875	0.0864312
6	17	gapdh	0.34674	0.17305
6	18	gapdh	0.505161	0.330101
6	19	gapdh	0.767431	0.590999
6	20	gapdh	1.14602	0.968213
6	21	gapdh	1.59437	1.41519
6	22	gapdh	2.00635	1.82581
6	23	gapdh	2.30288	2.12096
6	24	gapdh	2.47794	2.29466
6	25	gapdh	2.58163	2.39698
6	26	gapdh	2.6464	2.46038
6	27	gapdh	2.69133	2.50394
6	28	gapdh	2.72427	2.5355
6	29	gapdh	2.74842	2.55828
6	30	gapdh	2.7645	2.57299
6	31	gapdh	2.77659	2.58371
6	32	gapdh	2.78452	2.59027
6	33	gapdh	2.79156	2.59593
6	34	gapdh	2.79794	2.60094
6	35	gapdh	2.80154	2.60318
6	36	gapdh	2.80341	2.60368
6	37	gapdh	2.80377	2.60266
6	38	gapdh	2.80194	2.59946
6	39	gapdh	2.79882	2.59498
6	40	gapdh	2.79788	2.59266
7	1	gapdh	0.130069	-0.00488456
7	2	gapdh	0.131855	-0.00429154
7	3	gapdh	0.135809	-0.00152991
7	4	gapdh	0.138906	0.000374629
7	5	gapdh	0.140609	0.000885802
7	6	gapdh	0.141435	0.000519149
7	7	gapdh	0.142699	0.000590783
7	8	gapdh	0.143929	0.000628651
7	9	gapdh	0.144163	-0.000329952
7	10	gapdh	0.144654	-0.00103117
7	11	gapdh	0.145918	-0.000959696
7	12	gapdh	0.148922	0.000851708
7	13	gapdh	0.154367	0.00510415
7	14	gapdh	0.164398	0.0139433
7	15	gapdh	0.183492	0.0318452
7	16	gapdh	0.21949	0.06665
7	17	gapdh	0.288959	0.134927
7	18	gapdh	0.416958	0.261733
7	19	gapdh	0.639088	0.482671
7	20	gapdh	0.985655	0.828046
7	21	gapdh	1.4419	1.2831
7	22	gapdh	1.92027	1.76027
7	23	gapdh	2.30706	2.14587
7	24	gapdh	2.55137	2.38899
7	25	gapdh	2.68935	2.52578
7	26	gapdh	2.77248	2.60771
7	27	gapdh	2.82907	2.66312
7	28	gapdh	2.867	2.69986
7	29	gapdh	2.8952	2.72686
7	30	gapdh	2.91502	2.74549
7	31	gapdh	2.92922	2.7585
7	32	gapdh	2.94052	2.7686
7	33	gapdh	2.95001	2.7769
7	34	gapdh	2.95444	2.78014
7	35	gapdh	2.95931	2.78382
7	36	gapdh	2.96012	2.78343
7	37	gapdh	2.96205	2.78417
7	38	gapdh	2.96171	2.78264
7	39	gapdh	2.95879	2.77852
7	40	gapdh	2.95995	2.77849
8	1	gapdh	0.157201	-0.00391886
8	2	gapdh	0.159039	-0.00355966
8	3	gapdh	0.163035	-0.00104187
8	4	gapdh	0.165845	0.000289956
8	5	gapdh	0.167365	0.000330869
8	6	gapdh	0.169387	0.000874472
8	7	gapdh	0.170659	0.000667862
8	8	gapdh	0.171131	-0.000337703
8	9	gapdh	0.172951	3.7066e-06
8	10	gapdh	0.1737	-0.000726456
8	11	gapdh	0.174852	-0.00105239
8	12	gapdh	0.178375	0.000991562
8	13	gapdh	0.18401	0.00514858
8	14	gapdh	0.195476	0.0151357
8	15	gapdh	0.21774	0.0359215
8	16	gapdh	0.259215	0.0759174
8	17	gapdh	0.33839	0.153614
8	18	gapdh	0.482327	0.296073
8	19	gapdh	0.728155	0.540423
8	20	gapdh	1.10402	0.91481
8	21	gapdh	1.57744	1.38675
8	22	gapdh	2.04838	1.85621
8	23	gapdh	2.40905	2.2154
8	24	gapdh	2.62922	2.4341
8	25	gapdh	2.7547	2.5581
8	26	gapdh	2.83189	2.63381
8	27	gapdh	2.88843	2.68887
8	28	gapdh	2.92577	2.72473
8	29	gapdh	2.95132	2.7488
8	30	gapdh	2.97088	2.76688
8	31	gapdh	2.98627	2.78079
8	32	gapdh	2.99833	2.79138
8	33	gapdh	3.00494	2.79651
8	34	gapdh	3.00989	2.79998
8	35	gapdh	3.01398	2.80259
8	36	gapdh	3.01721	2.80434
8	37	gapdh	3.01752	2.80317
8	38	gapdh	3.01681	2.80099
8	39	gapdh	3.01447	2.79717
8	40	gapdh	3.01018	2.7914
9	1	gapdh	0.14671	-0.00319754
9	2	gapdh	0.147716	-0.00354334
9	3	gapdh	0.151076	-0.0015355
9	4	gapdh	0.154443	0.00047903
9	5	gapdh	0.156551	0.00123492
9	6	gapdh	0.157498	0.000829606
9	7	gapdh	0.158298	0.0002768
9	8	gapdh	0.159252	-0.000121256
9	9	gapdh	0.160041	-0.000684313
9	10	gapdh	0.161207	-0.000871355
9	11	gapdh	0.162692	-0.000738125
9	12	gapdh	0.165913	0.0011302
9	13	gapdh	0.171031	0.0048959
9	14	gapdh	0.181712	0.0142252
9	15	gapdh	0.201689	0.0328495
9	16	gapdh	0.239945	0.0697531
9	17	gapdh	0.312355	0.140811
9	18	gapdh	0.445167	0.272271
9	19	gapdh	0.674023	0.499775
9	20	gapdh	1.02914	0.853539
9	21	gapdh	1.49202	1.31507
9	22	gapdh	1.96721	1.7889
9	23	gapdh	2.34647	2.16681
9	24	gapdh	2.5839	2.40289
9	25	gapdh	2.71743	2.53506
9	26	gapdh	2.79996	2.61625
9	27	gapdh	2.85535	2.67029
9	28	gapdh	2.89593	2.70951
9	29	gapdh	2.92337	2.7356
9	30	gapdh	2.94357	2.75445
9	31	gapdh	2.95711	2.76663
9	32	gapdh	2.96476	2.77293
9	33	gapdh	2.97233	2.77915
9	34	gapdh	2.98141	2.78688
9	35	gapdh	2.98633	2.79045
9	36	gapdh	2.98581	2.78858
9	37	gapdh	2.98624	2.78765
9	38	gapdh	2.98556	2.78562
9	39	gapdh	2.98333	2.78203
9	40	gapdh	2.98399	2.78134
10	1
10	2
10	3
10	4
10	5
10	6
10	7
10	8
10	9
10	10
10	11
10	12
10	13
10	14
10	15
10	16
10	17
10	18
10	19
10	20
10	21
10	22
10	23
10	24
10	25
10	26
10	27
10	28
10	29
10	30
10	31
10	32
10	33
10	34
10	35
10	36
10	37
10	38
10	39
10	40
11	1
11	2
11	3
11	4
11	5
11	6
11	7
11	8
11	9
11	10
11	11
11	12
11	13
11	14
11	15
11	16
11	17
11	18
11	19
11	20
11	21
11	22
11	23
11	24
11	25
11	26
11	27
11	28
11	29
11	30
11	31
11	32
11	33
11	34
11	35
11	36
11	37
11	38
11	39
11	40
12	1
12	2
12	3
12	4
12	5
12	6
12	7
12	8
12	9
12	10
12	11
12	12
12	13
12	14
12	15
12	16
12	17
12	18
12	19
12	20
12	21
12	22
12	23
12	24
12	25
12	26
12	27
12	28
12	29
12	30
12	31
12	32
12	33
12	34
12	35
12	36
12	37
12	38
12	39
12	40
13	1	a151r	0.212447	-0.00276095
13	2	a151r	0.212931	-0.00255843
13	3	a151r	0.21433	-0.00143988
13	4	a151r	0.216139	8.80132e-05
13	5	a151r	0.217476	0.00114378
13	6	a151r	0.21771	0.00109634
13	7	a151r	0.218114	0.00121945
13	8	a151r	0.218334	0.00115762
13	9	a151r	0.218676	0.00121909
13	10	a151r	0.217966	0.000227883
13	11	a151r	0.21786	-0.000159857
13	12	a151r	0.218226	-7.48566e-05
13	13	a151r	0.218307	-0.000275229
13	14	a151r	0.218067	-0.000796229
13	15	a151r	0.218292	-0.000852433
13	16	a151r	0.219036	-0.000389584
13	17	a151r	0.219321	-0.000386138
13	18	a151r	0.218312	-0.00167616
13	19	a151r	0.218269	-0.00200037
13	20	a151r	0.21877	-0.00178067
13	21	a151r	0.219441	-0.00139042
13	22	a151r	0.219968	-0.00114499
13	23	a151r	0.220799	-0.000594822
13	24	a151r	0.221449	-0.00022585
13	25	a151r	0.224004	0.00204795
13	26	a151r	0.227225	0.00498736
13	27	a151r	0.234172	0.0116533
13	28	a151r	0.247003	0.0242032
13	29	a151r	0.27258	0.049499
13	30	a151r	0.321413	0.0980508
13	31	a151r	0.414329	0.190686
13	32	a151r	0.58294	0.359015
13	33	a151r	0.869715	0.645509
13	34	a151r	1.30114	1.07665
13	35	a151r	1.82473	1.59996
13	36	a151r	2.30435	2.0793
13	37	a151r	2.61499	2.38966
13	38	a151r	2.78895	2.56334
13	39	a151r	2.89953	2.67363
13	40	a151r	2.9663	2.74013
14	1	a151r	0.236782	-0.0023667
14	2	a151r	0.236958	-0.002631
14	3	a151r	0.238792	-0.00123751
14	4	a151r	0.24007	-0.000399271
14	5	a151r	0.241189	0.000279455
14	6	a151r	0.241601	0.000250987
14	7	a151r	0.242185	0.000394703
14	8	a151r	0.242412	0.000181371
14	9	a151r	0.242861	0.000190663
14	10	a151r	0.243463	0.000351663
14	11	a151r	0.244417	0.000865791
14	12	a151r	0.244539	0.000547749
14	13	a151r	0.244675	0.00024288
14	14	a151r	0.245323	0.00045061
14	15	a151r	0.245359	4.67079e-05
14	16	a151r	0.245572	-0.000180675
14	17	a151r	0.246071	-0.000121629
14	18	a151r	0.246195	-0.000437972
14	19	a151r	0.246727	-0.00034586
14	20	a151r	0.247239	-0.000274639
14	21	a151r	0.24663	-0.00132388
14	22	a151r	0.246684	-0.00170934
14	23	a151r	0.248212	-0.000622034
14	24	a151r	0.249214	-6.06693e-05
14	25	a151r	0.252625	0.0029109
14	26	a151r	0.258125	0.00797081
14	27	a151r	0.267405	0.0168099
14	28	a151r	0.280918	0.0298825
14	29	a151r	0.304701	0.0532252
14	30	a151r	0.349616	0.0977009
14	31	a151r	0.433995	0.18164
14	32	a151r	0.588289	0.335493
14	33	a151r	0.855734	0.602497
14	34	a151r	1.26357	1.0099
14	35	a151r	1.77011	1.516
14	36	a151r	2.25069	1.99614
14	37	a151r	2.57314	2.31814
14	38	a151r	2.75671	2.50127
14	39	a151r	2.86911	2.61323
14	40	a151r	2.9383	2.68198
15	1	a151r	0.106017	-0.00903268
15	2	a151r	0.107361	-0.00869666
15	3	a151r	0.11203	-0.0050357
15	4	a151r	0.116584	-0.00148895
15	5	a151r	0.12023	0.00114895
15	6	a151r	0.122304	0.00221545
15	7	a151r	0.123891	0.00279403
15	8	a151r	0.124858	0.00275379
15	9	a151r	0.124893	0.00178111
15	10	a151r	0.125188	0.00106771
15	11	a151r	0.125833	0.000705166
15	12	a151r	0.126882	0.000746325
15	13	a151r	0.12714	-3.61806e-06
15	14	a151r	0.128382	0.000230541
15	15	a151r	0.129146	-1.23602e-05
15	16	a151r	0.129108	-0.00105882
15	17	a151r	0.129097	-0.00207778
15	18	a151r	0.130126	-0.00205566
15	19	a151r	0.131537	-0.0016527
15	20	a151r	0.132027	-0.00217071
15	21	a151r	0.133048	-0.00215707
15	22	a151r	0.133625	-0.00258792
15	23	a151r	0.135693	-0.00152828
15	24	a151r	0.138159	-7.03191e-05
15	25	a151r	0.14194	0.00270376
15	26	a151r	0.145997	0.00575306
15	27	a151r	0.150048	0.00879552
15	28	a151r	0.159854	0.0175943
15	29	a151r	0.182055	0.0387877
15	30	a151r	0.2252	0.0809246
15	31	a151r	0.307534	0.16225
15	32	a151r	0.458909	0.312618
15	33	a151r	0.726046	0.578747
15	34	a151r	1.15363	1.00532
15	35	a151r	1.71652	1.56721
15	36	a151r	2.29387	2.14354
15	37	a151r	2.71881	2.56748
15	38	a151r	2.96265	2.81031
15	39	a151r	3.10377	2.95042
15	40	a151r	3.1915	3.03715
16	1	a151r	0.151625	-0.00228162
16	2	a151r	0.153629	-0.00353307
16	3	a151r	0.159786	-0.000629873
16	4	a151r	0.164261	0.000590492
16	5	a151r	0.167528	0.000602447
16	6	a151r	0.170158	-2.17138e-05
16	7	a151r	0.172458	-0.000976516
16	8	a151r	0.177124	0.000435164
16	9	a151r	0.184686	0.00474251
16	10	a151r	0.197791	0.0145932
16	11	a151r	0.224972	0.0385195
16	12	a151r	0.274251	0.0845442
16	13	a151r	0.36805	0.175089
16	14	a151r	0.540333	0.344116
16	15	a151r	0.836564	0.637093
16	16	a151r	1.28411	1.08138
16	17	a151r	1.84	1.63402
16	18	a151r	2.36961	2.16038
16	19	a151r	2.72657	2.51408
16	20	a151r	2.92056	2.70482
16	21	a151r	3.03386	2.81486
16	22	a151r	3.11225	2.88999
16	23	a151r	3.17138	2.94587
16	24	a151r	3.21238	2.98362
16	25	a151r	3.24647	3.01446
16	26	a151r	3.27098	3.0357
16	27	a151r	3.28692	3.04839
16	28	a151r	3.30309	3.06131
16	29	a151r	3.31438	3.06934
16	30	a151r	3.32322	3.07493
16	31	a151r	3.33179	3.08025
16	32	a151r	3.3337	3.07891
16	33	a151r	3.33616	3.0781
16	34	a151r	3.34093	3.07962
16	35	a151r	3.34288	3.07832
16	36	a151r	3.34139	3.07358
16	37	a151r	3.34279	3.07172
16	38	a151r	3.34144	3.06712
16	39	a151r	3.33786	3.06028
16	40	a151r	3.33901	3.05818
17	1	a151r	0.137556	-0.000126635
17	2	a151r	0.138888	-0.00154711
17	3	a151r	0.14267	-0.000517106
17	4	a151r	0.147196	0.00125636
17	5	a151r	0.148963	0.000270644
17	6	a151r	0.150366	-0.00107939
17	7	a151r	0.153105	-0.00109307
17	8	a151r	0.158113	0.00116256
17	9	a151r	0.165531	0.00582836
17	10	a151r	0.179129	0.0166734
17	11	a151r	0.206413	0.0412045
17	12	a151r	0.258469	0.0905084
17	13	a151r	0.356945	0.186232
17	14	a151r	0.536698	0.363232
17	15	a151r	0.842958	0.66674
17	16	a151r	1.30324	1.12427
17	17	a151r	1.86742	1.68569
17	18	a151r	2.38991	2.20544
17	19	a151r	2.73782	2.55059
17	20	a151r	2.9249	2.73492
17	21	a151r	3.03395	2.84122
17	22	a151r	3.11133	2.91584
17	23	a151r	3.17104	2.9728
17	24	a151r	3.21251	3.01152
17	25	a151r	3.24693	3.04318
17	26	a151r	3.27429	3.0678
17	27	a151r	3.29151	3.08226
17	28	a151r	3.30573	3.09373
17	29	a151r	3.31897	3.10422
17	30	a151r	3.32862	3.11111
17	31	a151r	3.33758	3.11732
17	32	a151r	3.3408	3.11779
17	33	a151r	3.34291	3.11714
17	34	a151r	3.34767	3.11915
17	35	a151r	3.3486	3.11734
17	36	a151r	3.35077	3.11674
17	37	a151r	3.3471	3.11033
17	38	a151r	3.34678	3.10726
17	39	a151r	3.34414	3.10186
17	40	a151r	3.34266	3.09763
18	1	a151r	0.0207808	-0.0018453
18	2	a151r	0.0223963	-0.00370407
18	3	a151r	0.0280359	-0.00153868
18	4	a151r	0.0342975	0.00124861
18	5	a151r	0.037724	0.00120089
18	6	a151r	0.0400693	7.18982e-05
18	7	a151r	0.0424241	-0.00104754
18	8	a151r	0.0470107	6.48108e-05
18	9	a151r	0.0559525	0.00553237
18	10	a151r	0.0712609	0.0173665
18	11	a151r	0.0995436	0.0421749
18	12	a151r	0.153618	0.0927747
18	13	a151r	0.253456	0.189138
18	14	a151r	0.436736	0.368944
18	15	a151r	0.73975	0.668484
18	16	a151r	1.17512	1.10038
18	17	a151r	1.68104	1.60282
18	18	a151r	2.12066	2.03898
18	19	a151r	2.39756	2.3124
18	20	a151r	2.54575	2.45712
18	21	a151r	2.63192	2.53981
18	22	a151r	2.69245	2.59686
18	23	a151r	2.73542	2.63636
18	24	a151r	2.76498	2.66245
18	25	a151r	2.79042	2.68441
18	26	a151r	2.8095	2.70002
18	27	a151r	2.82283	2.70987
18	28	a151r	2.83402	2.71759
18	29	a151r	2.84253	2.72263
18	30	a151r	2.8481	2.72472
18	31	a151r	2.85369	2.72683
18	32	a151r	2.86043	2.7301
18	33	a151r	2.86245	2.72864
18	34	a151r	2.86413	2.72685
18	35	a151r	2.86664	2.72589
18	36	a151r	2.86801	2.72378
18	37	a151r	2.86687	2.71917
18	38	a151r	2.86842	2.71724
18	39	a151r	2.86803	2.71338
18	40	a151r	2.86882	2.71069
19	1
19	2
19	3
19	4
19	5
19	6
19	7
19	8
19	9
19	10
19	11
19	12
19	13
19	14
19	15
19	16
19	17
19	18
19	19
19	20
19	21
19	22
19	23
19	24
19	25
19	26
19	27
19	28
19	29
19	30
19	31
19	32
19	33
19	34
19	35
19	36
19	37
19	38
19	39
19	40
20	1	a151r	0.111358	-0.00114671
20	2	a151r	0.113113	-0.00303423
20	3	a151r	0.119098	-0.000692584
20	4	a151r	0.124742	0.00130904
20	5	a151r	0.128295	0.00121925
20	6	a151r	0.130262	-0.000456727
20	7	a151r	0.132079	-0.00228291
20	8	a151r	0.136674	-0.00133071
20	9	a151r	0.143882	0.00223464
20	10	a151r	0.156283	0.0109927
20	11	a151r	0.18101	0.0320773
20	12	a151r	0.229947	0.0773709
20	13	a151r	0.321701	0.165482
20	14	a151r	0.488934	0.329073
20	15	a151r	0.776109	0.612604
20	16	a151r	1.20985	1.0427
20	17	a151r	1.74556	1.57477
20	18	a151r	2.25047	2.07603
20	19	a151r	2.59361	2.41553
20	20	a151r	2.77941	2.59769
20	21	a151r	2.88554	2.70017
20	22	a151r	2.9564	2.76739
20	23	a151r	3.00874	2.81609
20	24	a151r	3.04527	2.84898
20	25	a151r	3.07734	2.87741
20	26	a151r	3.10135	2.89778
20	27	a151r	3.12132	2.9141
20	28	a151r	3.12794	2.91708
20	29	a151r	3.11475	2.90024
20	30	a151r	3.1254	2.90725
20	31	a151r	3.13934	2.91755
20	32	a151r	3.14505	2.91961
20	33	a151r	3.14995	2.92087
20	34	a151r	3.15308	2.92036
20	35	a151r	3.15387	2.91751
20	36	a151r	3.15549	2.91549
20	37	a151r	3.15713	2.91348
20	38	a151r	3.15514	2.90785
20	39	a151r	3.15129	2.90035
20	40	a151r	3.14922	2.89465
21	1	a151r	0.153865	0.000864368
21	2	a151r	0.15461	-0.00170883
21	3	a151r	0.158463	-0.00117416
21	4	a151r	0.163655	0.000698881
21	5	a151r	0.167457	0.00118253
21	6	a151r	0.169751	0.000157695
21	7	a151r	0.172124	-0.000787682
21	8	a151r	0.176153	-7.72576e-05
21	9	a151r	0.183252	0.0037022
21	10	a151r	0.196285	0.0134173
21	11	a151r	0.220162	0.0339755
21	12	a151r	0.266373	0.0768677
21	13	a151r	0.355614	0.16279
21	14	a151r	0.520554	0.324411
21	15	a151r	0.805497	0.606035
21	16	a151r	1.24611	1.04333
21	17	a151r	1.80904	1.60294
21	18	a151r	2.35882	2.1494
21	19	a151r	2.74608	2.53334
21	20	a151r	2.95987	2.74381
21	21	a151r	3.08024	2.86087
21	22	a151r	3.16352	2.94083
21	23	a151r	3.22519	2.99918
21	24	a151r	3.26878	3.03945
21	25	a151r	3.30409	3.07144
21	26	a151r	3.32806	3.09209
21	27	a151r	3.34735	3.10806
21	28	a151r	3.36362	3.12102
21	29	a151r	3.37559	3.12967
21	30	a151r	3.38428	3.13504
21	31	a151r	3.39192	3.13936
21	32	a151r	3.3975	3.14162
21	33	a151r	3.40142	3.14222
21	34	a151r	3.40874	3.14622
21	35	a151r	3.4097	3.14387
21	36	a151r	3.40838	3.13923
21	37	a151r	3.40743	3.13496
21	38	a151r	3.40865	3.13286
21	39	a151r	3.40461	3.1255
21	40	a151r	3.40607	3.12364
22	1
22	2
22	3
22	4
22	5
22	6
22	7
22	8
22	9
22	10
22	11
22	12
22	13
22	14
22	15
22	16
22	17
22	18
22	19
22	20
22	21
22	22
22	23
22	24
22	25
22	26
22	27
22	28
22	29
22	30
22	31
22	32
22	33
22	34
22	35
22	36
22	37
22	38
22	39
22	40
23	1
23	2
23	3
23	4
23	5
23	6
23	7
23	8
23	9
23	10
23	11
23	12
23	13
23	14
23	15
23	16
23	17
23	18
23	19
23	20
23	21
23	22
23	23
23	24
23	25
23	26
23	27
23	28
23	29
23	30
23	31
23	32
23	33
23	34
23	35
23	36
23	37
23	38
23	39
23	40
24	1
24	2
24	3
24	4
24	5
24	6
24	7
24	8
24	9
24	10
24	11
24	12
24	13
24	14
24	15
24	16
24	17
24	18
24	19
24	20
24	21
24	22
24	23
24	24
24	25
24	26
24	27
24	28
24	29
24	30
24	31
24	32
24	33
24	34
24	35
24	36
24	37
24	38
24	39
24	40
25	1
25	2
25	3
25	4
25	5
25	6
25	7
25	8
25	9
25	10
25	11
25	12
25	13
25	14
25	15
25	16
25	17
25	18
25	19
25	20
25	21
25	22
25	23
25	24
25	25
25	26
25	27
25	28
25	29
25	30
25	31
25	32
25	33
25	34
25	35
25	36
25	37
25	38
25	39
25	40
26	1	gapdh	0.12701	-0.0025121
26	2	gapdh	0.128723	-0.00295453
26	3	gapdh	0.132866	-0.000967127
26	4	gapdh	0.136149	0.000160923
26	5	gapdh	0.1393	0.00115735
26	6	gapdh	0.14117	0.000871607
26	7	gapdh	0.14302	0.000567029
26	8	gapdh	0.14383	-0.000778574
26	9	gapdh	0.146159	-0.000603961
26	10	gapdh	0.147378	-0.00154004
26	11	gapdh	0.15033	-0.000743224
26	12	gapdh	0.155105	0.00187601
26	13	gapdh	0.163593	0.0082096
26	14	gapdh	0.181949	0.0244105
26	15	gapdh	0.215952	0.0562584
26	16	gapdh	0.280935	0.119086
26	17	gapdh	0.40206	0.238056
26	18	gapdh	0.615123	0.448964
26	19	gapdh	0.949018	0.780704
26	20	gapdh	1.39346	1.22299
26	21	gapdh	1.86869	1.69607
26	22	gapdh	2.26121	2.08643
26	23	gapdh	2.51769	2.34075
26	24	gapdh	2.66055	2.48146
26	25	gapdh	2.75007	2.56882
26	26	gapdh	2.80955	2.62615
26	27	gapdh	2.8521	2.66655
26	28	gapdh	2.8817	2.69399
26	29	gapdh	2.90259	2.71272
26	30	gapdh	2.92117	2.72915
26	31	gapdh	2.93248	2.73831
26	32	gapdh	2.93699	2.74066
26	33	gapdh	2.94379	2.7453
26	34	gapdh	2.95152	2.75088
26	35	gapdh	2.95343	2.75063
26	36	gapdh	2.9517	2.74675
26	37	gapdh	2.95168	2.74458
26	38	gapdh	2.95297	2.74371
26	39	gapdh	2.95187	2.74045
26	40	gapdh	2.95307	2.7395
27	1	gapdh	0.134587	-0.00431223
27	2	gapdh	0.136016	-0.0044494
27	3	gapdh	0.141339	-0.000692337
27	4	gapdh	0.14413	0.000532692
27	5	gapdh	0.146096	0.000932555
27	6	gapdh	0.146792	6.30769e-05
27	7	gapdh	0.147684	-0.000610868
27	8	gapdh	0.149325	-0.000536492
27	9	gapdh	0.151565	0.00013712
27	10	gapdh	0.152671	-0.000322159
27	11	gapdh	0.155056	0.000496411
27	12	gapdh	0.16025	0.00412394
27	13	gapdh	0.169735	0.0120438
27	14	gapdh	0.187812	0.0285544
27	15	gapdh	0.224066	0.0632419
27	16	gapdh	0.291784	0.129394
27	17	gapdh	0.417291	0.253335
27	18	gapdh	0.637371	0.471849
27	19	gapdh	0.981269	0.814181
27	20	gapdh	1.42745	1.2588
27	21	gapdh	1.92371	1.75349
27	22	gapdh	2.36276	2.19097
27	23	gapdh	2.64627	2.47292
27	24	gapdh	2.79832	2.6234
27	25	gapdh	2.89242	2.71594
27	26	gapdh	2.95994	2.78189
27	27	gapdh	3.00377	2.82415
27	28	gapdh	3.03421	2.85303
27	29	gapdh	3.05806	2.87531
27	30	gapdh	3.07562	2.89131
27	31	gapdh	3.08813	2.90225
27	32	gapdh	3.09954	2.91209
27	33	gapdh	3.10616	2.91715
27	34	gapdh	3.11343	2.92285
27	35	gapdh	3.11388	2.92173
27	36	gapdh	3.11561	2.92189
27	37	gapdh	3.11555	2.92027
27	38	gapdh	3.11472	2.91787
27	39	gapdh	3.11123	2.91282
27	40	gapdh	3.11025	2.91027
28	1	gapdh	0.0802133	-0.00322338
28	2	gapdh	0.0818383	-0.00332937
28	3	gapdh	0.0851794	-0.00171936
28	4	gapdh	0.0890697	0.000439854
28	5	gapdh	0.0912646	0.00090377
28	6	gapdh	0.0926274	0.000535546
28	7	gapdh	0.0944251	0.000602182
28	8	gapdh	0.0960625	0.000508505
28	9	gapdh	0.097034	-0.000251069
28	10	gapdh	0.0981595	-0.000856557
28	11	gapdh	0.100584	-0.000162872
28	12	gapdh	0.106216	0.00373813
28	13	gapdh	0.115961	0.0117513
28	14	gapdh	0.135214	0.0292737
28	15	gapdh	0.171131	0.0634598
28	16	gapdh	0.238035	0.128633
28	17	gapdh	0.362227	0.251093
28	18	gapdh	0.575343	0.462479
28	19	gapdh	0.90298	0.788384
28	20	gapdh	1.32689	1.21056
28	21	gapdh	1.76063	1.64257
28	22	gapdh	2.10556	1.98577
28	23	gapdh	2.32227	2.20075
28	24	gapdh	2.44545	2.3222
28	25	gapdh	2.51758	2.3926
28	26	gapdh	2.56805	2.44134
28	27	gapdh	2.60618	2.47774
28	28	gapdh	2.63377	2.5036
28	29	gapdh	2.65325	2.52135
28	30	gapdh	2.66824	2.5346
28	31	gapdh	2.67772	2.54235
28	32	gapdh	2.68579	2.54869
28	33	gapdh	2.6899	2.55107
28	34	gapdh	2.69396	2.5534
28	35	gapdh	2.69744	2.55515
28	36	gapdh	2.69893	2.55491
28	37	gapdh	2.69721	2.55145
28	38	gapdh	2.69766	2.55017
28	39	gapdh	2.69666	2.54744
28	40	gapdh	2.69196	2.54101
29	1
29	2
29	3
29	4
29	5
29	6
29	7
29	8
29	9
29	10
29	11
29	12
29	13
29	14
29	15
29	16
29	17
29	18
29	19
29	20
29	21
29	22
29	23
29	24
29	25
29	26
29	27
29	28
29	29
29	30
29	31
29	32
29	33
29	34
29	35
29	36
29	37
29	38
29	39
29	40
30	1	gapdh	-0.0760546	-0.0179611
30	2	gapdh	-0.0707519	-0.0148203
30	3	gapdh	-0.0588503	-0.00508051
30	4	gapdh	-0.0522674	-0.000659478
30	5	gapdh	-0.0461981	0.00324791
30	6	gapdh	-0.0444604	0.00282382
30	7	gapdh	-0.042362	0.00276033
30	8	gapdh	-0.0414747	0.00148579
30	9	gapdh	-0.0415644	-0.000765743
30	10	gapdh	-0.0406463	-0.00200946
30	11	gapdh	-0.0385815	-0.00210653
30	12	gapdh	-0.0340092	0.000303876
30	13	gapdh	-0.0254511	0.00670013
30	14	gapdh	-0.00410953	0.0258799
30	15	gapdh	0.0328103	0.0606379
30	16	gapdh	0.1036	0.129265
30	17	gapdh	0.234607	0.258111
30	18	gapdh	0.457624	0.478966
30	19	gapdh	0.797062	0.816242
30	20	gapdh	1.22563	1.24265
30	21	gapdh	1.65418	1.66903
30	22	gapdh	1.99015	2.00285
30	23	gapdh	2.19406	2.20459
30	24	gapdh	2.30885	2.31722
30	25	gapdh	2.37726	2.38346
30	26	gapdh	2.42266	2.4267
30	27	gapdh	2.45374	2.45563
30	28	gapdh	2.4776	2.47732
30	29	gapdh	2.49367	2.49124
30	30	gapdh	2.50687	2.50227
30	31	gapdh	2.51677	2.51001
30	32	gapdh	2.52144	2.51252
30	33	gapdh	2.52502	2.51393
30	34	gapdh	2.52796	2.51472
30	35	gapdh	2.52649	2.51108
30	36	gapdh	2.52695	2.50938
30	37	gapdh	2.52779	2.50806
30	38	gapdh	2.52843	2.50654
30	39	gapdh	2.52902	2.50496
30	40	gapdh	2.52577	2.49955
31	1	gapdh	-0.341191	-0.0257036
31	2	gapdh	-0.334239	-0.0199331
31	3	gapdh	-0.320021	-0.00689704
31	4	gapdh	-0.307974	0.00396851
31	5	gapdh	-0.304839	0.00592218
31	6	gapdh	-0.308024	0.00155523
31	7	gapdh	-0.309348	-0.000949495
31	8	gapdh	-0.308932	-0.00171555
31	9	gapdh	-0.307896	-0.00186113
31	10	gapdh	-0.306237	-0.00138324
31	11	gapdh	-0.304174	-0.000501882
31	12	gapdh	-0.300628	0.00186241
31	13	gapdh	-0.29178	0.00952906
31	14	gapdh	-0.275107	0.0250209
31	15	gapdh	-0.244185	0.0547615
31	16	gapdh	-0.187333	0.110432
31	17	gapdh	-0.0790997	0.217484
31	18	gapdh	0.115035	0.410437
31	19	gapdh	0.431881	0.726102
31	20	gapdh	0.876593	1.16963
31	21	gapdh	1.37826	1.67012
31	22	gapdh	1.81353	2.10421
31	23	gapdh	2.10904	2.39853
31	24	gapdh	2.27772	2.56603
31	25	gapdh	2.3769	2.66403
31	26	gapdh	2.44238	2.72833
31	27	gapdh	2.48991	2.77468
31	28	gapdh	2.52556	2.80914
31	29	gapdh	2.5511	2.8335
31	30	gapdh	2.57073	2.85196
31	31	gapdh	2.58707	2.86711
31	32	gapdh	2.60002	2.87888
31	33	gapdh	2.60388	2.88156
31	34	gapdh	2.60659	2.88309
31	35	gapdh	2.61141	2.88673
31	36	gapdh	2.6146	2.88873
31	37	gapdh	2.61572	2.88867
31	38	gapdh	2.61269	2.88447
31	39	gapdh	2.61079	2.88138
31	40	gapdh	2.61157	2.88098
32	1	gapdh	0.128401	-0.0024726
32	2	gapdh	0.129887	-0.00321539
32	3	gapdh	0.133692	-0.00163906
32	4	gapdh	0.137645	8.54881e-05
32	5	gapdh	0.141308	0.00151924
32	6	gapdh	0.143309	0.00129169
32	7	gapdh	0.144809	0.000563094
32	8	gapdh	0.146492	1.77349e-05
32	9	gapdh	0.147853	-0.000850399
32	10	gapdh	0.149358	-0.00157414
32	11	gapdh	0.151656	-0.00150414
32	12	gapdh	0.15748	0.00209049
32	13	gapdh	0.167187	0.00956903
32	14	gapdh	0.185724	0.025878
32	15	gapdh	0.221448	0.0593731
32	16	gapdh	0.288002	0.123698
32	17	gapdh	0.410637	0.244105
32	18	gapdh	0.626659	0.457898
32	19	gapdh	0.965356	0.794366
32	20	gapdh	1.41642	1.24321
32	21	gapdh	1.90027	1.72482
32	22	gapdh	2.29477	2.1171
32	23	gapdh	2.55142	2.37152
32	24	gapdh	2.69913	2.517
32	25	gapdh	2.7885	2.60414
32	26	gapdh	2.85274	2.66615
32	27	gapdh	2.89814	2.70932
32	28	gapdh	2.93206	2.74101
32	29	gapdh	2.95681	2.76354
32	30	gapdh	2.9719	2.77639
32	31	gapdh	2.98555	2.78781
32	32	gapdh	2.99721	2.79725
32	33	gapdh	3.00422	2.80203
32	34	gapdh	3.01035	2.80593
32	35	gapdh	3.01063	2.80398
32	36	gapdh	3.01339	2.80452
32	37	gapdh	3.01124	2.80013
32	38	gapdh	3.01202	2.79868
32	39	gapdh	3.01106	2.7955
32	40	gapdh	3.01131	2.79351
33	1	gapdh	0.0897048	-0.00589247
33	2	gapdh	0.09109	-0.00666134
33	3	gapdh	0.0973154	-0.00259001
33	4	gapdh	0.103365	0.00130602
33	5	gapdh	0.10602	0.00180661
33	6	gapdh	0.107942	0.00157421
33	7	gapdh	0.109562	0.001041
33	8	gapdh	0.109991	-0.000684686
33	9	gapdh	0.110919	-0.00191087
33	10	gapdh	0.112504	-0.00247937
33	11	gapdh	0.116133	-0.00100451
33	12	gapdh	0.122233	0.00294161
33	13	gapdh	0.131336	0.00989003
33	14	gapdh	0.148792	0.0251923
33	15	gapdh	0.182227	0.0564735
33	16	gapdh	0.246311	0.118404
33	17	gapdh	0.366617	0.236555
33	18	gapdh	0.58049	0.448274
33	19	gapdh	0.925469	0.791099
33	20	gapdh	1.40143	1.2649
33	21	gapdh	1.93083	1.79215
33	22	gapdh	2.38597	2.24513
33	23	gapdh	2.69446	2.55148
33	24	gapdh	2.86915	2.72401
33	25	gapdh	2.97132	2.82403
33	26	gapdh	3.04281	2.89336
33	27	gapdh	3.09169	2.94009
33	28	gapdh	3.1273	2.97354
33	29	gapdh	3.15017	2.99426
33	30	gapdh	3.16644	3.00838
33	31	gapdh	3.17795	3.01773
33	32	gapdh	3.1921	3.02972
33	33	gapdh	3.19998	3.03545
33	34	gapdh	3.19239	3.02571
33	35	gapdh	3.162	2.99316
33	36	gapdh	3.17811	3.00712
33	37	gapdh	3.19111	3.01797
33	38	gapdh	3.19204	3.01674
33	39	gapdh	3.18708	3.00963
33	40	gapdh	3.18442	3.00482
34	1
34	2
34	3
34	4
34	5
34	6
34	7
34	8
34	9
34	10
34	11
34	12
34	13
34	14
34	15
34	16
34	17
34	18
34	19
34	20
34	21
34	22
34	23
34	24
34	25
34	26
34	27
34	28
34	29
34	30
34	31
34	32
34	33
34	34
34	35
34	36
34	37
34	38
34	39
34	40
35	1
35	2
35	3
35	4
35	5
35	6
35	7
35	8
35	9
35	10
35	11
35	12
35	13
35	14
35	15
35	16
35	17
35	18
35	19
35	20
35	21
35	22
35	23
35	24
35	25
35	26
35	27
35	28
35	29
35	30
35	31
35	32
35	33
35	34
35	35
35	36
35	37
35	38
35	39
35	40
36	1
36	2
36	3
36	4
36	5
36	6
36	7
36	8
36	9
36	10
36	11
36	12
36	13
36	14
36	15
36	16
36	17
36	18
36	19
36	20
36	21
36	22
36	23
36	24
36	25
36	26
36	27
36	28
36	29
36	30
36	31
36	32
36	33
36	34
36	35
36	36
36	37
36	38
36	39
36	40
37	1	a151r	0.154957	0.00187022
37	2	a151r	0.155753	-0.000344306
37	3	a151r	0.158753	-0.000354505
37	4	a151r	0.162747	0.000629145
37	5	a151r	0.165312	0.00018273
37	6	a151r	0.167305	-0.000834876
37	7	a151r	0.171528	0.000377506
37	8	a151r	0.179417	0.00525618
37	9	a151r	0.193695	0.0165238
37	10	a151r	0.220823	0.0406408
37	11	a151r	0.273109	0.089917
37	12	a151r	0.372504	0.186301
37	13	a151r	0.554109	0.364895
37	14	a151r	0.859523	0.667299
37	15	a151r	1.30814	1.1129
37	16	a151r	1.84362	1.64537
37	17	a151r	2.32068	2.11943
37	18	a151r	2.6233	2.41903
37	19	a151r	2.79163	2.58435
37	20	a151r	2.89103	2.68074
37	21	a151r	2.95994	2.74664
37	22	a151r	3.01305	2.79674
37	23	a151r	3.05359	2.83427
37	24	a151r	3.08244	2.86011
37	25	a151r	3.10601	2.88067
37	26	a151r	3.12088	2.89253
37	27	a151r	3.13486	2.9035
37	28	a151r	3.14512	2.91074
37	29	a151r	3.15453	2.91714
37	30	a151r	3.16236	2.92197
37	31	a151r	3.16439	2.92098
37	32	a151r	3.1652	2.91879
37	33	a151r	3.16645	2.91703
37	34	a151r	3.16979	2.91735
37	35	a151r	3.17171	2.91626
37	36	a151r	3.17037	2.91191
37	37	a151r	3.16795	2.90648
37	38	a151r	3.16674	2.90226
37	39	a151r	3.16463	2.89714
37	40	a151r	3.16546	2.89496
38	1	a151r	0.147303	0.00158562
38	2	a151r	0.148126	-0.000374144
38	3	a151r	0.151268	-1.57923e-05
38	4	a151r	0.154117	5.00649e-05
38	5	a151r	0.156959	0.000108904
38	6	a151r	0.159329	-0.000304833
38	7	a151r	0.162579	0.000161657
38	8	a151r	0.170163	0.00496243
38	9	a151r	0.1831	0.0151156
38	10	a151r	0.209081	0.0383135
38	11	a151r	0.259624	0.0860728
38	12	a151r	0.35517	0.178836
38	13	a151r	0.530635	0.351517
38	14	a151r	0.828494	0.646593
38	15	a151r	1.27089	1.08621
38	16	a151r	1.80471	1.61725
38	17	a151r	2.29389	2.10364
38	18	a151r	2.61348	2.42045
38	19	a151r	2.78517	2.58935
38	20	a151r	2.88819	2.68959
38	21	a151r	2.96277	2.76138
38	22	a151r	3.01334	2.80917
38	23	a151r	3.05247	2.84552
38	24	a151r	3.08183	2.87209
38	25	a151r	3.10346	2.89094
38	26	a151r	3.12229	2.90698
38	27	a151r	3.13666	2.91857
38	28	a151r	3.14713	2.92626
38	29	a151r	3.15188	2.92823
38	30	a151r	3.15563	2.92919
38	31	a151r	3.16161	2.93239
38	32	a151r	3.16774	2.93574
38	33	a151r	3.16723	2.93245
38	34	a151r	3.17068	2.93311
38	35	a151r	3.17191	2.93156
38	36	a151r	3.17287	2.92973
38	37	a151r	3.17022	2.9243
38	38	a151r	3.16666	2.91796
38	39	a151r	3.16471	2.91323
38	40	a151r	3.16425	2.90998
39	1	a151r	0.068668	0.000140479
39	2	a151r	0.0704081	-0.00157294
39	3	a151r	0.0754893	5.47141e-05
39	4	a151r	0.0790342	0.000146054
39	5	a151r	0.0823497	8.03471e-06
39	6	a151r	0.0851221	-0.000673087
39	7	a151r	0.0897129	0.000464284
39	8	a151r	0.098254	0.00555181
39	9	a151r	0.113608	0.0174528
39	10	a151r	0.142699	0.04309
39	11	a151r	0.197561	0.0944979
39	12	a151r	0.302458	0.195942
39	13	a151r	0.492264	0.382295
39	14	a151r	0.811496	0.698072
39	15	a151r	1.27853	1.16165
39	16	a151r	1.83407	1.71374
39	17	a151r	2.32706	2.20327
39	18	a151r	2.64459	2.51735
39	19	a151r	2.81308	2.68239
39	20	a151r	2.91397	2.77983
39	21	a151r	2.98904	2.85144
39	22	a151r	3.04114	2.90009
39	23	a151r	3.08163	2.93712
39	24	a151r	3.11017	2.96222
39	25	a151r	3.13239	2.98098
39	26	a151r	3.15011	2.99525
39	27	a151r	3.16254	3.00422
39	28	a151r	3.17466	3.01289
39	29	a151r	3.18592	3.0207
39	30	a151r	3.19234	3.02366
39	31	a151r	3.19243	3.02029
39	32	a151r	3.19811	3.02252
39	33	a151r	3.20019	3.02115
39	34	a151r	3.20162	3.01913
39	35	a151r	3.20133	3.01538
39	36	a151r	3.20141	3.01201
39	37	a151r	3.20364	3.01079
39	38	a151r	3.20306	3.00675
39	39	a151r	3.19725	2.99748
39	40	a151r	3.19302	2.98981
40	1	a151r	0.0713897	0.000696909
40	2	a151r	0.0730383	-0.00193938
40	3	a151r	0.0789402	-0.000322439
40	4	a151r	0.0836454	9.77717e-05
40	5	a151r	0.0885924	0.00075985
40	6	a151r	0.0915942	-0.000523261
40	7	a151r	0.0963905	-1.19224e-05
40	8	a151r	0.104246	0.00355883
40	9	a151r	0.120865	0.0158923
40	10	a151r	0.151423	0.0421662
40	11	a151r	0.209717	0.0961752
40	12	a151r	0.32018	0.202352
40	13	a151r	0.522608	0.400496
40	14	a151r	0.860744	0.734347
40	15	a151r	1.35384	1.22315
40	16	a151r	1.94145	1.80648
40	17	a151r	2.46067	2.32142
40	18	a151r	2.78811	2.64457
40	19	a151r	2.96237	2.81455
40	20	a151r	3.07274	2.92064
40	21	a151r	3.14958	2.99319
40	22	a151r	3.20972	3.04904
40	23	a151r	3.25306	3.0881
40	24	a151r	3.28163	3.11238
40	25	a151r	3.30469	3.13116
40	26	a151r	3.32321	3.14539
40	27	a151r	3.34058	3.15848
40	28	a151r	3.35341	3.16702
40	29	a151r	3.36336	3.17269
40	30	a151r	3.37295	3.17799
40	31	a151r	3.38053	3.18129
40	32	a151r	3.38446	3.18094
40	33	a151r	3.3811	3.17329
40	34	a151r	3.38305	3.17095
40	35	a151r	3.38564	3.16926
40	36	a151r	3.38632	3.16566
40	37	a151r	3.38519	3.16024
40	38	a151r	3.38216	3.15293
40	39	a151r	3.37965	3.14613
40	40	a151r	3.3793	3.1415
41	1
41	2
41	3
41	4
41	5
41	6
41	7
41	8
41	9
41	10
41	11
41	12
41	13
41	14
41	15
41	16
41	17
41	18
41	19
41	20
41	21
41	22
41	23
41	24
41	25
41	26
41	27
41	28
41	29
41	30
41	31
41	32
41	33
41	34
41	35
41	36
41	37
41	38
41	39
41	40
42	1	a151r	0.114198	-0.000217056
42	2	a151r	0.116272	-0.0020954
42	3	a151r	0.121884	-0.000435206
42	4	a151r	0.126548	0.000275625
42	5	a151r	0.130721	0.000496089
42	6	a151r	0.134099	-7.82296e-05
42	7	a151r	0.137871	-0.000258279
42	8	a151r	0.146236	0.00415393
42	9	a151r	0.161005	0.0149707
42	10	a151r	0.188139	0.0381517
42	11	a151r	0.241008	0.0870682
42	12	a151r	0.341155	0.183263
42	13	a151r	0.522296	0.360451
42	14	a151r	0.828619	0.662822
42	15	a151r	1.27582	1.10607
42	16	a151r	1.80577	1.63207
42	17	a151r	2.27836	2.10071
42	18	a151r	2.58195	2.40034
42	19	a151r	2.74475	2.55919
42	20	a151r	2.83972	2.65021
42	21	a151r	2.91393	2.72047
42	22	a151r	2.96687	2.76945
42	23	a151r	3.00141	2.80004
42	24	a151r	3.02976	2.82444
42	25	a151r	3.05518	2.84591
42	26	a151r	3.07171	2.85848
42	27	a151r	3.08967	2.87249
42	28	a151r	3.10222	2.88109
42	29	a151r	3.1079	2.88281
42	30	a151r	3.11163	2.88259
42	31	a151r	3.1157	2.88271
42	32	a151r	3.12134	2.88439
42	33	a151r	3.1223	2.8814
42	34	a151r	3.12323	2.87839
42	35	a151r	3.12646	2.87766
42	36	a151r	3.12868	2.87593
42	37	a151r	3.12739	2.87068
42	38	a151r	3.12258	2.86192
42	39	a151r	3.12298	2.85837
42	40	a151r	3.1241	2.85554
43	1	a151r	0.581195	0.00167505
43	2	a151r	0.581104	0.00197451
43	3	a151r	0.579373	0.000634611
43	4	a151r	0.578318	-3.06845e-05
43	5	a151r	0.576973	-0.000985718
43	6	a151r	0.577093	-0.000474954
43	7	a151r	0.578034	0.000856745
43	8	a151r	0.581374	0.00458652
43	9	a151r	0.592861	0.0164639
43	10	a151r	0.618785	0.0427785
43	11	a151r	0.667132	0.091516
43	12	a151r	0.759619	0.184393
43	13	a151r	0.933332	0.358496
43	14	a151r	1.22787	0.653427
43	15	a151r	1.66576	1.0917
43	16	a151r	2.19234	1.61867
43	17	a151r	2.67087	2.09759
43	18	a151r	2.98075	2.40786
43	19	a151r	3.15061	2.57812
43	20	a151r	3.25079	2.67869
43	21	a151r	3.31753	2.74582
43	22	a151r	3.36782	2.79649
43	23	a151r	3.40793	2.83699
43	24	a151r	3.43317	2.86263
43	25	a151r	3.45634	2.88619
43	26	a151r	3.47576	2.906
43	27	a151r	3.48635	2.91698
43	28	a151r	3.49791	2.92893
43	29	a151r	3.50781	2.93922
43	30	a151r	3.51821	2.95001
43	31	a151r	3.52197	2.95416
43	32	a151r	3.519	2.95158
43	33	a151r	3.52049	2.95346
43	34	a151r	3.5188	2.95216
43	35	a151r	3.51955	2.9533
43	36	a151r	3.52118	2.95532
43	37	a151r	3.51987	2.9544
43	38	a151r	3.51433	2.94926
43	39	a151r	3.51173	2.94704
43	40	a151r	3.5088	2.94451
44	1	a151r	0.114948	0.0010672
44	2	a151r	0.116781	-0.000974637
44	3	a151r	0.122013	0.000381926
44	4	a151r	0.125344	-0.000161804
44	5	a151r	0.129156	-0.000224398
44	6	a151r	0.132662	-0.000593494
44	7	a151r	0.137729	0.000597771
44	8	a151r	0.144601	0.00359543
44	9	a151r	0.157993	0.0131121
44	10	a151r	0.184217	0.0354616
44	11	a151r	0.234342	0.0817116
44	12	a151r	0.329853	0.173348
44	13	a151r	0.501921	0.34154
44	14	a151r	0.797103	0.632848
44	15	a151r	1.23522	1.06709
44	16	a151r	1.76656	1.59456
44	17	a151r	2.2471	2.07122
44	18	a151r	2.55962	2.37986
44	19	a151r	2.72875	2.54512
44	20	a151r	2.82975	2.64224
44	21	a151r	2.90075	2.70937
44	22	a151r	2.94973	2.75447
44	23	a151r	2.98673	2.7876
44	24	a151r	3.0142	2.81119
44	25	a151r	3.03749	2.83061
44	26	a151r	3.0551	2.84435
44	27	a151r	3.06808	2.85345
44	28	a151r	3.0772	2.8587
44	29	a151r	3.08433	2.86195
44	30	a151r	3.08838	2.86213
44	31	a151r	3.0954	2.86527
44	32	a151r	3.10075	2.86674
44	33	a151r	3.10203	2.86415
44	34	a151r	3.0971	2.85534
44	35	a151r	3.0967	2.85107
44	36	a151r	3.09814	2.84863
44	37	a151r	3.09582	2.84244
44	38	a151r	3.09648	2.83923
44	39	a151r	3.09589	2.83476
44	40	a151r	3.09311	2.82811
45	1	a151r	0.138902	0.000621679
45	2	a151r	0.140633	-0.000808628
45	3	a151r	0.144753	0.000149482
45	4	a151r	0.147583	-0.000181283
45	5	a151r	0.15103	0.000103921
45	6	a151r	0.153825	-0.000261922
45	7	a151r	0.157438	0.000189802
45	8	a151r	0.164668	0.00425825
45	9	a151r	0.179049	0.0154782
45	10	a151r	0.206728	0.0399949
45	11	a151r	0.25897	0.0890756
45	12	a151r	0.357239	0.184184
45	13	a151r	0.539701	0.363484
45	14	a151r	0.849115	0.669737
45	15	a151r	1.30765	1.12511
45	16	a151r	1.86423	1.67853
45	17	a151r	2.37102	2.18216
45	18	a151r	2.70145	2.50943
45	19	a151r	2.87894	2.68375
45	20	a151r	2.98489	2.78655
45	21	a151r	3.0595	2.858
45	22	a151r	3.11547	2.9108
45	23	a151r	3.15553	2.9477
45	24	a151r	3.18641	2.97541
45	25	a151r	3.2078	2.99364
45	26	a151r	3.22463	3.00732
45	27	a151r	3.24179	3.02132
45	28	a151r	3.25713	3.0335
45	29	a151r	3.26127	3.03448
45	30	a151r	3.26526	3.0353
45	31	a151r	3.26962	3.0365
45	32	a151r	3.27217	3.03588
45	33	a151r	3.27464	3.0352
45	34	a151r	3.27718	3.03458
45	35	a151r	3.27691	3.03114
45	36	a151r	3.27597	3.02704
45	37	a151r	3.27398	3.02189
45	38	a151r	3.27675	3.0215
45	39	a151r	3.27412	3.01571
45	40	a151r	3.26878	3.0072
46	1
46	2
46	3
46	4
46	5
46	6
46	7
46	8
46	9
46	10
46	11
46	12
46	13
46	14
46	15
46	16
46	17
46	18
46	19
46	20
46	21
46	22
46	23
46	24
46	25
46	26
46	27
46	28
46	29
46	30
46	31
46	32
46	33
46	34
46	35
46	36
46	37
46	38
46	39
46	40
47	1
47	2
47	3
47	4
47	5
47	6
47	7
47	8
47	9
47	10
47	11
47	12
47	13
47	14
47	15
47	16
47	17
47	18
47	19
47	20
47	21
47	22
47	23
47	24
47	25
47	26
47	27
47	28
47	29
47	30
47	31
47	32
47	33
47	34
47	35
47	36
47	37
47	38
47	39
47	40
48	1
48	2
48	3
48	4
48	5
48	6
48	7
48	8
48	9
48	10
48	11
48	12
48	13
48	14
48	15
48	16
48	17
48	18
48	19
48	20
48	21
48	22
48	23
48	24
48	25
48	26
48	27
48	28
48	29
48	30
48	31
48	32
48	33
48	34
48	35
48	36
48	37
48	38
48	39
48	40
49	1
49	2
49	3
49	4
49	5
49	6
49	7
49	8
49	9
49	10
49	11
49	12
49	13
49	14
49	15
49	16
49	17
49	18
49	19
49	20
49	21
49	22
49	23
49	24
49	25
49	26
49	27
49	28
49	29
49	30
49	31
49	32
[truncated: 1,888 more rows]

## Sheet: Results
Block Type	Fast 96-Well Block (0.1mL)
Calibration Background is expired	Yes
Calibration Background performed on	09-09-2022
Calibration HRM MELTDOCTOR is expired	Yes
Calibration HRM MELTDOCTOR performed on	11-03-2016
Calibration Normalization FAM-ROX is expired	Yes
Calibration Normalization FAM-ROX performed on	01-19-2021
Calibration Normalization VIC-ROX is expired	Yes
Calibration Normalization VIC-ROX performed on	01-19-2021
Calibration Pure Dye CY3 is expired	Yes
Calibration Pure Dye CY3 performed on	01-19-2021
Calibration Pure Dye FAM is expired	Yes
Calibration Pure Dye FAM performed on	09-08-2022
Calibration Pure Dye MELTDOCTOR is expired	Yes
Calibration Pure Dye MELTDOCTOR performed on	11-03-2016
Calibration Pure Dye NED is expired	Yes
Calibration Pure Dye NED performed on	09-08-2022
Calibration Pure Dye ROX is expired	Yes
Calibration Pure Dye ROX performed on	09-08-2022
Calibration Pure Dye SYBR is expired	Yes
Calibration Pure Dye SYBR performed on	09-08-2022
Calibration Pure Dye TAMRA is expired	Yes
Calibration Pure Dye TAMRA performed on	09-09-2022
Calibration Pure Dye VIC is expired	Yes
Calibration Pure Dye VIC performed on	09-08-2022
Calibration ROI is expired	Yes
Calibration ROI performed on	09-08-2022
Calibration Uniformity is expired	Yes
Calibration Uniformity performed on	09-08-2022
Chemistry	SYBR_GREEN
Date Created	2023-07-13 05:33:16 AM PDT
Date Modified	2023-07-13 21:53:24 PM PDT
Experiment Barcode
Experiment Comment
Experiment File Name	D:\LY\A151R daochu\HELA HSV\New folder\2023-07-13 A151R.eds
Experiment Name	2023-07-13 203314
Experiment Run Start Time	2023-07-13 13:59:42 PM PDT
Experiment Run Stop Time	2023-07-13 15:06:29 PM PDT
Experiment Type	Comparative Cт (ΔΔCт)
Instrument Name	278861502
Instrument Serial Number	278861502
Instrument Type	QuantStudio(TM) 6 Flex System
Passive Reference	ROX
Quantification Cycle Method	Ct
Signal Smoothing On	true
Stage/ Cycle where Analysis is performed	Stage 2, Step 2
User Name
Well	Well Position	Omit	Sample Name	Target Name	Task	Reporter	Quencher	Quantity	Quantity Mean	Quantity SD	RQ	RQ Min	RQ Max	CT	Ct Mean	Ct SD	Delta Ct	Delta Ct Mean	Delta Ct SE	Delta Delta Ct	Automatic Ct Threshold	Ct Threshold	Automatic Baseline	Baseline Start	Baseline End	Comments	Tm1	Tm2	Tm3	MTP	HIGHSD	PRFDROP
2	A2	FALSE	NC	gapdh	UNKNOWN	SYBR	None							16.2346	16.0998	0.19065					TRUE	0.302689	TRUE	1	40		83.1999			N	N	N
3	A3	FALSE	NC	gapdh	UNKNOWN	SYBR	None							15.965	16.0998	0.19065					TRUE	0.302689	TRUE	1	40		83.1999			N	N	N
4	A4	FALSE	SI40-1	gapdh	UNKNOWN	SYBR	None							17.7378	17.7425	0.103948					TRUE	0.302689	TRUE	1	40		83.1999			N	N	N
5	A5	FALSE	SI40-1	gapdh	UNKNOWN	SYBR	None							17.641	17.7425	0.103948					TRUE	0.302689	TRUE	1	40		83.1999			N	N	N
6	A6	FALSE	SI40-1	gapdh	UNKNOWN	SYBR	None							17.8488	17.7425	0.103948					TRUE	0.302689	TRUE	1	40		83.3971			N	N	N
7	A7	FALSE	SI40-2	gapdh	UNKNOWN	SYBR	None							18.1999	18.1117	0.103171					TRUE	0.302689	TRUE	1	40		83.3971			N	N	N
8	A8	FALSE	SI40-2	gapdh	UNKNOWN	SYBR	None							17.9983	18.1117	0.103171					TRUE	0.302689	TRUE	1	40		83.2985			N	N	N
9	A9	FALSE	SI40-2	gapdh	UNKNOWN	SYBR	None							18.137	18.1117	0.103171					TRUE	0.302689	TRUE	1	40		83.2985			N	N	N
13	B1	FALSE	NC	a151r	UNKNOWN	SYBR	None				1	0.717402	1.39392	31.6438	31.7552	0.116116		15.6555	0.150559	0	TRUE	0.288217	TRUE	1	40		75.706	82.7069		Y	N	N
14	B2	FALSE	NC	a151r	UNKNOWN	SYBR	None				1	0.717402	1.39392	31.7463	31.7552	0.116116		15.6555	0.150559	0	TRUE	0.288217	TRUE	1	40		75.8046	86.2567		Y	N	N
15	B3	FALSE	NC	a151r	UNKNOWN	SYBR	None				1	0.717402	1.39392	31.8756	31.7552	0.116116		15.6555	0.150559	0	TRUE	0.288217	TRUE	1	40		75.9032	86.3553		Y	N	N
16	B4	FALSE	SI40-1	a151r	UNKNOWN	SYBR	None				876159	766153	1001960	13.725	13.6571	0.0614435		-4.08537	0.0697151	-19.7408	TRUE	0.288217	TRUE	1	40		76.3962			N	N	N
17	B5	FALSE	SI40-1	a151r	UNKNOWN	SYBR	None				876159	766153	1001960	13.6412	13.6571	0.0614435		-4.08537	0.0697151	-19.7408	TRUE	0.288217	TRUE	1	40		76.4948			N	N	N
18	B6	FALSE	SI40-1	a151r	UNKNOWN	SYBR	None				876159	766153	1001960	13.6053	13.6571	0.0614435		-4.08537	0.0697151	-19.7408	TRUE	0.288217	TRUE	1	40		76.692			N	N	Y
20	B8	FALSE	SI40-2	a151r	UNKNOWN	SYBR	None				1.01987e+06	891332	1166941	13.7938	13.8072	0.0190443		-4.30449	0.0610688	-19.96	TRUE	0.288217	TRUE	1	40		76.5934			N	N	N
21	B9	FALSE	SI40-2	a151r	UNKNOWN	SYBR	None				1.01987e+06	891332	1166941	13.8207	13.8072	0.0190443		-4.30449	0.0610688	-19.96	TRUE	0.288217	TRUE	1	40		76.4948			N	N	N
26	C2	FALSE	SI-NC1	gapdh	UNKNOWN	SYBR	None							17.3372	17.2889	0.0682792					TRUE	0.302689	TRUE	1	40		83.1999			N	N	N
27	C3	FALSE	SI-NC1	gapdh	UNKNOWN	SYBR	None							17.2407	17.2889	0.0682792					TRUE	0.302689	TRUE	1	40		83.1999			N	N	N
28	C4	FALSE	SI-NC2	gapdh	UNKNOWN	SYBR	None							17.2621	17.2355	0.0376827					TRUE	0.302689	TRUE	1	40		83.1999			N	N	N
30	C6	FALSE	SI-NC2	gapdh	UNKNOWN	SYBR	None							17.2088	17.2355	0.0376827					TRUE	0.302689	TRUE	1	40		83.3971			N	N	Y
31	C7	FALSE	SI-NC3	gapdh	UNKNOWN	SYBR	None							17.493	17.383	0.0989841					TRUE	0.302689	TRUE	1	40		83.2985			N	N	N
32	C8	FALSE	SI-NC3	gapdh	UNKNOWN	SYBR	None							17.3012	17.383	0.0989841					TRUE	0.302689	TRUE	1	40		83.2985			N	N	N
33	C9	FALSE	SI-NC3	gapdh	UNKNOWN	SYBR	None							17.3546	17.383	0.0989841					TRUE	0.302689	TRUE	1	40		83.2985			N	N	N
37	D1	FALSE	SI-NC1	a151r	UNKNOWN	SYBR	None				1.30759e+06	1.14206e+06	1497101	12.63	12.6259	0.0655824		-4.66301	0.0613573	-20.3185	TRUE	0.288217	TRUE	1	40		76.5934			N	N	N
38	D2	FALSE	SI-NC1	a151r	UNKNOWN	SYBR	None				1.30759e+06	1.14206e+06	1497101	12.6894	12.6259	0.0655824		-4.66301	0.0613573	-20.3185	TRUE	0.288217	TRUE	1	40		76.4948			N	N	N
39	D3	FALSE	SI-NC1	a151r	UNKNOWN	SYBR	None				1.30759e+06	1.14206e+06	1497101	12.5584	12.6259	0.0655824		-4.66301	0.0613573	-20.3185	TRUE	0.288217	TRUE	1	40		76.4948			N	N	N
40	D4	FALSE	SI-NC2	a151r	UNKNOWN	SYBR	None				1.30758e+06	1.02797e+06	1.66325e+06	12.4963	12.5725	0.107684		-4.66301	0.0806718	-20.3185	TRUE	0.288217	TRUE	1	40		76.4948			N	N	N
42	D6	FALSE	SI-NC2	a151r	UNKNOWN	SYBR	None				1.30758e+06	1.02797e+06	1.66325e+06	12.6486	12.5725	0.107684		-4.66301	0.0806718	-20.3185	TRUE	0.288217	TRUE	1	40		76.4948			N	N	N
43	D7	FALSE	SI-NC3	a151r	UNKNOWN	SYBR	None				1.348e+06	1.19192e+06	1.52452e+06	12.6549	12.676	0.0496753		-4.70693	0.0639413	-20.3624	TRUE	0.288217	TRUE	1	40		76.5934			N	N	N
44	D8	FALSE	SI-NC3	a151r	UNKNOWN	SYBR	None				1.348e+06	1.19192e+06	1.52452e+06	12.7328	12.676	0.0496753		-4.70693	0.0639413	-20.3624	TRUE	0.288217	TRUE	1	40		76.5934			N	N	N
45	D9	FALSE	SI-NC3	a151r	UNKNOWN	SYBR	None				1.348e+06	1.19192e+06	1.52452e+06	12.6404	12.676	0.0496753		-4.70693	0.0639413	-20.3624	TRUE	0.288217	TRUE	1	40		76.5934			N	N	N
50	E2	FALSE	SI40-3	gapdh	UNKNOWN	SYBR	None							19.3646	19.2451	0.168973					TRUE	0.302689	TRUE	1	40		83.3971			N	N	N
51	E3	FALSE	SI40-3	gapdh	UNKNOWN	SYBR	None							19.1256	19.2451	0.168973					TRUE	0.302689	TRUE	1	40		83.3971			N	N	N
52	E4	FALSE	SI80-1	gapdh	UNKNOWN	SYBR	None							18.8184	18.8236	0.00730725					TRUE	0.302689	TRUE	1	40		83.2985			N	N	N
54	E6	FALSE	SI80-1	gapdh	UNKNOWN	SYBR	None							18.8287	18.8236	0.00730725					TRUE	0.302689	TRUE	1	40		83.2985			N	N	N
55	E7	FALSE	SI80-2	gapdh	UNKNOWN	SYBR	None							18.0237	18.1023	0.111096					TRUE	0.302689	TRUE	1	40		83.3971			N	N	N
56	E8	FALSE	SI80-2	gapdh	UNKNOWN	SYBR	None							18.1808	18.1023	0.111096					TRUE	0.302689	TRUE	1	40		83.3971			N	N	N
61	F1	FALSE	SI40-3	a151r	UNKNOWN	SYBR	None				1.72818e+06	1.32566e+06	2.25291e+06	14.2033	14.1797	0.022774		-5.06536	0.120203	-20.7208	TRUE	0.288217	TRUE	1	40		76.5934			N	N	N
62	F2	FALSE	SI40-3	a151r	UNKNOWN	SYBR	None				1.72818e+06	1.32566e+06	2.25291e+06	14.1579	14.1797	0.022774		-5.06536	0.120203	-20.7208	TRUE	0.288217	TRUE	1	40		76.692			N	N	N
63	F3	FALSE	SI40-3	a151r	UNKNOWN	SYBR	None				1.72818e+06	1.32566e+06	2.25291e+06	14.178	14.1797	0.022774		-5.06536	0.120203	-20.7208	TRUE	0.288217	TRUE	1	40		76.692			N	N	N
64	F4	FALSE	SI80-1	a151r	UNKNOWN	SYBR	None				951287	772026	1.17217e+06	14.4639	14.6195	0.163701		-4.20406	0.0946538	-19.8595	TRUE	0.288217	TRUE	1	40		76.692			N	N	Y
65	F5	FALSE	SI80-1	a151r	UNKNOWN	SYBR	None				951287	772026	1.17217e+06	14.6043	14.6195	0.163701		-4.20406	0.0946538	-19.8595	TRUE	0.288217	TRUE	1	40		76.5934			N	N	N
66	F6	FALSE	SI80-1	a151r	UNKNOWN	SYBR	None				951287	772026	1.17217e+06	14.7903	14.6195	0.163701		-4.20406	0.0946538	-19.8595	TRUE	0.288217	TRUE	1	40		76.5934			N	N	N
67	F7	FALSE	SI80-2	a151r	UNKNOWN	SYBR	None				1.07837e+06	851361	1.36592e+06	13.7068	13.7173	0.0148606		-4.38496	0.0792567	-20.0404	TRUE	0.288217	TRUE	1	40		76.4948			N	N	N
69	F9	FALSE	SI80-2	a151r	UNKNOWN	SYBR	None				1.07837e+06	851361	1.36592e+06	13.7278	13.7173	0.0148606		-4.38496	0.0792567	-20.0404	TRUE	0.288217	TRUE	1	40		76.5934			N	N	N
73	G1	FALSE	SI80-3	gapdh	UNKNOWN	SYBR	None							19.5289	18.8868	0.614057					TRUE	0.302689	TRUE	1	40		83.6929			N	Y	N
74	G2	FALSE	SI80-3	gapdh	UNKNOWN	SYBR	None							18.8263	18.8868	0.614057					TRUE	0.302689	TRUE	1	40		83.5943			N	Y	N
75	G3	FALSE	SI80-3	gapdh	UNKNOWN	SYBR	None							18.3052	18.8868	0.614057					TRUE	0.302689	TRUE	1	40		83.4957			N	Y	N
76	G4	FALSE	SI160-1	gapdh	UNKNOWN	SYBR	None							18.4211	18.3283	0.102144					TRUE	0.302689	TRUE	1	40		83.3971			N	N	N
77	G5	FALSE	SI160-1	gapdh	UNKNOWN	SYBR	None							18.2188	18.3283	0.102144					TRUE	0.302689	TRUE	1	40		83.3971			N	N	N
78	G6	FALSE	SI160-1	gapdh	UNKNOWN	SYBR	None							18.3451	18.3283	0.102144					TRUE	0.302689	TRUE	1	40		83.2985			N	N	N
79	G7	FALSE	SI160-2	gapdh	UNKNOWN	SYBR	None							18.6168	18.5381	0.0681803					TRUE	0.302689	TRUE	1	40		83.2985			N	N	N
80	G8	FALSE	SI160-2	gapdh	UNKNOWN	SYBR	None							18.5015	18.5381	0.0681803					TRUE	0.302689	TRUE	1	40		83.3971			N	N	N
81	G9	FALSE	SI160-2	gapdh	UNKNOWN	SYBR	None							18.496	18.5381	0.0681803					TRUE	0.302689	TRUE	1	40		83.2985			N	N	N
85	H1	FALSE	SI80-3	a151r	UNKNOWN	SYBR	None				1.4991e+06	749915	2.99672e+06	14.1449	14.0266	0.107509		-4.8602	0.359918	-20.5157	TRUE	0.288217	TRUE	1	40		76.9878			N	N	N
86	H2	FALSE	SI80-3	a151r	UNKNOWN	SYBR	None				1.4991e+06	749915	2.99672e+06	13.9348	14.0266	0.107509		-4.8602	0.359918	-20.5157	TRUE	0.288217	TRUE	1	40		76.8892			N	N	N
87	H3	FALSE	SI80-3	a151r	UNKNOWN	SYBR	None				1.4991e+06	749915	2.99672e+06	14.0002	14.0266	0.107509		-4.8602	0.359918	-20.5157	TRUE	0.288217	TRUE	1	40		76.692			N	N	N
88	H4	FALSE	SI160-1	a151r	UNKNOWN	SYBR	None				730060	629671	846456	14.6047	14.5062	0.0853957		-3.82219	0.0768676	-19.4777	TRUE	0.288217	TRUE	1	40		76.5934			N	N	N
89	H5	FALSE	SI160-1	a151r	UNKNOWN	SYBR	None				730060	629671	846456	14.4552	14.5062	0.0853957		-3.82219	0.0768676	-19.4777	TRUE	0.288217	TRUE	1	40		76.5934			N	N	N
90	H6	FALSE	SI160-1	a151r	UNKNOWN	SYBR	None				730060	629671	846456	14.4585	14.5062	0.0853957		-3.82219	0.0768676	-19.4777	TRUE	0.288217	TRUE	1	40		76.5934			N	N	N
91	H7	FALSE	SI160-2	a151r	UNKNOWN	SYBR	None				676668	616271	742983	14.878	14.8255	0.0493133		-3.71263	0.048581	-19.3681	TRUE	0.288217	TRUE	1	40		76.692			N	N	N
92	H8	FALSE	SI160-2	a151r	UNKNOWN	SYBR	None				676668	616271	742983	14.7802	14.8255	0.0493133		-3.71263	0.048581	-19.3681	TRUE	0.288217	TRUE	1	40		76.5934			N	N	N
93	H9	FALSE	SI160-2	a151r	UNKNOWN	SYBR	None				676668	616271	742983	14.8182	14.8255	0.0493133		-3.71263	0.048581	-19.3681	TRUE	0.288217	TRUE	1	40		76.4948			N	N	N
Analysis Type	Singleplex
Endogenous Control	gapdh
RQ Min/Max Confidence Level	95.0
Reference Sample	NC

## Sheet: Melt Curve Raw Data
Block Type	Fast 96-Well Block (0.1mL)
Calibration Background is expired	Yes
Calibration Background performed on	09-09-2022
Calibration HRM MELTDOCTOR is expired	Yes
Calibration HRM MELTDOCTOR performed on	11-03-2016
Calibration Normalization FAM-ROX is expired	Yes
Calibration Normalization FAM-ROX performed on	01-19-2021
Calibration Normalization VIC-ROX is expired	Yes
Calibration Normalization VIC-ROX performed on	01-19-2021
Calibration Pure Dye CY3 is expired	Yes
Calibration Pure Dye CY3 performed on	01-19-2021
Calibration Pure Dye FAM is expired	Yes
Calibration Pure Dye FAM performed on	09-08-2022
Calibration Pure Dye MELTDOCTOR is expired	Yes
Calibration Pure Dye MELTDOCTOR performed on	11-03-2016
Calibration Pure Dye NED is expired	Yes
Calibration Pure Dye NED performed on	09-08-2022
Calibration Pure Dye ROX is expired	Yes
Calibration Pure Dye ROX performed on	09-08-2022
Calibration Pure Dye SYBR is expired	Yes
Calibration Pure Dye SYBR performed on	09-08-2022
Calibration Pure Dye TAMRA is expired	Yes
Calibration Pure Dye TAMRA performed on	09-09-2022
Calibration Pure Dye VIC is expired	Yes
Calibration Pure Dye VIC performed on	09-08-2022
Calibration ROI is expired	Yes
Calibration ROI performed on	09-08-2022
Calibration Uniformity is expired	Yes
Calibration Uniformity performed on	09-08-2022
Chemistry	SYBR_GREEN
Date Created	2023-07-13 05:33:16 AM PDT
Date Modified	2023-07-13 21:53:24 PM PDT
Experiment Barcode
Experiment Comment
Experiment File Name	D:\LY\A151R daochu\HELA HSV\New folder\2023-07-13 A151R.eds
Experiment Name	2023-07-13 203314
Experiment Run Start Time	2023-07-13 13:59:42 PM PDT
Experiment Run Stop Time	2023-07-13 15:06:29 PM PDT
Experiment Type	Comparative Cт (ΔΔCт)
Instrument Name	278861502
Instrument Serial Number	278861502
Instrument Type	QuantStudio(TM) 6 Flex System
Passive Reference	ROX
Quantification Cycle Method	Ct
Signal Smoothing On	true
Stage/ Cycle where Analysis is performed	Stage 2, Step 2
User Name
Well	Well Position	Reading	Temperature	Fluorescence	Derivative
2	A2	1	60.1264	2.95726	0.147831
2	A2	2	60.3236	2.94647	0.14702
2	A2	3	60.5208	2.93579	0.146274
2	A2	4	60.718	2.92159	0.145869
2	A2	5	60.9152	2.9105	0.146044
2	A2	6	61.1124	2.89414	0.14689
2	A2	7	61.3097	2.8835	0.148291
2	A2	8	61.5069	2.86654	0.149972
2	A2	9	61.7041	2.85151	0.151588
2	A2	10	61.9013	2.83971	0.152859
2	A2	11	62.0985	2.82354	0.153673
2	A2	12	62.2957	2.80587	0.154098
2	A2	13	62.4929	2.7923	0.154341
2	A2	14	62.6901	2.77817	0.154611
2	A2	15	62.8873	2.76604	0.155002
2	A2	16	63.0845	2.7489	0.155471
2	A2	17	63.2818	2.73527	0.155924
2	A2	18	63.479	2.71527	0.156312
2	A2	19	63.6762	2.70201	0.156669
2	A2	20	63.8734	2.69187	0.157051
2	A2	21	64.0706	2.67493	0.157445
2	A2	22	64.2678	2.65681	0.157746
2	A2	23	64.465	2.64294	0.157833
2	A2	24	64.6622	2.62746	0.157643
2	A2	25	64.8594	2.61152	0.157222
2	A2	26	65.0566	2.5963	0.156701
2	A2	27	65.2539	2.58288	0.156219
2	A2	28	65.4511	2.56638	0.155887
2	A2	29	65.6483	2.55132	0.155751
2	A2	30	65.8455	2.53775	0.155795
2	A2	31	66.0427	2.52229	0.155938
2	A2	32	66.2399	2.50637	0.156065
2	A2	33	66.4371	2.49417	0.156071
2	A2	34	66.6343	2.47536	0.155903
2	A2	35	66.8315	2.45856	0.155582
2	A2	36	67.0287	2.44901	0.155146
2	A2	37	67.2259	2.4305	0.154611
2	A2	38	67.4232	2.41753	0.153959
2	A2	39	67.6204	2.40157	0.1532
2	A2	40	67.8176	2.38383	0.152427
2	A2	41	68.0148	2.37135	0.151807
2	A2	42	68.212	2.35793	0.151469
2	A2	43	68.4092	2.34441	0.151374
2	A2	44	68.6064	2.33181	0.151312
2	A2	45	68.8036	2.31216	0.151042
2	A2	46	69.0008	2.29731	0.150494
2	A2	47	69.198	2.28305	0.149865
2	A2	48	69.3952	2.26893	0.149513
2	A2	49	69.5925	2.25858	0.149706
2	A2	50	69.7897	2.24385	0.150402
2	A2	51	69.9869	2.22796	0.151229
2	A2	52	70.1841	2.21529	0.15168
2	A2	53	70.3813	2.1929	0.151405
2	A2	54	70.5785	2.18175	0.150389
2	A2	55	70.7757	2.16704	0.148946
2	A2	56	70.9729	2.15325	0.147523
2	A2	57	71.1701	2.14034	0.146478
2	A2	58	71.3673	2.12574	0.14593
2	A2	59	71.5646	2.11269	0.145772
2	A2	60	71.7618	2.09917	0.14579
2	A2	61	71.959	2.08121	0.145793
2	A2	62	72.1562	2.06841	0.145696
2	A2	63	72.3534	2.05649	0.145494
2	A2	64	72.5506	2.04274	0.14521
2	A2	65	72.7478	2.02543	0.144846
2	A2	66	72.945	2.01353	0.144385
2	A2	67	73.1422	1.99785	0.143814
2	A2	68	73.3394	1.98641	0.143136
2	A2	69	73.5367	1.97118	0.142378
2	A2	70	73.7339	1.95811	0.141593
2	A2	71	73.9311	1.94342	0.140875
2	A2	72	74.1283	1.92943	0.140338
2	A2	73	74.3255	1.91952	0.140076
2	A2	74	74.5227	1.90483	0.140098
2	A2	75	74.7199	1.89112	0.140297
2	A2	76	74.9171	1.87886	0.14048
2	A2	77	75.1143	1.86475	0.140445
2	A2	78	75.3115	1.84938	0.140051
2	A2	79	75.5088	1.83789	0.139277
2	A2	80	75.706	1.82381	0.138223
2	A2	81	75.9032	1.80885	0.137085
2	A2	82	76.1004	1.79776	0.136093
2	A2	83	76.2976	1.78238	0.135425
2	A2	84	76.4948	1.77274	0.135135
2	A2	85	76.692	1.76074	0.135115
2	A2	86	76.8892	1.74545	0.135162
2	A2	87	77.0864	1.73119	0.135094
2	A2	88	77.2836	1.71817	0.134855
2	A2	89	77.4809	1.70486	0.134527
2	A2	90	77.6781	1.6946	0.134239
2	A2	91	77.8753	1.68007	0.134072
2	A2	92	78.0725	1.6666	0.134003
2	A2	93	78.2697	1.65335	0.133937
2	A2	94	78.4669	1.64138	0.133805
2	A2	95	78.6641	1.62695	0.133618
2	A2	96	78.8613	1.61297	0.133505
2	A2	97	79.0585	1.60228	0.13365
2	A2	98	79.2557	1.58959	0.134246
2	A2	99	79.4529	1.5764	0.13546
2	A2	100	79.6502	1.56263	0.137463
2	A2	101	79.8474	1.54854	0.140513
2	A2	102	80.0446	1.53653	0.145058
2	A2	103	80.2418	1.52299	0.151837
2	A2	104	80.439	1.50849	0.161989
2	A2	105	80.6362	1.49297	0.17718
2	A2	106	80.8334	1.47731	0.199729
2	A2	107	81.0306	1.46124	0.232641
2	A2	108	81.2278	1.44076	0.279439
2	A2	109	81.425	1.4176	0.343669
2	A2	110	81.6222	1.39003	0.428005
2	A2	111	81.8195	1.35008	0.533049
2	A2	112	82.0167	1.30242	0.65613
2	A2	113	82.2139	1.23401	0.790598
2	A2	114	82.4111	1.13827	0.926112
2	A2	115	82.6083	1.0207	1.0501
2	A2	116	82.8055	0.878445	1.15004
2	A2	117	83.0027	0.735791	1.21571
2	A2	118	83.1999	0.59528	1.24081
2	A2	119	83.3971	0.460222	1.22341
2	A2	120	83.5943	0.327004	1.16557
2	A2	121	83.7915	0.209367	1.07258
2	A2	122	83.9888	0.104471	0.952253
2	A2	123	84.186	0.0241965	0.814241
2	A2	124	84.3832	-0.0340794	0.669227
2	A2	125	84.5804	-0.0719559	0.527743
2	A2	126	84.7776	-0.092804	0.398807
2	A2	127	84.9748	-0.10402	0.288736
2	A2	128	85.172	-0.111016	0.200532
2	A2	129	85.3692	-0.114302	0.134051
2	A2	130	85.5664	-0.116782	0.0867981
2	A2	131	85.7636	-0.11788	0.0550201
2	A2	132	85.9609	-0.119321	0.0347181
2	A2	133	86.1581	-0.119462	0.0223396
2	A2	134	86.3553	-0.121418	0.0150949
2	A2	135	86.5525	-0.120282	0.0109814
2	A2	136	86.7497	-0.121606	0.0086564
2	A2	137	86.9469	-0.122582	0.00727447
2	A2	138	87.1441	-0.124352	0.00635033
2	A2	139	87.3413	-0.123366	0.00565017
2	A2	140	87.5385	-0.123842	0.00509683
2	A2	141	87.7357	-0.124292	0.00468515
2	A2	142	87.933	-0.12476	0.00441988
2	A2	143	88.1302	-0.125361	0.00428729
2	A2	144	88.3274	-0.126081	0.00425536
2	A2	145	88.5246	-0.124874	0.00428624
2	A2	146	88.7218	-0.12648	0.00434785
2	A2	147	88.919	-0.12774	0.00441923
2	A2	148	89.1162	-0.127107	0.00448747
2	A2	149	89.3134	-0.127952	0.00453762
2	A2	150	89.5106	-0.127327	0.00454434
2	A2	151	89.7078	-0.130294	0.00447749
2	A2	152	89.9051	-0.129486	0.00432346
2	A2	153	90.1023	-0.129375	0.00410509
2	A2	154	90.2995	-0.129723	0.00387947
2	A2	155	90.4967	-0.130541	0.00371128
2	A2	156	90.6939	-0.130432	0.00364074
2	A2	157	90.8911	-0.131074	0.00366841
2	A2	158	91.0883	-0.130775	0.00376241
2	A2	159	91.2855	-0.132125	0.0038766
2	A2	160	91.4827	-0.132708	0.00396454
2	A2	161	91.6799	-0.131644	0.00398341
2	A2	162	91.8772	-0.132941	0.00389492
2	A2	163	92.0744	-0.134008	0.00367505
2	A2	164	92.2716	-0.133834	0.00333431
2	A2	165	92.4688	-0.134615	0.00293238
2	A2	166	92.666	-0.133322	0.0025661
2	A2	167	92.8632	-0.133421	0.00232902
2	A2	168	93.0604	-0.13507	0.00226695
2	A2	169	93.2576	-0.134309	0.00236038
2	A2	170	93.4548	-0.134449	0.00254179
2	A2	171	93.652	-0.135724	0.00272894
2	A2	172	93.8492	-0.1353	0.00284919
2	A2	173	94.0465	-0.135444	0.00284731
2	A2	174	94.2437	-0.136391	0.00268736
2	A2	175	94.4409	-0.136942	0.00236037
2	A2	176	94.6381	-0.136407	0.00189559
2	A2	177	94.8353	-0.136902	0.00136147
3	A3	1	60.1264	3.06341	0.135366
3	A3	2	60.3236	3.05437	0.135231
3	A3	3	60.5208	3.04703	0.135211
3	A3	4	60.718	3.03042	0.135307
3	A3	5	60.9152	3.01966	0.135557
3	A3	6	61.1124	2.99991	0.136041
3	A3	7	61.3097	2.99428	0.136836
3	A3	8	61.5069	2.97699	0.137932
3	A3	9	61.7041	2.96562	0.139181
3	A3	10	61.9013	2.9498	0.140316
3	A3	11	62.0985	2.94061	0.141066
3	A3	12	62.2957	2.91789	0.141286
3	A3	13	62.4929	2.90785	0.14103
3	A3	14	62.6901	2.89404	0.140504
3	A3	15	62.8873	2.87992	0.139967
3	A3	16	63.0845	2.86776	0.13962
3	A3	17	63.2818	2.85153	0.139568
3	A3	18	63.479	2.84027	0.139839
3	A3	19	63.6762	2.82371	0.140415
3	A3	20	63.8734	2.8119	0.141246
3	A3	21	64.0706	2.79967	0.142244
3	A3	22	64.2678	2.78237	0.143282
3	A3	23	64.465	2.76853	0.144216
3	A3	24	64.6622	2.7548	0.144908
3	A3	25	64.8594	2.73914	0.14525
3	A3	26	65.0566	2.72669	0.145194
3	A3	27	65.2539	2.70963	0.144767
3	A3	28	65.4511	2.69443	0.144078
3	A3	29	65.6483	2.67992	0.143289
3	A3	30	65.8455	2.67016	0.142547
3	A3	31	66.0427	2.65447	0.141944
3	A3	32	66.2399	2.63725	0.14152
3	A3	33	66.4371	2.62606	0.141295
3	A3	34	66.6343	2.6111	0.141286
3	A3	35	66.8315	2.59816	0.141488
3	A3	36	67.0287	2.58288	0.141831
3	A3	37	67.2259	2.57058	0.142178
3	A3	38	67.4232	2.55428	0.142361
3	A3	39	67.6204	2.53989	0.142249
3	A3	40	67.8176	2.52625	0.141799
3	A3	41	68.0148	2.51058	0.14107
3	A3	42	68.212	2.49888	0.140169
3	A3	43	68.4092	2.48421	0.13922
3	A3	44	68.6064	2.46965	0.138324
3	A3	45	68.8036	2.45543	0.137569
3	A3	46	69.0008	2.44665	0.13703
3	A3	47	69.198	2.42664	0.136774
3	A3	48	69.3952	2.41661	0.136832
3	A3	49	69.5925	2.4027	0.137167
3	A3	50	69.7897	2.39276	0.137659
3	A3	51	69.9869	2.37354	0.138137
3	A3	52	70.1841	2.36156	0.138451
3	A3	53	70.3813	2.34479	0.138521
3	A3	54	70.5785	2.33695	0.138345
3	A3	55	70.7757	2.31874	0.137974
3	A3	56	70.9729	2.30492	0.137478
3	A3	57	71.1701	2.29133	0.136923
3	A3	58	71.3673	2.27864	0.136355
3	A3	59	71.5646	2.26729	0.135788
3	A3	60	71.7618	2.24966	0.135219
3	A3	61	71.959	2.23783	0.134645
3	A3	62	72.1562	2.2257	0.134098
3	A3	63	72.3534	2.21062	0.133656
3	A3	64	72.5506	2.19804	0.133408
3	A3	65	72.7478	2.18526	0.133403
3	A3	66	72.945	2.17188	0.133602
3	A3	67	73.1422	2.15982	0.133866
3	A3	68	73.3394	2.1444	0.134009
3	A3	69	73.5367	2.13265	0.133881
3	A3	70	73.7339	2.11657	0.133445
3	A3	71	73.9311	2.10358	0.132802
3	A3	72	74.1283	2.0922	0.13212
3	A3	73	74.3255	2.08026	0.131561
3	A3	74	74.5227	2.06782	0.131216
3	A3	75	74.7199	2.05146	0.131093
3	A3	76	74.9171	2.03931	0.131134
3	A3	77	75.1143	2.03036	0.131225
3	A3	78	75.3115	2.01764	0.131219
3	A3	79	75.5088	1.99981	0.13099
3	A3	80	75.706	1.98686	0.130495
3	A3	81	75.9032	1.97631	0.129804
3	A3	82	76.1004	1.96201	0.129072
3	A3	83	76.2976	1.94939	0.128444
3	A3	84	76.4948	1.93878	0.127991
3	A3	85	76.692	1.92585	0.127707
3	A3	86	76.8892	1.90892	0.127551
3	A3	87	77.0864	1.90063	0.127485
3	A3	88	77.2836	1.88656	0.127476
3	A3	89	77.4809	1.87421	0.127458
3	A3	90	77.6781	1.86178	0.12732
3	A3	91	77.8753	1.84714	0.126961
3	A3	92	78.0725	1.83486	0.12636
3	A3	93	78.2697	1.82152	0.125632
3	A3	94	78.4669	1.8093	0.124986
3	A3	95	78.6641	1.79631	0.124622
3	A3	96	78.8613	1.78811	0.124626
3	A3	97	79.0585	1.77566	0.124966
3	A3	98	79.2557	1.75691	0.125601
3	A3	99	79.4529	1.74533	0.126642
3	A3	100	79.6502	1.73655	0.12844
3	A3	101	79.8474	1.72235	0.131543
3	A3	102	80.0446	1.7108	0.136623
3	A3	103	80.2418	1.69782	0.144449
3	A3	104	80.439	1.6842	0.156029
3	A3	105	80.6362	1.66568	0.172862
3	A3	106	80.8334	1.65251	0.197167
3	A3	107	81.0306	1.63465	0.231957
3	A3	108	81.2278	1.61432	0.280792
3	A3	109	81.425	1.59058	0.347177
3	A3	110	81.6222	1.56126	0.433573
3	A3	111	81.8195	1.51985	0.540189
3	A3	112	82.0167	1.47044	0.663884
3	A3	113	82.2139	1.3928	0.797633
3	A3	114	82.4111	1.29572	0.930984
3	A3	115	82.6083	1.17295	1.05156
3	A3	116	82.8055	1.02737	1.14723
3	A3	117	83.0027	0.884001	1.20823
3	A3	118	83.1999	0.737784	1.22858
3	A3	119	83.3971	0.599987	1.20658
3	A3	120	83.5943	0.466196	1.14445
3	A3	121	83.7915	0.346572	1.04772
3	A3	122	83.9888	0.242036	0.924539
3	A3	123	84.186	0.163833	0.784958
3	A3	124	84.3832	0.107895	0.639937
3	A3	125	84.5804	0.0736524	0.500067
3	A3	126	84.7776	0.054454	0.374148
3	A3	127	84.9748	0.0439551	0.268036
3	A3	128	85.172	0.0387091	0.184166
3	A3	129	85.3692	0.0362535	0.121853
3	A3	130	85.5664	0.0326753	0.0782008
3	A3	131	85.7636	0.0314076	0.0492428
3	A3	132	85.9609	0.0316575	0.0309313
3	A3	133	86.1581	0.0308353	0.0197858
3	A3	134	86.3553	0.0285323	0.0131647
3	A3	135	86.5525	0.0289631	0.00926435
3	A3	136	86.7497	0.0282815	0.00696648
3	A3	137	86.9469	0.0284364	0.00563405
3	A3	138	87.1441	0.0273785	0.00491551
3	A3	139	87.3413	0.0280889	0.00459333
3	A3	140	87.5385	0.0267483	0.00449472
3	A3	141	87.7357	0.0272018	0.0044638
3	A3	142	87.933	0.0250805	0.00437682
3	A3	143	88.1302	0.0253093	0.00417013
3	A3	144	88.3274	0.0247935	0.00385231
3	A3	145	88.5246	0.0248826	0.00348831
3	A3	146	88.7218	0.0247781	0.00316311
3	A3	147	88.919	0.0239666	0.00294377
3	A3	148	89.1162	0.0238286	0.0028558
3	A3	149	89.3134	0.0244577	0.00287939
3	A3	150	89.5106	0.0230749	0.00296349
3	A3	151	89.7078	0.0225882	0.00305065
3	A3	152	89.9051	0.0227273	0.00310133
3	A3	153	90.1023	0.0221007	0.00310544
3	A3	154	90.2995	0.0229029	0.00307593
3	A3	155	90.4967	0.0210909	0.00303264
3	A3	156	90.6939	0.0215948	0.00298983
3	A3	157	90.8911	0.0210839	0.00295395
3	A3	158	91.0883	0.0209978	0.00292662
3	A3	159	91.2855	0.0208747	0.00290603
3	A3	160	91.4827	0.0201536	0.00288694
3	A3	161	91.6799	0.0197699	0.00286341
3	A3	162	91.8772	0.01976	0.00283383
3	A3	163	92.0744	0.0199589	0.00280388
3	A3	164	92.2716	0.0187421	0.00278377
3	A3	165	92.4688	0.0192587	0.00278276
3	A3	166	92.666	0.0181729	0.00280469
3	A3	167	92.8632	0.0190867	0.00284623
3	A3	168	93.0604	0.0179824	0.00289632
3	A3	169	93.2576	0.0171835	0.00293668
3	A3	170	93.4548	0.0183236	0.00294374
3	A3	171	93.652	0.0163852	0.00289176
3	A3	172	93.8492	0.0173943	0.00275685
3	A3	173	94.0465	0.0165318	0.00252291
3	A3	174	94.2437	0.0158061	0.00219028
3	A3	175	94.4409	0.0160872	0.00178283
3	A3	176	94.6381	0.0167838	0.0013463
3	A3	177	94.8353	0.0157783	0.000935004
4	A4	1	60.1264	2.9968	0.131318
4	A4	2	60.3236	2.98383	0.131743
4	A4	3	60.5208	2.9764	0.132347
4	A4	4	60.718	2.96565	0.133005
4	A4	5	60.9152	2.94729	0.133628
4	A4	6	61.1124	2.93232	0.134193
4	A4	7	61.3097	2.92387	0.13472
4	A4	8	61.5069	2.9103	0.13521
4	A4	9	61.7041	2.89318	0.135581
4	A4	10	61.9013	2.8831	0.135689
4	A4	11	62.0985	2.87088	0.135418
4	A4	12	62.2957	2.85153	0.134799
4	A4	13	62.4929	2.83921	0.134059
4	A4	14	62.6901	2.82874	0.133534
4	A4	15	62.8873	2.81406	0.133508
4	A4	16	63.0845	2.80376	0.134061
4	A4	17	63.2818	2.79009	0.135039
4	A4	18	63.479	2.77508	0.136165
4	A4	19	63.6762	2.76148	0.137192
4	A4	20	63.8734	2.74623	0.138009
4	A4	21	64.0706	2.73303	0.138639
4	A4	22	64.2678	2.72055	0.139138
4	A4	23	64.465	2.70794	0.139529
4	A4	24	64.6622	2.69056	0.139783
4	A4	25	64.8594	2.67669	0.139872
4	A4	26	65.0566	2.66307	0.139822
4	A4	27	65.2539	2.64985	0.139699
4	A4	28	65.4511	2.63628	0.139567
4	A4	29	65.6483	2.61887	0.139426
4	A4	30	65.8455	2.61028	0.139221
4	A4	31	66.0427	2.59477	0.138893
4	A4	32	66.2399	2.57749	0.138467
4	A4	33	66.4371	2.56432	0.138084
4	A4	34	66.6343	2.55215	0.137937
4	A4	35	66.8315	2.53985	0.138142
4	A4	36	67.0287	2.52476	0.138616
4	A4	37	67.2259	2.5119	0.139074
4	A4	38	67.4232	2.4974	0.139146
4	A4	39	67.6204	2.47997	0.13857
4	A4	40	67.8176	2.4679	0.137346
4	A4	41	68.0148	2.45187	0.135757
4	A4	42	68.212	2.4421	0.134255
4	A4	43	68.4092	2.42439	0.133271
4	A4	44	68.6064	2.41874	0.133032
4	A4	45	68.8036	2.40234	0.133496
4	A4	46	69.0008	2.38939	0.134408
4	A4	47	69.198	2.37391	0.135441
4	A4	48	69.3952	2.36076	0.136326
4	A4	49	69.5925	2.35001	0.136912
4	A4	50	69.7897	2.33121	0.137166
4	A4	51	69.9869	2.32112	0.137128
4	A4	52	70.1841	2.30414	0.136865
4	A4	53	70.3813	2.29209	0.136438
4	A4	54	70.5785	2.28101	0.135897
4	A4	55	70.7757	2.26303	0.135291
4	A4	56	70.9729	2.24923	0.134679
4	A4	57	71.1701	2.23963	0.134133
4	A4	58	71.3673	2.22327	0.133701
4	A4	59	71.5646	2.21212	0.133386
4	A4	60	71.7618	2.19768	0.133133
4	A4	61	71.959	2.18379	0.13286
4	A4	62	72.1562	2.17138	0.132501
4	A4	63	72.3534	2.1579	0.132032
4	A4	64	72.5506	2.14344	0.13147
4	A4	65	72.7478	2.13176	0.130853
4	A4	66	72.945	2.1179	0.13021
4	A4	67	73.1422	2.1054	0.129555
4	A4	68	73.3394	2.09222	0.128901
4	A4	69	73.5367	2.07915	0.128281
4	A4	70	73.7339	2.06537	0.127771
4	A4	71	73.9311	2.05617	0.127476
4	A4	72	74.1283	2.03929	0.127496
4	A4	73	74.3255	2.02996	0.127868
4	A4	74	74.5227	2.0184	0.128515
4	A4	75	74.7199	2.0032	0.129246
4	A4	76	74.9171	1.9918	0.1298
4	A4	77	75.1143	1.97751	0.129939
4	A4	78	75.3115	1.96624	0.129546
4	A4	79	75.5088	1.94926	0.12868
4	A4	80	75.706	1.93814	0.127568
4	A4	81	75.9032	1.92627	0.126522
4	A4	82	76.1004	1.91333	0.125801
4	A4	83	76.2976	1.90176	0.125508
4	A4	84	76.4948	1.8897	0.125545
4	A4	85	76.692	1.87744	0.12567
4	A4	86	76.8892	1.86281	0.125635
4	A4	87	77.0864	1.85095	0.125314
4	A4	88	77.2836	1.83607	0.124767
4	A4	89	77.4809	1.8256	0.124195
4	A4	90	77.6781	1.81374	0.123816
4	A4	91	77.8753	1.80093	0.12373
4	A4	92	78.0725	1.78947	0.123866
4	A4	93	78.2697	1.77649	0.124033
4	A4	94	78.4669	1.76252	0.124057
4	A4	95	78.6641	1.74876	0.123893
4	A4	96	78.8613	1.73746	0.123663
4	A4	97	79.0585	1.72659	0.123591
4	A4	98	79.2557	1.71183	0.123902
4	A4	99	79.4529	1.70431	0.124763
4	A4	100	79.6502	1.68702	0.126341
4	A4	101	79.8474	1.67475	0.128931
4	A4	102	80.0446	1.66259	0.133095
4	A4	103	80.2418	1.64977	0.139744
4	A4	104	80.439	1.63872	0.150179
4	A4	105	80.6362	1.62325	0.166121
4	A4	106	80.8334	1.60823	0.189795
4	A4	107	81.0306	1.59164	0.22399
4	A4	108	81.2278	1.56998	0.27196
4	A4	109	81.425	1.54808	0.336975
4	A4	110	81.6222	1.51821	0.421431
4	A4	111	81.8195	1.48014	0.525648
4	A4	112	82.0167	1.42919	0.646705
4	A4	113	82.2139	1.35607	0.777832
4	A4	114	82.4111	1.25854	0.908796
4	A4	115	82.6083	1.13918	1.02736
4	A4	116	82.8055	0.996502	1.12144
4	A4	117	83.0027	0.852484	1.18125
4	A4	118	83.1999	0.709837	1.20075
4	A4	119	83.3971	0.574364	1.17818
4	A4	120	83.5943	0.440954	1.11579
4	A4	121	83.7915	0.324854	1.01921
4	A4	122	83.9888	0.22279	0.896761
4	A4	123	84.186	0.147047	0.758647
4	A4	124	84.3832	0.0940374	0.615899
4	A4	125	84.5804	0.0628224	0.47903
4	A4	126	84.7776	0.044571	0.356604
4	A4	127	84.9748	0.0348871	0.254143
4	A4	128	85.172	0.030165	0.173739
4	A4	129	85.3692	0.0267911	0.114448
4	A4	130	85.5664	0.0256748	0.0732397
4	A4	131	85.7636	0.0234124	0.0461327
4	A4	132	85.9609	0.0229449	0.0291507
4	A4	133	86.1581	0.0218743	0.0189261
4	A4	134	86.3553	0.0212866	0.0129328
4	A4	135	86.5525	0.0206848	0.00945201
4	A4	136	86.7497	0.0199679	0.00740453
4	A4	137	86.9469	0.0197698	0.00615632
4	A4	138	87.1441	0.0189313	0.00535625
4	A4	139	87.3413	0.0185777	0.00482132
4	A4	140	87.5385	0.0183345	0.00446032
4	A4	141	87.7357	0.0176096	0.00422226
4	A4	142	87.933	0.0180889	0.00406324
4	A4	143	88.1302	0.0173338	0.00393309
4	A4	144	88.3274	0.0161425	0.0037827
4	A4	145	88.5246	0.0161948	0.00358413
4	A4	146	88.7218	0.0163387	0.00334742
4	A4	147	88.919	0.014966	0.00311948
4	A4	148	89.1162	0.01599	0.00296172
4	A4	149	89.3134	0.0150976	0.00291742
4	A4	150	89.5106	0.0148886	0.00298608
4	A4	151	89.7078	0.0147094	0.00311841
4	A4	152	89.9051	0.0140711	0.0032348
4	A4	153	90.1023	0.0133618	0.00325884
4	A4	154	90.2995	0.0133371	0.00315061
4	A4	155	90.4967	0.0129981	0.00292493
4	A4	156	90.6939	0.0124441	0.002646
4	A4	157	90.8911	0.013056	0.00240051
4	A4	158	91.0883	0.0129351	0.00226195
4	A4	159	91.2855	0.0121806	0.00226322
4	A4	160	91.4827	0.0122588	0.00238967
4	A4	161	91.6799	0.0117786	0.00259253
4	A4	162	91.8772	0.0116834	0.00281165
4	A4	163	92.0744	0.011151	0.00299558
4	A4	164	92.2716	0.0105844	0.00311228
4	A4	165	92.4688	0.0104436	0.00315074
4	A4	166	92.666	0.0103987	0.00311602
4	A4	167	92.8632	0.00972797	0.0030217
4	A4	168	93.0604	0.00935299	0.00288349
4	A4	169	93.2576	0.00976575	0.00271674
4	A4	170	93.4548	0.00860394	0.00253676
4	A4	171	93.652	0.00886686	0.00235764
4	A4	172	93.8492	0.00901729	0.00218661
4	A4	173	94.0465	0.00845924	0.002017
4	A4	174	94.2437	0.0081116	0.00182754
4	A4	175	94.4409	0.00826613	0.00159311
4	A4	176	94.6381	0.00751804	0.00130263
4	A4	177	94.8353	0.00781965	0.000971863
5	A5	1	60.1264	3.34611	0.179966
5	A5	2	60.3236	3.32717	0.180698
5	A5	3	60.5208	3.31409	0.181432
5	A5	4	60.718	3.29612	0.182107
5	A5	5	60.9152	3.27954	0.182735
5	A5	6	61.1124	3.26447	0.183306
5	A5	7	61.3097	3.24577	0.183735
5	A5	8	61.5069	3.22881	0.183887
5	A5	9	61.7041	3.20894	0.183698
5	A5	10	61.9013	3.19027	0.183253
5	A5	11	62.0985	3.17838	0.182771
5	A5	12	62.2957	3.15871	0.182489
5	A5	13	62.4929	3.14054	0.182519
5	A5	14	62.6901	3.1258	0.182805
5	A5	15	62.8873	3.11124	0.183181
5	A5	16	63.0845	3.0881	0.183499
5	A5	17	63.2818	3.06769	0.183711
5	A5	18	63.479	3.05776	0.18384
5	A5	19	63.6762	3.03838	0.183871
5	A5	20	63.8734	3.02083	0.183688
5	A5	21	64.0706	3.00476	0.183148
5	A5	22	64.2678	2.98346	0.182224
5	A5	23	64.465	2.96443	0.181119
5	A5	24	64.6622	2.94944	0.180192
5	A5	25	64.8594	2.93551	0.179735
5	A5	26	65.0566	2.91763	0.179765
5	A5	27	65.2539	2.90436	0.180007
5	A5	28	65.4511	2.87991	0.180078
5	A5	29	65.6483	2.8632	0.17972
5	A5	30	65.8455	2.84633	0.178925
5	A5	31	66.0427	2.83307	0.177871
5	A5	32	66.2399	2.81515	0.176791
5	A5	33	66.4371	2.79638	0.17588
5	A5	34	66.6343	2.78112	0.175289
5	A5	35	66.8315	2.76432	0.175135
5	A5	36	67.0287	2.74469	0.175466
5	A5	37	67.2259	2.73647	0.176192
5	A5	38	67.4232	2.71361	0.177026
5	A5	39	67.6204	2.69791	0.177564
5	A5	40	67.8176	2.67835	0.177413
5	A5	41	68.0148	2.66545	0.176379
5	A5	42	68.212	2.64459	0.174558
5	A5	43	68.4092	2.62429	0.172314
5	A5	44	68.6064	2.61484	0.170128
5	A5	45	68.8036	2.59995	0.168413
5	A5	46	69.0008	2.58036	0.167373
5	A5	47	69.198	2.5673	0.167001
5	A5	48	69.3952	2.55089	0.167153
5	A5	49	69.5925	2.53516	0.167639
5	A5	50	69.7897	2.5181	0.168279
5	A5	51	69.9869	2.50305	0.168884
5	A5	52	70.1841	2.48753	0.16925
5	A5	53	70.3813	2.47256	0.169199
5	A5	54	70.5785	2.4508	0.16865
5	A5	55	70.7757	2.43563	0.167674
5	A5	56	70.9729	2.42263	0.166455
5	A5	57	71.1701	2.40635	0.165213
5	A5	58	71.3673	2.3905	0.164107
5	A5	59	71.5646	2.37402	0.163216
5	A5	60	71.7618	2.36021	0.162575
5	A5	61	71.959	2.34293	0.1622
5	A5	62	72.1562	2.32808	0.16208
5	A5	63	72.3534	2.31772	0.162156
5	A5	64	72.5506	2.29546	0.162299
5	A5	65	72.7478	2.28371	0.162349
5	A5	66	72.945	2.26455	0.162148
5	A5	67	73.1422	2.25218	0.161576
5	A5	68	73.3394	2.23793	0.160588
5	A5	69	73.5367	2.2193	0.159266
5	A5	70	73.7339	2.20286	0.157854
5	A5	71	73.9311	2.18882	0.156733
5	A5	72	74.1283	2.18007	0.156267
5	A5	73	74.3255	2.16027	0.156633
5	A5	74	74.5227	2.1506	0.157687
5	A5	75	74.7199	2.13497	0.159001
5	A5	76	74.9171	2.11646	0.160038
5	A5	77	75.1143	2.10265	0.160377
5	A5	78	75.3115	2.0871	0.159875
5	A5	79	75.5088	2.06706	0.158689
5	A5	80	75.706	2.06026	0.157175
5	A5	81	75.9032	2.04061	0.155734
5	A5	82	76.1004	2.02476	0.154663
5	A5	83	76.2976	2.01317	0.154057
5	A5	84	76.4948	2.00134	0.153812
5	A5	85	76.692	1.98488	0.153691
5	A5	86	76.8892	1.96508	0.153461
5	A5	87	77.0864	1.95495	0.153004
5	A5	88	77.2836	1.93937	0.152348
5	A5	89	77.4809	1.92493	0.151604
5	A5	90	77.6781	1.91125	0.150871
5	A5	91	77.8753	1.89475	0.150182
5	A5	92	78.0725	1.88315	0.14951
5	A5	93	78.2697	1.86668	0.148822
5	A5	94	78.4669	1.85174	0.148127
5	A5	95	78.6641	1.83919	0.147497
5	A5	96	78.8613	1.8267	0.147066
5	A5	97	79.0585	1.809	0.147025
5	A5	98	79.2557	1.79608	0.147594
5	A5	99	79.4529	1.78493	0.149001
5	A5	100	79.6502	1.76911	0.151465
5	A5	101	79.8474	1.75522	0.155229
5	A5	102	80.0446	1.74069	0.160661
5	A5	103	80.2418	1.72406	0.168416
5	A5	104	80.439	1.70902	0.179633
5	A5	105	80.6362	1.69255	0.196085
5	A5	106	80.8334	1.67768	0.220307
5	A5	107	81.0306	1.6572	0.255624
5	A5	108	81.2278	1.63387	0.305988
5	A5	109	81.425	1.61042	0.375466
5	A5	110	81.6222	1.5813	0.467241
5	A5	111	81.8195	1.5411	0.58222
5	A5	112	82.0167	1.48732	0.717631
5	A5	113	82.2139	1.41407	0.866206
5	A5	114	82.4111	1.31311	1.01651
5	A5	115	82.6083	1.18234	1.15456
5	A5	116	82.8055	1.0314	1.26632
5	A5	117	83.0027	0.876217	1.34028
5	A5	118	83.1999	0.722701	1.36919
5	A5	119	83.3971	0.573113	1.35071
5	A5	120	83.5943	0.42878	1.28703
5	A5	121	83.7915	0.302982	1.18407
5	A5	122	83.9888	0.187593	1.05065
5	A5	123	84.186	0.101065	0.897652
5	A5	124	84.3832	0.0374001	0.737051
5	A5	125	84.5804	-0.00330324	0.580583
5	A5	126	84.7776	-0.0242027	0.438241
5	A5	127	84.9748	-0.0378107	0.316963
5	A5	128	85.172	-0.043954	0.219979
5	A5	129	85.3692	-0.0486365	0.147014
5	A5	130	85.5664	-0.0508536	0.0952046
5	A5	131	85.7636	-0.0526966	0.0603381
5	A5	132	85.9609	-0.0537021	0.0379767
5	A5	133	86.1581	-0.0540715	0.0242188
5	A5	134	86.3553	-0.0551662	0.0160372
5	A5	135	86.5525	-0.0560864	0.0112975
5	A5	136	86.7497	-0.0561539	0.00860268
5	A5	137	86.9469	-0.0564241	0.00708671
5	A5	138	87.1441	-0.0576461	0.00622969
5	A5	139	87.3413	-0.0575936	0.00572406
5	A5	140	87.5385	-0.058726	0.00539133
5	A5	141	87.7357	-0.0587161	0.00513599
5	A5	142	87.933	-0.0588612	0.00492046
5	A5	143	88.1302	-0.0604662	0.00474772
5	A5	144	88.3274	-0.060037	0.00464235
5	A5	145	88.5246	-0.0602301	0.00462554
5	A5	146	88.7218	-0.0607522	0.00468914
5	A5	147	88.919	-0.0615079	0.00478279
5	A5	148	89.1162	-0.0619987	0.00482848
5	A5	149	89.3134	-0.0634214	0.00476124
5	A5	150	89.5106	-0.0631556	0.00457303
5	A5	151	89.7078	-0.0639593	0.00432695
5	A5	152	89.9051	-0.0629877	0.00412497
5	A5	153	90.1023	-0.0639687	0.00404589
5	A5	154	90.2995	-0.0639648	0.00409547
5	A5	155	90.4967	-0.0652457	0.00420473
5	A5	156	90.6939	-0.0656267	0.00427749
5	A5	157	90.8911	-0.066156	0.00425146
5	A5	158	91.0883	-0.0662694	0.00412902
5	A5	159	91.2855	-0.0662216	0.00396087
5	A5	160	91.4827	-0.0663127	0.00380332
5	A5	161	91.6799	-0.0678578	0.00368699
5	A5	162	91.8772	-0.0671835	0.0036172
5	A5	163	92.0744	-0.0688228	0.00359326
5	A5	164	92.2716	-0.0672861	0.003618
5	A5	165	92.4688	-0.0680862	0.00368531
5	A5	166	92.666	-0.0690301	0.00376252
5	A5	167	92.8632	-0.0695759	0.00379415
5	A5	168	93.0604	-0.0702829	0.00373236
5	A5	169	93.2576	-0.0695768	0.00357132
5	A5	170	93.4548	-0.0705444	0.00335604
5	A5	171	93.652	-0.0704996	0.0031562
5	A5	172	93.8492	-0.0709391	0.0030211
5	A5	173	94.0465	-0.0704853	0.00294359
5	A5	174	94.2437	-0.0711197	0.00285553
5	A5	175	94.4409	-0.0723311	0.00266123
5	A5	176	94.6381	-0.0723787	0.00229363
5	A5	177	94.8353	-0.0730365	0.00176037
6	A6	1	60.1264	2.81993	0.113723
6	A6	2	60.3236	2.80968	0.113769
6	A6	3	60.5208	2.79875	0.113751
6	A6	4	60.718	2.78886	0.113704
6	A6	5	60.9152	2.77589	0.113713
6	A6	6	61.1124	2.76697	0.113855
6	A6	7	61.3097	2.75462	0.114172
6	A6	8	61.5069	2.74118	0.114662
6	A6	9	61.7041	2.7288	0.115291
6	A6	10	61.9013	2.72146	0.115999
6	A6	11	62.0985	2.70623	0.116679
6	A6	12	62.2957	2.69748	0.117205
6	A6	13	62.4929	2.68243	0.117484
6	A6	14	62.6901	2.66813	0.117519
6	A6	15	62.8873	2.66091	0.117412
6	A6	16	63.0845	2.644	0.117317
6	A6	17	63.2818	2.63704	0.11734
6	A6	18	63.479	2.62346	0.117503
6	A6	19	63.6762	2.60991	0.117769
6	A6	20	63.8734	2.59969	0.118102
6	A6	21	64.0706	2.58554	0.118513
6	A6	22	64.2678	2.57492	0.119062
6	A6	23	64.465	2.56308	0.1198
6	A6	24	64.6622	2.54871	0.120695
6	A6	25	64.8594	2.53941	0.121592
6	A6	26	65.0566	2.52633	0.122252
6	A6	27	65.2539	2.51059	0.122454
6	A6	28	65.4511	2.50062	0.122139
6	A6	29	65.6483	2.48441	0.121468
6	A6	30	65.8455	2.47044	0.120751
6	A6	31	66.0427	2.46353	0.120283
6	A6	32	66.2399	2.45332	0.120166
6	A6	33	66.4371	2.4382	0.120277
6	A6	34	66.6343	2.42335	0.120374
6	A6	35	66.8315	2.41264	0.120268
6	A6	36	67.0287	2.39835	0.119931
6	A6	37	67.2259	2.38849	0.119477
6	A6	38	67.4232	2.37507	0.119067
6	A6	39	67.6204	2.36194	0.11881
6	A6	40	67.8176	2.35333	0.118725
6	A6	41	68.0148	2.33804	0.118773
6	A6	42	68.212	2.32639	0.118889
6	A6	43	68.4092	2.31413	0.119027
6	A6	44	68.6064	2.30264	0.119162
6	A6	45	68.8036	2.28992	0.119272
6	A6	46	69.0008	2.27838	0.119342
6	A6	47	69.198	2.2645	0.11936
6	A6	48	69.3952	2.25359	0.119322
6	A6	49	69.5925	2.23939	0.119229
6	A6	50	69.7897	2.23109	0.119073
6	A6	51	69.9869	2.21549	0.118835
6	A6	52	70.1841	2.20351	0.118511
6	A6	53	70.3813	2.19157	0.118127
6	A6	54	70.5785	2.17926	0.117739
6	A6	55	70.7757	2.16713	0.117403
6	A6	56	70.9729	2.1567	0.117155
6	A6	57	71.1701	2.14419	0.117034
6	A6	58	71.3673	2.12941	0.11709
6	A6	59	71.5646	2.11755	0.117384
6	A6	60	71.7618	2.10907	0.117918
6	A6	61	71.959	2.09822	0.118562
6	A6	62	72.1562	2.08323	0.119082
6	A6	63	72.3534	2.06943	0.119231
6	A6	64	72.5506	2.05663	0.11889
6	A6	65	72.7478	2.04512	0.118133
6	A6	66	72.945	2.03297	0.117169
6	A6	67	73.1422	2.02161	0.116221
6	A6	68	73.3394	2.0112	0.115439
6	A6	69	73.5367	1.99805	0.114885
6	A6	70	73.7339	1.98426	0.114573
6	A6	71	73.9311	1.97489	0.114505
6	A6	72	74.1283	1.96363	0.114651
6	A6	73	74.3255	1.95396	0.114926
6	A6	74	74.5227	1.93853	0.115198
6	A6	75	74.7199	1.92851	0.11534
6	A6	76	74.9171	1.91496	0.115289
6	A6	77	75.1143	1.90442	0.115064
6	A6	78	75.3115	1.89425	0.114718
6	A6	79	75.5088	1.88077	0.114299
6	A6	80	75.706	1.8699	0.113823
6	A6	81	75.9032	1.85663	0.113312
6	A6	82	76.1004	1.84478	0.112805
6	A6	83	76.2976	1.83514	0.112359
6	A6	84	76.4948	1.82326	0.112014
6	A6	85	76.692	1.81144	0.111766
6	A6	86	76.8892	1.80068	0.111579
6	A6	87	77.0864	1.78698	0.111416
6	A6	88	77.2836	1.77864	0.111276
6	A6	89	77.4809	1.76435	0.111185
6	A6	90	77.6781	1.75305	0.111182
6	A6	91	77.8753	1.74461	0.111287
6	A6	92	78.0725	1.73173	0.111496
6	A6	93	78.2697	1.7156	0.111797
6	A6	94	78.4669	1.70918	0.112172
6	A6	95	78.6641	1.69797	0.112588
6	A6	96	78.8613	1.68298	0.112982
6	A6	97	79.0585	1.67203	0.113275
6	A6	98	79.2557	1.66205	0.113424
6	A6	99	79.4529	1.64753	0.113505
6	A6	100	79.6502	1.63695	0.113796
6	A6	101	79.8474	1.62316	0.114809
6	A6	102	80.0446	1.61436	0.117252
6	A6	103	80.2418	1.60382	0.121964
6	A6	104	80.439	1.59232	0.129871
6	A6	105	80.6362	1.57864	0.142058
6	A6	106	80.8334	1.56557	0.159958
6	A6	107	81.0306	1.54874	0.185578
6	A6	108	81.2278	1.53179	0.221602
6	A6	109	81.425	1.51175	0.271186
6	A6	110	81.6222	1.48861	0.337348
6	A6	111	81.8195	1.45817	0.421963
6	A6	112	82.0167	1.4167	0.524591
6	A6	113	82.2139	1.3631	0.641528
6	A6	114	82.4111	1.28737	0.765534
6	A6	115	82.6083	1.18523	0.886523
6	A6	116	82.8055	1.06064	0.993146
6	A6	117	83.0027	0.926755	1.07477
6	A6	118	83.1999	0.787183	1.12323
6	A6	119	83.3971	0.65146	1.13381
6	A6	120	83.5943	0.516853	1.10552
6	A6	121	83.7915	0.392995	1.04081
6	A6	122	83.9888	0.276388	0.945133
6	A6	123	84.186	0.186562	0.826442
6	A6	124	84.3832	0.116026	0.694496
6	A6	125	84.5804	0.0679397	0.559782
6	A6	126	84.7776	0.0403388	0.432123
6	A6	127	84.9748	0.0255147	0.319268
6	A6	128	85.172	0.0172096	0.225922
6	A6	129	85.3692	0.0122318	0.153497
6	A6	130	85.5664	0.010676	0.100632
6	A6	131	85.7636	0.00734833	0.0641921
6	A6	132	85.9609	0.00593227	0.0403603
6	A6	133	86.1581	0.00620271	0.0254955
6	A6	134	86.3553	0.00532176	0.0166047
6	A6	135	86.5525	0.00509145	0.0114721
6	A6	136	86.7497	0.00400735	0.00858045
6	A6	137	86.9469	0.00281746	0.00695855
6	A6	138	87.1441	0.00285352	0.00602799
6	A6	139	87.3413	0.00184976	0.00546841
6	A6	140	87.5385	0.00299229	0.00510459
6	A6	141	87.7357	0.00104915	0.00482607
6	A6	142	87.933	0.000779859	0.00455192
6	A6	143	88.1302	-4.38454e-05	0.00423466
6	A6	144	88.3274	-0.000213691	0.00387639
6	A6	145	88.5246	-0.000668637	0.00352782
6	A6	146	88.7218	0.000235038	0.00326089
6	A6	147	88.919	-0.00144545	0.00312963
6	A6	148	89.1162	-0.000311001	0.00314229
6	A6	149	89.3134	-0.00253593	0.00325805
6	A6	150	89.5106	-0.00139754	0.00340552
6	A6	151	89.7078	-0.00219687	0.00351189
6	A6	152	89.9051	-0.00355954	0.00353083
6	A6	153	90.1023	-0.00339026	0.00345957
6	A6	154	90.2995	-0.00313837	0.00333819
6	A6	155	90.4967	-0.00381301	0.00322917
6	A6	156	90.6939	-0.00403764	0.00318531
6	A6	157	90.8911	-0.00419194	0.00322168
6	A6	158	91.0883	-0.00456324	0.00330693
6	A6	159	91.2855	-0.00521702	0.00337981
6	A6	160	91.4827	-0.00558589	0.00338356
6	A6	161	91.6799	-0.00641822	0.00330037
6	A6	162	91.8772	-0.00633145	0.00316421
6	A6	163	92.0744	-0.0061207	0.00304061
6	A6	164	92.2716	-0.0063703	0.00298301
6	A6	165	92.4688	-0.00629951	0.00299638
6	A6	166	92.666	-0.00815012	0.00303694
6	A6	167	92.8632	-0.00791523	0.0030496
6	A6	168	93.0604	-0.00824224	0.0030116
6	A6	169	93.2576	-0.00807901	0.00294407
6	A6	170	93.4548	-0.00831228	0.00288119
6	A6	171	93.652	-0.00791409	0.00282621
6	A6	172	93.8492	-0.0102012	0.00273543
6	A6	173	94.0465	-0.00982594	0.00254577
6	A6	174	94.2437	-0.00956321	0.0022224
6	A6	175	94.4409	-0.0101906	0.00178716
6	A6	176	94.6381	-0.00945655	0.00130826
6	A6	177	94.8353	-0.0102319	0.000864143
7	A7	1	60.1264	2.97774	0.128486
7	A7	2	60.3236	2.97012	0.128701
7	A7	3	60.5208	2.95899	0.128729
7	A7	4	60.718	2.9452	0.128502
7	A7	5	60.9152	2.92971	0.128146
7	A7	6	61.1124	2.91661	0.127945
7	A7	7	61.3097	2.90962	0.128175
7	A7	8	61.5069	2.8924	0.128922
7	A7	9	61.7041	2.88398	0.129999
7	A7	10	61.9013	2.8702	0.131047
7	A7	11	62.0985	2.85429	0.131753
7	A7	12	62.2957	2.83804	0.132027
7	A7	13	62.4929	2.82665	0.132041
7	A7	14	62.6901	2.81594	0.132071
7	A7	15	62.8873	2.80254	0.132305
7	A7	16	63.0845	2.78811	0.132732
7	A7	17	63.2818	2.77721	0.133188
7	A7	18	63.479	2.75817	0.13351
7	A7	19	63.6762	2.74937	0.133655
7	A7	20	63.8734	2.73299	0.133729
7	A7	21	64.0706	2.72046	0.133907
7	A7	22	64.2678	2.70662	0.134293
7	A7	23	64.465	2.69783	0.134847
7	A7	24	64.6622	2.67864	0.135398
7	A7	25	64.8594	2.66718	0.135741
7	A7	26	65.0566	2.65013	0.135738
7	A7	27	65.2539	2.63871	0.135373
7	A7	28	65.4511	2.62564	0.13472
7	A7	29	65.6483	2.60995	0.13389
7	A7	30	65.8455	2.59652	0.13298
7	A7	31	66.0427	2.58562	0.132068
7	A7	32	66.2399	2.57108	0.13123
7	A7	33	66.4371	2.55669	0.130578
7	A7	34	66.6343	2.54407	0.130246
7	A7	35	66.8315	2.5309	0.130331
7	A7	36	67.0287	2.51969	0.130814
7	A7	37	67.2259	2.50771	0.131521
7	A7	38	67.4232	2.49052	0.132178
7	A7	39	67.6204	2.47827	0.13254
7	A7	40	67.8176	2.46397	0.132508
7	A7	41	68.0148	2.4505	0.132157
7	A7	42	68.212	2.43588	0.131669
7	A7	43	68.4092	2.42548	0.131208
7	A7	44	68.6064	2.41415	0.130839
7	A7	45	68.8036	2.39628	0.130535
7	A7	46	69.0008	2.38432	0.130249
7	A7	47	69.198	2.37188	0.129967
7	A7	48	69.3952	2.35752	0.129699
7	A7	49	69.5925	2.34838	0.129446
7	A7	50	69.7897	2.33206	0.129148
7	A7	51	69.9869	2.31848	0.128729
7	A7	52	70.1841	2.30736	0.128153
7	A7	53	70.3813	2.29112	0.127487
7	A7	54	70.5785	2.28093	0.126888
7	A7	55	70.7757	2.26679	0.126536
7	A7	56	70.9729	2.25596	0.126546
7	A7	57	71.1701	2.24254	0.126897
7	A7	58	71.3673	2.22936	0.127447
7	A7	59	71.5646	2.21759	0.127977
7	A7	60	71.7618	2.20292	0.128291
7	A7	61	71.959	2.18862	0.128291
7	A7	62	72.1562	2.17872	0.128012
7	A7	63	72.3534	2.16336	0.127615
7	A7	64	72.5506	2.14867	0.127307
7	A7	65	72.7478	2.14069	0.127246
7	A7	66	72.945	2.12556	0.127447
7	A7	67	73.1422	2.11417	0.127744
7	A7	68	73.3394	2.09942	0.127851
7	A7	69	73.5367	2.08651	0.127485
7	A7	70	73.7339	2.07335	0.126516
7	A7	71	73.9311	2.05944	0.125057
7	A7	72	74.1283	2.04603	0.123438
7	A7	73	74.3255	2.03634	0.122086
7	A7	74	74.5227	2.02443	0.121334
7	A7	75	74.7199	2.01485	0.121293
7	A7	76	74.9171	2.0018	0.121822
7	A7	77	75.1143	1.98812	0.122637
7	A7	78	75.3115	1.9771	0.123444
7	A7	79	75.5088	1.96165	0.124043
7	A7	80	75.706	1.9512	0.124333
7	A7	81	75.9032	1.93897	0.124266
7	A7	82	76.1004	1.92599	0.123821
7	A7	83	76.2976	1.91128	0.123025
7	A7	84	76.4948	1.89865	0.121991
7	A7	85	76.692	1.88711	0.120913
7	A7	86	76.8892	1.87697	0.120003
7	A7	87	77.0864	1.86518	0.119403
7	A7	88	77.2836	1.85092	0.119128
7	A7	89	77.4809	1.84023	0.119088
7	A7	90	77.6781	1.82813	0.119145
7	A7	91	77.8753	1.81579	0.119188
7	A7	92	78.0725	1.80175	0.119176
7	A7	93	78.2697	1.79112	0.119137
7	A7	94	78.4669	1.77902	0.119145
7	A7	95	78.6641	1.76736	0.119277
7	A7	96	78.8613	1.75396	0.119588
7	A7	97	79.0585	1.74306	0.120111
7	A7	98	79.2557	1.7297	0.120885
7	A7	99	79.4529	1.71848	0.121978
7	A7	100	79.6502	1.70491	0.12352
7	A7	101	79.8474	1.69251	0.125717
7	A7	102	80.0446	1.68142	0.12889
7	A7	103	80.2418	1.66683	0.133548
7	A7	104	80.439	1.65507	0.140519
7	A7	105	80.6362	1.63915	0.151116
7	A7	106	80.8334	1.62574	0.167289
7	A7	107	81.0306	1.61187	0.191676
7	A7	108	81.2278	1.59422	0.227504
7	A7	109	81.425	1.57601	0.278245
7	A7	110	81.6222	1.55194	0.346997
7	A7	111	81.8195	1.51935	0.435572
7	A7	112	82.0167	1.47928	0.543433
7	A7	113	82.2139	1.4229	0.666773
7	A7	114	82.4111	1.34613	0.798182
7	A7	115	82.6083	1.24565	0.927248
7	A7	116	82.8055	1.11497	1.04211
7	A7	117	83.0027	0.973917	1.13152
7	A7	118	83.1999	0.831981	1.1867
7	A7	119	83.3971	0.69057	1.20243
7	A7	120	83.5943	0.548628	1.17738
7	A7	121	83.7915	0.418511	1.11375
7	A7	122	83.9888	0.296157	1.01685
7	A7	123	84.186	0.198382	0.894619
7	A7	124	84.3832	0.121639	0.756965
7	A7	125	84.5804	0.0673163	0.614764
7	A7	126	84.7776	0.035937	0.47845
7	A7	127	84.9748	0.018981	0.356528
7	A7	128	85.172	0.00906975	0.254454
7	A7	129	85.3692	0.00216787	0.174262
7	A7	130	85.5664	0.000119015	0.11499
7	A7	131	85.7636	-0.00187674	0.0736446
7	A7	132	85.9609	-0.00271295	0.0463239
7	A7	133	86.1581	-0.00452719	0.0291417
7	A7	134	86.3553	-0.00468201	0.0187948
7	A7	135	86.5525	-0.00536805	0.0127781
7	A7	136	86.7497	-0.00602125	0.00935472
7	A7	137	86.9469	-0.00656034	0.00740575
7	A7	138	87.1441	-0.00755676	0.00625722
7	A7	139	87.3413	-0.00770228	0.00553197
7	A7	140	87.5385	-0.00841255	0.0050382
7	A7	141	87.7357	-0.00859692	0.00468947
7	A7	142	87.933	-0.00872588	0.00444945
7	A7	143	88.1302	-0.009611	0.00429755
7	A7	144	88.3274	-0.0103127	0.00421144
7	A7	145	88.5246	-0.00963688	0.00416096
7	A7	146	88.7218	-0.0105802	0.00410938
7	A7	147	88.919	-0.0117541	0.00402119
7	A7	148	89.1162	-0.0115329	0.0038751
7	A7	149	89.3134	-0.0125627	0.0036761
7	A7	150	89.5106	-0.0124535	0.00345789
7	A7	151	89.7078	-0.0123887	0.00327154
7	A7	152	89.9051	-0.0128919	0.00316642
7	A7	153	90.1023	-0.0134246	0.00317483
7	A7	154	90.2995	-0.0135924	0.00330643
7	A7	155	90.4967	-0.0134805	0.00354823
7	A7	156	90.6939	-0.0147722	0.00386174
7	A7	157	90.8911	-0.0140772	0.00417684
7	A7	158	91.0883	-0.0153102	0.00439383
7	A7	159	91.2855	-0.0163365	0.00440791
7	A7	160	91.4827	-0.0167961	0.00415598
7	A7	161	91.6799	-0.0173479	0.00366393
7	A7	162	91.8772	-0.0170773	0.00306132
7	A7	163	92.0744	-0.0170639	0.00254185
7	A7	164	92.2716	-0.0168086	0.00228
7	A7	165	92.4688	-0.0160518	0.00234581
7	A7	166	92.666	-0.0171964	0.00266806
7	A7	167	92.8632	-0.0189911	0.00307054
7	A7	168	93.0604	-0.0187819	0.00335999
7	A7	169	93.2576	-0.0187462	0.00341201
7	A7	170	93.4548	-0.0198599	0.00320777
7	A7	171	93.652	-0.0188463	0.00281427
7	A7	172	93.8492	-0.0200097	0.00233637
7	A7	173	94.0465	-0.0207023	0.00187325
7	A7	174	94.2437	-0.0193444	0.00149121
7	A7	175	94.4409	-0.0186403	0.0012105
7	A7	176	94.6381	-0.0206027	0.00100651
7	A7	177	94.8353	-0.0213181	0.000830118
8	A8	1	60.1264	3.02703	0.132652
8	A8	2	60.3236	3.01635	0.132267
8	A8	3	60.5208	3.00387	0.131661
8	A8	4	60.718	2.99185	0.131
8	A8	5	60.9152	2.97896	0.130563
8	A8	6	61.1124	2.96528	0.130609
8	A8	7	61.3097	2.95604	0.131248
8	A8	8	61.5069	2.94184	0.132386
8	A8	9	61.7041	2.92655	0.133782
8	A8	10	61.9013	2.91511	0.135151
8	A8	11	62.0985	2.90007	0.136275
8	A8	12	62.2957	2.88718	0.137052
8	A8	13	62.4929	2.87293	0.1375
8	A8	14	62.6901	2.85902	0.137719
8	A8	15	62.8873	2.8433	0.137831
8	A8	16	63.0845	2.83208	0.13791
8	A8	17	63.2818	2.81847	0.137944
8	A8	18	63.479	2.80486	0.137857
8	A8	19	63.6762	2.78929	0.137599
8	A8	20	63.8734	2.77465	0.137239
8	A8	21	64.0706	2.76127	0.136969
8	A8	22	64.2678	2.74845	0.136993
8	A8	23	64.465	2.73474	0.137381
8	A8	24	64.6622	2.72464	0.137979
8	A8	25	64.8594	2.70897	0.138492
8	A8	26	65.0566	2.69082	0.138655
8	A8	27	65.2539	2.67597	0.138419
8	A8	28	65.4511	2.66575	0.137963
8	A8	29	65.6483	2.65056	0.137582
8	A8	30	65.8455	2.63868	0.137477
8	A8	31	66.0427	2.62254	0.13764
8	A8	32	66.2399	2.61174	0.137846
8	A8	33	66.4371	2.59859	0.137801
8	A8	34	66.6343	2.57976	0.137332
8	A8	35	66.8315	2.56432	0.136492
8	A8	36	67.0287	2.55396	0.135535
8	A8	37	67.2259	2.54088	0.134764
8	A8	38	67.4232	2.52901	0.134357
8	A8	39	67.6204	2.51398	0.134308
8	A8	40	67.8176	2.49749	0.134468
8	A8	41	68.0148	2.48881	0.134664
8	A8	42	68.212	2.47332	0.13479
8	A8	43	68.4092	2.45851	0.134819
8	A8	44	68.6064	2.44315	0.134766
8	A8	45	68.8036	2.43566	0.134618
8	A8	46	69.0008	2.4188	0.134322
8	A8	47	69.198	2.40622	0.133823
8	A8	48	69.3952	2.38886	0.133134
8	A8	49	69.5925	2.37708	0.132359
8	A8	50	69.7897	2.3662	0.131649
8	A8	51	69.9869	2.35312	0.13112
8	A8	52	70.1841	2.34017	0.13082
8	A8	53	70.3813	2.32322	0.130748
8	A8	54	70.5785	2.31168	0.130875
8	A8	55	70.7757	2.29915	0.131145
8	A8	56	70.9729	2.29017	0.131431
8	A8	57	71.1701	2.2724	0.131574
8	A8	58	71.3673	2.25637	0.131455
8	A8	59	71.5646	2.24516	0.131086
8	A8	60	71.7618	2.23326	0.130606
8	A8	61	71.959	2.21925	0.13019
8	A8	62	72.1562	2.209	0.12993
8	A8	63	72.3534	2.19244	0.129785
8	A8	64	72.5506	2.18051	0.129636
8	A8	65	72.7478	2.16913	0.129381
8	A8	66	72.945	2.15191	0.129017
8	A8	67	73.1422	2.13993	0.128645
8	A8	68	73.3394	2.13058	0.128393
8	A8	69	73.5367	2.11422	0.128328
8	A8	70	73.7339	2.10523	0.128416
8	A8	71	73.9311	2.09061	0.12855
8	A8	72	74.1283	2.07449	0.128637
8	A8	73	74.3255	2.06488	0.128657
8	A8	74	74.5227	2.05069	0.128648
8	A8	75	74.7199	2.04063	0.128647
8	A8	76	74.9171	2.02606	0.128629
8	A8	77	75.1143	2.01321	0.128509
8	A8	78	75.3115	2.00154	0.128184
8	A8	79	75.5088	1.98442	0.127594
8	A8	80	75.706	1.97621	0.126738
8	A8	81	75.9032	1.96249	0.125683
8	A8	82	76.1004	1.94711	0.124551
8	A8	83	76.2976	1.93572	0.123515
8	A8	84	76.4948	1.92442	0.122768
8	A8	85	76.692	1.91307	0.122456
8	A8	86	76.8892	1.90031	0.122617
8	A8	87	77.0864	1.8883	0.123146
8	A8	88	77.2836	1.87677	0.123823
8	A8	89	77.4809	1.86314	0.124393
8	A8	90	77.6781	1.84677	0.12464
8	A8	91	77.8753	1.83953	0.124451
8	A8	92	78.0725	1.8237	0.123844
8	A8	93	78.2697	1.80939	0.122958
8	A8	94	78.4669	1.7997	0.122021
8	A8	95	78.6641	1.78511	0.121282
8	A8	96	78.8613	1.77728	0.120932
8	A8	97	79.0585	1.76267	0.121054
8	A8	98	79.2557	1.75048	0.121658
8	A8	99	79.4529	1.73944	0.12277
8	A8	100	79.6502	1.72343	0.124529
8	A8	101	79.8474	1.71297	0.127234
8	A8	102	80.0446	1.70202	0.131328
8	A8	103	80.2418	1.68983	0.1374
8	A8	104	80.439	1.67473	0.146272
8	A8	105	80.6362	1.65799	0.159206
8	A8	106	80.8334	1.64506	0.178137
8	A8	107	81.0306	1.62919	0.2058
8	A8	108	81.2278	1.61069	0.245632
8	A8	109	81.425	1.59064	0.30134
8	A8	110	81.6222	1.56327	0.3761
8	A8	111	81.8195	1.53172	0.471442
8	A8	112	82.0167	1.48565	0.586036
8	A8	113	82.2139	1.42688	0.714811
8	A8	114	82.4111	1.33962	0.848909
8	A8	115	82.6083	1.22741	0.976737
8	A8	116	82.8055	1.09069	1.08591
8	A8	117	83.0027	0.949682	1.1655
8	A8	118	83.1999	0.803515	1.20773
8	A8	119	83.3971	0.662097	1.20884
8	A8	120	83.5943	0.524099	1.16901
8	A8	121	83.7915	0.397703	1.09188
8	A8	122	83.9888	0.281826	0.983932
8	A8	123	84.186	0.189803	0.853985
8	A8	124	84.3832	0.121501	0.712433
8	A8	125	84.5804	0.0757899	0.570154
8	A8	126	84.7776	0.050021	0.437092
8	A8	127	84.9748	0.0348222	0.320852
8	A8	128	85.172	0.0271357	0.225783
8	A8	129	85.3692	0.0232195	0.152834
8	A8	130	85.5664	0.0212998	0.100171
8	A8	131	85.7636	0.018023	0.0642388
8	A8	132	85.9609	0.0167999	0.040903
8	A8	133	86.1581	0.0154278	0.026323
8	A8	134	86.3553	0.0149156	0.0174367
8	A8	135	86.5525	0.0149217	0.0120757
8	A8	136	86.7497	0.0129248	0.00884522
8	A8	137	86.9469	0.0137121	0.00690772
8	A8	138	87.1441	0.0126124	0.00577275
8	A8	139	87.3413	0.0127434	0.00513769
8	A8	140	87.5385	0.0124858	0.00479051
8	A8	141	87.7357	0.0112966	0.0045683
8	A8	142	87.933	0.010685	0.00435521
8	A8	143	88.1302	0.0105718	0.00409593
8	A8	144	88.3274	0.0099956	0.00380126
8	A8	145	88.5246	0.0102642	0.00353222
8	A8	146	88.7218	0.00876805	0.0033656
8	A8	147	88.919	0.0103457	0.00335491
8	A8	148	89.1162	0.00823734	0.00350331
8	A8	149	89.3134	0.00923345	0.00375882
8	A8	150	89.5106	0.00780441	0.00403202
8	A8	151	89.7078	0.00739541	0.0042267
8	A8	152	89.9051	0.00693918	0.00427064
8	A8	153	90.1023	0.00659631	0.00413652
8	A8	154	90.2995	0.00604879	0.003849
8	A8	155	90.4967	0.00542719	0.00347746
8	A8	156	90.6939	0.00592618	0.00311536
8	A8	157	90.8911	0.00553083	0.00284926
8	A8	158	91.0883	0.00558139	0.00272817
8	A8	159	91.2855	0.00544954	0.00274824
8	A8	160	91.4827	0.0040888	0.00286248
8	A8	161	91.6799	0.00413017	0.00300877
8	A8	162	91.8772	0.00449604	0.00313765
8	A8	163	92.0744	0.0039346	0.00322471
8	A8	164	92.2716	0.00271421	0.0032669
8	A8	165	92.4688	0.00271812	0.00327148
8	A8	166	92.666	0.00331439	0.00324567
8	A8	167	92.8632	0.00257432	0.00319118
8	A8	168	93.0604	0.00144189	0.0031069
8	A8	169	93.2576	0.0017179	0.00299962
8	A8	170	93.4548	0.00123028	0.002893
8	A8	171	93.652	0.00137806	0.00282005
8	A8	172	93.8492	0.00163376	0.00279626
8	A8	173	94.0465	0.000498122	0.00279226
8	A8	174	94.2437	0.000434229	0.00273385
8	A8	175	94.4409	-0.00049881	0.00253856
8	A8	176	94.6381	-0.000813018	0.00216749
8	A8	177	94.8353	-0.000524627	0.00165544
9	A9	1	60.1264	3.001	0.13693
9	A9	2	60.3236	2.99264	0.137681
9	A9	3	60.5208	2.9797	0.138401
9	A9	4	60.718	2.96635	0.138893
9	A9	5	60.9152	2.94982	0.139124
9	A9	6	61.1124	2.93689	0.139236
9	A9	7	61.3097	2.9235	0.139427
9	A9	8	61.5069	2.91319	0.139807
9	A9	9	61.7041	2.89754	0.140295
9	A9	10	61.9013	2.88327	0.140682
9	A9	11	62.0985	2.86969	0.140758
9	A9	12	62.2957	2.85529	0.14045
9	A9	13	62.4929	2.83916	0.139882
9	A9	14	62.6901	2.8269	0.139297
9	A9	15	62.8873	2.81551	0.13894
9	A9	16	63.0845	2.80226	0.138952
9	A9	17	63.2818	2.78402	0.139341
9	A9	18	63.479	2.77493	0.140007
9	A9	19	63.6762	2.75977	0.140808
9	A9	20	63.8734	2.74564	0.141591
9	A9	21	64.0706	2.73131	0.142221
9	A9	22	64.2678	2.71723	0.142595
9	A9	23	64.465	2.70181	0.14265
9	A9	24	64.6622	2.68994	0.142368
9	A9	25	64.8594	2.67425	0.141792
9	A9	26	65.0566	2.65749	0.141024
9	A9	27	65.2539	2.64739	0.14021
9	A9	28	65.4511	2.63273	0.139513
9	A9	29	65.6483	2.61656	0.139058
9	A9	30	65.8455	2.60717	0.138892
9	A9	31	66.0427	2.59057	0.138983
9	A9	32	66.2399	2.57907	0.139242
9	A9	33	66.4371	2.56333	0.139572
9	A9	34	66.6343	2.54993	0.139901
9	A9	35	66.8315	2.53547	0.140198
9	A9	36	67.0287	2.52138	0.140436
9	A9	37	67.2259	2.51068	0.140581
9	A9	38	67.4232	2.49121	0.140595
9	A9	39	67.6204	2.48137	0.140457
9	A9	40	67.8176	2.46425	0.140182
9	A9	41	68.0148	2.45072	0.139812
9	A9	42	68.212	2.44136	0.139377
9	A9	43	68.4092	2.42295	0.138891
9	A9	44	68.6064	2.41113	0.138365
9	A9	45	68.8036	2.3935	0.13783
9	A9	46	69.0008	2.38563	0.137325
9	A9	47	69.198	2.37085	0.136869
9	A9	48	69.3952	2.35525	0.136454
9	A9	49	69.5925	2.34289	0.136044
9	A9	50	69.7897	2.32882	0.135623
9	A9	51	69.9869	2.31582	0.1352
9	A9	52	70.1841	2.30347	0.134809
9	A9	53	70.3813	2.28767	0.134492
9	A9	54	70.5785	2.27503	0.134267
9	A9	55	70.7757	2.26479	0.134106
9	A9	56	70.9729	2.2471	0.133938
9	A9	57	71.1701	2.23645	0.133681
9	A9	58	71.3673	2.22267	0.133288
9	A9	59	71.5646	2.20862	0.132793
9	A9	60	71.7618	2.19312	0.132293
9	A9	61	71.959	2.1844	0.131909
9	A9	62	72.1562	2.17184	0.131708
9	A9	63	72.3534	2.15727	0.131682
9	A9	64	72.5506	2.14147	0.131762
9	A9	65	72.7478	2.13074	0.131856
9	A9	66	72.945	2.11981	0.131859
9	A9	67	73.1422	2.10319	0.131664
9	A9	68	73.3394	2.09223	0.131196
9	A9	69	73.5367	2.0773	0.130466
9	A9	70	73.7339	2.06283	0.129601
9	A9	71	73.9311	2.0537	0.128817
9	A9	72	74.1283	2.03956	0.128322
9	A9	73	74.3255	2.0294	0.128202
9	A9	74	74.5227	2.01572	0.12839
9	A9	75	74.7199	2.00295	0.128702
9	A9	76	74.9171	1.9898	0.128925
9	A9	77	75.1143	1.97779	0.128904
9	A9	78	75.3115	1.96409	0.128582
9	A9	79	75.5088	1.95267	0.128008
9	A9	80	75.706	1.93911	0.12732
9	A9	81	75.9032	1.92419	0.126711
9	A9	82	76.1004	1.9155	0.126371
9	A9	83	76.2976	1.90088	0.126382
9	A9	84	76.4948	1.88965	0.126665
9	A9	85	76.692	1.88037	0.126979
9	A9	86	76.8892	1.86392	0.12705
9	A9	87	77.0864	1.84787	0.12672
9	A9	88	77.2836	1.83692	0.126038
9	A9	89	77.4809	1.82721	0.125208
9	A9	90	77.6781	1.81446	0.124438
9	A9	91	77.8753	1.80051	0.123832
9	A9	92	78.0725	1.78933	0.123358
9	A9	93	78.2697	1.77629	0.122942
9	A9	94	78.4669	1.7633	0.122557
9	A9	95	78.6641	1.75174	0.122274
9	A9	96	78.8613	1.73918	0.12223
9	A9	97	79.0585	1.72839	0.122558
9	A9	98	79.2557	1.71718	0.12335
9	A9	99	79.4529	1.70259	0.124668
9	A9	100	79.6502	1.6901	0.126626
9	A9	101	79.8474	1.67777	0.129454
9	A9	102	80.0446	1.66695	0.133565
9	A9	103	80.2418	1.6524	0.139596
9	A9	104	80.439	1.63948	0.148515
9	A9	105	80.6362	1.62511	0.161754
9	A9	106	80.8334	1.60906	0.181388
9	A9	107	81.0306	1.59458	0.210214
9	A9	108	81.2278	1.57613	0.251639
9	A9	109	81.425	1.55446	0.309251
9	A9	110	81.6222	1.52834	0.386004
9	A9	111	81.8195	1.49552	0.48309
9	A9	112	82.0167	1.44802	0.598742
9	A9	113	82.2139	1.38854	0.727446
9	A9	114	82.4111	1.29822	0.860013
9	A9	115	82.6083	1.18633	0.984746
9	A9	116	82.8055	1.05329	1.08945
9	A9	117	83.0027	0.911029	1.16359
9	A9	118	83.1999	0.768944	1.20002
9	A9	119	83.3971	0.633792	1.19558
9	A9	120	83.5943	0.49851	1.15104
9	A9	121	83.7915	0.376341	1.07051
9	A9	122	83.9888	0.266653	0.960779
9	A9	123	84.186	0.180144	0.830739
9	A9	124	84.3832	0.115182	0.690629
9	A9	125	84.5804	0.0720682	0.550952
9	A9	126	84.7776	0.0476368	0.421128
9	A9	127	84.9748	0.0345557	0.308222
9	A9	128	85.172	0.0260837	0.216146
9	A9	129	85.3692	0.021951	0.145606
9	A9	130	85.5664	0.0207769	0.0947192
9	A9	131	85.7636	0.0197478	0.0600318
9	A9	132	85.9609	0.0168924	0.0375631
9	A9	133	86.1581	0.0161503	0.0236157
9	A9	134	86.3553	0.0161097	0.0152248
9	A9	135	86.5525	0.0157996	0.0102774
9	A9	136	86.7497	0.0149872	0.00740723
9	A9	137	86.9469	0.0147556	0.00579398
9	A9	138	87.1441	0.0138618	0.00495949
9	A9	139	87.3413	0.0146736	0.00460993
9	A9	140	87.5385	0.0142132	0.00453638
9	A9	141	87.7357	0.0126969	0.00457134
9	A9	142	87.933	0.0122986	0.0045884
9	A9	143	88.1302	0.0121493	0.00452138
9	A9	144	88.3274	0.0114859	0.00437365
9	A9	145	88.5246	0.0106764	0.00419817
9	A9	146	88.7218	0.0110401	0.00405297
9	A9	147	88.919	0.0113434	0.00395863
9	A9	148	89.1162	0.00913202	0.00388654
9	A9	149	89.3134	0.00908277	0.00378445
9	A9	150	89.5106	0.0090912	0.0036174
9	A9	151	89.7078	0.00930185	0.00339237
9	A9	152	89.9051	0.00870373	0.00315264
9	A9	153	90.1023	0.00768824	0.00295326
9	A9	154	90.2995	0.00806869	0.002837
9	A9	155	90.4967	0.00858608	0.00281982
9	A9	156	90.6939	0.00760092	0.00288548
9	A9	157	90.8911	0.00705973	0.00298981
9	A9	158	91.0883	0.00692823	0.00307753
9	A9	159	91.2855	0.00621895	0.00310748
9	A9	160	91.4827	0.00652274	0.00307195
9	A9	161	91.6799	0.00561392	0.00299772
9	A9	162	91.8772	0.00618194	0.00292892
9	A9	163	92.0744	0.00534503	0.00290401
9	A9	164	92.2716	0.00489759	0.00293947
9	A9	165	92.4688	0.00529404	0.00302512
9	A9	166	92.666	0.00474989	0.00312979
9	A9	167	92.8632	0.00386577	0.00321412
9	A9	168	93.0604	0.00372606	0.00324588
9	A9	169	93.2576	0.00337833	0.00321041
9	A9	170	93.4548	0.00334777	0.00310981
9	A9	171	93.652	0.00328252	0.00295254
9	A9	172	93.8492	0.00224742	0.00274312
9	A9	173	94.0465	0.00197582	0.00248048
9	A9	174	94.2437	0.00256774	0.00216444
9	A9	175	94.4409	0.00235013	0.00180258
9	A9	176	94.6381	0.00128139	0.00141279
9	A9	177	94.8353	0.00171786	0.00102203
13	B1	1	60.1264	3.03466	0.151763
13	B1	2	60.3236	3.03155	0.149744
13	B1	3	60.5208	3.02373	0.148019
13	B1	4	60.718	3.01146	0.147067
13	B1	5	60.9152	3.00868	0.147088
13	B1	6	61.1124	2.99566	0.147954
13	B1	7	61.3097	2.98299	0.149358
13	B1	8	61.5069	2.97054	0.151029
13	B1	9	61.7041	2.96247	0.152869
13	B1	10	61.9013	2.95599	0.154895
13	B1	11	62.0985	2.9399	0.157131
13	B1	12	62.2957	2.93152	0.159511
13	B1	13	62.4929	2.91875	0.161913
13	B1	14	62.6901	2.91051	0.164221
13	B1	15	62.8873	2.89345	0.166377
13	B1	16	63.0845	2.88411	0.168374
13	B1	17	63.2818	2.87602	0.170219
13	B1	18	63.479	2.86044	0.171939
13	B1	19	63.6762	2.84775	0.173588
13	B1	20	63.8734	2.83486	0.175249
13	B1	21	64.0706	2.82656	0.177009
13	B1	22	64.2678	2.81219	0.178924
13	B1	23	64.465	2.80082	0.181008
13	B1	24	64.6622	2.78353	0.183245
13	B1	25	64.8594	2.77334	0.185583
13	B1	26	65.0566	2.76368	0.187887
13	B1	27	65.2539	2.74734	0.189919
13	B1	28	65.4511	2.73179	0.191396
13	B1	29	65.6483	2.7217	0.192143
13	B1	30	65.8455	2.70535	0.192227
13	B1	31	66.0427	2.69282	0.191982
13	B1	32	66.2399	2.67386	0.191852
13	B1	33	66.4371	2.6691	0.192142
13	B1	34	66.6343	2.65746	0.192846
13	B1	35	66.8315	2.63881	0.193688
13	B1	36	67.0287	2.6223	0.194353
13	B1	37	67.2259	2.61058	0.194717
13	B1	38	67.4232	2.59815	0.194894
13	B1	39	67.6204	2.58437	0.195148
13	B1	40	67.8176	2.5707	0.195694
13	B1	41	68.0148	2.55606	0.196624
13	B1	42	68.212	2.54573	0.197881
13	B1	43	68.4092	2.52623	0.199304
13	B1	44	68.6064	2.51489	0.200625
13	B1	45	68.8036	2.50548	0.2015
13	B1	46	69.0008	2.48553	0.201594
13	B1	47	69.198	2.47086	0.20074
13	B1	48	69.3952	2.45611	0.199075
13	B1	49	69.5925	2.44346	0.19704
13	B1	50	69.7897	2.4311	0.195225
13	B1	51	69.9869	2.41628	0.194128
13	B1	52	70.1841	2.40417	0.193947
13	B1	53	70.3813	2.39066	0.194541
13	B1	54	70.5785	2.37866	0.195508
13	B1	55	70.7757	2.36267	0.196426
13	B1	56	70.9729	2.34675	0.197065
13	B1	57	71.1701	2.33388	0.197496
13	B1	58	71.3673	2.31977	0.198007
13	B1	59	71.5646	2.30704	0.198868
13	B1	60	71.7618	2.2959	0.200122
13	B1	61	71.959	2.28079	0.201547
13	B1	62	72.1562	2.26314	0.202843
13	B1	63	72.3534	2.24891	0.203919
13	B1	64	72.5506	2.23684	0.205126
13	B1	65	72.7478	2.2191	0.207316
13	B1	66	72.945	2.20878	0.211769
13	B1	67	73.1422	2.19249	0.220095
13	B1	68	73.3394	2.18092	0.234235
13	B1	69	73.5367	2.16533	0.256617
13	B1	70	73.7339	2.14752	0.29036
13	B1	71	73.9311	2.13169	0.339292
13	B1	72	74.1283	2.11	0.407434
13	B1	73	74.3255	2.08525	0.497753
13	B1	74	74.5227	2.06291	0.610345
13	B1	75	74.7199	2.02727	0.74069
13	B1	76	74.9171	1.97599	0.878909
13	B1	77	75.1143	1.90266	1.0107
13	B1	78	75.3115	1.80763	1.11997
13	B1	79	75.5088	1.70051	1.19225
13	B1	80	75.706	1.58946	1.21783
13	B1	81	75.9032	1.48511	1.19355
13	B1	82	76.1004	1.38851	1.12298
13	B1	83	76.2976	1.30595	1.01535
13	B1	84	76.4948	1.23168	0.883621
13	B1	85	76.692	1.18049	0.742324
13	B1	86	76.8892	1.14507	0.605213
13	B1	87	77.0864	1.12501	0.48325
13	B1	88	77.2836	1.10805	0.383215
13	B1	89	77.4809	1.09408	0.30734
13	B1	90	77.6781	1.08225	0.253992
13	B1	91	77.8753	1.06878	0.219082
13	B1	92	78.0725	1.05734	0.197649
13	B1	93	78.2697	1.04269	0.185124
13	B1	94	78.4669	1.03123	0.178023
13	B1	95	78.6641	1.01923	0.174082
13	B1	96	78.8613	1.00857	0.172035
13	B1	97	79.0585	0.994696	0.171252
13	B1	98	79.2557	0.98413	0.171439
13	B1	99	79.4529	0.972503	0.172458
13	B1	100	79.6502	0.959663	0.174285
13	B1	101	79.8474	0.946903	0.177022
13	B1	102	80.0446	0.933711	0.18091
13	B1	103	80.2418	0.923171	0.186281
13	B1	104	80.439	0.91155	0.193489
13	B1	105	80.6362	0.895086	0.202825
13	B1	106	80.8334	0.881313	0.214478
13	B1	107	81.0306	0.867933	0.228506
13	B1	108	81.2278	0.850381	0.244792
13	B1	109	81.425	0.832932	0.262975
13	B1	110	81.6222	0.812744	0.282372
13	B1	111	81.8195	0.793347	0.301945
13	B1	112	82.0167	0.767858	0.320311
13	B1	113	82.2139	0.744182	0.335864
13	B1	114	82.4111	0.717537	0.346977
13	B1	115	82.6083	0.689457	0.352296
13	B1	116	82.8055	0.660891	0.351049
13	B1	117	83.0027	0.633919	0.343248
13	B1	118	83.1999	0.609638	0.329711
13	B1	119	83.3971	0.587847	0.31188
13	B1	120	83.5943	0.567952	0.291512
13	B1	121	83.7915	0.549722	0.270396
13	B1	122	83.9888	0.5303	0.250194
13	B1	123	84.186	0.517157	0.232376
13	B1	124	84.3832	0.504119	0.218217
13	B1	125	84.5804	0.490857	0.208793
13	B1	126	84.7776	0.479523	0.204974
13	B1	127	84.9748	0.466924	0.207429
13	B1	128	85.172	0.450991	0.216562
13	B1	129	85.3692	0.437252	0.23224
13	B1	130	85.5664	0.424181	0.253268
13	B1	131	85.7636	0.4082	0.27687
13	B1	132	85.9609	0.386824	0.298641
13	B1	133	86.1581	0.356434	0.313443
13	B1	134	86.3553	0.318205	0.317189
13	B1	135	86.5525	0.283069	0.308792
13	B1	136	86.7497	0.26695	0.291207
13	B1	137	86.9469	0.256855	0.270806
13	B1	138	87.1441	0.248114	0.25518
13	B1	139	87.3413	0.240473	0.250245
13	B1	140	87.5385	0.229428	0.257885
13	B1	141	87.7357	0.211558	0.275019
13	B1	142	87.933	0.187079	0.294448
13	B1	143	88.1302	0.154882	0.307187
13	B1	144	88.3274	0.118655	0.305532
13	B1	145	88.5246	0.0788207	0.285748
13	B1	146	88.7218	0.0603381	0.249308
13	B1	147	88.919	0.0594219	0.202139
13	B1	148	89.1162	0.0580067	0.152247
13	B1	149	89.3134	0.0575326	0.106898
13	B1	150	89.5106	0.0554821	0.0706271
13	B1	151	89.7078	0.0550336	0.0447399
13	B1	152	89.9051	0.0549732	0.0280781
13	B1	153	90.1023	0.0539315	0.0183111
13	B1	154	90.2995	0.0531949	0.0130373
13	B1	155	90.4967	0.0532153	0.0103706
13	B1	156	90.6939	0.0522057	0.00906374
13	B1	157	90.8911	0.0516963	0.00838094
13	B1	158	91.0883	0.050971	0.00791452
13	B1	159	91.2855	0.0513689	0.00744468
13	B1	160	91.4827	0.0489954	0.00686447
13	B1	161	91.6799	0.0497329	0.00615075
13	B1	162	91.8772	0.0496839	0.00535139
13	B1	163	92.0744	0.049194	0.00456755
13	B1	164	92.2716	0.0484073	0.00392345
13	B1	165	92.4688	0.0491267	0.00352627
13	B1	166	92.666	0.0494412	0.00342334
13	B1	167	92.8632	0.0481389	0.00357062
13	B1	168	93.0604	0.0488403	0.00383267
13	B1	169	93.2576	0.0475826	0.00402889
13	B1	170	93.4548	0.0462644	0.00401253
13	B1	171	93.652	0.0471918	0.00374007
13	B1	172	93.8492	0.0472086	0.00328454
13	B1	173	94.0465	0.0467675	0.00278147
13	B1	174	94.2437	0.0466769	0.00234333
13	B1	175	94.4409	0.0474494	0.00200063
13	B1	176	94.6381	0.0462048	0.00170606
13	B1	177	94.8353	0.045094	0.00139013
14	B2	1	60.1264	3.04821	0.125116
14	B2	2	60.3236	3.042	0.122649
14	B2	3	60.5208	3.0337	0.120048
14	B2	4	60.718	3.02759	0.118006
14	B2	5	60.9152	3.01866	0.117099
14	B2	6	61.1124	3.01048	0.117575
14	B2	7	61.3097	3.00084	0.119297
14	B2	8	61.5069	2.99073	0.121871
14	B2	9	61.7041	2.98319	0.124843
14	B2	10	61.9013	2.96887	0.127846
14	B2	11	62.0985	2.96073	0.130643
14	B2	12	62.2957	2.95061	0.133119
14	B2	13	62.4929	2.94257	0.135272
14	B2	14	62.6901	2.92531	0.137218
14	B2	15	62.8873	2.91534	0.139176
14	B2	16	63.0845	2.90619	0.14137
14	B2	17	63.2818	2.89634	0.143898
14	B2	18	63.479	2.88684	0.146666
14	B2	19	63.6762	2.86929	0.149426
14	B2	20	63.8734	2.85875	0.151942
14	B2	21	64.0706	2.84676	0.154112
14	B2	22	64.2678	2.83602	0.15599
14	B2	23	64.465	2.81954	0.157691
14	B2	24	64.6622	2.80803	0.159258
14	B2	25	64.8594	2.79921	0.160587
14	B2	26	65.0566	2.78293	0.16149
14	B2	27	65.2539	2.76949	0.161836
14	B2	28	65.4511	2.7541	0.161727
14	B2	29	65.6483	2.74199	0.161514
14	B2	30	65.8455	2.72913	0.161642
14	B2	31	66.0427	2.72075	0.162397
14	B2	32	66.2399	2.70636	0.163742
14	B2	33	66.4371	2.69239	0.165351
14	B2	34	66.6343	2.67807	0.166793
14	B2	35	66.8315	2.66332	0.167728
14	B2	36	67.0287	2.64975	0.168016
14	B2	37	67.2259	2.6394	0.167702
14	B2	38	67.4232	2.6222	0.166957
14	B2	39	67.6204	2.60691	0.166033
14	B2	40	67.8176	2.59922	0.165222
14	B2	41	68.0148	2.5816	0.164798
14	B2	42	68.212	2.57178	0.164937
14	B2	43	68.4092	2.55723	0.165631
14	B2	44	68.6064	2.54513	0.166654
14	B2	45	68.8036	2.53076	0.167623
14	B2	46	69.0008	2.51983	0.168148
14	B2	47	69.198	2.5009	0.168034
14	B2	48	69.3952	2.48942	0.16743
14	B2	49	69.5925	2.47371	0.16679
14	B2	50	69.7897	2.46203	0.166654
14	B2	51	69.9869	2.45241	0.167305
14	B2	52	70.1841	2.43841	0.168581
14	B2	53	70.3813	2.42694	0.169929
14	B2	54	70.5785	2.40644	0.170742
14	B2	55	70.7757	2.39275	0.170729
14	B2	56	70.9729	2.37797	0.170081
14	B2	57	71.1701	2.36919	0.169336
14	B2	58	71.3673	2.35223	0.169043
14	B2	59	71.5646	2.34207	0.169448
14	B2	60	71.7618	2.32839	0.170415
14	B2	61	71.959	2.31625	0.171598
14	B2	62	72.1562	2.29544	0.172751
14	B2	63	72.3534	2.28384	0.173977
14	B2	64	72.5506	2.27127	0.175768
14	B2	65	72.7478	2.25761	0.178897
14	B2	66	72.945	2.24557	0.184287
14	B2	67	73.1422	2.22973	0.193058
14	B2	68	73.3394	2.2134	0.206765
14	B2	69	73.5367	2.19972	0.227735
14	B2	70	73.7339	2.18273	0.259246
14	B2	71	73.9311	2.16633	0.305352
14	B2	72	74.1283	2.14305	0.370149
14	B2	73	74.3255	2.12623	0.456518
14	B2	74	74.5227	2.09454	0.564575
14	B2	75	74.7199	2.05617	0.690371
14	B2	76	74.9171	2.00182	0.825485
14	B2	77	75.1143	1.92458	0.95791
14	B2	78	75.3115	1.82667	1.07419
14	B2	79	75.5088	1.70843	1.16205
14	B2	80	75.706	1.58907	1.21264
14	B2	81	75.9032	1.47504	1.22166
14	B2	82	76.1004	1.36352	1.18935
14	B2	83	76.2976	1.25707	1.11978
14	B2	84	76.4948	1.16029	1.02004
14	B2	85	76.692	1.07785	0.899346
14	B2	86	76.8892	1.01068	0.768258
14	B2	87	77.0864	0.966017	0.637419
14	B2	88	77.2836	0.932083	0.516155
14	B2	89	77.4809	0.910716	0.41118
14	B2	90	77.6781	0.89197	0.325922
14	B2	91	77.8753	0.87635	0.260671
14	B2	92	78.0725	0.863	0.213388
14	B2	93	78.2697	0.853273	0.180775
14	B2	94	78.4669	0.841415	0.159224
14	B2	95	78.6641	0.83209	0.145448
14	B2	96	78.8613	0.819673	0.136782
14	B2	97	79.0585	0.809542	0.131246
14	B2	98	79.2557	0.800658	0.127476
14	B2	99	79.4529	0.789681	0.124603
14	B2	100	79.6502	0.779384	0.122138
14	B2	101	79.8474	0.769851	0.119886
14	B2	102	80.0446	0.760179	0.117878
14	B2	103	80.2418	0.749943	0.116273
14	B2	104	80.439	0.743145	0.115238
14	B2	105	80.6362	0.73439	0.114824
14	B2	106	80.8334	0.724445	0.114914
14	B2	107	81.0306	0.716103	0.11527
14	B2	108	81.2278	0.703701	0.115657
14	B2	109	81.425	0.695191	0.115957
14	B2	110	81.6222	0.687407	0.116196
14	B2	111	81.8195	0.677794	0.116498
14	B2	112	82.0167	0.667894	0.116985
14	B2	113	82.2139	0.658301	0.117714
14	B2	114	82.4111	0.64968	0.118645
14	B2	115	82.6083	0.640873	0.119663
14	B2	116	82.8055	0.629084	0.120619
14	B2	117	83.0027	0.619633	0.12141
14	B2	118	83.1999	0.610712	0.12207
14	B2	119	83.3971	0.599511	0.12286
14	B2	120	83.5943	0.588804	0.124307
14	B2	121	83.7915	0.580749	0.127191
14	B2	122	83.9888	0.571841	0.13245
14	B2	123	84.186	0.561269	0.141059
14	B2	124	84.3832	0.55069	0.153894
14	B2	125	84.5804	0.538632	0.171631
14	B2	126	84.7776	0.52676	0.194672
14	B2	127	84.9748	0.508845	0.223075
14	B2	128	85.172	0.488748	0.25644
14	B2	129	85.3692	0.465212	0.293682
14	B2	130	85.5664	0.44035	0.332681
14	B2	131	85.7636	0.409933	0.369953
14	B2	132	85.9609	0.374894	0.400635
14	B2	133	86.1581	0.331888	0.41913
14	B2	134	86.3553	0.284293	0.42044
14	B2	135	86.5525	0.235082	0.401861
14	B2	136	86.7497	0.19518	0.364263
14	B2	137	86.9469	0.173151	0.312284
14	B2	138	87.1441	0.161365	0.253169
14	B2	139	87.3413	0.156874	0.194737
14	B2	140	87.5385	0.152511	0.143322
14	B2	141	87.7357	0.149674	0.102553
14	B2	142	87.933	0.14744	0.0732595
14	B2	143	88.1302	0.144648	0.0542583
14	B2	144	88.3274	0.142807	0.0434549
14	B2	145	88.5246	0.141341	0.0387293
14	B2	146	88.7218	0.137791	0.0383548
14	B2	147	88.919	0.134604	0.0409765
14	B2	148	89.1162	0.132473	0.0453545
14	B2	149	89.3134	0.126326	0.0501414
14	B2	150	89.5106	0.118873	0.0538938
14	B2	151	89.7078	0.111513	0.0553623
14	B2	152	89.9051	0.105338	0.0539025
14	B2	153	90.1023	0.102305	0.0497404
14	B2	154	90.2995	0.100981	0.0438783
14	B2	155	90.4967	0.101384	0.0376423
14	B2	156	90.6939	0.100447	0.0321022
14	B2	157	90.8911	0.0971272	0.0276852
14	B2	158	91.0883	0.0927763	0.0241749
14	B2	159	91.2855	0.0916096	0.0210406
14	B2	160	91.4827	0.0911961	0.0178459
14	B2	161	91.6799	0.0902579	0.0144855
14	B2	162	91.8772	0.0900081	0.0111593
14	B2	163	92.0744	0.0908498	0.0081778
14	B2	164	92.2716	0.0900045	0.00576883
14	B2	165	92.4688	0.089169	0.00400102
14	B2	166	92.666	0.0896676	0.0028225
14	B2	167	92.8632	0.0892635	0.00214037
14	B2	168	93.0604	0.0905273	0.00186606
14	B2	169	93.2576	0.0893912	0.00190795
14	B2	170	93.4548	0.0894071	0.00214496
14	B2	171	93.652	0.0887994	0.00242512
14	B2	172	93.8492	0.0883118	0.00259943
14	B2	173	94.0465	0.0886129	0.00256835
14	B2	174	94.2437	0.0880452	0.00230979
14	B2	175	94.4409	0.0873616	0.00187547
14	B2	176	94.6381	0.0886354	0.00136154
14	B2	177	94.8353	0.0879019	0.000870038
15	B3	1	60.1264	3.34583	0.140606
15	B3	2	60.3236	3.34155	0.139106
15	B3	3	60.5208	3.33107	0.137424
15	B3	4	60.718	3.3143	0.136034
15	B3	5	60.9152	3.30574	0.135415
15	B3	6	61.1124	3.29771	0.135819
15	B3	7	61.3097	3.28534	0.137135
15	B3	8	61.5069	3.27311	0.13896
15	B3	9	61.7041	3.25582	0.140842
15	B3	10	61.9013	3.24594	0.142517
15	B3	11	62.0985	3.23015	0.144022
15	B3	12	62.2957	3.22424	0.145586
15	B3	13	62.4929	3.20492	0.147451
15	B3	14	62.6901	3.19359	0.149716
15	B3	15	62.8873	3.18371	0.152292
15	B3	16	63.0845	3.16767	0.154981
15	B3	17	63.2818	3.15186	0.15761
15	B3	18	63.479	3.13774	0.160111
15	B3	19	63.6762	3.12435	0.16252
15	B3	20	63.8734	3.10841	0.164863
15	B3	21	64.0706	3.09734	0.16706
15	B3	22	64.2678	3.08159	0.168925
15	B3	23	64.465	3.06198	0.170285
15	B3	24	64.6622	3.04611	0.171097
15	B3	25	64.8594	3.03273	0.171499
15	B3	26	65.0566	3.01708	0.171716
15	B3	27	65.2539	3.00332	0.171959
15	B3	28	65.4511	2.98619	0.17236
15	B3	29	65.6483	2.96896	0.172969
15	B3	30	65.8455	2.95569	0.173772
15	B3	31	66.0427	2.94038	0.174681
15	B3	32	66.2399	2.92592	0.175537
15	B3	33	66.4371	2.90841	0.176169
15	B3	34	66.6343	2.88989	0.176493
15	B3	35	66.8315	2.87707	0.176594
15	B3	36	67.0287	2.85772	0.176693
15	B3	37	67.2259	2.84388	0.177005
15	B3	38	67.4232	2.8306	0.177598
15	B3	39	67.6204	2.813	0.178312
15	B3	40	67.8176	2.7964	0.17886
15	B3	41	68.0148	2.77976	0.179
15	B3	42	68.212	2.76149	0.178692
15	B3	43	68.4092	2.74646	0.178114
15	B3	44	68.6064	2.73254	0.17757
15	B3	45	68.8036	2.7163	0.17733
15	B3	46	69.0008	2.69924	0.177519
15	B3	47	69.198	2.68544	0.178078
15	B3	48	69.3952	2.66845	0.178803
15	B3	49	69.5925	2.65185	0.179406
15	B3	50	69.7897	2.6375	0.179614
15	B3	51	69.9869	2.61821	0.179267
15	B3	52	70.1841	2.60273	0.178418
15	B3	53	70.3813	2.58554	0.177358
15	B3	54	70.5785	2.56883	0.176527
15	B3	55	70.7757	2.55694	0.176325
15	B3	56	70.9729	2.53985	0.176895
15	B3	57	71.1701	2.52736	0.178011
15	B3	58	71.3673	2.50687	0.17912
15	B3	59	71.5646	2.49181	0.179588
15	B3	60	71.7618	2.47453	0.179041
15	B3	61	71.959	2.45751	0.177743
15	B3	62	72.1562	2.44122	0.176786
15	B3	63	72.3534	2.42309	0.177907
15	B3	64	72.5506	2.40825	0.182825
15	B3	65	72.7478	2.38461	0.192404
15	B3	66	72.945	2.43561	0.206231
15	B3	67	73.1422	2.34677	0.223137
15	B3	68	73.3394	2.32923	0.242591
15	B3	69	73.5367	2.31506	0.266118
15	B3	70	73.7339	2.29407	0.297859
15	B3	71	73.9311	2.2735	0.343789
15	B3	72	74.1283	2.25268	0.410001
15	B3	73	74.3255	2.224	0.500646
15	B3	74	74.5227	2.18682	0.616167
15	B3	75	74.7199	2.14039	0.752197
15	B3	76	74.9171	2.07677	0.899502
15	B3	77	75.1143	1.98281	1.04519
15	B3	78	75.3115	1.85856	1.17505
15	B3	79	75.5088	1.71981	1.27632
15	B3	80	75.706	1.5737	1.33989
15	B3	81	75.9032	1.43493	1.36118
15	B3	82	76.1004	1.29541	1.33984
15	B3	83	76.2976	1.16402	1.2788
15	B3	84	76.4948	1.04062	1.18342
15	B3	85	76.692	0.928087	1.06112
15	B3	86	76.8892	0.833051	0.921176
15	B3	87	77.0864	0.760364	0.774133
15	B3	88	77.2836	0.711397	0.630682
15	B3	89	77.4809	0.680016	0.500069
15	B3	90	77.6781	0.655101	0.388691
15	B3	91	77.8753	0.638444	0.299434
15	B3	92	78.0725	0.624397	0.231924
15	B3	93	78.2697	0.613612	0.183466
15	B3	94	78.4669	0.603133	0.150228
15	B3	95	78.6641	0.592482	0.12825
15	B3	96	78.8613	0.58567	0.114085
15	B3	97	79.0585	0.575654	0.105065
15	B3	98	79.2557	0.565741	0.099316
15	B3	99	79.4529	0.558495	0.0956206
15	B3	100	79.6502	0.551601	0.093237
15	B3	101	79.8474	0.541458	0.0917275
15	B3	102	80.0446	0.53456	0.0908217
15	B3	103	80.2418	0.525036	0.0903301
15	B3	104	80.439	0.519211	0.0900978
15	B3	105	80.6362	0.510669	0.0899961
15	B3	106	80.8334	0.500222	0.0899421
15	B3	107	81.0306	0.493992	0.0899301
15	B3	108	81.2278	0.485131	0.0900452
15	B3	109	81.425	0.477243	0.0904394
15	B3	110	81.6222	0.470031	0.091265
15	B3	111	81.8195	0.461997	0.0925945
15	B3	112	82.0167	0.452388	0.0943542
15	B3	113	82.2139	0.446143	0.0963034
15	B3	114	82.4111	0.436445	0.0980806
15	B3	115	82.6083	0.425683	0.0993162
15	B3	116	82.8055	0.416222	0.0997712
15	B3	117	83.0027	0.405919	0.0994393
15	B3	118	83.1999	0.398028	0.0985544
15	B3	119	83.3971	0.390124	0.0974988
15	B3	120	83.5943	0.381639	0.0966693
15	B3	121	83.7915	0.372694	0.0963829
15	B3	122	83.9888	0.364676	0.0968606
15	B3	123	84.186	0.355163	0.0982793
15	B3	124	84.3832	0.347284	0.100847
15	B3	125	84.5804	0.338256	0.104868
15	B3	126	84.7776	0.32962	0.110798
15	B3	127	84.9748	0.319097	0.119281
15	B3	128	85.172	0.307621	0.131107
15	B3	129	85.3692	0.296363	0.146976
15	B3	130	85.5664	0.284191	0.166986
15	B3	131	85.7636	0.271255	0.189955
15	B3	132	85.9609	0.256259	0.21294
15	B3	133	86.1581	0.232192	0.231468
15	B3	134	86.3553	0.195079	0.240712
15	B3	135	86.5525	0.150756	0.237311
15	B3	136	86.7497	0.122837	0.220943
15	B3	137	86.9469	0.114746	0.194745
15	B3	138	87.1441	0.109685	0.164253
15	B3	139	87.3413	0.103913	0.135389
15	B3	140	87.5385	0.0994466	0.112538
15	B3	141	87.7357	0.0935158	0.097551
15	B3	142	87.933	0.0871112	0.0899376
15	B3	143	88.1302	0.0800186	0.087862
15	B3	144	88.3274	0.0701197	0.0893456
15	B3	145	88.5246	0.0569438	0.0931109
15	B3	146	88.7218	0.0497749	0.0987395
15	B3	147	88.919	0.0441895	0.10613
15	B3	148	89.1162	0.0354766	0.114616
15	B3	149	89.3134	0.0223422	0.122356
15	B3	150	89.5106	-0.00196491	0.126544
15	B3	151	89.7078	-0.0251732	0.124469
15	B3	152	89.9051	-0.0332246	0.114846
15	B3	153	90.1023	-0.03655	0.0985767
15	B3	154	90.2995	-0.0366227	0.0784507
15	B3	155	90.4967	-0.0382682	0.0579839
15	B3	156	90.6939	-0.0390306	0.0401074
15	B3	157	90.8911	-0.0386126	0.0263815
15	B3	158	91.0883	-0.0399013	0.0169663
15	B3	159	91.2855	-0.0408583	0.0111173
15	B3	160	91.4827	-0.040852	0.00779048
15	B3	161	91.6799	-0.0407363	0.00605564
15	B3	162	91.8772	-0.0406226	0.00524215
15	B3	163	92.0744	-0.0419703	0.00490851
15	B3	164	92.2716	-0.0426283	0.00476816
15	B3	165	92.4688	-0.0429041	0.00464764
15	B3	166	92.666	-0.0436957	0.00447714
15	B3	167	92.8632	-0.0428597	0.00427582
15	B3	168	93.0604	-0.0438663	0.00410877
15	B3	169	93.2576	-0.0442481	0.00402721
15	B3	170	93.4548	-0.0438948	0.00402324
15	B3	171	93.652	-0.0450898	0.00402283
15	B3	172	93.8492	-0.0448964	0.00391933
15	B3	173	94.0465	-0.0469802	0.00362837
15	B3	174	94.2437	-0.045783	0.00313387
15	B3	175	94.4409	-0.0461678	0.00249869
15	B3	176	94.6381	-0.0460668	0.00183374
15	B3	177	94.8353	-0.0459475	0.00124577
16	B4	1	60.1264	3.36243	0.13638
16	B4	2	60.3236	3.34209	0.136731
16	B4	3	60.5208	3.33443	0.13689
16	B4	4	60.718	3.31589	0.136886
16	B4	5	60.9152	3.3024	0.136892
[truncated: 9,199 more rows]
