# Supplementary material for: ASFV pA151R negatively regulates type I IFN production via degrading E3 ligase TRAF6
Source: Front Immunol. 2024 Feb 21;15:1339510. doi: 10.3389/fimmu.2024.1339510 (PMC10914938; doi:10.3389/fimmu.2024.1339510)
Supplement: Supplementary file 8 [file DataSheet_8.zip › fig 8/fig8 graph original data.xlsx]

## Sheet: Sheet1
fig8 A					fig8 C					fig8 E
qPCR assay original data					qPCR assay original data						TCID50
name	data m-ifnb				name	data m-UL30				time	12h	24h	36h
time	0h	12h	24h		time	0h	12h	24h			3.6667	5.333	5.667
	1	3.383	41.732			1	330.807	50232		c+s+vector	3.571	5.333	5.667
c+s+vector	1.022	3.624	44.774		c+s+vector	1.706	312.959	52192			3.571	5.2	6.42
	1.075	3.354	39.256			0.753	325.668	51384			4.2	5.8	6.42
	1.887	2.218	21.263			1.06	492.808	67262		HSV-1+WT A151R	4.2	5.6667	6.5
HSV-1+WT A151R	1.025	2.521	22.835		HSV-1+WT A151R	0.566	488.756	66538			4.2	5.6667	5.667
	1.225	2.103	23.252			0.753	460.532	71384			3.571	5	5.667
	1.235	2.773	38.885			1.802	280.444	57369		HSV-1+A151R H102	3.571	5.333	5.667
HSV-1+A151R H102	1.652	3.221	46.342		HSV-1+A151R H102	0.921	315.629	56672			3.5	5	5.667
	1.885	3.141	41.359			1.123	303.88	54385			3.571	4.8	5.667
	1.356	2.867	43.496			1.414	358.503	45846		HSV-1+A151R C109A	3.571	4.8	5.667
HSV-1+A151R C109A	1.472	3.362	41.245		HSV-1+A151R C109A	0.529	362.762	49321			3.5	5	5.667
	1.023	3.125	48.952			0.667	351.483	51024			3.571	5.2	5.667
	1.862	2.255	62.493			1.321	297.319	48923		HSV-1+A151R C132A	3.571	4.8	5.667
HSV-1+A151R C132A	1.536	3.255	49.553		HSV-1+A151R C132A	0.219	321.623	50336			3.5	5	5.667
	1.213	3.687	49.443			0.878	309.832	51049			3.571	5.333	5.667
	1.213	3.544	39.325			1.01	383.759	58849		HSV-1+A151R C135A	3.6667	4.8	6
HSV-1+A151R C135A	1.336	3.721	50.453		HSV-1+A151R C135A	1.021	365.623	54904			3.5	5	5.667
	1.666	3.621	52.3939			1.335	341.366	51706
fig8 F					fig8 G
qPCR assay original data					NAME	TCID50
NAME	M-A151R	M-ifnb	M-b646l		ASFV+siNC	6.5
	1.21	0.227273	1.13636			6.333
siNC	0.82	1.77273	0.863636
	0.981	1	1		ASFV+si 40nM	5.667
	130758	5.35205	467231			5.5
ASFV+siNC	130758	4.92955	425511
	134800	5.1783	399245		ASFV+si 80nM	4.667
	87615	8.80432	364328			5
ASFV+si 40nM	101986	9.2361	326213
	123431	5.613	411890		ASFV+si 160nM	4.333
	109212	6.332	394821			4.5
ASFV+si 80nM	75128	9.51766	327223
	81837	10.2192	313031
	44652	14.822	162219
ASFV+si 160nM	53006	11.7222	240542
	57666	11.8482	217008
